# Supplementary material for: Climate policy implications of nonlinear decline of Arctic land permafrost and other cryosphere elements
Source: Nat Commun. 2019 Apr 23;10:1900. doi: 10.1038/s41467-019-09863-x (PMC6478735; doi:10.1038/s41467-019-09863-x)
Supplement: Supplementary file 4 — Supplementary Software 1 [file 41467_2019_9863_MOESM4_ESM.zip › PAGE-ICE v6.22 Nonlinear Arctic Feedbacks - Default.xlsx.xlsx]

## Sheet: Readme
PAGE-ICE Nonlinear Arctic Feedbacks	Version	6.22	Date	20/03/2019
Lead author	Dmitry Yumashev		Lancaster University			https://www.lancaster.ac.uk/people-profiles/dmitry-yumashev
Contributing author	Chris Hope		University of Cambridge			https://www.jbs.cam.ac.uk/faculty-research/research-teaching-staff/chris-hope/
Original developer of the PAGE model	Chris Hope		University of Cambridge
PAGE = Policy Analysis of Greenhouse Effect
ICE = Ice, Climate, Economics
Nonlinear Arctic Feedbacks: PCF = permafrost carbon feedback; SAF = surface albedo feedback driven by loss of the sea ice and land snow covers
PAGE-ICE is the latest version of the PAGE model as of March 2019. Previous version: PAGE09
The model simulates World A, World B and World A-B, allowing one to perform the following statistical experiments across a wide range of climate and socio-economic scenarios:
Experiment Family 1: Sensitivity of global climate and economy to nonlinear Arctic feedbacks, PCF and SAF, relative to their legacy values (PCF = 0, SAF = const in line with the 2xCO2 ECS parameter) under a given scenario
Experiment Family 2: SCCO2 either with the nonlinear or legacy Arctic feedbacks under a given scenario
Experiment Family 3: Comparison between two scenarios, either with the nonlinear or legacy Arctic feedbacks (PCF = 0, SAF = const in line with the 2xCO2 ECS parameter)
Full technical description of the model is available as part of Yumashev et al. (2019) "Climate policy implications of nonlinear decline of Arctic land permafrost and other cryosphere elements."
Yumashev, D., Hope, C., Schaefer, K., Riemann-Campe, K., Iglesias-Suarez, F., Jafarov, E., Burke, E.J., Young, P.J., Elshorbany, Y., Whiteman, G., Climate policy implications of nonlinear decline of Arctic land permafrost and other cryosphere elements, Nature Communications, 2019
This work is part of the ICE-ARC project funded by the European Union 7th Framework Programme, grant number 603887, ICE-ARC contribution number 006.
Dmitry Yumashev received additional funding from Erasmus Research Institute of Management (Erasmus University Rotterdam) and Paul Ekins at the Institute for Sustainable Resources (University College London).
System Requirements
Microsoft Windows 7 or higher
Microsoft Excel 2013 or higher
@RISK 6.x or higher	Add-in by Palisade allowing one to run statistical (Monte-Carlo) simulations in Excel. Free trial version of @RISK is available at https://www.palisade.com/trials.asp
Description of the Individual Sheets in the PAGE-ICE Workbook
Cockpit	Use the drop down menus to choose the experiment, the underlying climate and socio-economic scenarios, the economic impact function, the weighting and discounting
Results	Statistical post-processing of the key results for the Worlds A, B and A-B
Base data	Climate and socio-economic data for the base year 2015 required to initiate the model, along with the key model settings and the repository of the RCP and SSP scenarios
Library data	Climate and socio-economic parameters of the model with uncertainty. The uncertainty ranges are calibrated according to the latest literature when the data is available, and are expert judgements otherwise. The default probability distributions are subjective in most cases
Policy A, B, and A-B	Chosen mitigation pathways and planned adaptation policies for the Worlds A, B and A-B
Emissions A, B and A-B	Emissions corresponding to the chosen mitigation pathways
Climate A, B and A-B	Future climates in the Worlds A, B and A-B driven by the given emissions pathways and the chosen representations of the Arctic feedbacks (either nonlinear or legacy)
Economy A, B and A-B	Future GDP and population (POP) under the chosen socio-economic pathways, along with the corresponding equity weights and discounting factors
Preventative costs A, B and A-B	Mitigation costs corresponding to the chosen mitigation pathways
Adaptive costs A, B and A-B	Adaptation costs corresponding to the chosen adaptation policy
Impacts A, B and A-B	Impacts due to climate change under the chosen mitigation and adaptation policies. The following impacts categories are included: sea level rise, economic, non-economic, discontinuity
Totals	Summary of the mitigation costs, adaptation costs and climate-driven impacts, and the total economic effect of climate change, for the Worlds A, B and A-B

## Sheet: Cockpit
PAGE-ICE Nonlinear Arctic Feedbacks	Version	6.22	Developed on:		20/03/2019			See Yumashev et al (2019) for the full technical description of PAGE-ICE v6.22, including the calibration of the nonlinear PCF and SAF and the definition of the scenario pairs
								Yumashev, D., Hope, C., Schaefer, K., Riemann-Campe, K., Iglesias-Suarez, F., Jafarov, E., Burke, E.J., Young, P.J., Elshorbany, Y., Whiteman, G. Climate policy implications of nonlinear decline of Arctic land permafrost, snow and sea ice. Nature Communications. 2019.
Choose the experiment:	Nonlinear PCF & SAF		Experiments					Experiment family
			Experiment 1:	QC (World A = World B)				Quality Control
			Experiment 2:	Nonlinear PCF				Arctic Feedbacks			PCF = permafrost carbon feedback
			Experiment 3:	Nonlinear SAF				Arctic Feedbacks			SAF = surface albedo feedback
			Experiment 4:	Nonlinear PCF & SAF				Arctic Feedbacks
			Experiment 5:	SCCO2 Legacy PCF & SAF				SCCO2
			Experiment 6:	SCCO2 Nonlinear PCF				SCCO2
			Experiment 7:	SCCO2 Nonlinear SAF				SCCO2
			Experiment 8:	SCCO2 Nonlinear PCF & SAF				SCCO2
			Experiment 9:	Two Scenarios, Legacy PCF & SAF				Two Scenarios
			Experiment 10:	Two Scenarios, Nonlinear PCF & SAF				Two Scenarios
Choose FIRST scanario pair (World A):	2 degC Target		Scenario pairs					Notes
			Scenario pair 0:	Zero Emissions & SSP1				SSP1 Sustainability – Taking the Green Road (Low challenges to mitigation and adaptation)
Choose SECOND scanario pair (World B):	2 degC Target		Scenario pair 1:	1.5 degC Target				SSP1 Sustainability – Taking the Green Road (Low challenges to mitigation and adaptation)
	Valid only for the Two Scenarios experiments		Scenario pair 2:	2 degC Target				SSP2 Middle of the Road (Medium challenges to mitigation and adaptation)
Use separate GDP and POP for World B?	NO		Scenario pair 3:	2.5 degC Target				SSP3 Rigeonal Rivalry
	Valid only for the Two Scenarios experiments		Scenario pair 4:	NDCs				SSP4 Inequality
			Scenario pair 5:	NDCs Partial				SSP5 Fossil-fueled Development – Taking the Highway (High challenges to mitigation, low challenges to adaptation)
			Scenario pair 6:	BAU
			Extra pair 1:	RCP2.6 & SSP1				See Riahi et al (2017) regarding the compatibility between RCP and SSP scenarios
			Extra pair 2:	RCP4.5 & SSP2				Riahi, K., Van Vuuren, D. P., Kriegler, E., Edmonds, J., O’neill, B. C., Fujimori, S., ... & Lutz, W. The shared socioeconomic pathways and their energy, land use, and greenhouse gas emissions implications: an overview. Global Environmental Change, 42, 153-168. 2017.
			Extra pair 3:	RCP8.5 & SSP5
			Options for using separate GDP and POP in World B
			Option 1:	YES
			Option 2:	NO
Choose the Economic impacts:	Burke, Pulled, Lag=1, Consum-Only		Economic impact functions					Notes
			Economic impact function 1:	Burke, Pulled, Lag=1, Consum-Only				Global nonlinear economic impact function from Fig 2a in Burke et al (2015): d(ln(Y))/dt as a function of absolute regional temperature. Impacts occuring only in the same year as temperature shocks (Lag=1) and are taken entirely out of consumption
			Economic impact function 2:	Burke, Pulled, Lag=2, Consum-Only				Global nonlinear economic impact function from Fig 2a in Burke et al (2015): d(ln(Y))/dt as a function of absolute regional temperature. Impacts depend on temperature shocks over the past 2 years, with equal weights, but are taken entirely out of consumption. No real growth effects
			Economic impact function 3:	PAGE09 Default				Same as in PAGE09, but with a minor adjustment for "impact at calibration temp" according to IPCC AR5
			Economic impact function 4:	PAGE09 & IPCC AR5 & Burke				Statistical fitting of the PAGE09 functional form to IPCC AR5 and Burke global impact estimates
			Economic impact function 5:	PAGE09 Dell Mimic				Dell et al (2012)
			Economic impact function 6:	PAGE09 Burke Mimic				Burke et al (2015)
								Burke, M., Hsiang, S.M. and Miguel, E. Global non-linear effect of temperature on economic production. Nature, 527(7577), p.235. 2015.
Choose weighting and discounting scheme:	Equity weighting ON, PTP discounting		Weighting and discounting schemes					Notes
			Option 1:	Equity weighting ON, PTP discounting				See Anthoff et al (2009) regarding equity weighting
			Option 2:	Equity weighting OFF, Ramsey discounting				Anthoff, D., Hepburn, C. and Tol. R.S.J. Equity weighting and the marginal damage costs of climate change, Ecological Economics, Volume 68, Issue 3, 836‐849. 2009.
Chosen SECOND scanario pair (World B):	2 degC Target		Allows an independent scenario for World B only when the Two Scenarios experiments are chosen
Switch for separate GDP and POP in World B:	0		0 = use the same GDP and POP for World A and World B (PAGE09 default), 1 = use separate GDP and POP for World B (valid only for the Two Scenarios experiments)
Switch for choosing FIRST Scenario group:	1		0 = Zero Emissions, 1 = Low Emissions (1.5 and 2 degC targets), 2 = Medium and High Emissions, 3 = Extra Scenarios
Switch for choosing SECOND Scenario group:	1		0 = Zero Emissions, 1 = Low Emissions (1.5 and 2 degC targets), 2 = Medium and High Emissions, 3 = Extra Scenarios
Switch for choosing Econ Impact group:	1		0 = PAGE09 style, 1 = Burke, consumption only, 2 = Burke, growth effects (TO BE ADDED LATER IN PAGE20)
Switch for equity weighting:	1		0 = Equity weighting OFF, 1 = Equity weighting ON
Parameters for the RCP2.6extra scenario, FIRST:			Scenario:	Median T(2100) target:			Extra abatement required:
Extra abatement rate vs RCP2.6	0.24182	%/year	1.5 degC target	1.5	degC		4.05301	%/year		Value obtained using Risk Optimiser (1000 MC iterations, 20 trials) on 15/05/2018
Year when extra abatement starts	2020		2 degC target	2	degC		0.24182	%/year		Value obtained using Risk Optimiser (1000 MC iterations, 20 trials) on 15/05/2018
Year when extra abatement ends	2100
Parameters for the RCP2.6extra scenario, SECOND:
Extra abatement rate vs RCP2.6	0.24182	%/year
Weighting parameter for the SSPW and RCPW scenario, FIRST:			Scenario:	Median T(2100) target:			Weighting factor required:
Weight (from -100% to 100%)	0	%	2.5 degC target	2.5	degC		-69.6986	%		Value obtained using Risk Optimiser (1000 MC iterations, 20 trials) on 15/05/2018
			NDCs	3.3	degC		-14.4321	%		Value obtained using Risk Optimiser (1000 MC iterations, 20 trials) on 15/05/2018
Weighting parameter for the SSPW and RCPW scenario, SECOND:			NDCs partial	3.6	degC		10.3184	%		Value obtained using Risk Optimiser (1000 MC iterations, 20 trials) on 15/05/2018
Weight (from -100% to 100%)	0	%	Current BaU	4.2	degC		51.5793	%		Value obtained using Risk Optimiser (1000 MC iterations, 20 trials) on 15/05/2018
Extra abatement rate vs RCP2.6: Compounding annual rate, established empirically in order to achieve a 50% chance of staying either below 1.5degC or 2degC in 2100 under a given model configuration
Year when extra abatement starts: First year when the additional abatement rate is switched on
Year when extra abatement ends: Last year when the additional abatement rate is switched on
Weighting parameter for the SSPW and RCPW scenarios: Quadratic weighting of SSP1, SS234 and SSP5 (and RCP2.6, RCP4.5 and RCP8.5, respectively) to provide gradual transition from the SSP1 & RCP2.6 world on the one end to the SSP5 & RCP8.5 world on the other end

## Sheet: Results
Date of the computations:	2019-04-01		PAGE-ICE Version:		6.22		Developed on:		20/03/2019		Parent Version:		6.21 of PAGE-ICE Nonlinear Arctic Feedbacks
Experiment = {Nonlinear PCF & SAF}, FIRST Scenario = {2 degC Target}, SECOND Scenario = {2 degC Target}, Economic Impacts = {Burke, Pulled, Lag=1, Consum-Only}
Sensitivity results
	World A	World B	World A-B
RF in 2100	RF A	RF B	RF A-B		Relative change
5th precentile	2.43229	2.30649	0.0710524	W/m2			0.05
25th precentile	2.63488	2.51162	0.100045	W/m2			0.25
median	2.80309	2.66573	0.129315	W/m2			0.5
75th precentile	2.95649	2.81086	0.168288	W/m2			0.75
95th percentile	3.14074	2.97693	0.240181	W/m2			0.95
mean	2.79451	2.6556	0.138904	W/m2	0.0523062
Temp. in 2100	GMST A	GMST B	GMST A-B
5th precentile	1.27811	1.24016	0.0310449	degC
25th precentile	1.70413	1.64522	0.0538848	degC
median	2.08008	1.9987	0.0823404	degC
75th precentile	2.48908	2.37877	0.119781	degC
95th percentile	3.12583	2.95027	0.189405	degC
mean	2.13144	2.03869	0.0927451	degC	0.0454924
SLR in 2100	SLR A	SLR B	SLR A-B
5th precentile	0.651654	0.644814	0.00551516	m
25th precentile	0.824572	0.811775	0.0106089	m
median	1.00135	0.984304	0.0162428	m
75th precentile	1.23246	1.20661	0.0261207	m
95th percentile	1.6918	1.64824	0.0466955	m
mean	1.0626	1.04241	0.0201865	m	0.0193652
NOTE: Worlds A and B use the same GDP and POP scenarios
Total effect NPV	Effect A	Effect B	Effect A-B
5th precentile	289.403	283.161	4.06269	$trillion
25th precentile	411.626	400.675	9.61894	$trillion
median	553.828	534.905	18.5676	$trillion
75th precentile	782.682	740.726	35.7988	$trillion
95th percentile	1316.51	1223.97	101.392	$trillion
NOTE: Worlds A and B use the same GDP and POP scenarios
mean	644.162	610.881	33.2801	$trillion	0.0544788
mean's MC 90% CI lower bound			30.5872	$trillion
mean's MC 90% CI upper bound			35.973	$trillion
mean's MC 90% Confidence Range relative to the mean			0.161832
SCCO2 in 2020
5th precentile			0	$(2015) per tonCO2
25th precentile			0	$(2015) per tonCO2
median			0	$(2015) per tonCO2
75th precentile			0	$(2015) per tonCO2
95th percentile			0	$(2015) per tonCO2
mean			0	$(2015) per tonCO2
mean's MC 90% CI lower bound			0	$(2015) per tonCO2
mean's MC 90% CI upper bound			0	$(2015) per tonCO2
mean's MC 90% Confidence Range relative to the mean			0
Scenario = {2 degC Target}, Experiment = {Nonlinear PCF & SAF}, Economic Impacts = {Burke, Pulled, Lag=1, Consum-Only}
MC mean results A time series
	2015	2020	2030	2040	2050	2075	2100	2150	2200	2250	2300
MC mean cumulative anthropogenic CO2	2.03499e+06	2.21216e+06	2.55949e+06	2.79894e+06	2.95028e+06	3.10679e+06	3.08742e+06	2.98487e+06	2.88232e+06	2.77978e+06	2.67723e+06	Mton CO2
MC mean atmospheric CO2 concentration	400860	416591	439508	450866	454590	449650	435149	414547	400597	389231	379331	ppb
Checking against CMIP5 CO2 concentration defaults (source files provided by Kevin Schaefer)
CMIP5 CO2 concentration RCP3PD		412068	430783	440222	442700	434595	420895	399141	383718	371443	360666	ppb
CMIP5 CO2 concentration RCP4.5		411129	435046	460845	486535	529027	538358	542955	542955	542955	542955	ppb
CMIP5 CO2 concentration RCP8.5		415780	448835	489435	540543	717015	935874	1.4294e+06	1.82906e+06	1.96158e+06	1.96158e+06	ppb
MC mean RF, all gases		2.97567	3.20009	3.22665	3.16967	2.99765	2.78373	2.50049	2.3174	2.16387	2.02585	W/m2
MC mean GMST	0.946167	1.10108	1.52993	1.79737	1.96435	2.13295	2.13144	1.91203	1.76755	1.67126	1.57224	degC	Max value	2.13295	degC
MC median GMST	0.946167	1.10169	1.53455	1.8048	1.9636	2.11009	2.08008	1.83096	1.67614	1.57857	1.47889	degC	Max value	2.11009	degC
MC mean SLR	0.19	0.227282	0.320445	0.423476	0.531348	0.806823	1.0626	1.4728	1.79607	2.05525	2.2586	m
MC mean cumul. CO2 rel. change due to perm.		0.0214818	0.0217406	0.0238847	0.0273026	0.0313872	0.0427771	0.053689	0.0692479	0.0814182	0.0925356
		2020	2030	2040	2050	2075	2100	2150	2200	2250	2300
MC mean GMST		1.10108	1.52993	1.79737	1.96435	2.13295	2.13144	1.91203	1.76755	1.67126	1.57224	degC
MC mean FSAF from pre-ind		0.395576	0.545931	0.638376	0.695445	0.75215	0.751009	0.675564	0.625793	0.59252	0.55819	W/m2
MC mean FSAF based on ECS-averaged SAF		0.384012	0.53285	0.625534	0.68328	0.741231	0.740235	0.663414	0.613034	0.579517	0.545073	W/m2
MC mean SAF minus ECS-averaged SAF		0.0059862	0.00273261	-0.00158631	-0.00456508	-0.00706196	-0.00844329	-0.00693784	-0.00441047	-0.0027679	-0.00147273	W/m2/degC
MC mean rel. change in GMST due to SAF		0.00127143	0.00242784	0.00299816	0.00326957	0.00348106	0.00362656	0.00445662	0.00523698	0.00578466	0.00628945
MC mean rel. change in ECS due to SAF		0.00553026	0.00288453	-0.000634728	-0.00312123	-0.00531122	-0.00664945	-0.00563985	-0.00371489	-0.00239083	-0.0013268
ECS-averaged SAF
ECS-averaged SAF	MC mean	0.349118	W/m2/degC		MC SD:	0.0450943	W/m2/degC
Base year SAF	MC mean	0.356774	W/m2/degC		MC SD:	0.0445592	W/m2/degC
Base year FSAF (from pre-ind)	MC mean	0.340682	W/m2		MC SD:	0.0424659	W/m2
Scenario = {2 degC Target}, Experiment = {Nonlinear PCF & SAF}, Economic Impacts = {Burke, Pulled, Lag=1, Consum-Only}
Percentiles A time series
GMST		2020	2030	2040	2050	2075	2100	2150	2200	2250	2300
5th precentile		0.976961	1.14429	1.25359	1.30915	1.34761	1.27811	1.06695	0.959699	0.878794	0.813457	degC
25th precentile		1.04923	1.374	1.56706	1.68105	1.75269	1.70413	1.47124	1.34233	1.25357	1.16588	degC
median		1.10169	1.53455	1.8048	1.9636	2.11009	2.08008	1.83096	1.67614	1.57857	1.47889	degC
75th precentile		1.15034	1.68536	2.02071	2.22859	2.46858	2.48908	2.26529	2.11771	1.99848	1.88857	degC
95th percentile		1.2237	1.89464	2.32761	2.63385	2.99863	3.12583	2.95284	2.79669	2.66971	2.56029	degC
mean		1.10108	1.52993	1.79737	1.96435	2.13295	2.13144	1.91203	1.76755	1.67126	1.57224	degC
stdev		0.0754198	0.222782	0.320362	0.392249	0.51035	0.572083	0.598715	0.585838	0.570334	0.555837	degC
Permafrost temperature, SiBCASA only		2020	2030	2040	2050	2075	2100	2150	2200	2250	2300
5th precentile		1.67751	2.08466	2.28902	2.38948	2.42506	2.31883	1.9687	1.79166	1.68343	1.54916	degC
25th precentile		1.88407	2.50758	2.8894	3.10448	3.2535	3.18192	2.736	2.48485	2.33105	2.1603	degC
median		2.06132	2.84816	3.34967	3.65197	3.93032	3.88395	3.43402	3.14282	2.95625	2.78264	degC
75th precentile		2.22958	3.21169	3.83052	4.22412	4.66332	4.66154	4.27716	3.97867	3.79047	3.57695	degC
95th percentile		2.48152	3.71212	4.51411	5.137	5.84414	6.00556	5.76572	5.42374	5.16542	4.90003	degC
Permafrost cumulative carbon (CO2), SiBCASA & JULES		2020	2030	2040	2050	2075	2100	2150	2200	2250	2300
5th precentile		11.6714	14.2235	16.8021	19.1645	24.5591	28.6508	33.89	37.1681	40.337	42.746	Gton C	NOTE THE UNITS
25th precentile		12.4682	15.4338	18.6553	21.9392	29.7412	35.867	43.2157	48.2678	52.3572	56.0252	Gton C
median		13.1047	16.4771	20.3537	24.5155	34.8061	42.8266	52.7755	59.2121	65.2732	69.9816	Gton C
75th precentile		13.6948	17.6809	22.6061	27.8999	41.2424	52.1821	65.8329	75.2559	82.3469	88.6008	Gton C
95th percentile		14.5546	19.682	26.3683	33.7842	53.0094	70.355	92.0806	106.03	116.434	125.02	Gton C
mean		13.0985	16.6545	20.8213	25.2318	36.2131	45.1652	56.3138	63.9301	70.0678	75.264	Gton C
stdev		0.885605	1.66801	2.92796	4.41398	8.7218	12.5895	18.0265	21.6128	24.3016	26.4764	Gton C
Permafrost cumulative carbon (CH4), SiBCASA & JULES		2020	2030	2040	2050	2075	2100	2150	2200	2250	2300
5th precentile		0.494775	0.567903	0.652922	0.745334	0.96792	1.15751	1.45192	1.67124	1.87318	2.03412	Gton C	NOTE THE UNITS
25th precentile		0.631083	0.73131	0.85485	0.975309	1.27629	1.54758	2.0098	2.41285	2.75748	3.07667	Gton C
median		0.737771	0.851248	0.990708	1.1427	1.55171	1.94806	2.58462	3.09716	3.57207	3.98995	Gton C
75th precentile		0.849622	0.991077	1.15014	1.33669	1.84785	2.37154	3.23903	3.99408	4.6242	5.17151	Gton C
95th percentile		1.00715	1.17926	1.37788	1.6397	2.39497	3.1751	4.53686	5.78144	6.85647	7.57668	Gton C
mean		0.742382	0.86152	1.00548	1.16524	1.60315	2.02935	2.74031	3.34374	3.86977	4.32284	Gton C
stdev		0.156255	0.183385	0.2248	0.279225	0.45935	0.656379	1.01405	1.32022	1.58172	1.8025	Gton C
Relative change in GMST due to SAF		2020	2030	2040	2050	2075	2100	2150	2200	2250	2300
5th precentile		0.000292382	0.000595938	0.000683812	0.00070369	0.000703457	0.000800232	0.00114837	0.00135268	0.00146844	0.00159686		NOTE THE UNITS
25th precentile		0.000701209	0.00133368	0.00157266	0.00158619	0.00157394	0.0016738	0.00223671	0.00273206	0.00300223	0.00323855
median		0.00114967	0.00214397	0.00255832	0.00271094	0.00272175	0.00282274	0.00360595	0.00428078	0.00476807	0.00519944
75th precentile		0.00169695	0.00324109	0.00404147	0.00447075	0.00466767	0.00473729	0.00594339	0.00692036	0.00770021	0.0083122
95th percentile		0.00266805	0.00522239	0.00676518	0.00762973	0.0087398	0.00900044	0.0104006	0.011823	0.0132571	0.0145928
FSAF minus ECS-based FSAF		2020	2030	2040	2050	2075	2100	2150	2200	2250	2300
5th precentile		0.00343183	0.00293584	0.00247685	0.00225326	0.00219702	0.00247229	0.00301145	0.00320294	0.00332729	0.00331608	W/m2
25th precentile		0.00688779	0.00662962	0.00587731	0.00523781	0.0048076	0.00510194	0.00626447	0.0066441	0.0067498	0.00683556	W/m2
median		0.0103389	0.0109856	0.0102231	0.00934027	0.0082592	0.00840176	0.00987269	0.0105236	0.0106996	0.010767	W/m2
75th precentile		0.0151018	0.0175602	0.0171973	0.0163934	0.0141468	0.0138582	0.0158976	0.0169388	0.0170452	0.017097	W/m2
95th percentile		0.0233523	0.0300162	0.0320296	0.0318733	0.0285244	0.0263778	0.0282289	0.0297973	0.030338	0.0306633	W/m2
mean		0.0115639	0.0130811	0.0128423	0.0121649	0.0109191	0.0107739	0.0121502	0.0127594	0.0130034	0.0131178	W/m2
stdev		0.00637717	0.00874537	0.00965908	0.00978288	0.00893342	0.00818932	0.0082822	0.0086103	0.00881223	0.00894966	W/m2
SAF minus ECS-averaged SAF		2020	2030	2040	2050	2075	2100	2150	2200	2250	2300
5th precentile		-0.000800276	-0.00230842	-0.00562177	-0.00891757	-0.0117339	-0.0144782	-0.0138231	-0.0116862	-0.0099963	-0.0082722	W/m2/degC
25th precentile		0.0021172	-0.000586023	-0.0039017	-0.00628405	-0.00852859	-0.0105074	-0.00916301	-0.00635726	-0.00449203	-0.00325907	W/m2/degC
median		0.00506076	0.00166218	-0.00241514	-0.00467829	-0.0067084	-0.00791054	-0.00620541	-0.00372967	-0.0023034	-0.00115521	W/m2/degC
75th precentile		0.00904773	0.00491329	-4.64812e-06	-0.00308236	-0.00531458	-0.00600625	-0.00408641	-0.0017714	-0.000428319	0.000742447	W/m2/degC
95th percentile		0.0158831	0.011188	0.00525498	0.000539776	-0.00352599	-0.00397147	-0.00219263	0.000249967	0.00232498	0.00412418	W/m2/degC
Scenario = {2 degC Target}, Experiment = {Nonlinear PCF & SAF}, Economic Impacts = {Burke, Pulled, Lag=1, Consum-Only}
Percentiles B time series
GMST		2020	2030	2040	2050	2075	2100	2150	2200	2250	2300
5th precentile		0.976639	1.14116	1.24607	1.29629	1.32487	1.24016	1.01691	0.907285	0.827456	0.767923	degC
25th precentile		1.04843	1.36741	1.55299	1.65849	1.71442	1.64522	1.38951	1.26501	1.17234	1.08058	degC
median		1.1003	1.52531	1.78573	1.93064	2.04713	1.9987	1.71683	1.55032	1.44263	1.3468	degC
75th precentile		1.14863	1.67139	1.99566	2.18593	2.3842	2.37877	2.10315	1.92747	1.798	1.68713	degC
95th percentile		1.22049	1.88066	2.29165	2.58067	2.8753	2.95027	2.67358	2.45706	2.3351	2.18994	degC
mean		1.09964	1.5204	1.77707	1.93204	2.06852	2.03869	1.7751	1.61457	1.51305	1.40842	degC
stdev		0.0746299	0.21888	0.311876	0.378372	0.48117	0.526498	0.522605	0.49299	0.471439	0.453385	degC
Scenario = {2 degC Target}, Experiment = {Nonlinear PCF & SAF}, Economic Impacts = {Burke, Pulled, Lag=1, Consum-Only}
Percentiles A-B time series
GMST absolute change		2020	2030	2040	2050	2075	2100	2150	2200	2250	2300
5th precentile		0.000286004	0.00372005	0.00773867	0.0119265	0.0223644	0.0310449	0.0414477	0.0437309	0.0436557	0.0457211	degC
25th precentile		0.000736939	0.00615878	0.012913	0.0201355	0.0389508	0.0538848	0.0760841	0.0802633	0.0814698	0.0839958	degC
median		0.00126878	0.00887321	0.0187677	0.0294767	0.0581254	0.0823404	0.117925	0.127646	0.129691	0.13427	degC
75th precentile		0.0019631	0.0123165	0.0262344	0.0419266	0.0833332	0.119781	0.178061	0.198244	0.203421	0.21134	degC
95th percentile		0.00320999	0.0176829	0.0383396	0.0621855	0.127166	0.189405	0.298046	0.349635	0.369124	0.381736	degC
mean		0.00144472	0.00952925	0.0203036	0.0323064	0.0644238	0.0927451	0.13693	0.152984	0.158212	0.163819	degC
stdev		0.000909801	0.00430375	0.00947339	0.015606	0.0330983	0.050933	0.0834553	0.10097	0.10807	0.112742	degC
GMST relative change		2020	2030	2040	2050	2075	2100	2150	2200	2250	2300
5th precentile		0.000292382	0.00308012	0.00581993	0.00842841	0.0159221	0.0230378	0.0369737	0.0433147	0.0479323	0.0535649
25th precentile		0.000701209	0.00449486	0.00820808	0.0119991	0.0221331	0.0318954	0.0525874	0.0623019	0.0683172	0.0761467
median		0.00114967	0.00583257	0.0105846	0.0153515	0.0283359	0.0407727	0.0675599	0.0803227	0.0880471	0.0982073
75th precentile		0.00169695	0.00738116	0.0132028	0.0192944	0.0356513	0.051607	0.0870362	0.106294	0.117184	0.129823
95th percentile		0.00266805	0.00960642	0.017392	0.0253537	0.0473474	0.0703866	0.121682	0.151038	0.166511	0.183144
mean		0.00127143	0.00602545	0.0109313	0.015944	0.029549	0.042832	0.0717086	0.0871142	0.095862	0.106832
stdev		0.000735829	0.00200354	0.00353916	0.0052005	0.00982142	0.0145416	0.0254353	0.0329367	0.0373881	0.0415816
Scenario = {2 degC Target}, Experiment = {Nonlinear PCF & SAF}, Economic Impacts = {Burke, Pulled, Lag=1, Consum-Only}
MC mean A-B time series
Permafrost flux and ocean flux due to permafrost, CO2		2020	2030	2040	2050	2075	2100	2150	2200	2250	2300
Ocean annual CO2 flux due to permafrost, A-B		-193.95	-193.95	-234.532	-283.245	-402.891	-392.621	-281.399	-276.51	-244.467	-214.024	MtonCO2/yr
Permafrost annual CO2 flux to air, A-B		858.472	1241.68	1452.44	1538.08	1432.67	1192.46	731.439	527.668	433.159	368.421	MtonCO2/yr
Permafrost flux plus ocean flux due to permaforst, A-B		664.522	1047.73	1217.9	1254.84	1029.77	799.841	450.041	251.158	188.692	154.397	MtonCO2/yr

## Sheet: Base data
PAGE-ICE Nonlinear Arctic Feedbacks	Version	6.22		Run	1		Developed on:		20/03/2019		Parent Version:		6.21 of PAGE-ICE Nonlinear Arctic Feedbacks
Base Year:	2015
Analysis Years:		2020	2030	2040	2050	2075	2100	2150	2200	2250	2300	drop
SCCO2 year	2020	1	0	0	0	0	0	0	0	0	0	0
Impacts:												Mtonne
SLR	Sea level
EN	Economic
CU	Non-econ
DIS	Discont						Min	Mod	Max
ptp rate	1.03333	% per year					0.1	1	2	% per year
Elasticity of utility	1.16667						0.5	1	2
	CO2	CH4	N2O	Lin
Pre-industrial conc	278000	700	270	0	ppb
Density	7.8	2.78	7.8	100000	Mt/ppb
Forcing slope	5.5	0.036	0.12	0.2	W/m2
Non-CO2 stimulation		0	0	0	Mt/degC
Non-CO2 emit to air		100	100	100	%
Non-CO2 half life		10.5	114	1000	years
Base year conc	400860	1803	324	0.11	ppb		Min	Mod	Max		Source: Annual means for NOAA and SCRIPPS data: https://www.co2.earth/monthly-co2
Base year cumul emiss	2035000				Mtonnes		1833333	2035000	2236667	Mtonnes	Source: http://www.metoffice.gov.uk/research/news/2016/the-global-carbon-budget-2016
Base year forcing	1.68	0.48	0.17	0.022	W/m2
Excess forcing (base yr)	0.85				W/m2
Regions & baseyear:		Area:	GDP	Pop	CO2 emit	CH4 emit	N2O emit	Lin emit	S emit	Natural S	RT
EU	EU	4500000	1.72767e+07	503.71	4392.8	23.7039	1.39976	83.1634	3.53788	7e-08	1.20163	(Focus region)			Currency units updated from $2005 (PAGE09) to $2015 by multiplying by 1.2, US GDP deflator from the US Bureau of Economic Analysis as tabulated at http://www.multpl.com/gdp-deflator/table
USA	US	9363000	1.67558e+07	317.531	6172.5	28.8199	1.23462	216.492	4.81384	7e-08	1.26786
Other OECD	OT	14207000	9.42272e+06	276.856	2433.95	22.0402	0.663627	77.9726	1.50795	7e-08	1.15432
FSU & ROE	EE	22900000	4.16392e+06	307.463	3379.03	38.9464	0.45491	27.8852	11.1624	7e-08	1.56117
China & CP Asia	CA	11729000	1.50426e+07	1551.02	9909.77	58	2.48992	90.1605	32.3483	7e-08	1.10702				CA and IA CO2 emissions swapped relative to v6.8. See "CAIT_Country_GHG_Emissions_-_All_Data" and https://www.belfercenter.org/publication/chinas-carbon-emissions-report-2015 for further details
India & SE Asia	IA	8899000	1.17802e+07	2212.91	6027.52	73	1.04386	62.9802	6.6237	7e-08	0.955628				CA and IA CO2 emissions swapped relative to v6.8. See "CAIT_Country_GHG_Emissions_-_All_Data" and https://www.belfercenter.org/publication/chinas-carbon-emissions-report-2015 for further details
Africa & ME	AF	36337000	7.1071e+06	1322.87	5185.45	67.9604	2.0063	39.1197	11.2303	7e-08	1.14486
Latin America	LA	34747000	7.71245e+06	608.727	3722.84	58.6686	1.92981	33.4425	7.03252	7e-08	0.984013
Global		142682000	8.92615e+07	7101.1	41223.9	371.139	11.2228	631.216	78.2569
		Km2	$M(2015)	million	Mtonne	Mtonne	Mtonne	Mtonne	TgS	Tg/Km2	degC
							Min	Mod	Max		Sources for the climatological GMST estimate in the PAGE base year and CMIP5 base period:
GMST, PAGE base year climatology, anomaly vs pre-ind (1850-1900)			0.946167	degC			0.902962	0.946167	0.989372	degC	https://www.eea.europa.eu/data-and-maps/indicators/global-and-european-temperature-4/assessment
GMST, CMIP5 base period climatology, anomaly vs pre-ind (1850-1900)			0.562556	degC							https://www.ncdc.noaa.gov/cag/global/time-series/globe/land_ocean/ytd/12/1880-2016
											See "1850-2016-GMST.xlsx" for the data and calculations
GMST, CMIP5 base period climatology, absolute value in each region							Min	Mod	Max
EU			10.1222	degC			6.76231	10.1222	13.4821	degC	Source: Era-Interim reanalysis for 1979-2005, population-weighted, computed by Fernando Iglesias-Suarez
USA			13.4286	degC			9.5421	13.4286	17.3151	degC	Gridded population data: http://sedac.ciesin.columbia.edu/data/set/gpw-v4-population-count-rev10/data-download
Other OECD			12.0634	degC			9.07596	12.0634	15.0507	degC	Updated on 22/05/2018. Source: "tas_pop-weighted-yr2010_ERA-Interim_PAGE-reg_climo_lowess-smoothing_197901-200512.xlsx"
FSU & ROE			7.11321	degC			3.01321	7.11321	11.2132	degC
China & CP Asia			15.013	degC			12.233	15.013	17.7929	degC	This data is needed for the Burke et al. (2015) economic impact function
India & SE Asia			24.95	degC			23.3863	24.95	26.5136	degC
Africa & ME			21.8923	degC			20.1867	21.8923	23.5978	degC
Latin America			21.1204	degC			19.4847	21.1204	22.7561	degC
Calibration T for the Burke economic impact function			21	degC
Surface area of the Earth			510000000	Km2
Total land area			142682000	Km2
Ocean proportion			0.720231
Rise in global mean LAND temperature in	2015		1.1684	degC
Land Permaforst Emissions											NOTE: start all the names with PERM if related to the permafrost
Initialising parameters for the SiBCASA emulator					Min	Mod	Max				See "Fitting_results_CO2_SiB_multimod_multiscen_iterations.xlsx", "Fitting_results_CH4_SiB_multimod_multiscen_iterations.xlsx"
Base year cumul. C, CO2 component			3764.05	Mtonne C	3728.58	3764.05	3799.52	MtonC (CO2 component)			Updated on 21/10/2018. Source: SiBCASA simulations between pre-industrial conditions and 2015 climatology (multi-model climate forcing, 2 RCPs)
Base year cumul. C, CH4 component			175.562	Mtonne C	174.788	175.562	176.335	MtonC (CH4 component)			Updated on 05/12/2018. Source: SiBCASA simulations between pre-industrial conditions and 2015 climatology (multi-model climate forcing, 2 RCPs)
Upper limit for cumulative carbon emissions, CO2			560000	Mtonne C							Updated on 21/10/2018
Upper limit for permaforst T			22.2066	degC							Updated on 21/10/2018
Type of T correction, CO2			linear								Updated on 05/12/2018
Type of T correction, CH4			nonlinear								Updated on 05/12/2018
Slope sens vs T, CO2			1.39535	dimensionless							Updated on 21/10/2018 using improved iterational calibration algorithm for SiBCASA data, applied to generalised PCF emulator
Slope lag vs T, CO2			0.829213	dimensionless							Updated on 21/10/2018 using improved iterational calibration algorithm for SiBCASA data, applied to generalised PCF emulator
Slope pow vs T, CO2			-0.0333471	dimensionless							Updated on 21/10/2018 using improved iterational calibration algorithm for SiBCASA data, applied to generalised PCF emulator
Slope sens. vs T, CH4			-0.061634	dimensionless							Updated on 05/12/2018 using improved iterational calibration algorithm for SiBCASA data, applied to generalised PCF emulator
Slope lag vs T, CH4			-2.57522	dimensionless							Updated on 05/12/2018 using improved iterational calibration algorithm for SiBCASA data, applied to generalised PCF emulator
Slope pow vs T, CH4			1.39921	dimensionless							Updated on 05/12/2018 using improved iterational calibration algorithm for SiBCASA data, applied to generalised PCF emulator
Initialising parameters for the JULES emulator					Min	Mod	Max				See "Fitting_results_CO2_JULdR_multimod_multiscen_iterations.xlsx"
Base year cumul. C, CO2 component			20041	Mtonne C	18834.8	20041	21247.2	MtonC (CO2 component)			Updated on 21/10/2018. Source: JULES simulations between pre-industrial conditions and 2015 climatology (multi-model climate forcing, 3 RCPs)
Upper limit for cumulative carbon emissions, CO2			738145	Mtonne C							Updated on 21/10/2018
Upper limit for permaforst T			18.8645	degC							Updated on 21/10/2018
Type of T correction			nonlinear								Updated on 21/10/2018
Slope sens vs T, CO2			-0.121869	dimensionless							Updated on 21/10/2018 using improved iterational calibration algorithm for JULES data, applied to generalised PCF emulator
Slope lag vs T, CO2			-0.655012	dimensionless							Updated on 21/10/2018 using improved iterational calibration algorithm for JULES data, applied to generalised PCF emulator
Slope pow vs T, CO2			1.61888	dimensionless							Updated on 21/10/2018 using improved iterational calibration algorithm for JULES data, applied to generalised PCF emulator
NOTE: There is no separate CH4 component in JULES. Use Schaedel et al. (2016) to estimate the CH4 carbon based on the CO2 carbon
Surface Albedo Feedback (global)											NOTE: start all the names with ALB if related to the SAF
Initialising parameters of the SAF emulator based on the Winton code											See "Results_SAF_Winton_historical-rcp85_Emulator.xlsx"
T for segment switch			10	degC							Updated on 13/12/2018
SAF_mean_quad_segment: T^2 coeff			-0.00195848	W/m2/K3							Updated further on 07/03/2019 to correct the minor irregularities in the FSAF calculations (new input file for FSAF: "CMIP5_models_fsaf_30year_running_mean_dynamic_and_fixed_clouds.xlsx")
SAF_mean_quad_segment: T^1 coeff			-0.00638719	W/m2/K2
SAF_mean_quad_segment: T^0 coeff			0.363696	W/m2/K							NOTE: we model the global total SAF. The nonlinearity is mainly based on the decline of Arctic sea ice and land snow
SAF_std_quad_segment			0.109097	W/m2/K
SAF_mean_lin_segment			0.056213	W/m2/K
SAF_std_lin_segment			0.0343364	W/m2/K
Alternative Economic Damage Fucntions
PAGE09 Default					Min	Mod	Max
Economic initial benefit					0	0.1	0.3	%GDP per degC
Economic impact at calibration temperature					0.2	0.6	1	%GDP
Economic impact function exponent					1.5	2	3
Economic exponent with income					-0.3	-0.1	0
PAGE09 & IPCC AR5 & Burke					Min	Mod	Max
Economic initial benefit					1.8552	1.9262	2.2157	%GDP per degC			Updated on 21/05/2018
Economic impact at calibration temperature					1.23409	2.40494	3.0258	%GDP			Source: "IPCC AR5 damages with Burke.xlsx"
Economic impact function exponent					1.3665	1.97123	3.47743				Methodology: Monte-Carlo fitting with RISK Optimiser that minimises root mean squared distance between the scatter plot with the data points (AR5 and Burke global) and the PAGE09 functional form
Economic exponent with income					-0.3	-0.1	0
PAGE09 Dell Mimic					Min	Mod	Max
Economic initial benefit					0	0.1	0.3	%GDP per degC
Economic impact at calibration temperature					4	8	12	%GDP
Economic impact function exponent					0.8	1.2	1.5
Economic exponent with income					-2	-1.5	-1
PAGE09 Burke Mimic					Min	Mod	Max
Economic initial benefit					0	0.1	0.3	%GDP per degC
Economic impact at calibration temperature					-15	20	40	%GDP
Economic impact function exponent					0.8	1.2	1.5
Economic exponent with income					-0.5	-0.4	-0.3
Chosen SSP scenario (GDP and Pop), FIRST:			2 degC Target
GDP growth rates:	start	2015	2020	2030	2040	2050	2075	2100	2150	2200	2250
	end	2020	2030	2040	2050	2075	2100	2150	2200	2250	2300				Scenario pairs
	EU	1.63	1.56	1.68	1.62	1.51	1.37	1.30495	1.07419	0.884233	0.72787	%/year			Scenario pair 0:		Zero Emissions & SSP1
	US	2.7	2.1	1.72	1.57	1.53	1.45	1.41158	1.26783	1.13871	1.02274	%/year			Scenario pair 1:		1.5 degC Target
	OT	2.17	1.93	1.68	1.54	1.33	1.06	0.946309	0.601093	0.381812	0.242526	%/year			Scenario pair 2:		2 degC Target
	EE	4.21	3.88	2.98	1.77	1.18	0.78	0.634163	0.277093	0.121074	0.0529025	%/year			Scenario pair 3:		2.5 degC Target
	CA	8.83	6.39	3.93	2.3	0.65	-0.07	-0.07	-0.07	-0.07	-0.07	%/year			Scenario pair 4:		NDCs
	IA	6.59	6.28	5.5	4.43	2.84	1.43	1.01472	0.257265	0.0652252	0.0165368	%/year			Scenario pair 5:		NDCs Partial
	AF	4.69	4.83	5.15	5.12	4.6	3.21	2.68151	1.30579	0.635869	0.309643	%/year			Scenario pair 6:		BAU
	LA	3.85	3.72	3.56	3.16	2.41	1.52	1.20714	0.480187	0.191013	0.0759829	%/year			Extra pair 1:		RCP2.6 & SSP1
Pop growth rates:															Extra pair 2:		RCP4.5 & SSP2
	EU	0.18	0.12	0.03	-0.04	-0.2	-0.32	0	0	0	0	%/year			Extra pair 3:		RCP8.5 & SSP5
	US	0.76	0.7	0.59	0.48	0.36	0.07	0	0	0	0	%/year
	OT	0.37	0.2	0.04	-0.1	-0.36	-0.61	0	0	0	0	%/year
	EE	-0.05	-0.22	-0.3	-0.42	-0.67	-0.82	0	0	0	0	%/year
	CA	0.19	-0.07	-0.36	-0.67	-1.09	-1.43	0	0	0	0	%/year			Formulae checked on 15/05/2018
	IA	0.94	0.67	0.39	0.1	-0.34	-0.82	0	0	0	0	%/year
	AF	1.77	1.51	1.3	1.03	0.62	0.1	0	0	0	0	%/year
	LA	0.81	0.62	0.38	0.08	-0.27	-0.67	0	0	0	0	%/year
Discount rates:	start	2015	2020	2030	2040	2050	2075	2100	2150	2200	2250
	end	2020	2030	2040	2050	2075	2100	2150	2200	2250	2300
	EU	2.725	2.71333	2.95833	2.97	3.02833	3.005	2.55577	2.28655	2.06494	1.88252	%/year
	US	3.29667	2.66667	2.35167	2.305	2.39833	2.64333	2.68018	2.51246	2.36183	2.22653	%/year
	OT	3.13333	3.05167	2.94667	2.94667	3.005	2.98167	2.13736	1.73461	1.47878	1.31628	%/year
	EE	6.00333	5.81667	4.86	3.58833	3.19167	2.9	1.77319	1.35661	1.17459	1.09505	%/year
	CA	11.1133	8.57	6.03833	4.49833	3.06333	2.62	0.951667	0.951667	0.951667	0.951667	%/year
	IA	7.625	7.57833	6.995	6.085	4.74333	3.65833	2.21717	1.33348	1.10943	1.05263	%/year
	AF	4.44	4.90667	5.525	5.805	5.67667	4.66167	4.16176	2.55675	1.77518	1.39458	%/year
	LA	4.58	4.65	4.74333	4.62667	4.16	3.58833	2.44166	1.59355	1.25618	1.12198	%/year
Chosen SSP scenario (GDP and Pop), SECOND:			2 degC Target
GDP growth rates:	start	2015	2020	2030	2040	2050	2075	2100	2150	2200	2250
	end	2020	2030	2040	2050	2075	2100	2150	2200	2250	2300
	EU	1.63	1.56	1.68	1.62	1.51	1.37	1.30495	1.07419	0.884233	0.72787	%/year			Formulae checked on 19/03/2019
	US	2.7	2.1	1.72	1.57	1.53	1.45	1.41158	1.26783	1.13871	1.02274	%/year			Note the additional switch allowing / prohibiting the use of separate GDP and POP for World B
	OT	2.17	1.93	1.68	1.54	1.33	1.06	0.946309	0.601093	0.381812	0.242526	%/year
	EE	4.21	3.88	2.98	1.77	1.18	0.78	0.634163	0.277093	0.121074	0.0529025	%/year
	CA	8.83	6.39	3.93	2.3	0.65	-0.07	-0.07	-0.07	-0.07	-0.07	%/year
	IA	6.59	6.28	5.5	4.43	2.84	1.43	1.01472	0.257265	0.0652252	0.0165368	%/year
	AF	4.69	4.83	5.15	5.12	4.6	3.21	2.68151	1.30579	0.635869	0.309643	%/year
	LA	3.85	3.72	3.56	3.16	2.41	1.52	1.20714	0.480187	0.191013	0.0759829	%/year
Pop growth rates:
	EU	0.18	0.12	0.03	-0.04	-0.2	-0.32	0	0	0	0	%/year
	US	0.76	0.7	0.59	0.48	0.36	0.07	0	0	0	0	%/year
	OT	0.37	0.2	0.04	-0.1	-0.36	-0.61	0	0	0	0	%/year
	EE	-0.05	-0.22	-0.3	-0.42	-0.67	-0.82	0	0	0	0	%/year
	CA	0.19	-0.07	-0.36	-0.67	-1.09	-1.43	0	0	0	0	%/year
	IA	0.94	0.67	0.39	0.1	-0.34	-0.82	0	0	0	0	%/year
	AF	1.77	1.51	1.3	1.03	0.62	0.1	0	0	0	0	%/year
	LA	0.81	0.62	0.38	0.08	-0.27	-0.67	0	0	0	0	%/year
Discount rates:	start	2015	2020	2030	2040	2050	2075	2100	2150	2200	2250
	end	2020	2030	2040	2050	2075	2100	2150	2200	2250	2300
	EU	2.725	2.71333	2.95833	2.97	3.02833	3.005	2.55577	2.28655	2.06494	1.88252	%/year
	US	3.29667	2.66667	2.35167	2.305	2.39833	2.64333	2.68018	2.51246	2.36183	2.22653	%/year
	OT	3.13333	3.05167	2.94667	2.94667	3.005	2.98167	2.13736	1.73461	1.47878	1.31628	%/year
	EE	6.00333	5.81667	4.86	3.58833	3.19167	2.9	1.77319	1.35661	1.17459	1.09505	%/year
	CA	11.1133	8.57	6.03833	4.49833	3.06333	2.62	0.951667	0.951667	0.951667	0.951667	%/year
	IA	7.625	7.57833	6.995	6.085	4.74333	3.65833	2.21717	1.33348	1.10943	1.05263	%/year
	AF	4.44	4.90667	5.525	5.805	5.67667	4.66167	4.16176	2.55675	1.77518	1.39458	%/year
	LA	4.58	4.65	4.74333	4.62667	4.16	3.58833	2.44166	1.59355	1.25618	1.12198	%/year
Central trajectory for business as usual emissions: RCP8.5																Notes:
		2020	2030	2040	2050	2075	2100	2150	2200	2250	2300
CO2	EU	111.112	130.683	143.451	157.668	185.371	177.114	177.114	177.114	177.114	177.114	% relative to base year				There is a subsequent adjustment using "Uncertainty in BaU" parameter, which creates an uncertainty range around RCP8.5: upper end of the range according to Christensen et al (2018), lower end of the range approximately around RCP6.0
CO2	US	111.112	130.683	143.451	157.668	185.371	177.114	177.114	177.114	177.114	177.114	% relative to base year
CO2	OT	111.112	130.683	143.451	157.668	185.371	177.114	177.114	177.114	177.114	177.114	% relative to base year
CO2	EE	126	155.661	193.046	235.332	322.696	430.668	430.668	430.668	430.668	430.668	% relative to base year
CO2	CA	116.364	130.476	160.031	193.961	251.69	263.98	263.98	263.98	263.98	263.98	% relative to base year
CO2	IA	116.364	130.476	160.031	193.961	251.69	263.98	263.98	263.98	263.98	263.98	% relative to base year
CO2	AF	122.571	154.995	204.166	263.256	395.675	477.386	477.386	477.386	477.386	477.386	% relative to base year
CO2	LA	116.614	134.517	166.178	207.91	266.829	193.179	193.179	193.179	193.179	193.179	% relative to base year
CH4	EU	103.049	110.418	118.606	128.327	155.236	180.477	180.477	180.477	180.477	180.477	% relative to base year
CH4	US	103.049	110.418	118.606	128.327	155.236	180.477	180.477	180.477	180.477	180.477	% relative to base year
CH4	OT	103.049	110.418	118.606	128.327	155.236	180.477	180.477	180.477	180.477	180.477	% relative to base year
CH4	EE	122.804	133.265	158.719	180.977	207.821	280.299	280.299	280.299	280.299	280.299	% relative to base year
CH4	CA	116.105	127.242	149.743	178.558	224.616	245.59	245.59	245.59	245.59	245.59	% relative to base year
CH4	IA	116.105	127.242	149.743	178.558	224.616	245.59	245.59	245.59	245.59	245.59	% relative to base year
CH4	AF	135.088	173.439	217.625	254.193	288.252	312.886	312.886	312.886	312.886	312.886	% relative to base year
CH4	LA	125.064	148.047	168.701	184.23	186.306	180.782	180.782	180.782	180.782	180.782	% relative to base year
N2O	EU	106.073	113.351	122.486	126.226	131.057	133.294	133.294	133.294	133.294	133.294	% relative to base year
N2O	US	106.073	113.351	122.486	126.226	131.057	133.294	133.294	133.294	133.294	133.294	% relative to base year
N2O	OT	106.073	113.351	122.486	126.226	131.057	133.294	133.294	133.294	133.294	133.294	% relative to base year
N2O	EE	125.058	138.361	149.254	154.603	164.567	202.997	202.997	202.997	202.997	202.997	% relative to base year
N2O	CA	116.263	130.328	145.456	154.754	169.806	196.898	196.898	196.898	196.898	196.898	% relative to base year
N2O	IA	116.263	130.328	145.456	154.754	169.806	196.898	196.898	196.898	196.898	196.898	% relative to base year
N2O	AF	125.163	152.093	176.362	196.268	248.787	289.494	289.494	289.494	289.494	289.494	% relative to base year
N2O	LA	127.254	145.749	164.476	174.311	186.41	181.728	181.728	181.728	181.728	181.728	% relative to base year
Lin	EU	158.442	189.455	192.603	186.218	180.705	190.795	190.795	190.795	190.795	190.795	% relative to base year
Lin	US	158.442	189.455	192.603	186.218	180.705	190.795	190.795	190.795	190.795	190.795	% relative to base year
Lin	OT	158.442	189.455	192.603	186.218	180.705	190.795	190.795	190.795	190.795	190.795	% relative to base year
Lin	EE	193.179	273.297	356.418	431.569	530.495	609.083	609.083	609.083	609.083	609.083	% relative to base year
Lin	CA	182.94	239.808	326.158	378.811	489	547.764	547.764	547.764	547.764	547.764	% relative to base year
Lin	IA	182.94	239.808	326.158	378.811	489	547.764	547.764	547.764	547.764	547.764	% relative to base year
Lin	AF	195.626	250.621	299.432	364.05	537.201	636.111	636.111	636.111	636.111	636.111	% relative to base year
Lin	LA	173.439	213.432	279.436	327.38	475.984	553.981	553.981	553.981	553.981	553.981	% relative to base year
Repository of SSPs, RCPs and other exogenous scenarios
SSP Scenarios															Notes:
															Data copied into the green fields is from Nigel Arnel's spreadsheet, January 2015, and is based on the original SSP datasets
Origianal SSPs															Original data source: SSP database, https://tntcat.iiasa.ac.at/SspDb/dsd?Action=htmlpage&page=about
SSP1
GDP growth rates:	start	2015	2020	2030	2040	2050	2075	2100	2150	2200	2250
	end	2020	2030	2040	2050	2075	2100	2150	2200	2250	2300
	EU	1.63	1.56	1.68	1.62	1.51	1.37	1.30495	1.07419	0.884233	0.72787	%/year			The 2050-75 and 2075-2100 GDP growth values from Nigel Arnel are used to extrapolate into the 22nd and 23rd centuries (negative exponential)
	US	2.7	2.1	1.72	1.57	1.53	1.45	1.41158	1.26783	1.13871	1.02274	%/year
	OT	2.17	1.93	1.68	1.54	1.33	1.06	0.946309	0.601093	0.381812	0.242526	%/year			g(Y>2100) = g(Y2075) * EXP(- (Y-Y2075)/tau)
	EE	4.21	3.88	2.98	1.77	1.18	0.78	0.634163	0.277093	0.121074	0.0529025	%/year			tau = (Y2100-Y2075) / LN(g(Y2075)/g(Y2100))
	CA	8.83	6.39	3.93	2.3	0.65	-0.07	-0.07	-0.07	-0.07	-0.07	%/year			g = (dG/dt) / G -- relative rate of GDP change
	IA	6.59	6.28	5.5	4.43	2.84	1.43	1.01472	0.257265	0.0652252	0.0165368	%/year			G -- GDP in a given region
	AF	4.69	4.83	5.15	5.12	4.6	3.21	2.68151	1.30579	0.635869	0.309643	%/year			If g(Y2100)<0, this value is extended into the 22nd and 23rd centuries
	LA	3.85	3.72	3.56	3.16	2.41	1.52	1.20714	0.480187	0.191013	0.0759829	%/year
Pop growth rates:
	EU	0.18	0.12	0.03	-0.04	-0.2	-0.32	0	0	0	0	%/year			Pop growth rates kept equal to zero in the 22nd and 23rd centuries
	US	0.76	0.7	0.59	0.48	0.36	0.07	0	0	0	0	%/year
	OT	0.37	0.2	0.04	-0.1	-0.36	-0.61	0	0	0	0	%/year
	EE	-0.05	-0.22	-0.3	-0.42	-0.67	-0.82	0	0	0	0	%/year
	CA	0.19	-0.07	-0.36	-0.67	-1.09	-1.43	0	0	0	0	%/year
	IA	0.94	0.67	0.39	0.1	-0.34	-0.82	0	0	0	0	%/year
	AF	1.77	1.51	1.3	1.03	0.62	0.1	0	0	0	0	%/year
	LA	0.81	0.62	0.38	0.08	-0.27	-0.67	0	0	0	0	%/year
SSP2
GDP growth rates:	start	2015	2020	2030	2040	2050	2075	2100	2150	2200	2250
	end	2020	2030	2040	2050	2075	2100	2150	2200	2250	2300
	EU	1.53	1.28	1.28	1.14	1.01	0.93	0.892409	0.756636	0.64152	0.543918	%/year			The 2050-75 and 2075-2100 GDP growth values from Nigel Arnel are used to extrapolate into the 22nd and 23rd centuries (negative exponential)
	US	2.55	1.85	1.37	1.14	1.03	0.96	0.926805	0.805112	0.699398	0.607564	%/year
	OT	2.03	1.7	1.39	1.19	0.99	0.8	0.719147	0.469599	0.306645	0.200238	%/year			g(Y>2100) = g(Y2075) * EXP(- (Y-Y2075)/tau)
	EE	3.88	3.45	2.71	1.62	1.25	0.98	0.867729	0.533355	0.32783	0.201503	%/year			tau = (Y2100-Y2075) / LN(g(Y2075)/g(Y2100))
	CA	8.24	5.77	3.62	2.19	0.76	0.11	0.0418487	0.000876679	1.83653e-05	3.84731e-07	%/year			g = (dG/dt) / G -- relative rate of GDP change
	IA	6.26	5.69	5.02	4.14	2.85	1.61	1.21009	0.38617	0.123237	0.0393281	%/year			G -- GDP in a given region
	AF	4.53	4.37	4.65	4.69	4.49	3.59	3.2101	2.05218	1.31193	0.838701	%/year
	LA	3.7	3.34	3.2	2.93	2.4	1.65	1.36811	0.646645	0.305641	0.144463	%/year
Pop growth rates:
	EU	0.14	0.04	-0.08	-0.17	-0.3	-0.25	0	0	0	0	%/year			Pop growth rates kept equal to zero in the 22nd and 23rd centuries
	US	0.71	0.63	0.5	0.38	0.25	0.05	0	0	0	0	%/year
	OT	0.39	0.21	0	-0.13	-0.33	-0.42	0	0	0	0	%/year
	EE	0.11	-0.07	-0.15	-0.18	-0.33	-0.29	0	0	0	0	%/year
	CA	0.35	0.08	-0.23	-0.51	-0.84	-0.95	0	0	0	0	%/year
	IA	1.21	0.93	0.63	0.39	-0.02	-0.38	0	0	0	0	%/year
	AF	2.19	1.96	1.74	1.55	1.16	0.69	0	0	0	0	%/year
	LA	1.06	0.87	0.63	0.37	0.05	-0.21	0	0	0	0	%/year
SSP3
GDP growth rates:	start	2015	2020	2030	2040	2050	2075	2100	2150	2200	2250
	end	2020	2030	2040	2050	2075	2100	2150	2200	2250	2300
	EU	1.16	0.54	0.21	-0.09	-0.22	-0.18	-0.18	-0.18	-0.18	-0.18	%/year			The 2050-75 and 2075-2100 GDP growth values from Nigel Arnel are used to extrapolate into the 22nd and 23rd centuries (negative exponential)
	US	1.91	1.06	0.44	0.09	-0.12	-0.27	-0.27	-0.27	-0.27	-0.27	%/year
	OT	1.49	0.85	0.46	0.23	0.06	0.04	0.0326599	0.0145155	0.00645133	0.00286726	%/year			g(Y>2100) = g(Y2075) * EXP(- (Y-Y2075)/tau)
	EE	2.59	2.05	1.79	0.87	1.05	1.39	1.59929	2.80271	4.91167	8.60757	%/year			tau = (Y2100-Y2075) / LN(g(Y2075)/g(Y2100))
	CA	5.97	3.39	2.19	1.54	0.9	0.63	0.527096	0.258277	0.126556	0.0620123	%/year			g = (dG/dt) / G -- relative rate of GDP change
	IA	5.06	3.88	3.27	2.78	2.22	1.7	1.48764	0.872346	0.511541	0.299966	%/year			G -- GDP in a given region
	AF	4.08	3.42	3.33	3.03	3.11	3.22	3.27645	3.51232	3.76518	4.03624	%/year
	LA	3.22	2.37	2.1	1.99	1.98	1.81	1.73055	1.44615	1.20848	1.00987	%/year
Pop growth rates:
	EU	-0.18	-0.42	-0.6	-0.8	-1.03	-1	0	0	0	0	%/year			Pop growth rates kept equal to zero in the 22nd and 23rd centuries
	US	0.27	0	-0.21	-0.46	-0.67	-0.89	0	0	0	0	%/year
	OT	0.23	-0.04	-0.28	-0.43	-0.63	-0.61	0	0	0	0	%/year
	EE	0.29	0.12	0.07	0.19	0.14	0.29	0	0	0	0	%/year
	CA	0.52	0.24	-0.06	-0.24	-0.41	-0.28	0	0	0	0	%/year
	IA	1.52	1.25	0.95	0.77	0.44	0.22	0	0	0	0	%/year
	AF	2.61	2.4	2.2	2.09	1.73	1.29	0	0	0	0	%/year
	LA	1.43	1.31	1.09	0.9	0.66	0.52	0	0	0	0	%/year
SSP4
GDP growth rates:	start	2015	2020	2030	2040	2050	2075	2100	2150	2200	2250
	end	2020	2030	2040	2050	2075	2100	2150	2200	2250	2300
	EU	1.6	1.36	1.18	0.93	0.75	0.63	0.577405	0.407417	0.287473	0.202841	%/year			The 2050-75 and 2075-2100 GDP growth values from Nigel Arnel are used to extrapolate into the 22nd and 23rd centuries (negative exponential)
	US	2.68	1.94	1.27	0.92	0.79	0.67	0.617019	0.443807	0.31922	0.229607	%/year
	OT	2.13	1.75	1.22	0.87	0.6	0.38	0.302413	0.121301	0.0486552	0.0195161	%/year			g(Y>2100) = g(Y2075) * EXP(- (Y-Y2075)/tau)
	EE	4.13	3.75	2.78	1.32	0.72	0.5	0.416667	0.200939	0.0969033	0.0467319	%/year			tau = (Y2100-Y2075) / LN(g(Y2075)/g(Y2100))
	CA	8.7	6.01	3.37	1.73	0.17	-0.47	-0.47	-0.47	-0.47	-0.47	%/year			g = (dG/dt) / G -- relative rate of GDP change
	IA	6.41	5.64	4.51	3.38	2	0.98	0.686	0.164709	0.0395465	0.00949512	%/year			G -- GDP in a given region
	AF	4.44	4.18	4.07	3.61	3.45	3.39	3.36039	3.24453	3.13265	3.02464	%/year
	LA	3.73	3.28	2.8	2.28	1.71	1.19	0.99271	0.480755	0.232823	0.112753	%/year
Pop growth rates:
	EU	-0.02	-0.15	-0.29	-0.46	-0.73	-0.84	0	0	0	0	%/year			Pop growth rates kept equal to zero in the 22nd and 23rd centuries
	US	0.52	0.39	0.25	0.06	-0.16	-0.51	0	0	0	0	%/year
	OT	0.23	0.01	-0.2	-0.41	-0.73	-1	0	0	0	0	%/year
	EE	-0.07	-0.27	-0.38	-0.52	-0.78	-0.86	0	0	0	0	%/year
	CA	0.18	-0.1	-0.43	-0.78	-1.24	-1.57	0	0	0	0	%/year
	IA	1.08	0.81	0.51	0.26	-0.17	-0.5	0	0	0	0	%/year
	AF	2.54	2.39	2.27	2.17	1.86	1.42	0	0	0	0	%/year
	LA	0.93	0.77	0.59	0.32	0.03	-0.08	0	0	0	0	%/year
SSP5
GDP growth rates:	start	2015	2020	2030	2040	2050	2075	2100	2150	2200	2250
	end	2020	2030	2040	2050	2075	2100	2150	2200	2250	2300
	EU	1.84	2.03	2.29	2.42	2.54	2.52	2.51006	2.47069	2.43193	2.39378	%/year			The 2050-75 and 2075-2100 GDP growth values from Nigel Arnel are used to extrapolate into the 22nd and 23rd centuries (negative exponential)
	US	3.02	2.58	2.35	2.45	2.65	2.63	2.62006	2.58066	2.54185	2.50363	%/year
	OT	2.45	2.47	2.37	2.33	2.27	2.12	2.04876	1.78694	1.55859	1.35941	%/year			g(Y>2100) = g(Y2075) * EXP(- (Y-Y2075)/tau)
	EE	4.83	4.56	3.53	2.11	1.49	1.22	1.10394	0.740106	0.496182	0.33265	%/year			tau = (Y2100-Y2075) / LN(g(Y2075)/g(Y2100))
	CA	9.89	7.13	4.17	2.45	0.93	0.35	0.214714	0.030411	0.00430726	0.000610058	%/year			g = (dG/dt) / G -- relative rate of GDP change
	IA	7.12	6.89	5.91	4.76	3.23	1.89	1.44574	0.495005	0.169484	0.0580293	%/year			G -- GDP in a given region
	AF	4.86	5.39	5.86	5.63	5.03	3.68	3.14766	1.6848	0.901793	0.482688	%/year
	LA	4.04	4.11	3.92	3.47	2.81	2.02	1.71267	0.885042	0.457356	0.236344	%/year
Pop growth rates:
	EU	0.45	0.47	0.4	0.4	0.3	0.25	0	0	0	0	%/year			Pop growth rates kept equal to zero in the 22nd and 23rd centuries
	US	1.12	1.17	1.07	1.03	0.91	0.63	0	0	0	0	%/year
	OT	0.56	0.47	0.31	0.24	0.05	-0.09	0	0	0	0	%/year
	EE	-0.06	-0.25	-0.34	-0.47	-0.73	-0.85	0	0	0	0	%/year
	CA	0.17	-0.1	-0.39	-0.71	-1.14	-1.48	0	0	0	0	%/year
	IA	0.91	0.63	0.36	0.08	-0.37	-0.84	0	0	0	0	%/year
	AF	1.75	1.48	1.28	1.01	0.61	0.1	0	0	0	0	%/year
	LA	0.73	0.52	0.29	0	-0.32	-0.69	0	0	0	0	%/year
Modified SSPs
SSP234 = AVERAGE(SSP2, SSP3, SSP4)
GDP growth rates:	start	2015	2020	2030	2040	2050	2075	2100	2150	2200	2250
	end	2020	2030	2040	2050	2075	2100	2150	2200	2250	2300
	EU	1.43	1.06	0.89	0.66	0.513333	0.46	0.429938	0.328017	0.249664	0.18892	%/year			Formula checked on 15/05/2018
	US	2.38	1.61667	1.02667	0.716667	0.566667	0.453333	0.424608	0.326306	0.249539	0.189057	%/year
	OT	1.88333	1.43333	1.02333	0.763333	0.55	0.406667	0.351406	0.201805	0.120584	0.0742071	%/year
	EE	3.53333	3.08333	2.42667	1.27	1.00667	0.956667	0.961229	1.179	1.7788	2.95193	%/year
	CA	7.63667	5.05667	3.06	1.82	0.61	0.09	0.0329815	-0.0702821	-0.114475	-0.135996	%/year
	IA	5.91	5.07	4.26667	3.43333	2.35667	1.43	1.12791	0.474408	0.224775	0.116263	%/year
	AF	4.35	3.99	4.01667	3.77667	3.68333	3.4	3.28231	2.93634	2.73659	2.63319	%/year
	LA	3.55	2.99667	2.7	2.4	2.03	1.55	1.36379	0.857849	0.582314	0.422362	%/year
Pop growth rates:
	EU	-0.02	-0.176667	-0.323333	-0.476667	-0.686667	-0.696667	0	0	0	0	%/year			Formula checked on 15/05/2018
	US	0.5	0.34	0.18	-0.00666667	-0.193333	-0.45	0	0	0	0	%/year
	OT	0.283333	0.06	-0.16	-0.323333	-0.563333	-0.676667	0	0	0	0	%/year
	EE	0.11	-0.0733333	-0.153333	-0.17	-0.323333	-0.286667	0	0	0	0	%/year
	CA	0.35	0.0733333	-0.24	-0.51	-0.83	-0.933333	0	0	0	0	%/year
	IA	1.27	0.996667	0.696667	0.473333	0.0833333	-0.22	0	0	0	0	%/year
	AF	2.44667	2.25	2.07	1.93667	1.58333	1.13333	0	0	0	0	%/year
	LA	1.14	0.983333	0.77	0.53	0.246667	0.0766667	0	0	0	0	%/year
SSPW = weighted SSP1, SSP234 and SSP5, FIRST
GDP growth rates:	start	2015	2020	2030	2040	2050	2075	2100	2150	2200	2250
	end	2020	2030	2040	2050	2075	2100	2150	2200	2250	2300
	EU	1.5825	1.4275	1.4375	1.34	1.26917	1.2025	1.16872	1.05023	0.953873	0.874873	%/year			Formula checked on 15/05/2018, see sheet 3267
	US	2.62	1.97833	1.53083	1.36333	1.32833	1.24667	1.22021	1.12527	1.04491	0.976121	%/year
	OT	2.09667	1.81667	1.52417	1.34917	1.175	0.998333	0.92447	0.697912	0.545392	0.437588	%/year
	EE	4.02667	3.65167	2.84083	1.605	1.17083	0.978333	0.915141	0.843801	1.04372	1.57236	%/year
	CA	8.49833	5.90833	3.555	2.0975	0.7	0.115	0.0526693	-0.0450383	-0.0736608	-0.0853454	%/year
	IA	6.3825	5.8275	4.98583	4.01417	2.69583	1.545	1.17907	0.425272	0.171065	0.0767731	%/year
	AF	4.5625	4.55	4.76083	4.57583	4.24917	3.4225	3.09845	2.21582	1.75271	1.51468	%/year
	LA	3.7475	3.45583	3.22	2.8575	2.32	1.66	1.41185	0.770231	0.453249	0.289263	%/year
Pop growth rates:
	EU	0.1475	0.0591667	-0.0541667	-0.148333	-0.318333	-0.365833	0	0	0	0	%/year			Formula checked on 15/05/2018, see sheet 3267
	US	0.72	0.6375	0.505	0.374167	0.220833	-0.05	0	0	0	0	%/year
	OT	0.374167	0.1975	0.0075	-0.126667	-0.359167	-0.513333	0	0	0	0	%/year
	EE	0.0275	-0.154167	-0.236667	-0.3075	-0.511667	-0.560833	0	0	0	0	%/year
	CA	0.265	-0.00583333	-0.3075	-0.6	-0.9725	-1.19417	0	0	0	0	%/year
	IA	1.0975	0.823333	0.535833	0.281667	-0.135833	-0.525	0	0	0	0	%/year
	AF	2.10333	1.8725	1.68	1.47833	1.09917	0.616667	0	0	0	0	%/year
	LA	0.955	0.776667	0.5525	0.285	-0.0241667	-0.301667	0	0	0	0	%/year
SSPW = weighted SSP1, SSP234 and SSP5, SECOND
GDP growth rates:	start	2015	2020	2030	2040	2050	2075	2100	2150	2200	2250
	end	2020	2030	2040	2050	2075	2100	2150	2200	2250	2300
	EU	1.5825	1.4275	1.4375	1.34	1.26917	1.2025	1.16872	1.05023	0.953873	0.874873	%/year
	US	2.62	1.97833	1.53083	1.36333	1.32833	1.24667	1.22021	1.12527	1.04491	0.976121	%/year
	OT	2.09667	1.81667	1.52417	1.34917	1.175	0.998333	0.92447	0.697912	0.545392	0.437588	%/year
	EE	4.02667	3.65167	2.84083	1.605	1.17083	0.978333	0.915141	0.843801	1.04372	1.57236	%/year
	CA	8.49833	5.90833	3.555	2.0975	0.7	0.115	0.0526693	-0.0450383	-0.0736608	-0.0853454	%/year
	IA	6.3825	5.8275	4.98583	4.01417	2.69583	1.545	1.17907	0.425272	0.171065	0.0767731	%/year
	AF	4.5625	4.55	4.76083	4.57583	4.24917	3.4225	3.09845	2.21582	1.75271	1.51468	%/year
	LA	3.7475	3.45583	3.22	2.8575	2.32	1.66	1.41185	0.770231	0.453249	0.289263	%/year
Pop growth rates:
	EU	0.1475	0.0591667	-0.0541667	-0.148333	-0.318333	-0.365833	0	0	0	0	%/year
	US	0.72	0.6375	0.505	0.374167	0.220833	-0.05	0	0	0	0	%/year
	OT	0.374167	0.1975	0.0075	-0.126667	-0.359167	-0.513333	0	0	0	0	%/year
	EE	0.0275	-0.154167	-0.236667	-0.3075	-0.511667	-0.560833	0	0	0	0	%/year
	CA	0.265	-0.00583333	-0.3075	-0.6	-0.9725	-1.19417	0	0	0	0	%/year
	IA	1.0975	0.823333	0.535833	0.281667	-0.135833	-0.525	0	0	0	0	%/year
	AF	2.10333	1.8725	1.68	1.47833	1.09917	0.616667	0	0	0	0	%/year
	LA	0.955	0.776667	0.5525	0.285	-0.0241667	-0.301667	0	0	0	0	%/year
RCP Scenarios																Notes:
																Data copied in light purple fields was prepared by Chris Hope and Jimena Alvarez based on the original RCP datasets
Original RCPs																Original data source: RCP database, https://tntcat.iiasa.ac.at/RcpDb/dsd?Action=htmlpage&page=welcome
RCP2.6
		2020	2030	2040	2050	2075	2100	2150	2200	2250	2300
EU CO2 emissions		93.692	66.4646	33.9164	17.7875	-6.21471	-9.37092	-9.37092	-9.37092	-9.37092	-9.37092	% relative to base year				For RCP2.6 the lowest levels of CO2 emissions are negative (6 out of 8 regions) and are reached in 2100. The negative emissions are assumed to remain at the constant 2100 level going into the subsequent centuries. The other two regions are assumed to drop to zero emissions by 2150
US CO2 emissions		93.692	66.4646	33.9164	17.7875	-6.21471	-9.37092	-9.37092	-9.37092	-9.37092	-9.37092	% relative to base year
OT CO2 emissions		93.692	66.4646	33.9164	17.7875	-6.21471	-9.37092	-9.37092	-9.37092	-9.37092	-9.37092	% relative to base year
EE CO2 emissions		94.7731	65.059	41.274	33.8426	4.13428	-4.62168	-4.62168	-4.62168	-4.62168	-4.62168	% relative to base year
CA CO2 emissions		105.771	84.5389	54.9279	36.7874	-2.44649	-4.24545	-4.24545	-4.24545	-4.24545	-4.24545	% relative to base year
IA CO2 emissions		105.771	84.5389	54.9279	36.7874	-2.44649	-4.24545	-4.24545	-4.24545	-4.24545	-4.24545	% relative to base year
AF CO2 emissions		85.2968	78.3472	57.0492	45	25	0	0	0	0	0	% relative to base year				AF emissions set to zero from 2100 onwards for consistency
LA CO2 emissions		85	54.8922	46.7281	38.3534	16.8197	0	0	0	0	0	% relative to base year				LA emissions set to zero from 2100 onwards for consistency
EU CH4 emissions		49.1538	41.9118	37.896	31.2239	26.8201	23.0401	23.0401	23.0401	23.0401	23.0401	% relative to base year
US CH4 emissions		49.1538	41.9118	37.896	31.2239	26.8201	23.0401	23.0401	23.0401	23.0401	23.0401	% relative to base year
OT CH4 emissions		49.1538	41.9118	37.896	31.2239	26.8201	23.0401	23.0401	23.0401	23.0401	23.0401	% relative to base year
EE CH4 emissions		54.4147	46.1094	42.2491	34.1216	31.9869	31.8133	31.8133	31.8133	31.8133	31.8133	% relative to base year
CA CH4 emissions		84.6617	77.6537	71.5301	58.107	47.8397	42.7771	42.7771	42.7771	42.7771	42.7771	% relative to base year
IA CH4 emissions		84.6617	77.6537	71.5301	58.107	47.8397	42.7771	42.7771	42.7771	42.7771	42.7771	% relative to base year
AF CH4 emissions		74.3407	74.9871	81.1328	73.1417	56.5383	51.1948	51.1948	51.1948	51.1948	51.1948	% relative to base year
LA CH4 emissions		67.2172	62.6997	61.0811	54.0899	48.7759	43.0266	43.0266	43.0266	43.0266	43.0266	% relative to base year
EU N2O emissions		77.5753	76.2654	73.4644	66.2094	57.0061	49.3794	49.3794	49.3794	49.3794	49.3794	% relative to base year
US N2O emissions		77.5753	76.2654	73.4644	66.2094	57.0061	49.3794	49.3794	49.3794	49.3794	49.3794	% relative to base year
OT N2O emissions		77.5753	76.2654	73.4644	66.2094	57.0061	49.3794	49.3794	49.3794	49.3794	49.3794	% relative to base year
EE N2O emissions		132.092	131.847	132.409	130.691	141.857	148.114	148.114	148.114	148.114	148.114	% relative to base year
CA N2O emissions		130.977	130.813	129.8	113.665	108.16	103.6	103.6	103.6	103.6	103.6	% relative to base year
IA N2O emissions		130.977	130.813	129.8	113.665	108.16	103.6	103.6	103.6	103.6	103.6	% relative to base year
AF N2O emissions		104.794	105.261	102.507	84.1105	73.8574	66.1405	66.1405	66.1405	66.1405	66.1405	% relative to base year
LA N2O emissions		97.6486	94.9534	93.7725	77.9856	64.7274	60.028	60.028	60.028	60.028	60.028	% relative to base year
EU Lin emissions		90	65	45	20	20	20	20	20	20	20	% relative to base year
US Lin emissions		90	65	45	20	20	20	20	20	20	20	% relative to base year
OT Lin emissions		90	65	45	20	20	20	20	20	20	20	% relative to base year
EE Lin emissions		90	65	45	20	20	20	20	20	20	20	% relative to base year
CA Lin emissions		90	65	45	20	20	20	20	20	20	20	% relative to base year
IA Lin emissions		90	65	45	20	20	20	20	20	20	20	% relative to base year
AF Lin emissions		90	65	45	20	20	20	20	20	20	20	% relative to base year
LA Lin emissions		90	65	45	20	20	20	20	20	20	20	% relative to base year
EU sulphates		50.6243	23.8249	11.8961	8.71857	6.04742	5.2086	5.2086	5.2086	5.2086	5.2086	% relative to base year
US sulphates		50.6243	23.8249	11.8961	8.71857	6.04742	5.2086	5.2086	5.2086	5.2086	5.2086	% relative to base year
OT sulphates		50.6243	23.8249	11.8961	8.71857	6.04742	5.2086	5.2086	5.2086	5.2086	5.2086	% relative to base year
EE sulphates		32.7994	16.6376	11.8617	8.16855	3.49755	3.08734	3.08734	3.08734	3.08734	3.08734	% relative to base year
CA sulphates		56.7787	38.7627	22.5831	16.1488	9.68198	4.56872	4.56872	4.56872	4.56872	4.56872	% relative to base year
IA sulphates		56.7787	38.7627	22.5831	16.1488	9.68198	4.56872	4.56872	4.56872	4.56872	4.56872	% relative to base year
AF sulphates		58.6307	46.7457	40.9629	40.6176	43.7333	27.4048	27.4048	27.4048	27.4048	27.4048	% relative to base year
LA sulphates		42.8974	39.671	38.5289	33.518	10.9371	6.43788	6.43788	6.43788	6.43788	6.43788	% relative to base year
Excess forcing		0.73837	0.575794	0.396092	0.274157	0.155687	0.121459	0.121459	0.121459	0.121459	0.121459	W/m2
RCP4.5
		2020	2030	2040	2050	2075	2100	2150	2200	2250	2300
EU CO2 emissions		97.8973	97.9363	91.0523	79.1679	40.1119	28.487	16.8621	5.23727	0	0	% relative to base year				For RCP4.5 we assume that 50% the linear CO2 reduction trend between 2075 and 2100 continues into the subsequent centuries
US CO2 emissions		97.8973	97.9363	91.0523	79.1679	40.1119	28.487	16.8621	5.23727	0	0	% relative to base year
OT CO2 emissions		97.8973	97.9363	91.0523	79.1679	40.1119	28.487	16.8621	5.23727	0	0	% relative to base year
EE CO2 emissions		99.4079	98.2557	89.5397	77.3457	35.2536	26.1162	16.9787	7.84125	0	0	% relative to base year
CA CO2 emissions		111.023	132.164	145.857	149.602	69.3909	48.9245	28.458	7.99152	0	0	% relative to base year
IA CO2 emissions		111.023	132.164	145.857	149.602	69.3909	48.9245	28.458	7.99152	0	0	% relative to base year
AF CO2 emissions		104.636	120.069	130.352	136.186	80.5276	65.2578	49.988	34.7181	19.4483	4.1785	% relative to base year
LA CO2 emissions		102	110	105	100	60	45	30	15	0	0	% relative to base year				LA emissions corrected to make them consistent with the other regions
EU CH4 emissions		99.4619	98.5089	95.7357	91.1431	78.8373	67.2465	67.2465	67.2465	67.2465	67.2465	% relative to base year
US CH4 emissions		99.4619	98.5089	95.7357	91.1431	78.8373	67.2465	67.2465	67.2465	67.2465	67.2465	% relative to base year
OT CH4 emissions		99.4619	98.5089	95.7357	91.1431	78.8373	67.2465	67.2465	67.2465	67.2465	67.2465	% relative to base year
EE CH4 emissions		111.397	105.609	103.871	106.183	46.5319	52.2412	52.2412	52.2412	52.2412	52.2412	% relative to base year
CA CH4 emissions		103.841	106.078	106.361	104.689	94.4626	83.4252	83.4252	83.4252	83.4252	83.4252	% relative to base year
IA CH4 emissions		103.841	106.078	106.361	104.689	94.4626	83.4252	83.4252	83.4252	83.4252	83.4252	% relative to base year
AF CH4 emissions		112.069	119.32	125.686	131.168	124.384	124.291	124.291	124.291	124.291	124.291	% relative to base year
LA CH4 emissions		103.656	109.537	110.917	107.797	109.087	96.5267	96.5267	96.5267	96.5267	96.5267	% relative to base year
EU N2O emissions		94.9885	98.5776	100.24	99.9086	95.3896	94.6185	94.6185	94.6185	94.6185	94.6185	% relative to base year
US N2O emissions		94.9885	98.5776	100.24	99.9086	95.3896	94.6185	94.6185	94.6185	94.6185	94.6185	% relative to base year
OT N2O emissions		94.9885	98.5776	100.24	99.9086	95.3896	94.6185	94.6185	94.6185	94.6185	94.6185	% relative to base year
EE N2O emissions		94.7447	91.6479	87.0828	81.1358	74.0423	71.5365	71.5365	71.5365	71.5365	71.5365	% relative to base year
CA N2O emissions		109.144	114.455	115.125	111.328	104.891	101.516	101.516	101.516	101.516	101.516	% relative to base year
IA N2O emissions		109.144	114.455	115.125	111.328	104.891	101.516	101.516	101.516	101.516	101.516	% relative to base year
AF N2O emissions		114.92	122.449	128.604	133.27	131.824	131.33	131.33	131.33	131.33	131.33	% relative to base year
LA N2O emissions		102.632	104.492	104.402	102.354	101.801	100.8	100.8	100.8	100.8	100.8	% relative to base year
EU Lin emissions		146.364	142.288	137.521	131.81	103.854	116.366	116.366	116.366	116.366	116.366	% relative to base year
US Lin emissions		146.364	142.288	137.521	131.81	103.854	116.366	116.366	116.366	116.366	116.366	% relative to base year
OT Lin emissions		146.364	142.288	137.521	131.81	103.854	116.366	116.366	116.366	116.366	116.366	% relative to base year
EE Lin emissions		134.381	156.432	173.831	177.569	176.778	207.316	207.316	207.316	207.316	207.316	% relative to base year
CA Lin emissions		151.978	212.174	266.407	297.844	369.937	474.921	474.921	474.921	474.921	474.921	% relative to base year
IA Lin emissions		151.978	212.174	266.407	297.844	369.937	474.921	474.921	474.921	474.921	474.921	% relative to base year
AF Lin emissions		160.067	192.2	227.111	261.643	418.515	604.802	604.802	604.802	604.802	604.802	% relative to base year
LA Lin emissions		138.153	175.283	223.563	274.093	411.842	602.71	602.71	602.71	602.71	602.71	% relative to base year
EU sulphates		66.4889	52.6699	40.0054	28.4953	19.9883	17.9161	17.9161	17.9161	17.9161	17.9161	% relative to base year
US sulphates		66.4889	52.6699	40.0054	28.4953	19.9883	17.9161	17.9161	17.9161	17.9161	17.9161	% relative to base year
OT sulphates		66.4889	52.6699	40.0054	28.4953	19.9883	17.9161	17.9161	17.9161	17.9161	17.9161	% relative to base year
EE sulphates		78.4592	64.2527	48.5048	31.2168	14.4769	10.6267	10.6267	10.6267	10.6267	10.6267	% relative to base year
CA sulphates		103.547	80.4748	57.8636	35.7136	14.8014	11.8321	11.8321	11.8321	11.8321	11.8321	% relative to base year
IA sulphates		103.547	80.4748	57.8636	35.7136	14.8014	11.8321	11.8321	11.8321	11.8321	11.8321	% relative to base year
AF sulphates		106.546	108.566	104.739	95.0616	68.9238	48.7265	48.7265	48.7265	48.7265	48.7265	% relative to base year
LA sulphates		86.6535	79.2051	69.5769	57.7677	33.6376	27.8185	27.8185	27.8185	27.8185	27.8185	% relative to base year
Excess forcing		0.856959	0.811699	0.740997	0.632603	0.442128	0.35145	0.35145	0.35145	0.35145	0.35145	W/m2
RCP8.5
		2020	2030	2040	2050	2075	2100	2150	2200	2250	2300
EU CO2 emissions		111.112	130.683	143.451	157.668	185.371	177.114	177.114	177.114	177.114	177.114	% relative to base year
US CO2 emissions		111.112	130.683	143.451	157.668	185.371	177.114	177.114	177.114	177.114	177.114	% relative to base year
OT CO2 emissions		111.112	130.683	143.451	157.668	185.371	177.114	177.114	177.114	177.114	177.114	% relative to base year
EE CO2 emissions		126	155.661	193.046	235.332	322.696	430.668	430.668	430.668	430.668	430.668	% relative to base year
CA CO2 emissions		116.364	130.476	160.031	193.961	251.69	263.98	263.98	263.98	263.98	263.98	% relative to base year
IA CO2 emissions		116.364	130.476	160.031	193.961	251.69	263.98	263.98	263.98	263.98	263.98	% relative to base year
AF CO2 emissions		122.571	154.995	204.166	263.256	395.675	477.386	477.386	477.386	477.386	477.386	% relative to base year
LA CO2 emissions		116.614	134.517	166.178	207.91	266.829	193.179	193.179	193.179	193.179	193.179	% relative to base year
EU CH4 emissions		103.049	110.418	118.606	128.327	155.236	180.477	180.477	180.477	180.477	180.477	% relative to base year
US CH4 emissions		103.049	110.418	118.606	128.327	155.236	180.477	180.477	180.477	180.477	180.477	% relative to base year
OT CH4 emissions		103.049	110.418	118.606	128.327	155.236	180.477	180.477	180.477	180.477	180.477	% relative to base year
EE CH4 emissions		122.804	133.265	158.719	180.977	207.821	280.299	280.299	280.299	280.299	280.299	% relative to base year
CA CH4 emissions		116.105	127.242	149.743	178.558	224.616	245.59	245.59	245.59	245.59	245.59	% relative to base year
IA CH4 emissions		116.105	127.242	149.743	178.558	224.616	245.59	245.59	245.59	245.59	245.59	% relative to base year
AF CH4 emissions		135.088	173.439	217.625	254.193	288.252	312.886	312.886	312.886	312.886	312.886	% relative to base year
LA CH4 emissions		125.064	148.047	168.701	184.23	186.306	180.782	180.782	180.782	180.782	180.782	% relative to base year
EU N2O emissions		106.073	113.351	122.486	126.226	131.057	133.294	133.294	133.294	133.294	133.294	% relative to base year
US N2O emissions		106.073	113.351	122.486	126.226	131.057	133.294	133.294	133.294	133.294	133.294	% relative to base year
OT N2O emissions		106.073	113.351	122.486	126.226	131.057	133.294	133.294	133.294	133.294	133.294	% relative to base year
EE N2O emissions		125.058	138.361	149.254	154.603	164.567	202.997	202.997	202.997	202.997	202.997	% relative to base year
CA N2O emissions		116.263	130.328	145.456	154.754	169.806	196.898	196.898	196.898	196.898	196.898	% relative to base year
IA N2O emissions		116.263	130.328	145.456	154.754	169.806	196.898	196.898	196.898	196.898	196.898	% relative to base year
AF N2O emissions		125.163	152.093	176.362	196.268	248.787	289.494	289.494	289.494	289.494	289.494	% relative to base year
LA N2O emissions		127.254	145.749	164.476	174.311	186.41	181.728	181.728	181.728	181.728	181.728	% relative to base year
EU Lin emissions		158.442	189.455	192.603	186.218	180.705	190.795	190.795	190.795	190.795	190.795	% relative to base year
US Lin emissions		158.442	189.455	192.603	186.218	180.705	190.795	190.795	190.795	190.795	190.795	% relative to base year
OT Lin emissions		158.442	189.455	192.603	186.218	180.705	190.795	190.795	190.795	190.795	190.795	% relative to base year
EE Lin emissions		193.179	273.297	356.418	431.569	530.495	609.083	609.083	609.083	609.083	609.083	% relative to base year
CA Lin emissions		182.94	239.808	326.158	378.811	489	547.764	547.764	547.764	547.764	547.764	% relative to base year
IA Lin emissions		182.94	239.808	326.158	378.811	489	547.764	547.764	547.764	547.764	547.764	% relative to base year
AF Lin emissions		195.626	250.621	299.432	364.05	537.201	636.111	636.111	636.111	636.111	636.111	% relative to base year
LA Lin emissions		173.439	213.432	279.436	327.38	475.984	553.981	553.981	553.981	553.981	553.981	% relative to base year
EU sulphates		71.8064	62.1905	41.9227	25.347	12.0307	6.22458	6.22458	6.22458	6.22458	6.22458	% relative to base year
US sulphates		71.8064	62.1905	41.9227	25.347	12.0307	6.22458	6.22458	6.22458	6.22458	6.22458	% relative to base year
OT sulphates		71.8064	62.1905	41.9227	25.347	12.0307	6.22458	6.22458	6.22458	6.22458	6.22458	% relative to base year
EE sulphates		83.3403	74.1101	56.7141	44.5053	27.9454	20.7555	20.7555	20.7555	20.7555	20.7555	% relative to base year
CA sulphates		109.255	92.6691	62.4691	44.0633	32.8039	17.4046	17.4046	17.4046	17.4046	17.4046	% relative to base year
IA sulphates		109.255	92.6691	62.4691	44.0633	32.8039	17.4046	17.4046	17.4046	17.4046	17.4046	% relative to base year
AF sulphates		117.826	113.358	110.898	108.533	84.2955	63.547	63.547	63.547	63.547	63.547	% relative to base year
LA sulphates		93.9955	92.8276	87.9221	77.5421	61.504	37.9249	37.9249	37.9249	37.9249	37.9249	% relative to base year
Excess forcing		0.856959	0.828098	0.769627	0.728449	0.661587	0.565162	0.565162	0.565162	0.565162	0.565162	W/m2
Modified RCPs																Notes:
RCP2.6 extra mitigation, FIRST																Modified RCP2.6 scenario allowing to achieve a 50% chance of staying below either 1.5degC or 2degC in 2100 under a given model configuration
Start of the period		2015	2020	2030	2040	2050	2075	2100	2150	2200	2250
End of the period		2020	2030	2040	2050	2075	2100	2150	2200	2250	2300
Duration of the period		5	10	10	10	25	25	50	50	50	50
Extra abatement factor per period		1	0.976079	0.976079	0.976079	0.941267	0.941267	1	1	1	1	dimensionless
Extra abatement factor compound		1	0.976079	0.952731	0.929941	0.875323	0.823913	0.823913	0.823913	0.823913	0.823913	dimensionless
Annual EU CO2 emissions		93.692	64.6505	31.8703	15.8848	-6.60821	-9.37092	-9.37092	-9.37092	-9.37092	-9.37092	% relative to base year				The downscaling is applied to the difference between base-year CO2 emissions and the lowermost negative CO2 emissions in 2100
Annual US CO2 emissions		93.692	64.6505	31.8703	15.8848	-6.60821	-9.37092	-9.37092	-9.37092	-9.37092	-9.37092	% relative to base year				The lowermost negative level of CO2 emissions in 2100 is therefore preserved and is maintained constant for the 22nd and 23rd centuries
Annual OT CO2 emissions		93.692	64.6505	31.8703	15.8848	-6.60821	-9.37092	-9.37092	-9.37092	-9.37092	-9.37092	% relative to base year
Annual EE CO2 emissions		94.7731	63.3922	39.1046	31.1478	3.04261	-4.62168	-4.62168	-4.62168	-4.62168	-4.62168	% relative to base year
Annual CA CO2 emissions		105.771	82.4152	52.1308	33.9127	-2.67078	-4.24545	-4.24545	-4.24545	-4.24545	-4.24545	% relative to base year
Annual IA CO2 emissions		105.771	82.4152	52.1308	33.9127	-2.67078	-4.24545	-4.24545	-4.24545	-4.24545	-4.24545	% relative to base year
Annual AF CO2 emissions		85.2968	76.4731	54.3526	41.8474	21.8831	0	0	0	0	0	% relative to base year
Annual LA CO2 emissions		85	53.5792	44.5193	35.6664	14.7227	0	0	0	0	0	% relative to base year
Annual EU CH4 emissions		49.1538	40.9093	36.1047	29.0364	23.4763	18.9831	18.9831	18.9831	18.9831	18.9831	% relative to base year
Annual US CH4 emissions		49.1538	40.9093	36.1047	29.0364	23.4763	18.9831	18.9831	18.9831	18.9831	18.9831	% relative to base year
Annual OT CH4 emissions		49.1538	40.9093	36.1047	29.0364	23.4763	18.9831	18.9831	18.9831	18.9831	18.9831	% relative to base year
Annual EE CH4 emissions		54.4147	45.0065	40.252	31.731	27.9989	26.2114	26.2114	26.2114	26.2114	26.2114	% relative to base year
Annual CA CH4 emissions		84.6617	75.7962	68.1489	54.0361	41.8752	35.2446	35.2446	35.2446	35.2446	35.2446	% relative to base year
Annual IA CH4 emissions		84.6617	75.7962	68.1489	54.0361	41.8752	35.2446	35.2446	35.2446	35.2446	35.2446	% relative to base year
Annual AF CH4 emissions		74.3407	73.1934	77.2977	68.0175	49.4893	42.18	42.18	42.18	42.18	42.18	% relative to base year
Annual LA CH4 emissions		67.2172	61.1999	58.1938	50.3004	42.6946	35.4502	35.4502	35.4502	35.4502	35.4502	% relative to base year
Annual EU N2O emissions		77.5753	74.4411	69.9918	61.5708	49.8988	40.6844	40.6844	40.6844	40.6844	40.6844	% relative to base year
Annual US N2O emissions		77.5753	74.4411	69.9918	61.5708	49.8988	40.6844	40.6844	40.6844	40.6844	40.6844	% relative to base year
Annual OT N2O emissions		77.5753	74.4411	69.9918	61.5708	49.8988	40.6844	40.6844	40.6844	40.6844	40.6844	% relative to base year
Annual EE N2O emissions		132.092	128.693	126.15	121.535	124.171	122.033	122.033	122.033	122.033	122.033	% relative to base year
Annual CA N2O emissions		130.977	127.684	123.664	105.701	94.6747	85.3574	85.3574	85.3574	85.3574	85.3574	% relative to base year
Annual IA N2O emissions		130.977	127.684	123.664	105.701	94.6747	85.3574	85.3574	85.3574	85.3574	85.3574	% relative to base year
Annual AF N2O emissions		104.794	102.743	97.662	78.2178	64.6491	54.494	54.494	54.494	54.494	54.494	% relative to base year
Annual LA N2O emissions		97.6486	92.6821	89.34	72.522	56.6574	49.4579	49.4579	49.4579	49.4579	49.4579	% relative to base year
Annual EU Lin emissions		90	63.4452	42.8729	18.5988	17.5065	16.4783	16.4783	16.4783	16.4783	16.4783	% relative to base year
Annual US Lin emissions		90	63.4452	42.8729	18.5988	17.5065	16.4783	16.4783	16.4783	16.4783	16.4783	% relative to base year
Annual OT Lin emissions		90	63.4452	42.8729	18.5988	17.5065	16.4783	16.4783	16.4783	16.4783	16.4783	% relative to base year
Annual EE Lin emissions		90	63.4452	42.8729	18.5988	17.5065	16.4783	16.4783	16.4783	16.4783	16.4783	% relative to base year
Annual CA Lin emissions		90	63.4452	42.8729	18.5988	17.5065	16.4783	16.4783	16.4783	16.4783	16.4783	% relative to base year
Annual IA Lin emissions		90	63.4452	42.8729	18.5988	17.5065	16.4783	16.4783	16.4783	16.4783	16.4783	% relative to base year
Annual AF Lin emissions		90	63.4452	42.8729	18.5988	17.5065	16.4783	16.4783	16.4783	16.4783	16.4783	% relative to base year
Annual LA Lin emissions		90	63.4452	42.8729	18.5988	17.5065	16.4783	16.4783	16.4783	16.4783	16.4783	% relative to base year
Annual EU sulphates		50.6243	23.255	11.3337	8.10776	5.29345	4.29143	4.29143	4.29143	4.29143	4.29143	% relative to base year
Annual US sulphates		50.6243	23.255	11.3337	8.10776	5.29345	4.29143	4.29143	4.29143	4.29143	4.29143	% relative to base year
Annual OT sulphates		50.6243	23.255	11.3337	8.10776	5.29345	4.29143	4.29143	4.29143	4.29143	4.29143	% relative to base year
Annual EE sulphates		32.7994	16.2396	11.301	7.59627	3.06149	2.5437	2.5437	2.5437	2.5437	2.5437	% relative to base year
Annual CA sulphates		56.7787	37.8355	21.5157	15.0175	8.47486	3.76423	3.76423	3.76423	3.76423	3.76423	% relative to base year
Annual IA sulphates		56.7787	37.8355	21.5157	15.0175	8.47486	3.76423	3.76423	3.76423	3.76423	3.76423	% relative to base year
Annual AF sulphates		58.6307	45.6275	39.0266	37.772	38.2807	22.5791	22.5791	22.5791	22.5791	22.5791	% relative to base year
Annual LA sulphates		42.8974	38.722	36.7077	31.1697	9.57352	5.30425	5.30425	5.30425	5.30425	5.30425	% relative to base year
Excess forcing downscaled RCP2.6		0.73837	0.562021	0.377369	0.254949	0.136276	0.100071	0.100071	0.100071	0.100071	0.100071	W/m2
RCP2.6 extra mitigation, SECOND
Start of the period		2015	2020	2030	2040	2050	2075	2100	2150	2200	2250
End of the period		2020	2030	2040	2050	2075	2100	2150	2200	2250	2300
Duration of the period		5	10	10	10	25	25	50	50	50	50
Extra abatement factor per period		1	0.976079	0.976079	0.976079	0.941267	0.941267	1	1	1	1	dimensionless
Extra abatement factor compound		1	0.976079	0.952731	0.929941	0.875323	0.823913	0.823913	0.823913	0.823913	0.823913	dimensionless
Annual EU CO2 emissions		93.692	64.6505	31.8703	15.8848	-6.60821	-9.37092	-9.37092	-9.37092	-9.37092	-9.37092	% relative to base year
Annual US CO2 emissions		93.692	64.6505	31.8703	15.8848	-6.60821	-9.37092	-9.37092	-9.37092	-9.37092	-9.37092	% relative to base year
Annual OT CO2 emissions		93.692	64.6505	31.8703	15.8848	-6.60821	-9.37092	-9.37092	-9.37092	-9.37092	-9.37092	% relative to base year
Annual EE CO2 emissions		94.7731	63.3922	39.1046	31.1478	3.04261	-4.62168	-4.62168	-4.62168	-4.62168	-4.62168	% relative to base year
Annual CA CO2 emissions		105.771	82.4152	52.1308	33.9127	-2.67078	-4.24545	-4.24545	-4.24545	-4.24545	-4.24545	% relative to base year
Annual IA CO2 emissions		105.771	82.4152	52.1308	33.9127	-2.67078	-4.24545	-4.24545	-4.24545	-4.24545	-4.24545	% relative to base year
Annual AF CO2 emissions		85.2968	76.4731	54.3526	41.8474	21.8831	0	0	0	0	0	% relative to base year
Annual LA CO2 emissions		85	53.5792	44.5193	35.6664	14.7227	0	0	0	0	0	% relative to base year
Annual EU CH4 emissions		49.1538	40.9093	36.1047	29.0364	23.4763	18.9831	18.9831	18.9831	18.9831	18.9831	% relative to base year
Annual US CH4 emissions		49.1538	40.9093	36.1047	29.0364	23.4763	18.9831	18.9831	18.9831	18.9831	18.9831	% relative to base year
Annual OT CH4 emissions		49.1538	40.9093	36.1047	29.0364	23.4763	18.9831	18.9831	18.9831	18.9831	18.9831	% relative to base year
Annual EE CH4 emissions		54.4147	45.0065	40.252	31.731	27.9989	26.2114	26.2114	26.2114	26.2114	26.2114	% relative to base year
Annual CA CH4 emissions		84.6617	75.7962	68.1489	54.0361	41.8752	35.2446	35.2446	35.2446	35.2446	35.2446	% relative to base year
Annual IA CH4 emissions		84.6617	75.7962	68.1489	54.0361	41.8752	35.2446	35.2446	35.2446	35.2446	35.2446	% relative to base year
Annual AF CH4 emissions		74.3407	73.1934	77.2977	68.0175	49.4893	42.18	42.18	42.18	42.18	42.18	% relative to base year
Annual LA CH4 emissions		67.2172	61.1999	58.1938	50.3004	42.6946	35.4502	35.4502	35.4502	35.4502	35.4502	% relative to base year
Annual EU N2O emissions		77.5753	74.4411	69.9918	61.5708	49.8988	40.6844	40.6844	40.6844	40.6844	40.6844	% relative to base year
Annual US N2O emissions		77.5753	74.4411	69.9918	61.5708	49.8988	40.6844	40.6844	40.6844	40.6844	40.6844	% relative to base year
Annual OT N2O emissions		77.5753	74.4411	69.9918	61.5708	49.8988	40.6844	40.6844	40.6844	40.6844	40.6844	% relative to base year
Annual EE N2O emissions		132.092	128.693	126.15	121.535	124.171	122.033	122.033	122.033	122.033	122.033	% relative to base year
Annual CA N2O emissions		130.977	127.684	123.664	105.701	94.6747	85.3574	85.3574	85.3574	85.3574	85.3574	% relative to base year
Annual IA N2O emissions		130.977	127.684	123.664	105.701	94.6747	85.3574	85.3574	85.3574	85.3574	85.3574	% relative to base year
Annual AF N2O emissions		104.794	102.743	97.662	78.2178	64.6491	54.494	54.494	54.494	54.494	54.494	% relative to base year
Annual LA N2O emissions		97.6486	92.6821	89.34	72.522	56.6574	49.4579	49.4579	49.4579	49.4579	49.4579	% relative to base year
Annual EU Lin emissions		90	63.4452	42.8729	18.5988	17.5065	16.4783	16.4783	16.4783	16.4783	16.4783	% relative to base year
Annual US Lin emissions		90	63.4452	42.8729	18.5988	17.5065	16.4783	16.4783	16.4783	16.4783	16.4783	% relative to base year
Annual OT Lin emissions		90	63.4452	42.8729	18.5988	17.5065	16.4783	16.4783	16.4783	16.4783	16.4783	% relative to base year
Annual EE Lin emissions		90	63.4452	42.8729	18.5988	17.5065	16.4783	16.4783	16.4783	16.4783	16.4783	% relative to base year
Annual CA Lin emissions		90	63.4452	42.8729	18.5988	17.5065	16.4783	16.4783	16.4783	16.4783	16.4783	% relative to base year
Annual IA Lin emissions		90	63.4452	42.8729	18.5988	17.5065	16.4783	16.4783	16.4783	16.4783	16.4783	% relative to base year
Annual AF Lin emissions		90	63.4452	42.8729	18.5988	17.5065	16.4783	16.4783	16.4783	16.4783	16.4783	% relative to base year
Annual LA Lin emissions		90	63.4452	42.8729	18.5988	17.5065	16.4783	16.4783	16.4783	16.4783	16.4783	% relative to base year
Annual EU sulphates		50.6243	23.255	11.3337	8.10776	5.29345	4.29143	4.29143	4.29143	4.29143	4.29143	% relative to base year
Annual US sulphates		50.6243	23.255	11.3337	8.10776	5.29345	4.29143	4.29143	4.29143	4.29143	4.29143	% relative to base year
Annual OT sulphates		50.6243	23.255	11.3337	8.10776	5.29345	4.29143	4.29143	4.29143	4.29143	4.29143	% relative to base year
Annual EE sulphates		32.7994	16.2396	11.301	7.59627	3.06149	2.5437	2.5437	2.5437	2.5437	2.5437	% relative to base year
Annual CA sulphates		56.7787	37.8355	21.5157	15.0175	8.47486	3.76423	3.76423	3.76423	3.76423	3.76423	% relative to base year
Annual IA sulphates		56.7787	37.8355	21.5157	15.0175	8.47486	3.76423	3.76423	3.76423	3.76423	3.76423	% relative to base year
Annual AF sulphates		58.6307	45.6275	39.0266	37.772	38.2807	22.5791	22.5791	22.5791	22.5791	22.5791	% relative to base year
Annual LA sulphates		42.8974	38.722	36.7077	31.1697	9.57352	5.30425	5.30425	5.30425	5.30425	5.30425	% relative to base year
Excess forcing downscaled RCP2.6		0.73837	0.562021	0.377369	0.254949	0.136276	0.100071	0.100071	0.100071	0.100071	0.100071	W/m2
RCPW = weighted RCP2.6, RCP4.5 and RCP8.5 to match with SSPW, FIRST
		2020	2030	2040	2050	2075	2100	2150	2200	2250	2300
Annual EU CO2 emissions		100.15	98.2549	89.868	83.4479	64.845	56.1793	50.3669	44.5544	41.9358	41.9358	% relative to base year				Formula checked on 15/05/2018, see sheet 3267
Annual US CO2 emissions		100.15	98.2549	89.868	83.4479	64.845	56.1793	50.3669	44.5544	41.9358	41.9358	% relative to base year
Annual OT CO2 emissions		100.15	98.2549	89.868	83.4479	64.845	56.1793	50.3669	44.5544	41.9358	41.9358	% relative to base year
Annual EE CO2 emissions		104.897	104.308	103.35	105.967	99.3344	119.57	115.001	110.432	106.511	106.511	% relative to base year
Annual CA CO2 emissions		111.045	119.836	126.668	132.488	97.0064	89.3959	79.1627	68.9295	64.9337	64.9337	% relative to base year
Annual IA CO2 emissions		111.045	119.836	126.668	132.488	97.0064	89.3959	79.1627	68.9295	64.9337	64.9337	% relative to base year
Annual AF CO2 emissions		104.285	118.37	130.48	145.157	145.432	151.975	144.34	136.705	129.071	121.436	% relative to base year
Annual LA CO2 emissions		101.403	102.352	105.726	111.566	100.912	70.7947	63.2947	55.7947	48.2947	48.2947	% relative to base year
Annual EU CH4 emissions		87.7816	87.3369	86.9934	85.4592	84.9328	84.5024	84.5024	84.5024	84.5024	84.5024	% relative to base year				Formula checked on 15/05/2018, see sheet 3267
Annual US CH4 emissions		87.7816	87.3369	86.9934	85.4592	84.9328	84.5024	84.5024	84.5024	84.5024	84.5024	% relative to base year
Annual OT CH4 emissions		87.7816	87.3369	86.9934	85.4592	84.9328	84.5024	84.5024	84.5024	84.5024	84.5024	% relative to base year
Annual EE CH4 emissions		100.003	97.6481	102.177	106.866	83.2179	104.149	104.149	104.149	104.149	104.149	% relative to base year
Annual CA CH4 emissions		102.112	104.263	108.499	111.511	115.345	113.804	113.804	113.804	113.804	113.804	% relative to base year
Annual IA CH4 emissions		102.112	104.263	108.499	111.511	115.345	113.804	113.804	113.804	113.804	113.804	% relative to base year
Annual AF CH4 emissions		108.392	121.766	137.532	147.418	148.389	153.166	153.166	153.166	153.166	153.166	% relative to base year
Annual LA CH4 emissions		99.8982	107.455	112.904	113.478	113.314	104.215	104.215	104.215	104.215	104.215	% relative to base year
Annual EU N2O emissions		93.4063	96.693	99.1077	98.0631	94.7106	92.9775	92.9775	92.9775	92.9775	92.9775	% relative to base year				Formula checked on 15/05/2018, see sheet 3267
Annual US N2O emissions		93.4063	96.693	99.1077	98.0631	94.7106	92.9775	92.9775	92.9775	92.9775	92.9775	% relative to base year
Annual OT N2O emissions		93.4063	96.693	99.1077	98.0631	94.7106	92.9775	92.9775	92.9775	92.9775	92.9775	% relative to base year
Annual EE N2O emissions		111.66	113.376	113.957	111.892	113.627	123.546	123.546	123.546	123.546	123.546	% relative to base year
Annual CA N2O emissions		116.382	122.513	126.377	122.769	121.937	125.883	125.883	125.883	125.883	125.883	% relative to base year
Annual IA N2O emissions		116.382	122.513	126.377	122.769	121.937	125.883	125.883	125.883	125.883	125.883	% relative to base year
Annual AF N2O emissions		114.949	125.563	134.02	136.73	146.573	154.573	154.573	154.573	154.573	154.573	% relative to base year
Annual LA N2O emissions		107.542	112.422	116.763	114.251	113.685	110.839	110.839	110.839	110.839	110.839	% relative to base year
Annual EU Lin emissions		135.293	134.758	128.161	117.459	102.103	110.882	110.882	110.882	110.882	110.882	% relative to base year				Formula checked on 15/05/2018, see sheet 3267
Annual US Lin emissions		135.293	134.758	128.161	117.459	102.103	110.882	110.882	110.882	110.882	110.882	% relative to base year
Annual OT Lin emissions		135.293	134.758	128.161	117.459	102.103	110.882	110.882	110.882	110.882	110.882	% relative to base year
Annual EE Lin emissions		137.986	162.79	187.27	201.677	226.013	260.929	260.929	260.929	260.929	260.929	% relative to base year
Annual CA Lin emissions		144.224	182.289	225.993	248.625	312.219	379.402	379.402	379.402	379.402	379.402	% relative to base year
Annual IA Lin emissions		144.224	182.289	225.993	248.625	312.219	379.402	379.402	379.402	379.402	379.402	% relative to base year
Annual AF Lin emissions		151.44	175.005	199.664	226.834	348.558	466.429	466.429	466.429	466.429	466.429	% relative to base year
Annual LA Lin emissions		134.936	157.249	192.89	223.892	329.917	444.85	444.85	444.85	444.85	444.85	% relative to base year
Annual EU sulphates		63.8521	47.8388	33.4574	22.764	14.5137	11.8164	11.8164	11.8164	11.8164	11.8164	% relative to base year				Formula checked on 15/05/2018, see sheet 3267
Annual US sulphates		63.8521	47.8388	33.4574	22.764	14.5137	11.8164	11.8164	11.8164	11.8164	11.8164	% relative to base year
Annual OT sulphates		63.8521	47.8388	33.4574	22.764	14.5137	11.8164	11.8164	11.8164	11.8164	11.8164	% relative to base year
Annual EE sulphates		68.2645	54.8132	41.3963	28.7769	15.0992	11.2741	11.2741	11.2741	11.2741	11.2741	% relative to base year
Annual CA sulphates		93.2822	73.0954	50.1949	32.9098	18.0222	11.4094	11.4094	11.4094	11.4094	11.4094	% relative to base year
Annual IA sulphates		93.2822	73.0954	50.1949	32.9098	18.0222	11.4094	11.4094	11.4094	11.4094	11.4094	% relative to base year
Annual AF sulphates		97.3872	94.3091	90.3346	84.8184	66.4691	47.1012	47.1012	47.1012	47.1012	47.1012	% relative to base year
Annual LA sulphates		77.55	72.7272	66.4012	56.6489	34.9291	24.9999	24.9999	24.9999	24.9999	24.9999	% relative to base year
Excess forcing		0.827312	0.756823	0.661928	0.566953	0.425383	0.34738	0.34738	0.34738	0.34738	0.34738	W/m2				Formula checked on 15/05/2018, see sheet 3267
RCPW = weighted RCP2.6, RCP4.5 and RCP8.5 to match with SSPW, SECOND
		2020	2030	2040	2050	2075	2100	2150	2200	2250	2300
Annual EU CO2 emissions		100.15	98.2549	89.868	83.4479	64.845	56.1793	50.3669	44.5544	41.9358	41.9358	% relative to base year				Formula checked on 15/05/2018, see sheet 3267
Annual US CO2 emissions		100.15	98.2549	89.868	83.4479	64.845	56.1793	50.3669	44.5544	41.9358	41.9358	% relative to base year
Annual OT CO2 emissions		100.15	98.2549	89.868	83.4479	64.845	56.1793	50.3669	44.5544	41.9358	41.9358	% relative to base year
Annual EE CO2 emissions		104.897	104.308	103.35	105.967	99.3344	119.57	115.001	110.432	106.511	106.511	% relative to base year
Annual CA CO2 emissions		111.045	119.836	126.668	132.488	97.0064	89.3959	79.1627	68.9295	64.9337	64.9337	% relative to base year
Annual IA CO2 emissions		111.045	119.836	126.668	132.488	97.0064	89.3959	79.1627	68.9295	64.9337	64.9337	% relative to base year
Annual AF CO2 emissions		104.285	118.37	130.48	145.157	145.432	151.975	144.34	136.705	129.071	121.436	% relative to base year
Annual LA CO2 emissions		101.403	102.352	105.726	111.566	100.912	70.7947	63.2947	55.7947	48.2947	48.2947	% relative to base year
Annual EU CH4 emissions		87.7816	87.3369	86.9934	85.4592	84.9328	84.5024	84.5024	84.5024	84.5024	84.5024	% relative to base year				Formula checked on 15/05/2018, see sheet 3267
Annual US CH4 emissions		87.7816	87.3369	86.9934	85.4592	84.9328	84.5024	84.5024	84.5024	84.5024	84.5024	% relative to base year
Annual OT CH4 emissions		87.7816	87.3369	86.9934	85.4592	84.9328	84.5024	84.5024	84.5024	84.5024	84.5024	% relative to base year
Annual EE CH4 emissions		100.003	97.6481	102.177	106.866	83.2179	104.149	104.149	104.149	104.149	104.149	% relative to base year
Annual CA CH4 emissions		102.112	104.263	108.499	111.511	115.345	113.804	113.804	113.804	113.804	113.804	% relative to base year
Annual IA CH4 emissions		102.112	104.263	108.499	111.511	115.345	113.804	113.804	113.804	113.804	113.804	% relative to base year
Annual AF CH4 emissions		108.392	121.766	137.532	147.418	148.389	153.166	153.166	153.166	153.166	153.166	% relative to base year
Annual LA CH4 emissions		99.8982	107.455	112.904	113.478	113.314	104.215	104.215	104.215	104.215	104.215	% relative to base year
Annual EU N2O emissions		93.4063	96.693	99.1077	98.0631	94.7106	92.9775	92.9775	92.9775	92.9775	92.9775	% relative to base year				Formula checked on 15/05/2018, see sheet 3267
Annual US N2O emissions		93.4063	96.693	99.1077	98.0631	94.7106	92.9775	92.9775	92.9775	92.9775	92.9775	% relative to base year
Annual OT N2O emissions		93.4063	96.693	99.1077	98.0631	94.7106	92.9775	92.9775	92.9775	92.9775	92.9775	% relative to base year
Annual EE N2O emissions		111.66	113.376	113.957	111.892	113.627	123.546	123.546	123.546	123.546	123.546	% relative to base year
Annual CA N2O emissions		116.382	122.513	126.377	122.769	121.937	125.883	125.883	125.883	125.883	125.883	% relative to base year
Annual IA N2O emissions		116.382	122.513	126.377	122.769	121.937	125.883	125.883	125.883	125.883	125.883	% relative to base year
Annual AF N2O emissions		114.949	125.563	134.02	136.73	146.573	154.573	154.573	154.573	154.573	154.573	% relative to base year
Annual LA N2O emissions		107.542	112.422	116.763	114.251	113.685	110.839	110.839	110.839	110.839	110.839	% relative to base year
Annual EU Lin emissions		135.293	134.758	128.161	117.459	102.103	110.882	110.882	110.882	110.882	110.882	% relative to base year				Formula checked on 15/05/2018, see sheet 3267
Annual US Lin emissions		135.293	134.758	128.161	117.459	102.103	110.882	110.882	110.882	110.882	110.882	% relative to base year
Annual OT Lin emissions		135.293	134.758	128.161	117.459	102.103	110.882	110.882	110.882	110.882	110.882	% relative to base year
Annual EE Lin emissions		137.986	162.79	187.27	201.677	226.013	260.929	260.929	260.929	260.929	260.929	% relative to base year
Annual CA Lin emissions		144.224	182.289	225.993	248.625	312.219	379.402	379.402	379.402	379.402	379.402	% relative to base year
Annual IA Lin emissions		144.224	182.289	225.993	248.625	312.219	379.402	379.402	379.402	379.402	379.402	% relative to base year
Annual AF Lin emissions		151.44	175.005	199.664	226.834	348.558	466.429	466.429	466.429	466.429	466.429	% relative to base year
Annual LA Lin emissions		134.936	157.249	192.89	223.892	329.917	444.85	444.85	444.85	444.85	444.85	% relative to base year
Annual EU sulphates		63.8521	47.8388	33.4574	22.764	14.5137	11.8164	11.8164	11.8164	11.8164	11.8164	% relative to base year				Formula checked on 15/05/2018, see sheet 3267
Annual US sulphates		63.8521	47.8388	33.4574	22.764	14.5137	11.8164	11.8164	11.8164	11.8164	11.8164	% relative to base year
Annual OT sulphates		63.8521	47.8388	33.4574	22.764	14.5137	11.8164	11.8164	11.8164	11.8164	11.8164	% relative to base year
Annual EE sulphates		68.2645	54.8132	41.3963	28.7769	15.0992	11.2741	11.2741	11.2741	11.2741	11.2741	% relative to base year
Annual CA sulphates		93.2822	73.0954	50.1949	32.9098	18.0222	11.4094	11.4094	11.4094	11.4094	11.4094	% relative to base year
Annual IA sulphates		93.2822	73.0954	50.1949	32.9098	18.0222	11.4094	11.4094	11.4094	11.4094	11.4094	% relative to base year
Annual AF sulphates		97.3872	94.3091	90.3346	84.8184	66.4691	47.1012	47.1012	47.1012	47.1012	47.1012	% relative to base year
Annual LA sulphates		77.55	72.7272	66.4012	56.6489	34.9291	24.9999	24.9999	24.9999	24.9999	24.9999	% relative to base year
Excess forcing		0.827312	0.756823	0.661928	0.566953	0.425383	0.34738	0.34738	0.34738	0.34738	0.34738	W/m2				Formula checked on 15/05/2018, see sheet 3267

## Sheet: Library data
PAGE-ICE Nonlinear Arctic Feedbacks		version	6.22
Climate science			min	mode	max
CO2 cycle	Percent of CO2 long-term ocean uptake	22.9735	4.34642	22.9735	41.6005	%		Updated on 06/05/2018		Numbers imported from "CO2 cycle calibration from Joos et al (2013) - 1000 yr horizon.xlsx"
	Percent of CO2 short-term ocean uptake	26.6445	23.1433	26.6445	30.1458	%		Updated on 06/05/2018		Numbers imported from "CO2 cycle calibration from Joos et al (2013) - 1000 yr horizon.xlsx"
	Percent of CO2 land uptake	26.964	11.3901	26.964	42.5378	%		Updated on 06/05/2018		Numbers imported from "CO2 cycle calibration from Joos et al (2013) - 1000 yr horizon.xlsx"
	Timescale of CO2 long-term ocean uptake	312.542	248.866	312.542	376.218	years		Updated on 06/05/2018		Numbers imported from "CO2 cycle calibration from Joos et al (2013) - 1000 yr horizon.xlsx"
	Timescale of CO2 short-term ocean uptake	34.8734	25.89	34.8734	43.8569	years		Updated on 06/05/2018		Numbers imported from "CO2 cycle calibration from Joos et al (2013) - 1000 yr horizon.xlsx"
	Timescale of CO2 land uptake	4.2577	2.82576	4.2577	5.68965	years		Updated on 06/05/2018		Numbers imported from "CO2 cycle calibration from Joos et al (2013) - 1000 yr horizon.xlsx"
	Stimulation of CO2 concentration	0	0	0	0	%/degC		Updated on 06/05/2018		Setting CCF to zero when the Joos et al. (2013) CO2 cycle parameterisation is used gives CO2 concentrations for RCP2.6, 4.5 and 8.5 that are consistent with the CMIP5 RCP concentration defaults extended out to 2300. See the Results tab
	CO2 stimulation limit	20	10	20	30	%		Updated on 06/05/2018		This parameter is not relevant when CCF is set to zero
Sulphates and SLR	Sulfate direct (linear) effect in 2015	-0.466667	-0.8	-0.4	-0.2	W/m2
	Sulfate indirect (log) effect for a doubling of sulphates	-0.233333	-0.5	-0.2	0	W/m2
	Sea level rise in 2015	0.19	0.17	0.19	0.21	m
	Sea level rise with temperature	1.73333	0.7	1.5	3	m/degC
	Sea level asymptote	1	0.5	1	1.5	m				mode	mean	SD	shape	range
	Time constant of sea level rise	386	N.A.	N.A.	N.A.	years		Updated on 21/06/2018		362	386	96.2497	16.0833	24	years
								Estimate for SLR percentiles in 2100 from Nauels et al. (2017), Fig 5, SSP5, with extra AIS discharge. See PAGE-ICE v6.15 for calibration details
Climate sensitivity	Transient climate response	1.76667	0.8	1.8	2.7	degC
	Feedback response time	28.3333	10	20	55	years
	Equilibrium warming for a doubling of CO2	2.80666	N.A.	N.A.	N.A.	degC
CMIP5 Amplific. Factors	EU amplification factor	1.27	1.05	1.23	1.53	degC per degC global
	US amplification factor	1.34	1.16	1.32	1.54	degC per degC global
	OT amplification factor	1.22	1.14	1.21	1.31	degC per degC global
	EE amplification factor	1.65	1.41	1.64	1.9	degC per degC global
	CA amplification factor	1.17	1	1.21	1.3	degC per degC global
	IA amplification factor	1.01	0.84	1.04	1.15	degC per degC global
	AF amplification factor	1.21	0.99	1.22	1.42	degC per degC global
	LA amplification factor	1.04	0.9	1.04	1.18	degC per degC global
Nonlinear SAF	Normalised random variable for the emulator	0	-1	0	1	dimensionless		Updated on 13/12/2018
Land Permafrost
	Uncertainty in the initial carbon stock	0	-15	0	15	%		Source: Hugelius et al (2014)
								Source: CMIP5 simulations (5 models, 2 scenarios used with SiBCASA) for permafrost regions out to 2300
SiBCASA	Amplification factor for permafrost regions	1.87557	1.42609	1.87557	2.32505	dimensionless		See "Fitting_results_CO2_SiB_multimod_multiscen_iterations.xlsx"
	Sensitivity for cumulative carbon emissions, CO2	31939.7	28191.2	31939.7	35688.3	MtonC/degC		Updated on 21/10/2018 using improved iterational calibration algorithm for SiBCASA data, applied to generalised PCF emulator
	Time lag for cumulative carbon emissions, CO2	61.6938	35.4927	61.6938	87.8949	yr		Updated on 21/10/2018 using improved iterational calibration algorithm for SiBCASA data, applied to generalised PCF emulator
	Nonlinear power for cumulative carbon emissions, CO2	0.258991	0.10702	0.258991	0.410961	dimensionless		Updated on 21/10/2018 using improved iterational calibration algorithm for SiBCASA data, applied to generalised PCF emulator
								See "Fitting_results_CH4_SiB_multimod_multiscen_iterations.xlsx"
	Sensitivity for cumulative carbon emissions, CH4	2294.24	1240.36	2294.24	3348.12	MtonC/degC		Updated on 05/12/2018 using improved iterational calibration algorithm for SiBCASA data, applied to generalised PCF emulator
	Time lag for cumulative carbon emissions, CH4	206.288	75.1943	206.288	337.383	yr		Updated on 05/12/2018 using improved iterational calibration algorithm for SiBCASA data, applied to generalised PCF emulator
	Nonlinear power for cumulative carbon emissions, CH4	0.251055	-0.108779	0.251055	0.610889	dimensionless		Updated on 05/12/2018 using improved iterational calibration algorithm for SiBCASA data, applied to generalised PCF emulator
								Source: CMIP3 simulations (22 models, 3 scenarios used with JULES) for permafrost regions out to 2300
JULES	Amplification factor for permafrost regions	1.93591	1.7096	1.93591	2.16221	dimensionless		See "Fitting_results_CO2_JULdR_multimod_multiscen_iterations.xlsx"
	Sensitivity for cumulative carbon emissions, CO2	61867.8	24726.8	61867.8	99008.8	MtonC/degC		Updated on 21/10/2018 using improved iterational calibration algorithm for JULES data, applied to generalised PCF emulator
	Time lag for cumulative carbon emissions, CO2	543.616	252.558	543.616	834.674	yr		Updated on 21/10/2018 using improved iterational calibration algorithm for JULES data, applied to generalised PCF emulator
	Nonlinear power for cumulative carbon emissions, CO2	0.457031	-0.226046	0.457031	1.14011			Updated on 21/10/2018 using improved iterational calibration algorithm for JULES data, applied to generalised PCF emulator
	Permafrost CH4 carbon relative to CO2 carbon	6.11616	2.77492	6.04454	9.52903	%		Source: Schaedel et al (2016), transformed from the CH4 carbon / Total carbon ratio into the CH4 carbon / CO2 carbon ratio in "Permafrost_CH4_vs_CO2_carbon.xlsx"
Impacts			min	mode	max
Discontinuity	Random variable for triggering discontinuity	0.5	0	N.A.	1
	Tolerable before discontinuity	1.5	1	1.5	2	degC
	Chance of discontinuity	20	10	20	30	% per degC
Impact functions	Savings rate	15	10	15	20	%
	Calibration sea level rise	0.5	0.45	0.5	0.55	m
	Calibration temperature	3	2.5	3	3.5	degC
	Sea level initial benefit	0	0	0	0	%GDP per m
	Sea level impact at calibration sea level rise	1	0.5	1	1.5	%GDP
	Sea level impact function exponent	0.733333	0.5	0.7	1
	Sea level exponent with income	-0.3	-0.4	-0.3	-0.2
PAGE09 economic	Economic initial benefit	0	0	0	0	%GDP per degC
	Economic impact at calibration temperature	0	0	0	0	%GDP
	Economic impact function exponent	0	0	0	0
	Economic exponent with income	0	0	0	0
Burke economic	Economic impact Burke: temp coeff	-0.00829991	-0.0139792	-0.00829991	-0.00262063	1/yr per degC
	Economic impact Burke: temp squared coeff	-0.000500003	-0.0006	-0.000500003	-0.000400007	1/yr per degC^2
	Non-econ initial benefit	0.0833333	0	0.05	0.2	%GDP per degC
	Non-econ impact at calibration temperature	0.633333	0.1	0.6	1.2	%GDP
	Non-econ impact function exponent	2.16667	1.5	2	3
	Non-econ exponent with income	0	-0.2	0	0.2
	Loss if discontinuity occurs	3	1	3	5	%GDP		Reduced considerably compared to PAGE09 ( ice sheets moved to fat-tailed distribution in the SLR driver)
	Discontinuity exponent with income	-0.133333	-0.3	-0.1	0
	Time constant of discontinuity	20	10	20	30	years		Reduced considerably compared to PAGE09 (slow ice sheets excluded)
	Impacts saturate beyond	20	15	20	25	%consumption		Reduced compared to PAGE09, with the upper limit of the order of the estimated US GDP loss at the height of the Great Depression in 1933. This is also roughly 1.5 times above the Monte-Carlo fitted values for the saturated economic impacts based on IPCC AR5 and Burke global. See "IPCC AR5 damages with Burke.xlsx" for the calculations.
	Statistical value of civilisation	6.13333e+10	11500000000	5.75e+10	1.15e+11	$M(2015)
	US Sea level weights factor	0.8	0.6	0.8	1
	OT Sea level weights factor	0.8	0.4	0.8	1.2
	EE Sea level weights factor	0.4	0.2	0.4	0.6
	CA Sea level weights factor	0.8	0.4	0.8	1.2
	IA Sea level weights factor	0.8	0.4	0.8	1.2
	AF Sea level weights factor	0.6	0.4	0.6	0.8
	LA Sea level weights factor	0.6	0.4	0.6	0.8
	US Economic weights factor	1	1	1	1
	OT Economic weights factor	1	1	1	1
	EE Economic weights factor	1	1	1	1
	CA Economic weights factor	1	1	1	1
	IA Economic weights factor	1	1	1	1
	AF Economic weights factor	1	1	1	1
	LA Economic weights factor	1	1	1	1
	US Non-econ weights factor	1	1	1	1
	OT Non-econ weights factor	1	1	1	1
	EE Non-econ weights factor	1	1	1	1
	CA Non-econ weights factor	1	1	1	1
	IA Non-econ weights factor	1	1	1	1
	AF Non-econ weights factor	1	1	1	1
	LA Non-econ weights factor	1	1	1	1
Adaptive costs			min	mode	max
	Adaptive costs sea level plateau	0.0233333	0.01	0.02	0.04	%GDP per metre
	Adaptive costs sea level impact	0.00116667	0.0005	0.001	0.002	%GDP per %reduction per metre
	Adaptive costs Economic plateau	0.0116667	0.005	0.01	0.02	%GDP per degC
	Adaptive costs Economic impact	0.004	0.001	0.003	0.008	%GDP per %reduction per degC
	Adaptive costs Non-econ plateau	0.0233333	0.01	0.02	0.04	%GDP per degC
	Adaptive costs Non-econ impact	0.00566667	0.002	0.005	0.01	%GDP per %reduction per degC
	US Adaptive costs factor	0.8	0.6	0.8	1
	OT Adaptive costs factor	0.8	0.4	0.8	1.2
	EE Adaptive costs factor	0.4	0.2	0.4	0.6
	CA Adaptive costs factor	0.8	0.4	0.8	1.2
	IA Adaptive costs factor	0.8	0.4	0.8	1.2
	AF Adaptive costs factor	0.6	0.4	0.6	0.8
	LA Adaptive costs factor	0.6	0.4	0.6	0.8
Preventative costs
	CO2		min	mode	max
	Uncertainty in BAU emissions in 2100	-22	-50	-22	6	% relative to RCP8.5		Updated on 28/05/2018. The upper bound is based on Christensen et al (2018) <=> 35% chance of exceeding the concentration levels of RCP8.5 in 2100 (see PAGE-ICE v6.15). The lower bound is assumed to correspond to RCP6.0. The figures are derived based on the corresponding global emissions in 2100 under RCP8.5 and RCP6.0 from the RCP Database, https://tntcat.iiasa.ac.at/RcpDb/dsd?Action=htmlpage&pa…
	Initial cutbacks at negative cost	10	0	10	20	% of emissions
	Initial most negative cost cutback	-100	-150	-100	-50	$M(2015) per Mtonne
	Initial maximum cutbacks at positive cost	60	50	60	70	% of emissions
	Initial maximum cutback cost	150	100	150	200	$M(2015) per Mtonne		Aldy, J. E., Pizer, W., Tavoni, M., Reis, L., Akimoto, K., Blanford, G., ... & McJeon, H. (2016). Economic tools to promote transparency and comparability in the Paris Agreement. Harward, US
	Initial experience stock	150000	100000	150000	200000	Mtonne
	CH4
	Uncertainty in BAU emissions in 2100	-30.3333	-67	-30	6	% relative to RCP8.5		Updated on 28/05/2018. The upper bound is based on Christensen et al (2018) <=> 35% chance of exceeding the concentration levels of RCP8.5 in 2100 (see PAGE-ICE v6.15). The lower bound is assumed to correspond to RCP6.0. The figures are derived based on the corresponding global emissions in 2100 under RCP8.5 and RCP6.0 from the RCP Database, https://tntcat.iiasa.ac.at/RcpDb/dsd?Action=htmlpage&pa…
	Initial cutbacks at negative cost	10	0	10	20	% of emissions
	Initial most negative cost cutback	-4983.33	-9200	-4600	-1150	$M(2015) per Mtonne
	Initial maximum cutbacks at positive cost	51.6667	35	50	70	% of emissions
	Initial maximum cutback cost	7283.33	3450	6900	11500	$M(2015) per Mtonne
	Initial experience stock	2000	1500	2000	2500	Mtonne
	N2O
	Uncertainty in BAU emissions in 2100	-7	-20	-7	6	% relative to RCP8.5		Updated on 28/05/2018. The upper bound is based on Christensen et al (2018) <=> 35% chance of exceeding the concentration levels of RCP8.5 in 2100 (see PAGE-ICE v6.15). The lower bound is assumed to correspond to RCP6.0. The figures are derived based on the corresponding global emissions in 2100 under RCP8.5 and RCP6.0 from the RCP Database, https://tntcat.iiasa.ac.at/RcpDb/dsd?Action=htmlpage&pa…
	Initial cutbacks at negative cost	10	0	10	20	% of emissions
	Initial most negative cost cutback	-8433.33	-17250	-8050	0	$M(2015) per Mtonne
	Initial maximum cutbacks at positive cost	51.6667	35	50	70	% of emissions
	Initial maximum cutback cost	31433.3	2300	23000	69000	$M(2015) per Mtonne
	Initial experience stock	53.3333	30	50	80	Mtonne
	Lin
	Uncertainty in BAU emissions in 2100	0	-50	0	50	% relative to RCP8.5		Updated on 28/05/2018. The upper bound is based on Christensen et al (2018) <=> 35% chance of exceeding the concentration levels of RCP8.5 in 2100 (see PAGE-ICE v6.15). The lower bound is assumed to correspond to RCP6.0. The figures are derived based on the corresponding global emissions in 2100 under RCP8.5 and RCP6.0 from the RCP Database, https://tntcat.iiasa.ac.at/RcpDb/dsd?Action=htmlpage&pa…
	Initial cutbacks at negative cost	10	0	10	20	% of emissions
	Initial most negative cost cutback	-268.333	-460	-230	-115	$M(2015) per Mtonne
	Initial maximum cutbacks at positive cost	70	60	70	80	% of emissions
	Initial maximum cutback cost	383.333	115	345	690	$M(2015) per Mtonne
	Initial experience stock	2000	1500	2000	2500	Mtonne
	US uncertainty in BAU emissions factor	1	0.8	1	1.2
	OT uncertainty in BAU emissions factor	1	0.8	1	1.2
	EE uncertainty in BAU emissions factor	1	0.65	1	1.35
	CA uncertainty in BAU emissions factor	1	0.5	1	1.5
	IA uncertainty in BAU emissions factor	1	0.5	1	1.5
	AF uncertainty in BAU emissions factor	1	0.5	1	1.5
	LA uncertainty in BAU emissions factor	1	0.5	1	1.5
	US negative cost percentage factor	1.08333	0.75	1	1.5
	OT negative cost percentage factor	1	0.75	1	1.25
	EE negative cost percentage factor	0.7	0.4	0.7	1
	CA negative cost percentage factor	0.7	0.4	0.7	1
	IA negative cost percentage factor	0.7	0.4	0.7	1
	AF negative cost percentage factor	0.7	0.4	0.7	1
	LA negative cost percentage factor	0.7	0.4	0.7	1
	US maximum cost factor	1	0.8	1	1.2
	OT maximum cost factor	1.23333	1	1.2	1.5
	EE maximum cost factor	0.7	0.4	0.7	1
	CA maximum cost factor	1	0.8	1	1.2
	IA maximum cost factor	1.23333	1	1.2	1.5
	AF maximum cost factor	1.23333	1	1.2	1.5
	LA maximum cost factor	0.7	0.4	0.7	1
	Cutbacks at negative cost in 2100 as multiple of 2015	0.883333	0.6	0.9	1.15			Updated on 19/06/2018
	Cutbacks at negative cost growth rate	-0.145838	N.A.	N.A.	N.A.	% per year	Was -0.16 in PAGE09
	Most negative cost in 2100 as multiple of 2015	0.933333	0.8	0.9	1.1			Updated on 19/06/2018
	Most negative cost growth rate	-0.0811352	N.A.	N.A.	N.A.	% per year	Was -0.09 in PAGE09
	Maximum cutbacks in 2100 as multiple of 2015	1.11667	1	1.1	1.25			Updated on 19/06/2018
	Maximum cutbacks growth rate	0.129906	N.A.	N.A.	N.A.	% per year	Was 0.12 in PAGE09
	Curvature below zero cost	0.5	0.25	0.45	0.8
	Curvature above zero cost	0.4	0.1	0.4	0.7
	Experience crossover ratio	0.2	0.1	0.2	0.3
	Learning rate (prop. drop in cost for experience doubling)	0.2	0.05	0.2	0.35	proportional drop		Verified according to Rubin et al (2015)
	Costs in 2100 as multiple of 2015	0.65	0.6	0.65	0.7			Updated on 22/06/2018. Values adjusted to give the annual rate consistent with autonomous energy efficiency improvements in global industry documented by the International Energy Agency (IEA) 2012 report. Kermeli et al (2014): "Annual autonomous energy efficiency improvement in the iron and steel, cement, and primary aluminum industry under the 4 °C Scenario is about 0.7 %, 0.5–0.6 %, and 0.4–-0.…
	Autonomous technical change	0.505521	N.A.	N.A.	N.A.	% per year	Was 0.22 in PAGE09
	Equity weights proportion	1	1	1	1
	Check: auton. tech. change rate for min, mod, max of 2100 cost reduction		0.599169	0.505521	0.418738	% per year

## Sheet: Policy A
PAGE-ICE Nonlinear Arctic Feedbacks	version	6.22
Prevention	Chosen RCP scenario (emissions):					2 degC Target
	2020	2030	2040	2050	2075	2100	2150	2200	2250	2300
EU CO2 emissions	93.692	64.6505	31.8703	15.8848	-6.60821	-9.37092	-9.37092	-9.37092	-9.37092	-9.37092	% relative to base year			Formula checked on 15/05/2018
US CO2 emissions	93.692	64.6505	31.8703	15.8848	-6.60821	-9.37092	-9.37092	-9.37092	-9.37092	-9.37092	% relative to base year
OT CO2 emissions	93.692	64.6505	31.8703	15.8848	-6.60821	-9.37092	-9.37092	-9.37092	-9.37092	-9.37092	% relative to base year
EE CO2 emissions	94.7731	63.3922	39.1046	31.1478	3.04261	-4.62168	-4.62168	-4.62168	-4.62168	-4.62168	% relative to base year
CA CO2 emissions	105.771	82.4152	52.1308	33.9127	-2.67078	-4.24545	-4.24545	-4.24545	-4.24545	-4.24545	% relative to base year
IA CO2 emissions	105.771	82.4152	52.1308	33.9127	-2.67078	-4.24545	-4.24545	-4.24545	-4.24545	-4.24545	% relative to base year
AF CO2 emissions	85.2968	76.4731	54.3526	41.8474	21.8831	0	0	0	0	0	% relative to base year
LA CO2 emissions	85	53.5792	44.5193	35.6664	14.7227	0	0	0	0	0	% relative to base year
EU CH4 emissions	49.1538	40.9093	36.1047	29.0364	23.4763	18.9831	18.9831	18.9831	18.9831	18.9831	% relative to base year			Formula checked on 15/05/2018
US CH4 emissions	49.1538	40.9093	36.1047	29.0364	23.4763	18.9831	18.9831	18.9831	18.9831	18.9831	% relative to base year
OT CH4 emissions	49.1538	40.9093	36.1047	29.0364	23.4763	18.9831	18.9831	18.9831	18.9831	18.9831	% relative to base year
EE CH4 emissions	54.4147	45.0065	40.252	31.731	27.9989	26.2114	26.2114	26.2114	26.2114	26.2114	% relative to base year
CA CH4 emissions	84.6617	75.7962	68.1489	54.0361	41.8752	35.2446	35.2446	35.2446	35.2446	35.2446	% relative to base year
IA CH4 emissions	84.6617	75.7962	68.1489	54.0361	41.8752	35.2446	35.2446	35.2446	35.2446	35.2446	% relative to base year
AF CH4 emissions	74.3407	73.1934	77.2977	68.0175	49.4893	42.18	42.18	42.18	42.18	42.18	% relative to base year
LA CH4 emissions	67.2172	61.1999	58.1938	50.3004	42.6946	35.4502	35.4502	35.4502	35.4502	35.4502	% relative to base year
EU N2O emissions	77.5753	74.4411	69.9918	61.5708	49.8988	40.6844	40.6844	40.6844	40.6844	40.6844	% relative to base year			Formula checked on 15/05/2018
US N2O emissions	77.5753	74.4411	69.9918	61.5708	49.8988	40.6844	40.6844	40.6844	40.6844	40.6844	% relative to base year
OT N2O emissions	77.5753	74.4411	69.9918	61.5708	49.8988	40.6844	40.6844	40.6844	40.6844	40.6844	% relative to base year
EE N2O emissions	132.092	128.693	126.15	121.535	124.171	122.033	122.033	122.033	122.033	122.033	% relative to base year
CA N2O emissions	130.977	127.684	123.664	105.701	94.6747	85.3574	85.3574	85.3574	85.3574	85.3574	% relative to base year
IA N2O emissions	130.977	127.684	123.664	105.701	94.6747	85.3574	85.3574	85.3574	85.3574	85.3574	% relative to base year
AF N2O emissions	104.794	102.743	97.662	78.2178	64.6491	54.494	54.494	54.494	54.494	54.494	% relative to base year
LA N2O emissions	97.6486	92.6821	89.34	72.522	56.6574	49.4579	49.4579	49.4579	49.4579	49.4579	% relative to base year
EU Lin emissions	90	63.4452	42.8729	18.5988	17.5065	16.4783	16.4783	16.4783	16.4783	16.4783	% relative to base year			Formula checked on 15/05/2018
US Lin emissions	90	63.4452	42.8729	18.5988	17.5065	16.4783	16.4783	16.4783	16.4783	16.4783	% relative to base year
OT Lin emissions	90	63.4452	42.8729	18.5988	17.5065	16.4783	16.4783	16.4783	16.4783	16.4783	% relative to base year
EE Lin emissions	90	63.4452	42.8729	18.5988	17.5065	16.4783	16.4783	16.4783	16.4783	16.4783	% relative to base year
CA Lin emissions	90	63.4452	42.8729	18.5988	17.5065	16.4783	16.4783	16.4783	16.4783	16.4783	% relative to base year
IA Lin emissions	90	63.4452	42.8729	18.5988	17.5065	16.4783	16.4783	16.4783	16.4783	16.4783	% relative to base year
AF Lin emissions	90	63.4452	42.8729	18.5988	17.5065	16.4783	16.4783	16.4783	16.4783	16.4783	% relative to base year
LA Lin emissions	90	63.4452	42.8729	18.5988	17.5065	16.4783	16.4783	16.4783	16.4783	16.4783	% relative to base year
EU sulphates	50.6243	23.255	11.3337	8.10776	5.29345	4.29143	4.29143	4.29143	4.29143	4.29143	% relative to base year			Formula checked on 15/05/2018
US sulphates	50.6243	23.255	11.3337	8.10776	5.29345	4.29143	4.29143	4.29143	4.29143	4.29143	% relative to base year
OT sulphates	50.6243	23.255	11.3337	8.10776	5.29345	4.29143	4.29143	4.29143	4.29143	4.29143	% relative to base year
EE sulphates	32.7994	16.2396	11.301	7.59627	3.06149	2.5437	2.5437	2.5437	2.5437	2.5437	% relative to base year
CA sulphates	56.7787	37.8355	21.5157	15.0175	8.47486	3.76423	3.76423	3.76423	3.76423	3.76423	% relative to base year
IA sulphates	56.7787	37.8355	21.5157	15.0175	8.47486	3.76423	3.76423	3.76423	3.76423	3.76423	% relative to base year
AF sulphates	58.6307	45.6275	39.0266	37.772	38.2807	22.5791	22.5791	22.5791	22.5791	22.5791	% relative to base year
LA sulphates	42.8974	38.722	36.7077	31.1697	9.57352	5.30425	5.30425	5.30425	5.30425	5.30425	% relative to base year
Excess forcing	0.73837	0.562021	0.377369	0.254949	0.136276	0.100071	0.100071	0.100071	0.100071	0.100071	W/m2			Formula checked on 15/05/2018
New adaptation
	Tolerable levels (for adaptation-adjusted SLR or T) below which the impact is zero
					Impact reduction beyond tolerable levels, up until a maximum adaptation-adjusted SRL or T beyond which the impacts saturate
	Plateau	Pstart	Pyears		Impred	Istart	Iyears	Impmax
EU sea level	0.25	2000	50		50	2020	50	1						Modified on 18/05/2018: higher tolerable limits/impact reductions, but longer times to reach them
US sea level	0.25	2000	50		50	2020	50	1						Updated on 22/10/2018: PAGE09 defaults for Plateau and Impmax. The times are kept a the longer values from v6.17. The SLR adaptation is reintroduced due to its high cost-effectiviness
OT sea level	0.25	2000	50		50	2020	50	1
EE sea level	0.25	2000	50		50	2020	50	1
CA sea level	0.2	2000	75		25	2020	75	1
IA sea level	0.2	2000	75		25	2020	75	1
AF sea level	0.2	2000	75		25	2020	75	1
LA sea level	0.2	2000	75		25	2020	75	1
	m				%			m
	Tolerable levels (for adaptation-adjusted SLR or T) below which the impact is zero
					Impact reduction beyond tolerable levels, up until a maximum adaptation-adjusted SRL or T beyond which the impacts saturate
	Plateau	Pstart	Pyears		Impred	Istart	Iyears	Impmax
EU Economic	0	2000	40		30	2010	30	0						Modified on 18/05/2018: higher tolerable limits/impact reductions, but longer times to reach them
US Economic	0	2000	40		30	2010	30	0						Updated on 20/09/2018: no adaptation in order to focus on the Burke impacts for low temeprature targets
OT Economic	0	2000	40		30	2010	30	0
EE Economic	0	2000	40		30	2010	30	0
CA Economic	0	2010	60		20	2020	50	0
IA Economic	0	2010	60		20	2020	50	0
AF Economic	0	2010	60		20	2020	50	0
LA Economic	0	2010	60		20	2020	50	0
	degC				%			degC
	Tolerable levels (for adaptation-adjusted SLR or T) below which the impact is zero
					Impact reduction beyond tolerable levels, up until a maximum adaptation-adjusted SRL or T beyond which the impacts saturate
	Plateau	Pstart	Pyears		Impred	Istart	Iyears	Impmax
EU Non-econ	0	2000	100		15	2010	40	0						Modified on 18/05/2018: higher tolerable limits/impact reductions, but longer times to reach them
US Non-econ	0	2000	100		15	2010	40	0						Updated on 20/09/2018: no adaptation to be consistent with the economic impacts
OT Non-econ	0	2000	100		15	2010	40	0
EE Non-econ	0	2000	100		15	2010	40	0
CA Non-econ	0	2000	100		15	2010	40	0
IA Non-econ	0	2000	100		15	2010	40	0
AF Non-econ	0	2000	100		15	2010	40	0
LA Non-econ	0	2000	100		15	2010	40	0
	degC				%			degC

## Sheet: Policy B
PAGE-ICE Nonlinear Arctic Feedbacks	version	6.22
														SCCO2 formula moved to Emissions B on 08/06/2018
Prevention	Chosen RCP scenario (emissions):					2 degC Target
	2020	2030	2040	2050	2075	2100	2150	2200	2250	2300
EU CO2 emissions	93.692	64.6505	31.8703	15.8848	-6.60821	-9.37092	-9.37092	-9.37092	-9.37092	-9.37092	% relative to base year			SCCO2 formula moved to Emissions B on 08/06/2018
US CO2 emissions	93.692	64.6505	31.8703	15.8848	-6.60821	-9.37092	-9.37092	-9.37092	-9.37092	-9.37092	% relative to base year
OT CO2 emissions	93.692	64.6505	31.8703	15.8848	-6.60821	-9.37092	-9.37092	-9.37092	-9.37092	-9.37092	% relative to base year
EE CO2 emissions	94.7731	63.3922	39.1046	31.1478	3.04261	-4.62168	-4.62168	-4.62168	-4.62168	-4.62168	% relative to base year
CA CO2 emissions	105.771	82.4152	52.1308	33.9127	-2.67078	-4.24545	-4.24545	-4.24545	-4.24545	-4.24545	% relative to base year
IA CO2 emissions	105.771	82.4152	52.1308	33.9127	-2.67078	-4.24545	-4.24545	-4.24545	-4.24545	-4.24545	% relative to base year
AF CO2 emissions	85.2968	76.4731	54.3526	41.8474	21.8831	0	0	0	0	0	% relative to base year
LA CO2 emissions	85	53.5792	44.5193	35.6664	14.7227	0	0	0	0	0	% relative to base year
EU CH4 emissions	49.1538	40.9093	36.1047	29.0364	23.4763	18.9831	18.9831	18.9831	18.9831	18.9831	% relative to base year
US CH4 emissions	49.1538	40.9093	36.1047	29.0364	23.4763	18.9831	18.9831	18.9831	18.9831	18.9831	% relative to base year
OT CH4 emissions	49.1538	40.9093	36.1047	29.0364	23.4763	18.9831	18.9831	18.9831	18.9831	18.9831	% relative to base year
EE CH4 emissions	54.4147	45.0065	40.252	31.731	27.9989	26.2114	26.2114	26.2114	26.2114	26.2114	% relative to base year
CA CH4 emissions	84.6617	75.7962	68.1489	54.0361	41.8752	35.2446	35.2446	35.2446	35.2446	35.2446	% relative to base year
IA CH4 emissions	84.6617	75.7962	68.1489	54.0361	41.8752	35.2446	35.2446	35.2446	35.2446	35.2446	% relative to base year
AF CH4 emissions	74.3407	73.1934	77.2977	68.0175	49.4893	42.18	42.18	42.18	42.18	42.18	% relative to base year
LA CH4 emissions	67.2172	61.1999	58.1938	50.3004	42.6946	35.4502	35.4502	35.4502	35.4502	35.4502	% relative to base year
EU N2O emissions	77.5753	74.4411	69.9918	61.5708	49.8988	40.6844	40.6844	40.6844	40.6844	40.6844	% relative to base year
US N2O emissions	77.5753	74.4411	69.9918	61.5708	49.8988	40.6844	40.6844	40.6844	40.6844	40.6844	% relative to base year
OT N2O emissions	77.5753	74.4411	69.9918	61.5708	49.8988	40.6844	40.6844	40.6844	40.6844	40.6844	% relative to base year
EE N2O emissions	132.092	128.693	126.15	121.535	124.171	122.033	122.033	122.033	122.033	122.033	% relative to base year
CA N2O emissions	130.977	127.684	123.664	105.701	94.6747	85.3574	85.3574	85.3574	85.3574	85.3574	% relative to base year
IA N2O emissions	130.977	127.684	123.664	105.701	94.6747	85.3574	85.3574	85.3574	85.3574	85.3574	% relative to base year
AF N2O emissions	104.794	102.743	97.662	78.2178	64.6491	54.494	54.494	54.494	54.494	54.494	% relative to base year
LA N2O emissions	97.6486	92.6821	89.34	72.522	56.6574	49.4579	49.4579	49.4579	49.4579	49.4579	% relative to base year
EU Lin emissions	90	63.4452	42.8729	18.5988	17.5065	16.4783	16.4783	16.4783	16.4783	16.4783	% relative to base year
US Lin emissions	90	63.4452	42.8729	18.5988	17.5065	16.4783	16.4783	16.4783	16.4783	16.4783	% relative to base year
OT Lin emissions	90	63.4452	42.8729	18.5988	17.5065	16.4783	16.4783	16.4783	16.4783	16.4783	% relative to base year
EE Lin emissions	90	63.4452	42.8729	18.5988	17.5065	16.4783	16.4783	16.4783	16.4783	16.4783	% relative to base year
CA Lin emissions	90	63.4452	42.8729	18.5988	17.5065	16.4783	16.4783	16.4783	16.4783	16.4783	% relative to base year
IA Lin emissions	90	63.4452	42.8729	18.5988	17.5065	16.4783	16.4783	16.4783	16.4783	16.4783	% relative to base year
AF Lin emissions	90	63.4452	42.8729	18.5988	17.5065	16.4783	16.4783	16.4783	16.4783	16.4783	% relative to base year
LA Lin emissions	90	63.4452	42.8729	18.5988	17.5065	16.4783	16.4783	16.4783	16.4783	16.4783	% relative to base year
EU sulphates	50.6243	23.255	11.3337	8.10776	5.29345	4.29143	4.29143	4.29143	4.29143	4.29143	% relative to base year
US sulphates	50.6243	23.255	11.3337	8.10776	5.29345	4.29143	4.29143	4.29143	4.29143	4.29143	% relative to base year
OT sulphates	50.6243	23.255	11.3337	8.10776	5.29345	4.29143	4.29143	4.29143	4.29143	4.29143	% relative to base year
EE sulphates	32.7994	16.2396	11.301	7.59627	3.06149	2.5437	2.5437	2.5437	2.5437	2.5437	% relative to base year
CA sulphates	56.7787	37.8355	21.5157	15.0175	8.47486	3.76423	3.76423	3.76423	3.76423	3.76423	% relative to base year
IA sulphates	56.7787	37.8355	21.5157	15.0175	8.47486	3.76423	3.76423	3.76423	3.76423	3.76423	% relative to base year
AF sulphates	58.6307	45.6275	39.0266	37.772	38.2807	22.5791	22.5791	22.5791	22.5791	22.5791	% relative to base year
LA sulphates	42.8974	38.722	36.7077	31.1697	9.57352	5.30425	5.30425	5.30425	5.30425	5.30425	% relative to base year
Excess forcing	0.73837	0.562021	0.377369	0.254949	0.136276	0.100071	0.100071	0.100071	0.100071	0.100071	W/m2
New adaptation
Same as A in the current setup	Tolerable levels (for adaptation-adjusted SLR or T) below which the impact is zero
					Impact reduction beyond tolerable levels, up until a maximum adaptation-adjusted SRL or T beyond which the impacts saturate
	Plateau	Pstart	Pyears		Impred	Istart	Iyears	Impmax
EU sea level	0.25	2000	50		50	2020	50	1
US sea level	0.25	2000	50		50	2020	50	1
OT sea level	0.25	2000	50		50	2020	50	1
EE sea level	0.25	2000	50		50	2020	50	1
CA sea level	0.2	2000	75		25	2020	75	1
IA sea level	0.2	2000	75		25	2020	75	1
AF sea level	0.2	2000	75		25	2020	75	1
LA sea level	0.2	2000	75		25	2020	75	1
	m				%			m
	Tolerable levels (for adaptation-adjusted SLR or T) below which the impact is zero
					Impact reduction beyond tolerable levels, up until a maximum adaptation-adjusted SRL or T beyond which the impacts saturate
	Plateau	Pstart	Pyears		Impred	Istart	Iyears	Impmax
EU Economic	0	2000	40		30	2010	30	0
US Economic	0	2000	40		30	2010	30	0
OT Economic	0	2000	40		30	2010	30	0
EE Economic	0	2000	40		30	2010	30	0
CA Economic	0	2010	60		20	2020	50	0
IA Economic	0	2010	60		20	2020	50	0
AF Economic	0	2010	60		20	2020	50	0
LA Economic	0	2010	60		20	2020	50	0
	degC				%			degC
	Tolerable levels (for adaptation-adjusted SLR or T) below which the impact is zero
					Impact reduction beyond tolerable levels, up until a maximum adaptation-adjusted SRL or T beyond which the impacts saturate
	Plateau	Pstart	Pyears		Impred	Istart	Iyears	Impmax
EU Non-econ	0	2000	100		15	2010	40	0
US Non-econ	0	2000	100		15	2010	40	0
OT Non-econ	0	2000	100		15	2010	40	0
EE Non-econ	0	2000	100		15	2010	40	0
CA Non-econ	0	2000	100		15	2010	40	0
IA Non-econ	0	2000	100		15	2010	40	0
AF Non-econ	0	2000	100		15	2010	40	0
LA Non-econ	0	2000	100		15	2010	40	0
	degC				%			degC

## Sheet: Policy A-B
PAGE-ICE Nonlinear Arctic Feedbacks	version	6.22
Prevention	difference
	2020	2030	2040	2050	2075	2100	2150	2200	2250	2300
EU CO2 emissions	0	0	0	0	0	0	0	0	0	0	%
US CO2 emissions	0	0	0	0	0	0	0	0	0	0	%
OT CO2 emissions	0	0	0	0	0	0	0	0	0	0	%
EE CO2 emissions	0	0	0	0	0	0	0	0	0	0	%
CA CO2 emissions	0	0	0	0	0	0	0	0	0	0	%
IA CO2 emissions	0	0	0	0	0	0	0	0	0	0	%
AF CO2 emissions	0	0	0	0	0	0	0	0	0	0	%
LA CO2 emissions	0	0	0	0	0	0	0	0	0	0	%
EU CH4 emissions	0	0	0	0	0	0	0	0	0	0	%
US CH4 emissions	0	0	0	0	0	0	0	0	0	0	%
OT CH4 emissions	0	0	0	0	0	0	0	0	0	0	%
EE CH4 emissions	0	0	0	0	0	0	0	0	0	0	%
CA CH4 emissions	0	0	0	0	0	0	0	0	0	0	%
IA CH4 emissions	0	0	0	0	0	0	0	0	0	0	%
AF CH4 emissions	0	0	0	0	0	0	0	0	0	0	%
LA CH4 emissions	0	0	0	0	0	0	0	0	0	0	%
EU N2O emissions	0	0	0	0	0	0	0	0	0	0	%
US N2O emissions	0	0	0	0	0	0	0	0	0	0	%
OT N2O emissions	0	0	0	0	0	0	0	0	0	0	%
EE N2O emissions	0	0	0	0	0	0	0	0	0	0	%
CA N2O emissions	0	0	0	0	0	0	0	0	0	0	%
IA N2O emissions	0	0	0	0	0	0	0	0	0	0	%
AF N2O emissions	0	0	0	0	0	0	0	0	0	0	%
LA N2O emissions	0	0	0	0	0	0	0	0	0	0	%
EU Lin emissions	0	0	0	0	0	0	0	0	0	0	%
US Lin emissions	0	0	0	0	0	0	0	0	0	0	%
OT Lin emissions	0	0	0	0	0	0	0	0	0	0	%
EE Lin emissions	0	0	0	0	0	0	0	0	0	0	%
CA Lin emissions	0	0	0	0	0	0	0	0	0	0	%
IA Lin emissions	0	0	0	0	0	0	0	0	0	0	%
AF Lin emissions	0	0	0	0	0	0	0	0	0	0	%
LA Lin emissions	0	0	0	0	0	0	0	0	0	0	%
EU sulphates	0	0	0	0	0	0	0	0	0	0	%
US sulphates	0	0	0	0	0	0	0	0	0	0	%
OT sulphates	0	0	0	0	0	0	0	0	0	0	%
EE sulphates	0	0	0	0	0	0	0	0	0	0	%
CA sulphates	0	0	0	0	0	0	0	0	0	0	%
IA sulphates	0	0	0	0	0	0	0	0	0	0	%
AF sulphates	0	0	0	0	0	0	0	0	0	0	%
LA sulphates	0	0	0	0	0	0	0	0	0	0	%
Excess forcing	0	0	0	0	0	0	0	0	0	0	W/m2
New adaptation
	Plateau	Pstart	Pyears		Impred	Istart	Iyears	Impmax
EU sea level	0	0	0		0	0	0	0
US sea level	0	0	0		0	0	0	0
OT sea level	0	0	0		0	0	0	0
EE sea level	0	0	0		0	0	0	0
CA sea level	0	0	0		0	0	0	0
IA sea level	0	0	0		0	0	0	0
AF sea level	0	0	0		0	0	0	0
LA sea level	0	0	0		0	0	0	0
	Plateau	Pstart	Pyears		Impred	Istart	Iyears	Impmax
EU Economic	0	0	0		0	0	0	0
US Economic	0	0	0		0	0	0	0
OT Economic	0	0	0		0	0	0	0
EE Economic	0	0	0		0	0	0	0
CA Economic	0	0	0		0	0	0	0
IA Economic	0	0	0		0	0	0	0
AF Economic	0	0	0		0	0	0	0
LA Economic	0	0	0		0	0	0	0
	Plateau	Pstart	Pyears		Impred	Istart	Iyears	Impmax
EU Non-econ	0	0	0		0	0	0	0
US Non-econ	0	0	0		0	0	0	0
OT Non-econ	0	0	0		0	0	0	0
EE Non-econ	0	0	0		0	0	0	0
CA Non-econ	0	0	0		0	0	0	0
IA Non-econ	0	0	0		0	0	0	0
AF Non-econ	0	0	0		0	0	0	0
LA Non-econ	0	0	0		0	0	0	0

## Sheet: Emissions A
PAGE-ICE Nonlinear Arctic Feedbacks	version	6.22
Annual emissions in each analysis year
Year	2015	2020	2030	2040	2050	2075	2100	2150	2200	2250	2300
EU CO2	4392.8	4115.7	2839.97	1400	697.788	-290.285	-411.646	-411.646	-411.646	-411.646	-411.646	Mtonne
US CO2	6172.5	5783.14	3990.56	1967.19	980.491	-407.892	-578.42	-578.42	-578.42	-578.42	-578.42	Mtonne
OT CO2	2433.95	2280.42	1573.56	775.707	386.629	-160.841	-228.084	-228.084	-228.084	-228.084	-228.084	Mtonne
EE CO2	3379.03	3202.41	2142.04	1321.35	1052.49	102.811	-156.168	-156.168	-156.168	-156.168	-156.168	Mtonne
CA CO2	9909.77	10481.7	8167.15	5166.05	3360.67	-264.668	-420.714	-420.714	-420.714	-420.714	-420.714	Mtonne
IA CO2	6027.52	6375.38	4967.59	3142.2	2044.09	-160.982	-255.895	-255.895	-255.895	-255.895	-255.895	Mtonne
AF CO2	5185.45	4423.02	3965.47	2818.43	2169.97	1134.74	0	0	0	0	0	Mtonne
LA CO2	3722.84	3164.42	1994.67	1657.38	1327.8	548.102	0	0	0	0	0	Mtonne
KEEP BLANK
Total CO2	41223.9	39826.1	29641	18248.3	12019.9	500.981	-2050.93	-2050.93	-2050.93	-2050.93	-2050.93	Mtonne				Formula updated on 08/06/2018
EU CH4	23.7039	11.6514	9.69708	8.55821	6.88275	5.56479	4.49972	4.49972	4.49972	4.49972	4.49972	Mtonne
US CH4	28.8199	14.1661	11.79	10.4053	8.36825	6.76583	5.47089	5.47089	5.47089	5.47089	5.47089	Mtonne
OT CH4	22.0402	10.8336	9.01648	7.95754	6.39968	5.17422	4.1839	4.1839	4.1839	4.1839	4.1839	Mtonne
EE CH4	38.9464	21.1925	17.5284	15.6767	12.3581	10.9045	10.2084	10.2084	10.2084	10.2084	10.2084	Mtonne
CA CH4	58	49.1038	43.9618	39.5264	31.3409	24.2876	20.4419	20.4419	20.4419	20.4419	20.4419	Mtonne
IA CH4	73	61.8031	55.3312	49.7487	39.4463	30.5689	25.7286	25.7286	25.7286	25.7286	25.7286	Mtonne
AF CH4	67.9604	50.5223	49.7426	52.5319	46.225	33.6331	28.6657	28.6657	28.6657	28.6657	28.6657	Mtonne
LA CH4	58.6686	39.4354	35.9051	34.1415	29.5105	25.0483	20.7981	20.7981	20.7981	20.7981	20.7981	Mtonne
Total CH4	371.139	258.708	232.973	218.546	180.532	141.947	119.997	119.997	119.997	119.997	119.997	Mtonne
EU N2O	1.39976	1.08587	1.042	0.979721	0.861847	0.698465	0.569485	0.569485	0.569485	0.569485	0.569485	Mtonne
US N2O	1.23462	0.957759	0.919064	0.864133	0.760166	0.61606	0.502297	0.502297	0.502297	0.502297	0.502297	Mtonne
OT N2O	0.663627	0.51481	0.494011	0.464484	0.4086	0.331141	0.269992	0.269992	0.269992	0.269992	0.269992	Mtonne
EE N2O	0.45491	0.600902	0.585438	0.573871	0.552876	0.564865	0.555142	0.555142	0.555142	0.555142	0.555142	Mtonne
CA N2O	2.48992	3.26121	3.17923	3.07914	2.63188	2.35733	2.12533	2.12533	2.12533	2.12533	2.12533	Mtonne
IA N2O	1.04386	1.36721	1.33284	1.29088	1.10337	0.988271	0.891012	0.891012	0.891012	0.891012	0.891012	Mtonne
AF N2O	2.0063	2.10248	2.06134	1.95939	1.56928	1.29706	1.09331	1.09331	1.09331	1.09331	1.09331	Mtonne
LA N2O	1.92981	1.88443	1.78859	1.72409	1.39954	1.09338	0.954443	0.954443	0.954443	0.954443	0.954443	Mtonne
Total N2O	11.2228	11.7747	11.4025	10.9357	9.28757	7.94656	6.96102	6.96102	6.96102	6.96102	6.96102	Mtonne
EU Lin	83.1634	74.8471	52.7632	35.6546	15.4674	14.559	13.7039	13.7039	13.7039	13.7039	13.7039	Mtonne
US Lin	216.492	194.843	137.354	92.8164	40.265	37.9001	35.6741	35.6741	35.6741	35.6741	35.6741	Mtonne
OT Lin	77.9726	70.1754	49.4699	33.4291	14.502	13.6503	12.8485	12.8485	12.8485	12.8485	12.8485	Mtonne
EE Lin	27.8852	25.0967	17.6918	11.9552	5.18632	4.88171	4.59499	4.59499	4.59499	4.59499	4.59499	Mtonne
CA Lin	90.1605	81.1445	57.2025	38.6544	16.7688	15.7839	14.8569	14.8569	14.8569	14.8569	14.8569	Mtonne
IA Lin	62.9802	56.6822	39.9579	27.0014	11.7136	11.0256	10.378	10.378	10.378	10.378	10.378	Mtonne
AF Lin	39.1197	35.2078	24.8196	16.7718	7.27581	6.84848	6.44625	6.44625	6.44625	6.44625	6.44625	Mtonne
LA Lin	33.4425	30.0983	21.2177	14.3378	6.21991	5.8546	5.51074	5.51074	5.51074	5.51074	5.51074	Mtonne
Total Lin	631.216	568.095	400.476	270.621	117.399	110.504	104.013	104.013	104.013	104.013	104.013	Mtonne
Sulphate flux (SFX)
EU	7.86195e-07	3.98006e-07	1.8283e-07	8.91053e-08	6.37428e-08	4.16168e-08	3.3739e-08	3.3739e-08	3.3739e-08	3.3739e-08	3.3739e-08	Tg/Km2
US	5.14134e-07	2.60277e-07	1.19562e-07	5.82706e-08	4.16847e-08	2.72154e-08	2.20637e-08	2.20637e-08	2.20637e-08	2.20637e-08	2.20637e-08	Tg/Km2
OT	1.06141e-07	5.37332e-08	2.46832e-08	1.20298e-08	8.60568e-09	5.61853e-09	4.55498e-09	4.55498e-09	4.55498e-09	4.55498e-09	4.55498e-09	Tg/Km2
EE	4.8744e-07	1.59877e-07	7.91582e-08	5.50854e-08	3.70273e-08	1.49229e-08	1.2399e-08	1.2399e-08	1.2399e-08	1.2399e-08	1.2399e-08	Tg/Km2
CA	2.75798e-06	1.56594e-06	1.04349e-06	5.93397e-07	4.14178e-07	2.33735e-07	1.03816e-07	1.03816e-07	1.03816e-07	1.03816e-07	1.03816e-07	Tg/Km2
IA	7.4432e-07	4.22615e-07	2.81617e-07	1.60145e-07	1.11778e-07	6.308e-08	2.80179e-08	2.80179e-08	2.80179e-08	2.80179e-08	2.80179e-08	Tg/Km2
AF	3.09059e-07	1.81204e-07	1.41016e-07	1.20615e-07	1.16738e-07	1.1831e-07	6.9783e-08	6.9783e-08	6.9783e-08	6.9783e-08	6.9783e-08	Tg/Km2
LA	2.02392e-07	8.68211e-08	7.83703e-08	7.42935e-08	6.30851e-08	1.93761e-08	1.07354e-08	1.07354e-08	1.07354e-08	1.07354e-08	1.07354e-08	Tg/Km2
global	1.53445e-07	7.91795e-08	5.23492e-08	3.47614e-08	2.73213e-08	1.79192e-08	9.96623e-09	9.96623e-09	9.96623e-09	9.96623e-09	9.96623e-09	Tg/Km2
Excess	0.85	0.73837	0.562021	0.377369	0.254949	0.136276	0.100071	0.100071	0.100071	0.100071	0.100071	W/m2

## Sheet: Emissions B
PAGE-ICE Nonlinear Arctic Feedbacks	version	6.22
SCCO2 drop rate		0	0	0	0	0	0	0	0	0	0	Mtonne			Formula updated on 08/06/2018. Effective annual emissions rate for the SCCO2 pulse
Annual emissions in each analysis year
Year	2015	2020	2030	2040	2050	2075	2100	2150	2200	2250	2300
EU CO2	4392.8	4115.7	2839.97	1400	697.788	-290.285	-411.646	-411.646	-411.646	-411.646	-411.646	Mtonne
US CO2	6172.5	5783.14	3990.56	1967.19	980.491	-407.892	-578.42	-578.42	-578.42	-578.42	-578.42	Mtonne
OT CO2	2433.95	2280.42	1573.56	775.707	386.629	-160.841	-228.084	-228.084	-228.084	-228.084	-228.084	Mtonne
EE CO2	3379.03	3202.41	2142.04	1321.35	1052.49	102.811	-156.168	-156.168	-156.168	-156.168	-156.168	Mtonne
CA CO2	9909.77	10481.7	8167.15	5166.05	3360.67	-264.668	-420.714	-420.714	-420.714	-420.714	-420.714	Mtonne
IA CO2	6027.52	6375.38	4967.59	3142.2	2044.09	-160.982	-255.895	-255.895	-255.895	-255.895	-255.895	Mtonne
AF CO2	5185.45	4423.02	3965.47	2818.43	2169.97	1134.74	0	0	0	0	0	Mtonne
LA CO2	3722.84	3164.42	1994.67	1657.38	1327.8	548.102	0	0	0	0	0	Mtonne
SUM NO SCCO2		39826.1	29641	18248.3	12019.9	500.981	-2050.93	-2050.93	-2050.93	-2050.93	-2050.93	Mtonne			Formula updated on 08/06/2018
Total CO2	41223.9	39826.1	29641	18248.3	12019.9	500.981	-2050.93	-2050.93	-2050.93	-2050.93	-2050.93				Formula updated on 08/06/2018
EU CH4	23.7039	11.6514	9.69708	8.55821	6.88275	5.56479	4.49972	4.49972	4.49972	4.49972	4.49972	Mtonne
US CH4	28.8199	14.1661	11.79	10.4053	8.36825	6.76583	5.47089	5.47089	5.47089	5.47089	5.47089	Mtonne
OT CH4	22.0402	10.8336	9.01648	7.95754	6.39968	5.17422	4.1839	4.1839	4.1839	4.1839	4.1839	Mtonne
EE CH4	38.9464	21.1925	17.5284	15.6767	12.3581	10.9045	10.2084	10.2084	10.2084	10.2084	10.2084	Mtonne
CA CH4	58	49.1038	43.9618	39.5264	31.3409	24.2876	20.4419	20.4419	20.4419	20.4419	20.4419	Mtonne
IA CH4	73	61.8031	55.3312	49.7487	39.4463	30.5689	25.7286	25.7286	25.7286	25.7286	25.7286	Mtonne
AF CH4	67.9604	50.5223	49.7426	52.5319	46.225	33.6331	28.6657	28.6657	28.6657	28.6657	28.6657	Mtonne
LA CH4	58.6686	39.4354	35.9051	34.1415	29.5105	25.0483	20.7981	20.7981	20.7981	20.7981	20.7981	Mtonne
Total CH4	371.139	258.708	232.973	218.546	180.532	141.947	119.997	119.997	119.997	119.997	119.997	Mtonne
EU N2O	1.39976	1.08587	1.042	0.979721	0.861847	0.698465	0.569485	0.569485	0.569485	0.569485	0.569485	Mtonne
US N2O	1.23462	0.957759	0.919064	0.864133	0.760166	0.61606	0.502297	0.502297	0.502297	0.502297	0.502297	Mtonne
OT N2O	0.663627	0.51481	0.494011	0.464484	0.4086	0.331141	0.269992	0.269992	0.269992	0.269992	0.269992	Mtonne
EE N2O	0.45491	0.600902	0.585438	0.573871	0.552876	0.564865	0.555142	0.555142	0.555142	0.555142	0.555142	Mtonne
CA N2O	2.48992	3.26121	3.17923	3.07914	2.63188	2.35733	2.12533	2.12533	2.12533	2.12533	2.12533	Mtonne
IA N2O	1.04386	1.36721	1.33284	1.29088	1.10337	0.988271	0.891012	0.891012	0.891012	0.891012	0.891012	Mtonne
AF N2O	2.0063	2.10248	2.06134	1.95939	1.56928	1.29706	1.09331	1.09331	1.09331	1.09331	1.09331	Mtonne
LA N2O	1.92981	1.88443	1.78859	1.72409	1.39954	1.09338	0.954443	0.954443	0.954443	0.954443	0.954443	Mtonne
Total N2O	11.2228	11.7747	11.4025	10.9357	9.28757	7.94656	6.96102	6.96102	6.96102	6.96102	6.96102	Mtonne
EU Lin	83.1634	74.8471	52.7632	35.6546	15.4674	14.559	13.7039	13.7039	13.7039	13.7039	13.7039	Mtonne
US Lin	216.492	194.843	137.354	92.8164	40.265	37.9001	35.6741	35.6741	35.6741	35.6741	35.6741	Mtonne
OT Lin	77.9726	70.1754	49.4699	33.4291	14.502	13.6503	12.8485	12.8485	12.8485	12.8485	12.8485	Mtonne
EE Lin	27.8852	25.0967	17.6918	11.9552	5.18632	4.88171	4.59499	4.59499	4.59499	4.59499	4.59499	Mtonne
CA Lin	90.1605	81.1445	57.2025	38.6544	16.7688	15.7839	14.8569	14.8569	14.8569	14.8569	14.8569	Mtonne
IA Lin	62.9802	56.6822	39.9579	27.0014	11.7136	11.0256	10.378	10.378	10.378	10.378	10.378	Mtonne
AF Lin	39.1197	35.2078	24.8196	16.7718	7.27581	6.84848	6.44625	6.44625	6.44625	6.44625	6.44625	Mtonne
LA Lin	33.4425	30.0983	21.2177	14.3378	6.21991	5.8546	5.51074	5.51074	5.51074	5.51074	5.51074	Mtonne
Total Lin	631.216	568.095	400.476	270.621	117.399	110.504	104.013	104.013	104.013	104.013	104.013	Mtonne
Sulphate flux (SFX)
EU	7.86195e-07	3.98006e-07	1.8283e-07	8.91053e-08	6.37428e-08	4.16168e-08	3.3739e-08	3.3739e-08	3.3739e-08	3.3739e-08	3.3739e-08	Tg/Km2
US	5.14134e-07	2.60277e-07	1.19562e-07	5.82706e-08	4.16847e-08	2.72154e-08	2.20637e-08	2.20637e-08	2.20637e-08	2.20637e-08	2.20637e-08	Tg/Km2
OT	1.06141e-07	5.37332e-08	2.46832e-08	1.20298e-08	8.60568e-09	5.61853e-09	4.55498e-09	4.55498e-09	4.55498e-09	4.55498e-09	4.55498e-09	Tg/Km2
EE	4.8744e-07	1.59877e-07	7.91582e-08	5.50854e-08	3.70273e-08	1.49229e-08	1.2399e-08	1.2399e-08	1.2399e-08	1.2399e-08	1.2399e-08	Tg/Km2
CA	2.75798e-06	1.56594e-06	1.04349e-06	5.93397e-07	4.14178e-07	2.33735e-07	1.03816e-07	1.03816e-07	1.03816e-07	1.03816e-07	1.03816e-07	Tg/Km2
IA	7.4432e-07	4.22615e-07	2.81617e-07	1.60145e-07	1.11778e-07	6.308e-08	2.80179e-08	2.80179e-08	2.80179e-08	2.80179e-08	2.80179e-08	Tg/Km2
AF	3.09059e-07	1.81204e-07	1.41016e-07	1.20615e-07	1.16738e-07	1.1831e-07	6.9783e-08	6.9783e-08	6.9783e-08	6.9783e-08	6.9783e-08	Tg/Km2
LA	2.02392e-07	8.68211e-08	7.83703e-08	7.42935e-08	6.30851e-08	1.93761e-08	1.07354e-08	1.07354e-08	1.07354e-08	1.07354e-08	1.07354e-08	Tg/Km2
global	1.53445e-07	7.91795e-08	5.23492e-08	3.47614e-08	2.73213e-08	1.79192e-08	9.96623e-09	9.96623e-09	9.96623e-09	9.96623e-09	9.96623e-09	Tg/Km2
Excess	0.85	0.73837	0.562021	0.377369	0.254949	0.136276	0.100071	0.100071	0.100071	0.100071	0.100071	W/m2

[truncated: 17 more sheets: Emissions A-B, Climate A, Climate B, Climate A-B, Economy A, Economy B, Economy A-B, Preventative costs A, Preventative costs B, Preventative costs A-B, Adaptive costs A, Adaptive costs B, Adaptive costs A-B, Impacts A, Impacts B, Impacts A-B, Totals]
