# Supplementary material for: Climate policy implications of nonlinear decline of Arctic land permafrost and other cryosphere elements
Source: Nat Commun. 2019 Apr 23;10:1900. doi: 10.1038/s41467-019-09863-x (PMC6478735; doi:10.1038/s41467-019-09863-x)
Supplement: Supplementary file 4 — Supplementary Software 1 [file 41467_2019_9863_MOESM4_ESM.zip › readme.txt]

PAGE-ICE Nonlinear Arctic Feedbacks	Version	6.22	Date	20/03/2019		
						
Lead author				Dmitry Yumashev		Lancaster University		https://www.lancaster.ac.uk/people-profiles/dmitry-yumashev
Contributing author			Chris Hope		University of Cambridge		https://www.jbs.cam.ac.uk/faculty-research/research-teaching-staff/chris-hope/
Original developer of the PAGE model	Chris Hope		University of Cambridge		
						
PAGE = Policy Analysis of Greenhouse Effect						
ICE = Ice, Climate, Economics
Nonlinear Arctic Feedbacks: PCF = permafrost carbon feedback; SAF = surface albedo feedback driven by loss of the sea ice and land snow covers						
						
PAGE-ICE is the latest version of the PAGE model as of March 2019. Previous version: PAGE09
												
The model simulates World A, World B and World A-B, allowing one to perform the following statistical experiments across a wide range of climate and socio-economic scenarios:												

Experiment Family 1: Sensitivity of global climate and economy to nonlinear Arctic feedbacks, PCF and SAF, relative to their legacy values (PCF = 0, SAF = const in line with the 2xCO2 ECS parameter) under a given scenario
Experiment Family 2: SCCO2 either with the nonlinear or legacy Arctic feedbacks under a given scenario
Experiment Family 3: Comparison between two scenarios, either with the nonlinear or legacy Arctic feedbacks (PCF = 0, SAF = const in line with the 2xCO2 ECS parameter)

Full technical description of the model is available as part of Yumashev et al. (2019) "Climate policy implications of nonlinear decline of Arctic land permafrost and other cryosphere elements."
Yumashev, D., Hope, C., Schaefer, K., Riemann-Campe, K., Iglesias-Suarez, F., Jafarov, E., Burke, E.J., Young, P.J., Elshorbany, Y., Whiteman, G., Climate policy implications of nonlinear decline of Arctic land permafrost and other cryosphere elements, Nature Communications, 2019 
This work is part of the ICE-ARC project funded by the European Union 7th Framework Programme, grant number 603887, ICE-ARC contribution number 006. 						
Dmitry Yumashev received additional funding from Erasmus Research Institute of Management (Erasmus University Rotterdam) and Paul Ekins at the Institute for Sustainable Resources (University College London).						
						
						
System Requirements						
			
Microsoft Windows 7 or higher 			
Microsoft Excel 2013 or higher						
@RISK 6.x or higher. Add-in by Palisade allowing one to run statistical (Monte-Carlo) simulations in Excel. Free trial version of @RISK is available at https://www.palisade.com/trials.asp  					
						
						
Description of the Individual Sheets in the PAGE-ICE Workbook									

Cockpit:		Use the drop down menus to choose the experiment, the underlying climate and socio-economic scenarios, the economic impact function, the weighting and discounting 					
Results:		Statistical post-processing of the key results for the Worlds A, B and A-B					
Base data:		Climate and socio-economic data for the base year 2015 required to initiate the model, along with the key model settings and the repository of the RCP and SSP scenarios					
Library data:		Climate and socio-economic parameters of the model with uncertainty. The uncertainty ranges are calibrated according to the latest literature when the data is available, and are expert judgements otherwise. The default probability distributions are subjective in most cases 					
Policy A, B, and A-B:	Chosen mitigation pathways and planned adaptation policies for the Worlds A, B and A-B 					
Emissions A, B and A-B:	Emissions corresponding to the chosen mitigation pathways					
Climate A, B and A-B:	Future climates in the Worlds A, B and A-B driven by the given emissions pathways and the chosen representations of the Arctic feedbacks (either nonlinear or legacy)					
Economy A, B and A-B:	Future GDP and population (POP) under the chosen socio-economic pathways, along with the corresponding equity weights and discounting factors					
Preventative costs A, B and A-B:	Mitigation costs corresponding to the chosen mitigation pathways					
Adaptive costs A, B and A-B:	Adaptation costs corresponding to the chosen adaptation policy					
Impacts A, B and A-B:	Impacts due to climate change under the chosen mitigation and adaptation policies. The following impacts categories are included: sea level rise, economic, non-economic, discontinuity 		
Totals:			Summary of the mitigation costs, adaptation costs and climate-driven impacts, and the total economic effect of climate change, for the Worlds A, B and A-B					
