# Supplementary material for: Climate policy implications of nonlinear decline of Arctic land permafrost and other cryosphere elements
Source: Nat Commun. 2019 Apr 23;10:1900. doi: 10.1038/s41467-019-09863-x (PMC6478735; doi:10.1038/s41467-019-09863-x)
Supplement: Supplementary file 5 — Supplementary Software 2 [file 41467_2019_9863_MOESM5_ESM.zip]

Archive with 6 entries (6 files):
- Data_analysis_CH4_SiB_iterations.m
- Data_analysis_CO2_JULdR_iterations.m
- Data_analysis_CO2_SiB_iterations.m
- Data_analysis_integrand.m
- Data_analysis_misfit.m
- Data_analysis_paramfun.m
