# Supplementary material for: Climate policy implications of nonlinear decline of Arctic land permafrost and other cryosphere elements
Source: Nat Commun. 2019 Apr 23;10:1900. doi: 10.1038/s41467-019-09863-x (PMC6478735; doi:10.1038/s41467-019-09863-x)
Supplement: Supplementary file 5 — Supplementary Software 2 [file 41467_2019_9863_MOESM5_ESM.zip › Data_analysis_CO2_JULdR_iterations.m]

%%%%%%%%%%%%%%%%%%%%%%%%%%%%%%%%%%%%%%%%%%%%%%%%%%%%%%%%%%%%%%%%%%%%%%%%%%% 
%%%% This code was developed by Dmitry Yumashev as part of the study 
%%%% "Climate policy implications of nonlinear decline of Arctic land
%%%% permafrost and other cryosphere elements", Nature Communications, 2019 

%%%% Latest verison includes improved fitting algorithm for a generalised 
%%%% permafrost emulator, and optimised iteration algorithm to remove the 
%%%% inter-scenario biases in the emulator parameter values.

%%%% Date of the latest version: 08/10/2018


%%%% setting initial iteration parameters

%%% total number of the optimised parameters

total_param_modscen = 3;

%%% initial parameter values for the fitting algorithm 

omega_initial_value = 50; % GtC/K
tau_initial_value = 1000; % yr, Note the difference from SiBCASA!
pow_initial_value = -0.25; % Note the difference from SiBCASA!


%%% first year for the emulator fitting (should be <= PAGE-ICE base year,
%%% 2015 in the default model)

first_year_fitting = 2000;


%%% PAGE-ICE base year

base_year_page_ice = 2015;


% reserving memory for "constant parameters" (not those fitted on each iteration) 

param_modscen_0 = ones(total_param_modscen,1); % order: omega, tau, pow

param_general = ones(total_param_modscen,1); % order: slope_omega, slope_tau, slope_pow

param_const = ones(3,1); % order: c_max, T_max, flag_tempcorrect (see below)

%

lb = zeros(total_param_modscen,1);
ub = zeros(total_param_modscen,1);

for j=1:total_param_modscen

    if j==1 % omega

        lb(j) = 1;
        ub(j) = 250;

    elseif j==2 % tau

        lb(j) = 10;
        ub(j) = 2500;

    elseif j==3 % pow

        lb(j) = -0.9;
        ub(j) = 2;

    end

end


%%% iterations setup

iter_max = 30; % total number of iterations

flag_break = 0; % initial value of the flag to break iterations -- will be set to 1 if the required non-bias threshold is reached

iter_end = iter_max; % default value of the final iteration -- this could be reduced if the required precision is reached

individual_nonbias_threshold_r2 = 0.01; % required non-bias threshold in the relevant R^2 parameters (all of them need to fall below the threshold)

% combined_nonbias_threshold_slope = 0.02; % combined non-bias threshold for all the R^2 parameters

%individual_nonbias_threshold_slope = 0.05; % required non-bias threshold in the relevant current slope parameters (all of them need to fall below the threshold)

%combined_nonbias_threshold_slope = 0.005; % combined non-bias threshold for all the current slope parameters

stdev_factor = 2; % number of standard deviations for each of the main fitting parameters carried to the next iteration


% key arrays for the iterations

aux_iter = iter_max * ones(iter_max,1);

% parameter slope array on each iteration 

current_slope_param_var_vs_T = zeros(total_param_modscen,1);

% Now introduce the aggregate slope parameter throughout all the iterations; 
% it needs to be SET TO ZERO here to initiate the iterations correctly if the 
% solution for the slopes is expected to be of the order of 1/100! BUT,
% if the solution is expected to be of the order of 1/10, an adequate 
% initial value for the aggregate slope may be required, which needs to be
% specified below

aggregate_slope_param_var_vs_T = zeros(total_param_modscen,1);

aggregate_slope_param_var_vs_T(1) = 0; % assed initial slope for omega
aggregate_slope_param_var_vs_T(2) = 0; % assed initial slope for tau
aggregate_slope_param_var_vs_T(3) = 0; % assed initial slope for pow

damping_factor_default = ones(total_param_modscen,1); % base value of the damping factor

damping_factor_default(1) = 0.25;
damping_factor_default(2) = 0.25;
damping_factor_default(3) = 0.25;

damping_factor = damping_factor_default; % adjusted value of the damping factor, initially set to the base value!


% damping factor which adds only a fraction of the aggregate slope parameter to the actual slope (within "param_const") used in the fitting on a given iteration
% NOTE: there is no universal method to determine what this factor should be 
% in order to get the best results (i.e. least bias, highest fitting accuracy). 
% We established a suitable value empirically. Reducing the factor does not
% mean the convergence is going to be better. On the other hand, increasing
% the factor could either crash the iterations eventually, or shift the system 
% to a completely different "optimal" state


% switching the slopes on or off  for the three parameters

slope_switch = zeros(total_param_modscen,1); 

slope_switch(1) = 1; % the omega slope is included (switch=1)/excluded (switch=0) from the fitting algorithm
slope_switch(2) = 1; % the tau slope is included (switch=1)/excluded (switch=0) from the fitting algorithm
slope_switch(3) = 1; % the pow slope is included (switch=1)/excluded (switch=0) from the fitting algorithm


%%% choosing the type of the temperature correction in the emulator
%%% integrand, to be established in the iterations

flag_tempcorrect = 1; % =0 for the linear correction throughout (as in SiBCASA CO2 simulations); =1 for the nonlinear correction applied to "omega" and "tau" (as in JULES CO2 and and SiBCASA CH4 simulations) 

if flag_tempcorrect==0
    
    fprintf('Type of temperature correction for omega and tau: linear\n');

elseif flag_tempcorrect==1

    fprintf('Type of temperature correction for omega and tau: nonlinear\n');
    
end


%%%%%%%%%%%%%%%%%%%%%%%%%%%%%%%%%%%%%%%%%%%%%%%%%%
%%%% reading the base data for the time range %%%%

filename = 'Perm_simulations_JULESdR.xlsx';
sheet = 'pfcarbon_2.6';
xlRange = 'A2:A440'; % we start with year 1861
timespan = xlsread(filename,sheet,xlRange); % time variable

total_steps = length(timespan); % number of elements in the arrays (the same for all input data)
timestep = timespan(2)-timespan(1); % the timestep is assed to be constant throughout
dt = timestep;
indexspan = 1:total_steps; % a vector with integer steps corresponding to the timesteps

years_base = 30; % number of years for calculating the pre-industrial climatology
steps_base = floor(years_base / timestep) + 1; % number of steps (must be integer) for calculating the pre-industrial climatology, assing constant step in the "time" array
centre_year_base = timespan(1); % centre year for evaluating fitted pre-industrial base year parameters 
timespan_base = timespan(1:steps_base); % auxillary array for the time variable during the base period

%%%% reading and processing multi-model data

model_names = {'bccr_bcm2_0',	'cccma_cgcm3_1',	'cnrm_cm3'...
    'csiro_mk3_0',	'csiro_mk3_5',	'gfdl_cm2_0',	'gfdl_cm2_1'...
    'giss_e_h',	'giss_e_r',	'iap_fgoals1_0_g',	'ingv_echam4'...
    'inmcm3_0',	'ipsl_cm4',	'miroc3_2_hires',	'miroc3_2_medres'...
    'miub_echo_g',	'mpi_echam5',	'mri_cgcm2_3_2a',	'ncar_ccsm3_0'...
    'ncar_pcm1',	'ukmo_hadcm3',	'ukmo_hadgem1'};

% model_names = {'cnrm_cm3'...
%         'giss_e_h',...	
%         'ipsl_cm4',...
%         'mpi_echam5',...	
%         'ukmo_hadgem1'};

total_models = numel(model_names);

scenario_names = {'RCP26', 'RCP45', 'RCP85'};

total_scenarios = numel(scenario_names);

%

total_samples = total_models * total_scenarios;


%%%% global_T

fprintf('Reading the data for global temperature and adjusting it to the base period climatology... \n');

sheet = 'globT_8.5'; 

xlRange = 'B2:W440'; % 
global_T_85_array = xlsread(filename,sheet,xlRange);

for m=1:total_models
    
    data_base = global_T_85_array(1:steps_base,m); % evaluating the auxillary array for the data to be fitted
    po = polyfit(timespan_base,data_base,1); % fitting a linear trend over the base period
    global_T_85_preind = polyval(po,centre_year_base); % defining the pre-industrial global temperature level as fitted polynomial value at the first year (1951) of the time series (index = 1)

    for i=1:total_steps

            global_T_85_array(i,m) = global_T_85_array(i,m) - global_T_85_preind; % re-normalising global temperature 

    end

end

%%%

sheet = 'globT_4.5'; 

xlRange = 'B2:W440'; % 
global_T_45_array = xlsread(filename,sheet,xlRange);

for m=1:total_models
    
    data_base = global_T_45_array(1:steps_base,m); % evaluating the auxillary array for the data to be fitted
    po = polyfit(timespan_base,data_base,1); % fitting a linear trend over the base period
    global_T_45_preind = polyval(po,centre_year_base); % defining the pre-industrial global temperature level as fitted polynomial value at the first year (1951) of the time series (index = 1)

    for i=1:total_steps

            global_T_45_array(i,m) = global_T_45_array(i,m) - global_T_45_preind; % re-normalising global temperature 

    end

end

%%%

sheet = 'globT_2.6'; 

xlRange = 'B2:W440'; % 
global_T_26_array = xlsread(filename,sheet,xlRange);

for m=1:total_models
    
    data_base = global_T_26_array(1:steps_base,m); % evaluating the auxillary array for the data to be fitted
    po = polyfit(timespan_base,data_base,1); % fitting a linear trend over the base period
    global_T_26_preind = polyval(po,centre_year_base); % defining the pre-industrial global temperature level as fitted polynomial value at the first year (1951) of the time series (index = 1)

    for i=1:total_steps

            global_T_26_array(i,m) = global_T_26_array(i,m) - global_T_26_preind; % re-normalising global temperature 

    end

end


%%%% perm_T

fprintf('Reading the data for permafrost temperature and adjusting it to the base period climatology... \n');

sheet = 't1p5m_gb_8.5';

xlRange = 'B2:W440'; %
perm_T_85_array = xlsread(filename,sheet,xlRange);

for m=1:total_models
    
    data_base = perm_T_85_array(1:steps_base,m); % evaluating the auxillary array for the data to be fitted
    po = polyfit(timespan_base,data_base,1); % fitting a linear trend over the base period
    perm_T_85_preind = polyval(po,centre_year_base); % defining the pre-industrial global temperature level as fitted polynomial value at the first year (1951) of the time series (index = 1)

    for i=1:total_steps

            perm_T_85_array(i,m) = perm_T_85_array(i,m) - perm_T_85_preind; % re-normalising global temperature 

    end

end

%%%

sheet = 't1p5m_gb_4.5';

xlRange = 'B2:W440'; %
perm_T_45_array = xlsread(filename,sheet,xlRange);

for m=1:total_models
    
    data_base = perm_T_45_array(1:steps_base,m); % evaluating the auxillary array for the data to be fitted
    po = polyfit(timespan_base,data_base,1); % fitting a linear trend over the base period
    perm_T_45_preind = polyval(po,centre_year_base); % defining the pre-industrial global temperature level as fitted polynomial value at the first year (1951) of the time series (index = 1)

    for i=1:total_steps

            perm_T_45_array(i,m) = perm_T_45_array(i,m) - perm_T_45_preind; % re-normalising global temperature 

    end

end

%%%

sheet = 't1p5m_gb_2.6';

xlRange = 'B2:W440'; %
perm_T_26_array = xlsread(filename,sheet,xlRange);

for m=1:total_models
    
    data_base = perm_T_26_array(1:steps_base,m); % evaluating the auxillary array for the data to be fitted
    po = polyfit(timespan_base,data_base,1); % fitting a linear trend over the base period
    perm_T_26_preind = polyval(po,centre_year_base); % defining the pre-industrial global temperature level as fitted polynomial value at the first year (1951) of the time series (index = 1)

    for i=1:total_steps

            perm_T_26_array(i,m) = perm_T_26_array(i,m) - perm_T_26_preind; % re-normalising global temperature 

    end

end


%%%% pfcarbon: note the difference in the data format relative to SiBCASA!

fprintf('Reading the data for permafrost carbon fluxes and computing the cumulatives... \n');

sheet = 'pfcarbon_8.5';

xlRange = 'B2:W440'; 
perm_carbremain_co2_85_array = xlsread(filename,sheet,xlRange); % GtC % cumulative, not annual! 

perm_carbcumul_co2_85_array = zeros(total_steps,total_models); % GtC

for m=1:total_models
    
    for i=2:total_steps % note the starting index
    
        perm_carbcumul_co2_85_array(i,m) = perm_carbremain_co2_85_array(1,m) - perm_carbremain_co2_85_array(i,m); 

    end
    
end

%%%

sheet = 'pfcarbon_4.5';

xlRange = 'B2:W440'; 
perm_carbremain_co2_45_array = xlsread(filename,sheet,xlRange); % GtC % cumulative, not annual! 

perm_carbcumul_co2_45_array = zeros(total_steps,total_models); % GtC

for m=1:total_models
    
    for i=2:total_steps % note the starting index
    
        perm_carbcumul_co2_45_array(i,m) = perm_carbremain_co2_45_array(1,m) - perm_carbremain_co2_45_array(i,m); 

    end
    
end

%%%

sheet = 'pfcarbon_2.6';

xlRange = 'B2:W440'; 
perm_carbremain_co2_26_array = xlsread(filename,sheet,xlRange); % GtC % cumulative, not annual! 

perm_carbcumul_co2_26_array = zeros(total_steps,total_models); % GtC

for m=1:total_models
    
    for i=2:total_steps % note the starting index
    
        perm_carbcumul_co2_26_array(i,m) = perm_carbremain_co2_26_array(1,m) - perm_carbremain_co2_26_array(i,m); 

    end
    
end


%%% total initial carbon stock

s = 0;

for m=1:total_models

    s = s + (perm_carbremain_co2_26_array(1,m)+perm_carbremain_co2_45_array(1,m)+perm_carbremain_co2_85_array(1,m))/3; % GtC

end

c_max_model = s / total_models;

%c_max = 560; % SiBCASA carbon stock

c_max = c_max_model;

fprintf('Initial stock of old carbon in the model = %f Gt; Chosen c_max = %f GT\n', c_max_model, c_max);

%%%% offseting the period prior to the chosen first year of the fitting   

i_offset = 1;

for i=2:total_steps

    if abs(timespan(i)-first_year_fitting) < 1
        
        offset_steps = i;
        
    end 
   
end

fprintf('Years prior to the start of the fitting period = %i\n', offset_steps);

% working out the number number of steps for the fitting 

total_steps_fitting = total_steps - offset_steps + 1;

% new timespan vector

timespan_fitting = zeros(total_steps_fitting,1);

for i=1:total_steps_fitting
   
    timespan_fitting(i) = timespan(i-1+offset_steps);
    
end

% additional timespan vectors

timespan_T = timespan_fitting;
timespan_C = timespan_fitting;


%%%% combining the fitting data for all the scenarios in single arrays, starting
%%%% with lower emissions; note the shift in the i index!

global_T_array = zeros(total_steps_fitting,total_models,total_scenarios);
perm_T_array = zeros(total_steps_fitting,total_models,total_scenarios);
perm_carbcumul_co2_array = zeros(total_steps_fitting,total_models,total_scenarios);

for i=1:total_steps_fitting
    
    for m=1:total_models
        
        for n=1:total_scenarios
    
            if n==1
    
                global_T_array(i,m,n) = global_T_26_array(i-1+offset_steps,m);
                perm_T_array(i,m,n) = perm_T_26_array(i-1+offset_steps,m);
                perm_carbcumul_co2_array(i,m,n) = perm_carbcumul_co2_26_array(i-1+offset_steps,m);
                
            elseif n==2
                
                global_T_array(i,m,n) = global_T_45_array(i-1+offset_steps,m);
                perm_T_array(i,m,n) = perm_T_45_array(i-1+offset_steps,m);
                perm_carbcumul_co2_array(i,m,n) = perm_carbcumul_co2_45_array(i-1+offset_steps,m);
                
            elseif n==3
                
                global_T_array(i,m,n) = global_T_85_array(i-1+offset_steps,m);
                perm_T_array(i,m,n) = perm_T_85_array(i-1+offset_steps,m);
                perm_carbcumul_co2_array(i,m,n) = perm_carbcumul_co2_85_array(i-1+offset_steps,m);
                
            end

        end

    end
    
end


%%%% setting the initial condition for the fitting range (array across
%%%% models and scenarios)

%%%% setting the initial condition for the PAGE-ICE model (array across
%%%% models and scenarios)

initial_cond_fitting = zeros(total_models,total_scenarios);
initial_cond_page_ice = zeros(total_models,total_scenarios);

steps_to_page_ice_base = max(0, floor((base_year_page_ice - first_year_fitting)/timestep)); % cannot be < 0! 

s = 0;

for n=1:total_scenarios
    
    for m=1:total_models

        s = s + perm_carbcumul_co2_array(1,m,n);
        
        initial_cond_fitting(m,n) = perm_carbcumul_co2_array(1,m,n);

        initial_cond_page_ice(m,n) = perm_carbcumul_co2_array(steps_to_page_ice_base+1,m,n); % note the +1 in the first index

    end
    
end

% alternative initial condition for JULES: average across all samples in a
% given year

initial_cond = s / (total_models*total_scenarios);


%%%%

%%% introducing smooth time series for the temperatures 
       
framelen = 31; % frame length for the filtering, must be an odd number!
order = min(2,framelen-2); % polynomial order; if order = framelen-1, the filter produces no smoothing, so we should have order <= framelen-2

global_T_array_smooth = zeros(total_steps_fitting,total_models,total_scenarios);
perm_T_array_smooth = zeros(total_steps_fitting,total_models,total_scenarios);

for n=1:total_scenarios
    
    for m=1:total_models
        
        global_T_ts = global_T_array(1:total_steps_fitting,m,n); % time series for a given model
        perm_T_ts = perm_T_array(1:total_steps_fitting,m,n); % time series for a given model
    
        global_T_ts_smooth = sgolayfilt(global_T_ts,order,framelen);
        perm_T_ts_smooth = sgolayfilt(perm_T_ts,order,framelen);

        for i=1:total_steps_fitting
    
            global_T_array_smooth(i,m,n) = global_T_ts_smooth(i);
            perm_T_array_smooth(i,m,n) = perm_T_ts_smooth(i);
                
        end
        
    end
    
end


%%%% permafrost amplification factor

perm_ampl_factor = ones(total_models,total_scenarios);

for n=1:total_scenarios
    
    for m=1:total_models

        global_T_ts_smooth = global_T_array_smooth(1:total_steps_fitting,m,n);
        perm_T_ts_smooth = perm_T_array_smooth(1:total_steps_fitting,m,n);
        
        %
        
        po = polyfit(global_T_ts_smooth,perm_T_ts_smooth,1); 

        perm_ampl_factor(m,n) = po(1);
       
    end
    
end


% establishing the max value of perm_T and across all years, models and scenarios 

max_perm_T = max(max(max(perm_T_array_smooth))); % highest perm temperature

mean_perm_T = mean(mean(mean(perm_T_array_smooth))); % mean perm temperature across all years, scenarios and models

max_perm_carbcumul = max(max(max(perm_carbcumul_co2_array))); % highest perm cumulative carbon 


%%%%%%%%%%%%%%%%%%%%%%%%%%%%%%%%%%%%%%%%%%%%%%%
%%%% iterations to reduce inter-scenario biases  

%%% preparing for the iterations

aux_slope_omega = ones(iter_max,1);
aux_slope_tau = ones(iter_max,1);
aux_slope_pow = ones(iter_max,1);

aux_r2_omega = ones(iter_max,1);
aux_r2_tau = ones(iter_max,1);
aux_r2_pow = ones(iter_max,1);

%

aux_misfit = zeros(iter_max,1);

%

fitting_results_iterations_array = zeros(8,iter_max); % reserving the memory for the adjustment parameters (slopes and the corresponding r2)

param_var_opt_array_previter = zeros(total_param_modscen,total_models,total_scenarios);


%%%% start of the iterations

for iter=1:iter_max 
    
    %%%% fitting algoprithm for cumulative carbon emissions

    %%%% reserving the memory for the main arrays to be populated during
    %%%% the fitting 

    misfit = zeros(total_models,total_scenarios);
    
    omega_previter =  zeros(total_models,total_scenarios);
    
    %

    param_var_opt_array = zeros(total_param_modscen,total_models,total_scenarios);
    
    solution_co2_opt_array = zeros(total_steps_fitting,total_models,total_scenarios);


    %%% "linear" arrays for working out the correlation coefficients and slopes in the iterations

    param_var_opt_vector = zeros(total_param_modscen,(total_models*total_scenarios)); % "linear" array (vector) across all the models and scenarios

    solution_co2_opt_end_vector = zeros(1,(total_models*total_scenarios)); % "linear" array (vector) across all the models and scenarios

    perm_T_end_vector = zeros(1,(total_models*total_scenarios)); % "linear" array (vector) across all the models and scenarios

    %
    
    perm_T_end_26_vector = zeros(1,(total_models)); % "linear" array (vector) across all the models 
    perm_T_end_45_vector = zeros(1,(total_models)); % "linear" array (vector) across all the models 
    perm_T_end_85_vector = zeros(1,(total_models)); % "linear" array (vector) across all the models 

    %%%

    aux_omega_scatter = zeros(1,(total_models*total_scenarios));
    aux_tau_scatter = zeros(1,(total_models*total_scenarios));
    aux_pow_scatter = zeros(1,(total_models*total_scenarios));
    
    %
    
    aux_omega_26_scatter = zeros(1,(total_models));
    aux_tau_26_scatter = zeros(1,(total_models));
    aux_pow_26_scatter = zeros(1,(total_models));
    
    aux_omega_45_scatter = zeros(1,(total_models));
    aux_tau_45_scatter = zeros(1,(total_models));
    aux_pow_45_scatter = zeros(1,(total_models));
    
    aux_omega_85_scatter = zeros(1,(total_models));
    aux_tau_85_scatter = zeros(1,(total_models));
    aux_pow_85_scatter = zeros(1,(total_models));    

    %
    
    aux_omega_line = zeros(1,(total_models*total_scenarios));
    aux_tau_line = zeros(1,(total_models*total_scenarios));
    aux_pow_line = zeros(1,(total_models*total_scenarios));
    
    
    % setting the constant parameters, first three of them representing the slopes, to be updated following each iteration; 

    for j=1:total_param_modscen 
    
        param_general(j) = slope_switch(j) * aggregate_slope_param_var_vs_T(j); % slope (power)

    end
    
    % setting the remaining constant parameters
        
    param_const(1) = c_max; % GtC   
    param_const(2) = max_perm_T; % degC
    param_const(3) = flag_tempcorrect; % either 0 or 1, depending on the type of the temperature correction in the integrand 

    
    %
    
%     if iter==1
%     
%         param_const(2) = max_perm_T; % degC
%     
%     else
%         
%         omega_previter(:,:) = param_var_opt_array_previter(1,:,:); % 1st parameter is omega
%                
%         omega_mean = mean(mean(omega_previter));
%         
%         param_const(2) = c_max / omega_mean; % degC -- temperature to get to c_max with the mean omega from the previous iteration
%         
%     end
    

    % the variable parameters, omega, tau and pow, are set within the
    % model+scenario double cycle
    
    
    
    %%%% cycle over scenarios and models

    fprintf('\n')
    
    startTime = tic;
    
    for n=1:total_scenarios

        for m=1:total_models
            
            text = ['Iteration = ', num2str(iter), ', Scenario = ', scenario_names{n}, ', Model = ', model_names{m}, ' (', num2str(m), ' of ', num2str(total_models),')'];
            
            disp(text);

            
            %%%% setting the initial values of the variable parameters, to be determined in the fitting algorithm on each iteration

            if iter==1

                param_modscen_0(1) = omega_initial_value; % GtC/K
                param_modscen_0(2) = tau_initial_value; % yr
                param_modscen_0(3) = pow_initial_value; % 

            else
                
                for j=1:total_param_modscen  

                    param_modscen_0(j) = param_var_opt_array_previter(j,m,n); % value from the previous iteration
                   
                end

            end    

            
                     
            %%% setting the time series vectors to be used in the fitting
            
            perm_T_ts_smooth = perm_T_array_smooth(1:total_steps_fitting,m,n);
            perm_carbcumul_co2_ts = perm_carbcumul_co2_array(1:total_steps_fitting,m,n);      
                 
            %initial_cond = initial_cond_fitting(m,n); % NOTE: use the alternative initial condition for JULES            
                        
            % function to be minimised: misfit relative to the actual max cumulative carbon across all the datasets
            f = @(x) (c_max / max_perm_carbcumul) * Data_analysis_misfit(x,param_general,timespan_fitting,timespan_T,perm_T_ts_smooth,timespan_C,perm_carbcumul_co2_ts,param_const,initial_cond);

%             options = optimset('UseParallel',true);
%             %options = optimset('PlotFcns',@optimplotfval);
% 
%             [param_modscen_opt,fval,~,~] = fminsearch(f,param_modscen_0,options); % gradient-free algorithm of finding minimum
            

            %
            
            options = optimoptions('fmincon','UseParallel',true); 

            % fmincon solver with a given starting point x0

            [param_modscen_opt,fval] = fmincon(f,param_modscen_0,[],[],[],[],lb,ub,[],options);

            
            %
                        
            solution_co2_ts_opt = Data_analysis_paramfun(param_modscen_opt,param_general,timespan_fitting,timespan_T,perm_T_ts_smooth,param_const,initial_cond);

            misfit(m,n) = fval;
                     
            % recording optimal parameters on a given iteration in an array
            % (across all models and scenarios)
            
            for j=1:total_param_modscen
                
                param_var_opt_array(j,m,n) = param_modscen_opt(j);
            
            end
            
            for i=1:total_steps_fitting

                solution_co2_opt_array(i,m,n) = solution_co2_ts_opt(i);

            end

            %%%% constructing "linear" arrays for the fitting parameters across all the models and scenarios used

            count = m + total_models * (n-1); 

            param_var_opt_vector(:,count) = param_var_opt_array(:,m,n); % all three variable parameters in a single array

            solution_co2_opt_end_vector(count) = solution_co2_opt_array(total_steps_fitting,m,n); % cumulative carbon in the end of the time period

            perm_T_end_vector(count) = perm_T_array_smooth(total_steps_fitting,m,n); % temperature in the end of the time period

            % recording optimal parameters separately for each scenario for
            % plotting

            if n==1
                
                perm_T_end_26_vector(m) = perm_T_array_smooth(total_steps_fitting,m,n);
                
                aux_omega_26_scatter(m) = param_var_opt_array(1,m,n);
                aux_tau_26_scatter(m) = param_var_opt_array(2,m,n);
                aux_pow_26_scatter(m) = param_var_opt_array(3,m,n);
                
            elseif n==2
                
                perm_T_end_45_vector(m) = perm_T_array_smooth(total_steps_fitting,m,n);
                
                aux_omega_45_scatter(m) = param_var_opt_array(1,m,n);
                aux_tau_45_scatter(m) = param_var_opt_array(2,m,n);
                aux_pow_45_scatter(m) = param_var_opt_array(3,m,n);            
                
            elseif n==3
 
                perm_T_end_85_vector(m) = perm_T_array_smooth(total_steps_fitting,m,n);
                
                aux_omega_85_scatter(m) = param_var_opt_array(1,m,n);
                aux_tau_85_scatter(m) = param_var_opt_array(2,m,n);
                aux_pow_85_scatter(m) = param_var_opt_array(3,m,n);
                
            end
            
            
        end % end of the cycle over the models 

    end % end of the cycle ofver the scenarios

    time_fmincon_parallel = toc(startTime);

    hours = floor(time_fmincon_parallel/3600);
    minutes = floor((time_fmincon_parallel-3600*hours)/60);
    seconds = time_fmincon_parallel-3600*hours-60*minutes;

    fprintf('Parallel FMINCON optimization for iteration %i takes %i hours, %i minutes, %g seconds.\n',iter,hours,minutes,seconds); 

    
    
    
    max_misfit = max(max(misfit)); % largest misfit across all the models and scenarios

    
    %%%% now we can work out the updated values of the correlations and the slope parameters for the current interation %%%%

    %%% calculating correlation coefficients between the fitting parameters the the final temperature (year=2300) for each dataset (rcp, model) 
    %%% computing the 1st order polynomials representing the biases, to be used in the subsequent iteration 

    r2 = zeros(total_param_modscen,1);
            
    T_max = param_const(2);    
    
    for j=1:total_param_modscen

        aux_param_var_opt_vector = param_var_opt_vector(j,:); % vector across all the models and scenarios separately for each perameter

        [r, ~] = corrcoef(perm_T_end_vector,aux_param_var_opt_vector);
        rsquared = r(1,2).^2;

        r2(j) = rsquared;

        % mean and std of all the values (across models and scenarios) of the j-th parameter  
        
        param_mean = mean(aux_param_var_opt_vector);
        param_std = std(aux_param_var_opt_vector);   

        % removing the extreme parameter values and recording them for the
        % next iteration (as the starting values)
   
        param_range = param_std * stdev_factor;
        
        for n=1:total_scenarios
        
            for m=1:total_models
                
                if param_var_opt_array(j,m,n) > param_mean + param_range
                    
                    param_var_opt_array_previter(j,m,n) = param_mean + param_range;       
                
                elseif param_var_opt_array(j,m,n) < param_mean - param_range
                
                    param_var_opt_array_previter(j,m,n) = param_mean - param_range;     
                    
                else
                        
                    param_var_opt_array_previter(j,m,n) = param_var_opt_array(j,m,n); % recording initial parameters for the fitting on the next iteration
   
                end
                
            end
            
        end
        
        
        % working out the slope across all the values (across models and scenarios) of the j-th parameter
         
        if j==3 % 'pow' parameter is treated the same way both in the linear and nonlinear tempcorrect cases
                               
            x = (perm_T_end_vector-(0.5*T_max))/T_max;
            y = ((1+aux_param_var_opt_vector)/(1+param_mean)) - 1;
                              
            po = polyfit(x,y,1); 
            current_slope_param_var_vs_T(j) = po(1); % different definition from the other two slopes...
        
        else % 'omega' and 'tau' parameters 
            
            if flag_tempcorrect==1 % nonlinear tempcorrect case

                x = log(perm_T_end_vector/(0.5*T_max)); % NOTE the update -- it should be consistent with the integrand!
                y = log(aux_param_var_opt_vector/param_mean); % using aggregate slope from the previous iteration (param_const)
                %y = log(abs((2*aux_param_var_opt_vector/param_mean) - 1)); % using aggregate slope from the previous iteration (param_const)

                po = polyfit(x,y,1); %
                current_slope_param_var_vs_T(j) = po(1); % see updates on sheets 3297-98 -- the slope is dimensionless        

            elseif flag_tempcorrect==0 % linear tempcorrect case -- similar to 'pow' but with a small difference 

                x = (perm_T_end_vector-(0.5*T_max))/T_max;
                y = (aux_param_var_opt_vector/param_mean) - 1;

                po = polyfit(x,y,1); 
                current_slope_param_var_vs_T(j) = po(1);
            
            end
        
        end
        
        
        % recording the polynomical coefficients separately for each parameter for the
        % subseqent plotting

        if j==1

            po_omega = po;
            mean_omega = param_mean;
            %agg_slope_omega = param_const(j);             

        elseif j==2

            po_tau = po;
            mean_tau = param_mean;
            %agg_slope_tau = param_const(j);  

        elseif j==3

            po_pow = po;
            mean_pow = param_mean;
            %agg_slope_pow = param_const(j);  

        end
        
    end % end of the cycle over the variable parameters

    
    
    %%% recording the scatter points and lines for plotting (data points
    %%% sampled across all the models and scenarios)

    for count = 1:(total_models*total_scenarios)

        %

        aux_omega_scatter(count) = param_var_opt_vector(1,count);

        aux_tau_scatter(count) = param_var_opt_vector(2,count);

        aux_pow_scatter(count) = param_var_opt_vector(3,count);

        %

        if flag_tempcorrect==1
        
            aux_omega_line(count) = mean_omega * exp(polyval(po_omega,log(perm_T_end_vector(count)/T_max))); 
            aux_tau_line(count) = mean_tau * exp(polyval(po_tau,log(perm_T_end_vector(count)/T_max))); 

        elseif flag_tempcorrect==0
             
            aux_omega_line(count) = mean_omega * (1 + polyval(po_omega,(perm_T_end_vector(count)-0.5*T_max)/T_max)); 
            aux_tau_line(count) = mean_tau * (1 + polyval(po_tau,(perm_T_end_vector(count)-0.5*T_max)/T_max));
            
        end
        
        aux_pow_line(count) = -1 + (1+mean_pow) * (1 + polyval(po_pow,(perm_T_end_vector(count)-0.5*T_max)/T_max)); % note the difference with the other two  

    end

    

    %%% recording the the slope and r2 parameters in separate arrays 
    %%% to record and plot the entire set of values of these parameters for all
    %%% the iterations

    aux_iter(iter) = iter;

    aux_slope_omega(iter) = param_general(1); % the actual slope used in the fitting algorithm on this particular iteration
    aux_r2_omega(iter) = r2(1);

    aux_slope_tau(iter) = param_general(2); % the actual slope used in the fitting algorithm on this particular iteration
    aux_r2_tau(iter) = r2(2);

    aux_slope_pow(iter) = param_general(3); % the actual slope used in the fitting algorithm on this particular iteration
    aux_r2_pow(iter) = r2(3);

    % 

    aux_misfit(iter) = max_misfit; % the highest misfit across all models and scenarios for a given iteration

    %
    
    r2_max = max(max(aux_r2_omega(iter),aux_r2_tau(iter)),aux_r2_pow(iter)); % the highest correlation with T_end among th three parameters 

    current_slope_max = max(abs(current_slope_param_var_vs_T)); % the highest current slope, absolute value! 

%     current_slope_s = total_param_var * mean(abs(current_slope_param_var_vs_T)); % combined current slope, as a s of absolute values! 
    
    if iter >= 2 && r2_max < individual_nonbias_threshold_r2 % this requires that inter-scenario biases for all the three parameters fall below the required threshold

       flag_break = 1; % preparing to exit the iterations if the required non-bias threshold is reached 

    end
    

    %%% working out aggregate values of the "slope_vs_T" 
    
    % to make the iterations converge better, an adjustable "damping" factor is used
        
    damping_factor = damping_factor_default; % first reset the damping factor to its base value
    
    % then make adjustments depending on the success of convergence
    
    for j=1:total_param_modscen
       
        if j==3
            
            %factor = 0.2; % separate threshold factor for slope_pow -- because of the linearity in this component, we want a much lower slope before reducing the damping factor 
            factor = 1;
            
        else
            
            factor = 1;
            
        end
        
        %
        
        if abs(current_slope_param_var_vs_T(j)) < 0.1*factor
            
            damping_factor(j) = damping_factor_default(j) / 2;
                    
        end 
        
        %%% updating the aggregate slope %%%
        
        aggregate_slope_param_var_vs_T(j) = aggregate_slope_param_var_vs_T(j) + damping_factor(j) * current_slope_param_var_vs_T(j); % aggregating the slope to make the iterations converge   
        
    end % end of the cycle over the variable parameters (omega, tau, pow)       
 
    
    %%% applying restrictions to the aggregate slope corrections to
    %%% ensure consistency in the functional forms

    if flag_tempcorrect==1 % nonlinear tempcorrect
        
        min_slope_omega = -1; % otherwise there will be decrease in c_eq with T and a singularity at T=0 -- not possible physically
        max_slope_omega = 1;
        
        min_slope_tau = -1;
        max_slope_tau = 1;
       
    elseif flag_tempcorrect==0 %linear tempcorrect -- different restrictions
        
        min_slope_omega = 0; % otherwise there could be a decrease in c_eq with T -- not possible physically
        max_slope_omega = 2;
        
        min_slope_tau = -2; % this one is fine
        max_slope_tau = 2;
        
    end
        
    min_slope_pow = -2; % natural restriction for the centered linear function in pow: -2 < slope_pow < 2    
    max_slope_pow = 2;
    
    % for omega 
    
    if aggregate_slope_param_var_vs_T(1) > max_slope_omega

        aggregate_slope_param_var_vs_T(1) = max_slope_omega - 1e-2;

    elseif aggregate_slope_param_var_vs_T(1) <= min_slope_omega

        aggregate_slope_param_var_vs_T(1) = min_slope_omega + 1e-2; % small value above -1

    end

    % for tau

    if aggregate_slope_param_var_vs_T(2) > max_slope_tau

        aggregate_slope_param_var_vs_T(2) = max_slope_tau - 1e-2;

    elseif aggregate_slope_param_var_vs_T(2) <= min_slope_tau 

        aggregate_slope_param_var_vs_T(2) = min_slope_tau + 1e-2; 

    end

    % for pow

    if aggregate_slope_param_var_vs_T(3) > max_slope_pow

        aggregate_slope_param_var_vs_T(3) = max_slope_pow - 1e-2;

    elseif aggregate_slope_param_var_vs_T(3) <= min_slope_pow

        aggregate_slope_param_var_vs_T(3) = min_slope_pow + 1e-2;

    end
        
    
    
    % recording the slope and r2 parameters on each iteration into a single
    % aray

    fitting_results_iterations_array(1,iter) = iter; % 
    fitting_results_iterations_array(2,iter) = aux_misfit(iter); %
    fitting_results_iterations_array(3,iter) = aux_slope_omega(iter); % aggregate slope parameter (the one that actually feeds into the dynamic model on each step) 
    fitting_results_iterations_array(4,iter) = aux_r2_omega(iter); % r2 parameter 
    fitting_results_iterations_array(5,iter) = aux_slope_tau(iter); % aggregate slope parameter 
    fitting_results_iterations_array(6,iter) = aux_r2_tau(iter); % r2 parameter 
    fitting_results_iterations_array(7,iter) = aux_slope_pow(iter); % aggregate slope parameter 
    fitting_results_iterations_array(8,iter) = aux_r2_pow(iter); % r2 parameter 


    %%% printing the reusults for the current on the screen  
    
    fprintf('iter = %i, max-misfit = %f, r2-omega = %f, r2-tau = %f, r2-pow = %f\n', iter, max_misfit, r2(1), r2(2), r2(3));
    
    
    %%% scatterplots for the fitting results on the last iteration, either
    %%% when the the given non-bias threshold is reached or when the set number
    %%% of iterations is exhausted

    % evaluating the plotting flag
    
    if flag_break == 1
    
        flag_plot = 1;
        
    elseif iter == iter_max
             
        flag_plot = 1;  
    
    else
        
        flag_plot = 0;
    
    end
    
    
    % scatter plots: either just on the final iteration (flag_plot=1) or on each iteration
        
    if flag_plot == 1
    
        %
    
        texttitle_omega = ['omega vs T_{end} (CO2), iter = ' num2str(iter) ', r^2 = ' num2str(r2(1))];
        texttitle_tau = ['tau vs T_{end} (CO2), iter = ' num2str(iter) ', r^2 = ' num2str(r2(2))];
        texttitle_pow = ['pow vs T_{end} (CO2), iter = ' num2str(iter) ', r^2 = ' num2str(r2(3))];
    
%         textleg_omega = ['r^2 = ' num2str(r2(1)) ', logslope = ' num2str(current_slope_param_var_vs_T(1))];
%         textleg_tau = ['r^2 = ' num2str(r2(2)) ', logslope = ' num2str(current_slope_param_var_vs_T(2))];
%         textleg_pow = ['r^2 = ' num2str(r2(3)) ', logslope = ' num2str(current_slope_param_var_vs_T(3))];

        %textleg_omega = ['agglogslope = ' num2str(aggregate_slope_param_var_vs_T(1)) ', currlogslope = ' num2str(current_slope_param_var_vs_T(1))];
        %textleg_tau = ['agglogslope = ' num2str(aggregate_slope_param_var_vs_T(2)) ', currlogslope = ' num2str(current_slope_param_var_vs_T(2))];
        %textleg_pow = ['aggslope = ' num2str(aggregate_slope_param_var_vs_T(3)) ', currslope = ' num2str(current_slope_param_var_vs_T(3))];

        %

        fig_S = figure('Position', get(0, 'Screensize'));

        %sbplt1 = subplot(1,3,1);
        subplot(1,3,1);
        hold on
        %plot(perm_T_end_vector,aux_omega_scatter,'b *',perm_T_end_vector,aux_omega_line,'r');
        plot(perm_T_end_26_vector,aux_omega_26_scatter,'g *');
        plot(perm_T_end_45_vector,aux_omega_45_scatter,'b *');
        plot(perm_T_end_85_vector,aux_omega_85_scatter,'r *');
        %plot(perm_T_end_vector,aux_omega_line,'k.');
        hold off
        
        title(texttitle_omega)
        xlabel('perm T_{end}, ^{o}C')
        ylabel('GtC/^{o}C')
        legend('RCP26','RCP45','RCP85','Location','northwest')

        %sbplt2 = subplot(1,3,2);
        subplot(1,3,2);
        hold on
        %plot(perm_T_end_vector,aux_tau_scatter,'b *',perm_T_end_vector,aux_tau_line,'r');
        plot(perm_T_end_26_vector,aux_tau_26_scatter,'g *');
        plot(perm_T_end_45_vector,aux_tau_45_scatter,'b *');
        plot(perm_T_end_85_vector,aux_tau_85_scatter,'r *');
        %plot(perm_T_end_vector,aux_tau_line,'k.');
        hold off
        
        title(texttitle_tau)
        xlabel('perm T_{end}, ^{o}C')
        ylabel('yr')
        %legend(textleg_tau,'Location','northwest')

        %sbplt3 = subplot(1,3,3);
        subplot(1,3,3);
        hold on
        %plot(perm_T_end_vector,aux_pow_scatter,'b *',perm_T_end_vector,aux_pow_line,'r'); 
        plot(perm_T_end_26_vector,aux_pow_26_scatter,'g *');
        plot(perm_T_end_45_vector,aux_pow_45_scatter,'b *');
        plot(perm_T_end_85_vector,aux_pow_85_scatter,'r *');
        %plot(perm_T_end_vector,aux_pow_line,'k.');
        hold off
        
        title(texttitle_pow)
        xlabel('perm T_{end}, ^{o}C')
        ylabel('')
        %legend(textleg_pow,'Location','northwest')
        
        F = getframe(fig_S);
        imwrite(F.cdata, 'Scatter_last_iter_CO2_JULdR_multimod_multiscen_iterations.png', 'png')
        
        %

    end

    % this plot stays the same for all iterations and is needed for the reference
    % point only
    %sbplt3 = subplot(1,3,3);
    %plot(aux_T_end_models,aux_CT_end_models/cal_omega,'b *',aux_T_end_models,aux_CT_end_line/cal_omega,'r'); 
    %title(texttitle_ref)
    %xlabel('perm T_{end}, degC')
    %ylabel('GtC/degC')
    %legend(textleg_CT_end,'Location','northwest')

    %linkaxes([sbplt1,sbplt2,sbplt3],'x')
    %xlim(sbplt1,[0 25])

    %linkaxes([sbplt1,sbplt2],'y')
    %ylim(sbplt1,[0.25 1.5])


    %%% exiting the iteration if the required non-bias threshold is reached

    if flag_break == 1

        iter_end = iter; % recording the final iteration to adjust the plotting ranges

        break

    end

    %

end % end of the iterations %%%%%%%%%%%%%%%%%%


%%% plotting the slope parameters for omega, tau and pow and the
%%% corresponding r2 throughout the iterations, only if iter_max >=2

if iter_max >=2
    
    %

    fig_I = figure('Position', get(0, 'Screensize'));

    sbplt1 = subplot(2,3,1);
    plot(aux_iter,aux_slope_omega,'r'); 
    title('slope-omega (CO2)')
    xlabel('iteration')
    ylabel('')

    sbplt2 = subplot(2,3,2);
    plot(aux_iter,aux_slope_tau,'g'); 
    title('slope-tau (CO2)')
    xlabel('iteration')
    ylabel('')

    sbplt3 = subplot(2,3,3);
    plot(aux_iter,aux_slope_pow,'b'); 
    title('slope-pow (CO2)')
    xlabel('iteration')
    ylabel('')

    sbplt4 = subplot(2,3,4);
    plot(aux_iter,aux_r2_omega,'r'); 
    title('r^{2}-omega (CO2)')
    xlabel('iteration')
    ylabel('')

    sbplt5 = subplot(2,3,5);
    plot(aux_iter,aux_r2_tau,'g'); 
    title('r^{2}-tau (CO2)')
    xlabel('iteration')
    ylabel('')

    sbplt6 = subplot(2,3,6);
    plot(aux_iter,aux_r2_pow,'b'); 
    title('r^{2}-pow (CO2)')
    xlabel('iteration')
    ylabel('')

    linkaxes([sbplt1,sbplt2,sbplt3,sbplt4,sbplt5,sbplt6],'x')
    xlim(sbplt1,[1 iter_end]) % making sure the plotting range does not go outside the last iteration

    F = getframe(fig_I);
    imwrite(F.cdata, 'Slope_r2_iter_CO2_JULdR_multimod_multiscen_iterations.png', 'png')

    %%% plotting the minimal "cost" for each iteration, selected rcps and
    %%% models

    fig_M = figure;
    plot(aux_iter,100*aux_misfit,'r'); 
    title('Maximum misfit on each iteration (CO2)')
    xlabel('iteration')
    ylabel('%')
    %legend('RCP8.5','RCP4.5','Location','northeast')
    xlim([1 iter_end]) % making sure the plotting range does not go outside the last iteration

    F = getframe(fig_M);
    imwrite(F.cdata, 'Max_misfit_iter_CO2_JULdR_multimod_multiscen_iterations.png', 'png')

    %
    
end 

%%%


%%%% plotting perm_T
% 
% fig_T = figure('Position', get(0, 'Screensize'));
% 
% for m=1:total_models
% 
%     subplot(2,3,m)
%     hold on
%     
%     % rcp85
%     
%     perm_T_ts_smooth = perm_T_array_smooth(1:total_steps_fitting,m,2);
%              
%     plot(timespan_fitting,perm_T_ts_smooth,'r')
%         
%     % rcp45
%     
%     perm_T_ts_smooth = perm_T_array_smooth(1:total_steps_fitting,m,1);
%              
%     plot(timespan_fitting,perm_T_ts_smooth,'m')
% 
%     %  
%    
%     legend('RCP85','RCP45','Location','northwest')
%     
%     text_title = ['Perm T, JULES, model=' model_names{m}];
%     title(text_title)
%     
%     xlabel('time')
%     ylabel('degC')
%     ylim([0 22])
%     
%     hold off
%     
% end
% 
% %print(fig_T,'Perm_T_JULdR_multimod_multiscen','-dpng')
% 
% F = getframe(fig_T);
% imwrite(F.cdata, 'Perm_T_JULdR_multimod_multiscen.png', 'png')


%%% plotting the optimal solution vs original data for cumul carbon

for plots=1:4 % 4 plots in total (to fit 22 models with 6 subplots in each plot)

fig_C = figure('Position', get(0, 'Screensize'));

    for m=1:total_models

        counter = m - 6*(plots-1); % filtering the models for each set of 6 subplots to go into a single plot -- index running through
        
        if counter >= 1 && counter <= 6

            subplot(2,3,counter) % 6 subplots in each plot
            hold on

            % rcp85

            perm_carbcumul_co2_ts = perm_carbcumul_co2_array(1:total_steps_fitting,m,3); % note the last index
            solution_co2_ts_opt = solution_co2_opt_array(1:total_steps_fitting,m,3); % note the last index

            plot(timespan_fitting,perm_carbcumul_co2_ts,'r')
            plot(timespan_fitting,solution_co2_ts_opt,'Color',[0.5 0 1])

            % rcp45

            perm_carbcumul_co2_ts = perm_carbcumul_co2_array(1:total_steps_fitting,m,2); % note the last index
            solution_co2_ts_opt = solution_co2_opt_array(1:total_steps_fitting,m,2); % note the last index

            plot(timespan_fitting,perm_carbcumul_co2_ts,'Color',[1 0 0.5])
            plot(timespan_fitting,solution_co2_ts_opt,'b')

            % rcp26

            perm_carbcumul_co2_ts = perm_carbcumul_co2_array(1:total_steps_fitting,m,1); % note the last index
            solution_co2_ts_opt = solution_co2_opt_array(1:total_steps_fitting,m,1); % note the last index

            plot(timespan_fitting,perm_carbcumul_co2_ts,'m')
            plot(timespan_fitting,solution_co2_ts_opt,'c')

           % NOTE: it's not possible to have a legend if there aree too many sub-plots! Introduce the legend for the 1st subplot only    

            if counter==1
                
                legend('JULdR-RCP85','Emulator-RCP85','JULdR-RCP45','Emulator-RCP45','JULdR-RCP26','Emulator-RCP26','Location','northwest')

            end
                
            text_title = ['Cumul. perm. carbon (CO2), model=' model_names{m}];
            title(text_title, 'Interpreter', 'none')

            xlabel('time')
            ylabel('GtC')
            xlim([2000 2300])
            ylim([0 300]) % note the limit!

            hold off
        
        end

    end

    % separate file names for each plot, nembered 1, 2, etc.

    text_filename = ['Cumul_perm_carb_CO2_JULdR_multimod_multiscen_iterations_plot_' num2str(plots) '.png'];

    F = getframe(fig_C);
    imwrite(F.cdata, text_filename, 'png')

end


%%%%%%%%%%%%%%%%%%%%%%%%%%%%%%%%%%%%%%%%%%%%%%%%%%%%%%%%%%%%%%%%%%%%%%%%%%%%%%%%%%%%%%%%%%%
%%%% writing the optimal parameters into a file, for all the iterations and final iteration 


%%% results for all iterations (slopes and r2's for the 3 parameters + the max misfit on all the iterations)

fitting_results_iterations_cell = num2cell(fitting_results_iterations_array);

row_header = {'iteration'; 'max_misfit'; 'slope_omega'; 'r2_omega'; 'slope_tau'; 'r2_tau'; 'slope_pow'; 'r2_pow';};     %Column cell array (for row labels)
 
all_iter_output_matrix =[row_header fitting_results_iterations_cell];     %Join cell arrays


%%% multi-model results from the final iteration (these are the emulator parameters with multi-model
%%% and multi-scenario uncertainties)

fitting_results_array = zeros(total_param_modscen+3,total_samples);

col_header = cell(1,total_samples);

for n=1:total_scenarios % starting from lower emissions!

    for m=1:total_models
   
        k = m + total_models*(n-1);
        
        for j=1:total_param_modscen
        
            fitting_results_array(j,k) = param_var_opt_array(j,m,n);
    
        end
        
        fitting_results_array(total_param_modscen+1,k) = 100*misfit(m,n); % converting into %
    
        fitting_results_array(total_param_modscen+2,k) = perm_ampl_factor(m,n);
                
        fitting_results_array(total_param_modscen+3,k) = initial_cond_page_ice(m,n);
        
        %
        
        col_header{k} = [char(model_names{m}) ' & ' char(scenario_names{n})]; % note the conversion from cell into charatcers (string)
        
    end
    
end

%%%%

fitting_results_cell = num2cell(fitting_results_array);
                  
row_header = {'omega (Gt/K)'; 'tau (yr)'; 'pow'; 'misfit (%)'; 'perm AF'; 'initial_cond_page (GtC)';};     %Column cell array (for row labels)
 
%final_iter_output_matrix =[{'Parameter'} col_header; row_header fitting_results_cell];     %Join cell arrays

final_iter_output_matrix =[row_header fitting_results_cell];     %Join cell arrays


%%% constant parameters

param_const_array = zeros(5,1);

for k=1:5
    
    if k<=3
        
        param_const_array(k) = param_const(k); % order: c_max, T_max, flag_tempcorrect
                
    elseif k==4

        param_const_array(k) = first_year_fitting;
        
    elseif k==5

        param_const_array(k) = base_year_page_ice;
        
    end

end

param_const_cell = num2cell(param_const_array);

row_header = {'c_max (GtC)'; 'T_max (degC)'; 'flag_tempcorrect'; 'first_year_fitting'; 'base_year_page';};     %Column cell array (for row labels)
 
param_const_output_matrix =[row_header param_const_cell];     %Join cell arrays


%%% writing the cell arrays into Excel file (separate sheets for the "base" and "multi-model" parameters)

filename = 'Fitting_results_CO2_JULdR_multimod_multiscen_iterations.xlsx';

% writing the base parameters and adjustment parameters from final iteration first 

sheet = 'param_all_iter';
xlswrite(filename,all_iter_output_matrix,sheet);

sheet = 'param_final_iter';
xlswrite(filename,final_iter_output_matrix,sheet);

sheet = 'param_const';
xlswrite(filename,param_const_output_matrix,sheet);
