# Supplementary material for: Climate policy implications of nonlinear decline of Arctic land permafrost and other cryosphere elements
Source: Nat Commun. 2019 Apr 23;10:1900. doi: 10.1038/s41467-019-09863-x (PMC6478735; doi:10.1038/s41467-019-09863-x)
Supplement: Supplementary file 5 — Supplementary Software 2 [file 41467_2019_9863_MOESM5_ESM.zip › Data_analysis_integrand.m]

function dcdt = Data_analysis_integrand(param_modscen,param_general,t,c,ttemp,temp,param_const)

%
% Dmitry Yumashev, March 2018
%

omega = param_modscen(1); % GtC/K
tau = param_modscen(2); % yr
pow = param_modscen(3);

slope_omega = param_general(1);
slope_tau = param_general(2);
slope_pow = param_general(3);

c_max = param_const(1);
T_max = param_const(2);
flag_tempcorrect = param_const(3);

% interpolating the temperatures

temp_interp = interp1(ttemp,temp,t);

% working out c_eq and dcdt; the latter has the form (c_eq - c)^(1+pow)
% instead of (c_eq - c)/lag and lag ~ 1 / ((c_eq - c)^pow) to avoid
% deviding by zero in case pow < 0 and c_eq = c; the scaling using the
% slopes of omega, tau and pow is given on sheets 3292-93

T_half = T_max / 2;

%%%

if flag_tempcorrect==1 % nonlinear linear correcitons for "omega" and "tau", as in JULES CO2 simulations and SiBCASA CH4 simulations

    c_eq = min(c_max, omega * temp_interp .* ((temp_interp/T_half).^slope_omega)); % new power function - the slope relates logarithms of the T-dependent omega and T 

    lag = tau * ((temp_interp/T_half).^(slope_tau));

    full_power = max(0, (1 + pow) * (1 + slope_pow * ((temp_interp-T_half)/T_max))); % NOTE the essential restriction on the value of the total power parameter

elseif flag_tempcorrect==0 % linear correcitons, as in SiBCASA CO2 simulations
        
    x = (temp_interp-T_half)/T_max;
    
    c_eq = min(c_max, omega * temp_interp .* (1 + slope_omega * x)); % new power function - the slope relates logarithms of the T-dependent omega and T 

    lag = tau * (1 + slope_tau * x);

    full_power = max(0, (1 + pow) * (1 + slope_pow * x)); % NOTE the essential restriction on the value of the total power parameter
    
end
    
%%% evaluating the integrand

dcdt= (c_max/lag) .* ((max(c_eq - c,0) / c_max).^full_power); % NOTE the essential restriction on the value of the based of the second power function 

end
