# Supplementary material for: Climate policy implications of nonlinear decline of Arctic land permafrost and other cryosphere elements
Source: Nat Commun. 2019 Apr 23;10:1900. doi: 10.1038/s41467-019-09863-x (PMC6478735; doi:10.1038/s41467-019-09863-x)
Supplement: Supplementary file 5 — Supplementary Software 2 [file 41467_2019_9863_MOESM5_ESM.zip › Data_analysis_misfit.m]

function msft = Data_analysis_misfit(param_modscen,param_general,t,ttemp,temp,tccumul,ccumul,param_const,initial_cond)

%
% Dmitry Yumashev, March 2018
%

steps = length(t);

c_max = param_const(1);

f = Data_analysis_paramfun(param_modscen,param_general,t,ttemp,temp,param_const,initial_cond);

g = interp1(tccumul,ccumul,t);

s = sum((f-g).^2);

% normalised rms misfit

msft = sqrt(s / steps) / c_max;

%fprintf('msft = %g\n',msft)
%  
% s = sum(((f-g)./g).^2); % sum of squares of relative misfits on each step
% 
% % root-mean-squared relative misfit
% 
% msft = sqrt(s / steps);

end
