# Supplementary material for: Climate policy implications of nonlinear decline of Arctic land permafrost and other cryosphere elements
Source: Nat Commun. 2019 Apr 23;10:1900. doi: 10.1038/s41467-019-09863-x (PMC6478735; doi:10.1038/s41467-019-09863-x)
Supplement: Supplementary file 5 — Supplementary Software 2 [file 41467_2019_9863_MOESM5_ESM.zip › Data_analysis_paramfun.m]

function sol = Data_analysis_paramfun(param_modscen,param_general,t,ttemp,temp,param_const,initial_cond)

%
% Dmitry Yumashev, March 2018
%

ct0 = initial_cond;

f = @(t,c) Data_analysis_integrand(param_modscen,param_general,t,c,ttemp,temp,param_const);
[~,sol] = ode45(f,t,ct0);

end
