# Supplementary material for: Climate policy implications of nonlinear decline of Arctic land permafrost and other cryosphere elements
Source: Nat Commun. 2019 Apr 23;10:1900. doi: 10.1038/s41467-019-09863-x (PMC6478735; doi:10.1038/s41467-019-09863-x)
Supplement: Supplementary file 6 — Supplementary Software 3 [file 41467_2019_9863_MOESM6_ESM.zip › FSAF.py]

{
 "cells": [
  {
   "cell_type": "markdown",
   "metadata": {},
   "source": [
    "# Apply original Winton Script to compute Surface Albedo Feedback (SAF) from Climate Model data\n",
    "##method by Winton 2005 and Winton 2006\n",
    "\n",
    "Winton, M. (2005), Simple Optical Models for Diagnosing Surface–Atmosphere Shortwave Interactions, Journal of Climate, 18, 3769-3805, doi:10.1175/JCLI3502.1\n",
    "\n",
    "Winton, M. (2006a), Does the Arctic sea ice have a tipping point?, Geophysical Research Letters, 33(23), doi:10.1029/2006gl028017\n",
    "\n",
    "Winton, M. (2006b), Surface Albedo Feedback Estimates for the AR4 Climate Models, Journal of Climate 19, doi:"
   ]
  },
  {
   "cell_type": "markdown",
   "metadata": {},
   "source": [
    "\"Pre-industrustrial time reference\": 1850-1900\n",
    "for this simulation: MPI-ESM-LR RCP 8.5 CTRL without meltponds\n",
    "global mean 2m air temperature for 1850-1900: 286.82 K"
   ]
  },
  {
   "cell_type": "code",
   "execution_count": 1,
   "metadata": {},
   "outputs": [],
   "source": [
    "from netCDF4 import Dataset\n",
    "\n",
    "import numpy as np\n",
    "import matplotlib.pyplot as plt\n",
    "\n",
    "import matplotlib.cm as cm\n",
    "\n",
    "%matplotlib inline\n"
   ]
  },
  {
   "cell_type": "code",
   "execution_count": 2,
   "metadata": {},
   "outputs": [],
   "source": [
    "#read grid area information and create weights for creating field means"
   ]
  },
  {
   "cell_type": "code",
   "execution_count": 3,
   "metadata": {},
   "outputs": [],
   "source": [
    "file01 = Dataset('/Users/kriemann/grid_information_files/ACCESS1-3_gridarea.nc', mode='r',format=\"NETCDF4\")\n",
    "\n",
    "d1 = file01.variables['cell_area']\n",
    "\n",
    "d1a = file01.variables['lon']\n",
    "d1b = file01.variables['lat']\n",
    "\n",
    "lon_area = d1a[:]\n",
    "lat_area = d1b[:]\n",
    "\n",
    "area = d1[:,:]"
   ]
  },
  {
   "cell_type": "code",
   "execution_count": 4,
   "metadata": {},
   "outputs": [],
   "source": [
    "weights_lat = area[:,:]/np.max(area[:,:])"
   ]
  },
  {
   "cell_type": "code",
   "execution_count": 5,
   "metadata": {},
   "outputs": [],
   "source": [
    "#open and read variables for Wintons method"
   ]
  },
  {
   "cell_type": "code",
   "execution_count": 9,
   "metadata": {},
   "outputs": [
    {
     "name": "stdout",
     "output_type": "stream",
     "text": [
      "(251,)\n",
      "(251, 145, 192)\n"
     ]
    }
   ],
   "source": [
    "file01 = Dataset('/Users/kriemann/Data/MPI-ESM-LR/v1_2_ollie/SAF_winton/CMIP5_models/tas_Amon_ACCESS1-3_hist+rcp85_r1i1p1_1850-2100_ym.nc', mode='r',format=\"NETCDF4\")\n",
    "\n",
    "d1a = file01.variables['lon']\n",
    "d1b = file01.variables['lat']\n",
    "\n",
    "lon = d1a[:]\n",
    "lat = d1b[:]\n",
    "\n",
    "lon_original = d1a[:]\n",
    "lat_original = d1b[:]\n",
    "\n",
    "d0 = file01.variables['time']\n",
    "times_original = d0[:]\n",
    "print(times_original.shape)\n",
    "\n",
    "#temperature atmosphere surface; tas\n",
    "d2 = file01.variables['tas']\n",
    "temp2 = d2[:,:,:]\n",
    "\n",
    "file01.close()\n",
    "\n",
    "print(temp2.shape)"
   ]
  },
  {
   "cell_type": "code",
   "execution_count": 10,
   "metadata": {},
   "outputs": [
    {
     "name": "stdout",
     "output_type": "stream",
     "text": [
      "(251, 145, 192)\n"
     ]
    }
   ],
   "source": [
    "file01 = Dataset('/Users/kriemann/Data/MPI-ESM-LR/v1_2_ollie/SAF_winton/CMIP5_models/rsus_Amon_ACCESS1-3_hist+rcp85_r1i1p1_1850-2100_ym.nc', mode='r',format=\"NETCDF4\")\n",
    "\n",
    "#radiation short wave upward at surface; rsus\n",
    "d2 = file01.variables['rsus']\n",
    "sb_u = d2[:,:,:]\n",
    "\n",
    "file01.close()\n",
    "\n",
    "print(sb_u.shape)"
   ]
  },
  {
   "cell_type": "code",
   "execution_count": 11,
   "metadata": {},
   "outputs": [
    {
     "name": "stdout",
     "output_type": "stream",
     "text": [
      "(251, 145, 192)\n"
     ]
    }
   ],
   "source": [
    "file01 = Dataset('/Users/kriemann/Data/MPI-ESM-LR/v1_2_ollie/SAF_winton/CMIP5_models/rsds_Amon_ACCESS1-3_hist+rcp85_r1i1p1_1850-2100_ym.nc', mode='r',format=\"NETCDF4\")\n",
    "\n",
    "#radiation short wave downward at surface; rsds\n",
    "d2 = file01.variables['rsds']\n",
    "sb_d = d2[:,:,:]\n",
    "\n",
    "file01.close()\n",
    "\n",
    "print(sb_d.shape)"
   ]
  },
  {
   "cell_type": "code",
   "execution_count": 12,
   "metadata": {},
   "outputs": [
    {
     "name": "stdout",
     "output_type": "stream",
     "text": [
      "(251, 145, 192)\n"
     ]
    }
   ],
   "source": [
    "file01 = Dataset('/Users/kriemann/Data/MPI-ESM-LR/v1_2_ollie/SAF_winton/CMIP5_models/rsdscs_Amon_ACCESS1-3_hist+rcp85_r1i1p1_1850-2100_ym.nc', mode='r',format=\"NETCDF4\")\n",
    "\n",
    "#radiation short wave downward at surface with clear sky conditions; rsdscs\n",
    "d2 = file01.variables['rsdscs']\n",
    "sb0_d = d2[:,:,:]\n",
    "\n",
    "file01.close()\n",
    "\n",
    "print(sb0_d.shape)"
   ]
  },
  {
   "cell_type": "code",
   "execution_count": 13,
   "metadata": {},
   "outputs": [
    {
     "name": "stdout",
     "output_type": "stream",
     "text": [
      "(251, 145, 192)\n"
     ]
    }
   ],
   "source": [
    "file01 = Dataset('/Users/kriemann/Data/MPI-ESM-LR/v1_2_ollie/SAF_winton/CMIP5_models/rsdt_Amon_ACCESS1-3_hist+rcp85_r1i1p1_1850-2100_ym.nc', mode='r',format=\"NETCDF4\")\n",
    "\n",
    "#radiation short wave downward at top of atmosphere; rsdt \n",
    "d2 = file01.variables['rsdt']\n",
    "st_d = d2[:,:,:]\n",
    "\n",
    "file01.close()\n",
    "\n",
    "print(st_d.shape)"
   ]
  },
  {
   "cell_type": "code",
   "execution_count": 14,
   "metadata": {},
   "outputs": [
    {
     "name": "stdout",
     "output_type": "stream",
     "text": [
      "(145, 192)\n"
     ]
    }
   ],
   "source": [
    "file01 = Dataset('/Users/kriemann/Data/MPI-ESM-LR/v1_2_ollie/SAF_winton/CMIP5_models/sic_OImon_ACCESS1-3_historical_r1i1p1_1850-1899_ymonmean_gec015_NHmask.nc', mode='r',format=\"NETCDF4\")\n",
    "\n",
    "d1a = file01.variables['lon']\n",
    "d1b = file01.variables['lat']\n",
    "\n",
    "lon_sic = d1a[:]\n",
    "lat_sic = d1b[:]\n",
    "\n",
    "\n",
    "#NH sea-ice mask\n",
    "d2 = file01.variables['sic']\n",
    "nh_i = d2[2,:,:]\n",
    "\n",
    "print(nh_i.shape)"
   ]
  },
  {
   "cell_type": "code",
   "execution_count": 15,
   "metadata": {},
   "outputs": [
    {
     "name": "stdout",
     "output_type": "stream",
     "text": [
      "(145, 192)\n"
     ]
    }
   ],
   "source": [
    "file01 = Dataset('/Users/kriemann/Data/MPI-ESM-LR/v1_2_ollie/SAF_winton/CMIP5_models/snw_LImon_ACCESS1-3_historical_r1i1p1_1850-1899_ymonmean_gec005_NHmask.nc', mode='r',format=\"NETCDF4\")\n",
    "\n",
    "#Arctic sea-ice mask\n",
    "d2 = file01.variables['snw']\n",
    "nh_s = d2[0,:,:]\n",
    "\n",
    "print(nh_s.shape)"
   ]
  },
  {
   "cell_type": "code",
   "execution_count": 16,
   "metadata": {},
   "outputs": [
    {
     "name": "stdout",
     "output_type": "stream",
     "text": [
      "(145, 192)\n"
     ]
    }
   ],
   "source": [
    "file01 = Dataset('/Users/kriemann/Data/MPI-ESM-LR/v1_2_ollie/SAF_winton/CMIP5_models/sic_OImon_ACCESS1-3_historical_r1i1p1_1850-1899_ymonmean_gec015_Arcmask.nc', mode='r',format=\"NETCDF4\")\n",
    "\n",
    "#Arctic sea-ice mask\n",
    "d2 = file01.variables['sic']\n",
    "a_i = d2[2,:,:]\n",
    "\n",
    "print(a_i.shape)"
   ]
  },
  {
   "cell_type": "code",
   "execution_count": 17,
   "metadata": {},
   "outputs": [
    {
     "name": "stdout",
     "output_type": "stream",
     "text": [
      "(145, 192)\n"
     ]
    }
   ],
   "source": [
    "file01 = Dataset('/Users/kriemann/Data/MPI-ESM-LR/v1_2_ollie/SAF_winton/CMIP5_models/snw_LImon_ACCESS1-3_historical_r1i1p1_1850-1899_ymonmean_gec005_Arcmask.nc', mode='r',format=\"NETCDF4\")\n",
    "\n",
    "#Arctic sea-ice mask\n",
    "d2 = file01.variables['snw']\n",
    "a_s = d2[0,:,:]\n",
    "\n",
    "print(a_s.shape)"
   ]
  },
  {
   "cell_type": "code",
   "execution_count": 18,
   "metadata": {},
   "outputs": [
    {
     "name": "stdout",
     "output_type": "stream",
     "text": [
      "(145, 192)\n"
     ]
    }
   ],
   "source": [
    "file01 = Dataset('/Users/kriemann/Data/MPI-ESM-LR/v1_2_ollie/SAF_winton/CMIP5_models/sic+snw_LImon_ACCESS1-3_historical_r1i1p1_1850-1899_ymonmean_gec005_Arcmask.nc', mode='r',format=\"NETCDF4\")\n",
    "\n",
    "#Arctic sea-ice and land snow mask\n",
    "d2 = file01.variables['sic']\n",
    "a_is = d2[0,:,:]\n",
    "\n",
    "print(a_is.shape)"
   ]
  },
  {
   "cell_type": "code",
   "execution_count": 19,
   "metadata": {},
   "outputs": [
    {
     "name": "stdout",
     "output_type": "stream",
     "text": [
      "(145, 192)\n"
     ]
    }
   ],
   "source": [
    "file01 = Dataset('/Users/kriemann/Data/MPI-ESM-LR/v1_2_ollie/SAF_winton/CMIP5_models/sic+snw_LImon_ACCESS1-3_historical_r1i1p1_1850-1899_ymonmean_gec005_NHmask.nc', mode='r',format=\"NETCDF4\")\n",
    "\n",
    "#NH sea-ice and land snow mask\n",
    "d2 = file01.variables['sic']\n",
    "nh_is = d2[0,:,:]\n",
    "\n",
    "print(nh_is.shape)"
   ]
  },
  {
   "cell_type": "code",
   "execution_count": null,
   "metadata": {},
   "outputs": [],
   "source": []
  },
  {
   "cell_type": "code",
   "execution_count": 20,
   "metadata": {},
   "outputs": [
    {
     "name": "stdout",
     "output_type": "stream",
     "text": [
      "(145, 192)\n"
     ]
    }
   ],
   "source": [
    "######reference time period 1850-1900\n",
    "\n",
    "sb_u_ref = np.mean(sb_u[0:50,:,:],axis=0)\n",
    "st_d_ref = np.mean(st_d[0:50,:,:],axis=0)\n",
    "\n",
    "sb0_d_ref = np.mean(sb0_d[0:50,:,:],axis=0)\n",
    "sb_d_ref = np.mean(sb_d[0:50,:,:],axis=0)\n",
    "\n",
    "temp2_ref = np.mean(temp2[0:50,:,:],axis=0)\n",
    "\n",
    "print(temp2_ref.shape)\n"
   ]
  },
  {
   "cell_type": "code",
   "execution_count": 21,
   "metadata": {},
   "outputs": [],
   "source": [
    "######30 year running mean from 1850 onwards\n",
    "\n",
    "def running_mean(x, N):\n",
    "    cumsum = np.cumsum(np.insert(x, 0, 0))\n",
    "    return (cumsum[N:] - cumsum[:-N]) / N\n",
    "\n"
   ]
  },
  {
   "cell_type": "code",
   "execution_count": 22,
   "metadata": {},
   "outputs": [
    {
     "name": "stdout",
     "output_type": "stream",
     "text": [
      "(222, 145, 192)\n",
      "(222, 145, 192)\n"
     ]
    }
   ],
   "source": [
    "####loop over all grids\n",
    "N=30\n",
    "sb_u_rm = np.zeros(shape=(st_d.shape[0]-N+1,st_d.shape[1],st_d.shape[2]))\n",
    "st_d_rm = np.zeros(shape=(st_d.shape[0]-N+1,st_d.shape[1],st_d.shape[2]))\n",
    "sb0_d_rm = np.zeros(shape=(st_d.shape[0]-N+1,st_d.shape[1],st_d.shape[2]))\n",
    "sb_d_rm = np.zeros(shape=(st_d.shape[0]-N+1,st_d.shape[1],st_d.shape[2]))\n",
    "temp2_rm = np.zeros(shape=(st_d.shape[0]-N+1,st_d.shape[1],st_d.shape[2]))\n",
    "\n",
    "print(sb_u_rm.shape)\n",
    "\n",
    "for j in np.arange(0,st_d.shape[2],1):\n",
    "    for i in np.arange(0,st_d.shape[1],1):\n",
    "\n",
    "        sb_u_rm[:,i,j] = running_mean(sb_u[:,i,j],N)\n",
    "        sb_d_rm[:,i,j] = running_mean(sb_d[:,i,j],N)\n",
    "        sb0_d_rm[:,i,j] = running_mean(sb0_d[:,i,j],N)\n",
    "        st_d_rm[:,i,j] = running_mean(st_d[:,i,j],N)\n",
    "        temp2_rm[:,i,j] = running_mean(temp2[:,i,j],N)\n",
    "\n",
    "print(sb_u_rm.shape)"
   ]
  },
  {
   "cell_type": "code",
   "execution_count": 23,
   "metadata": {},
   "outputs": [],
   "source": [
    "dtref = temp2_rm-temp2_ref\n",
    "#print(dtref.shape)"
   ]
  },
  {
   "cell_type": "code",
   "execution_count": 24,
   "metadata": {},
   "outputs": [],
   "source": [
    "####maskes need to be 3d, same as to be masked arrays. \n",
    "#for some reason, masking does not work in loop ?!?\n"
   ]
  },
  {
   "cell_type": "code",
   "execution_count": 25,
   "metadata": {},
   "outputs": [],
   "source": [
    "nh_i_3d = np.zeros(shape=dtref.shape)\n",
    "a_i_3d = np.zeros(shape=dtref.shape)\n",
    "nh_s_3d = np.zeros(shape=dtref.shape)\n",
    "a_s_3d = np.zeros(shape=dtref.shape)\n",
    "nh_is_3d = np.zeros(shape=dtref.shape)\n",
    "a_is_3d = np.zeros(shape=dtref.shape)\n",
    "\n",
    "#print(nh_i_3d.shape)\n",
    "\n",
    "for t in np.arange(0,dtref.shape[0],1):\n",
    "    nh_i_3d[t,:,:] = nh_i[:,:]\n",
    "    nh_s_3d[t,:,:] = nh_s[:,:]\n",
    "    nh_is_3d[t,:,:] = nh_is[:,:]\n",
    "    a_i_3d[t,:,:] = a_i[:,:]\n",
    "    a_s_3d[t,:,:] = a_s[:,:]\n",
    "    a_is_3d[t,:,:] = a_is[:,:]\n",
    "\n",
    "\n",
    "#print(test.shape)"
   ]
  },
  {
   "cell_type": "code",
   "execution_count": null,
   "metadata": {},
   "outputs": [],
   "source": []
  },
  {
   "cell_type": "code",
   "execution_count": null,
   "metadata": {},
   "outputs": [],
   "source": []
  },
  {
   "cell_type": "code",
   "execution_count": null,
   "metadata": {},
   "outputs": [],
   "source": []
  },
  {
   "cell_type": "code",
   "execution_count": 26,
   "metadata": {},
   "outputs": [],
   "source": [
    "\n",
    "\n",
    "####global mean\n",
    "dtmean = np.zeros(shape=dtref.shape[0])\n",
    "\n",
    "####NH sea ice only\n",
    "dtref_nh_i = np.zeros(shape=dtref.shape)\n",
    "dtref_nh_i = np.ma.masked_where(nh_i_3d==0.0,dtref)\n",
    "dtmean_nh_i = np.zeros(shape=dtref.shape[0])\n",
    "\n",
    "####NH land snow only\n",
    "dtref_nh_s = np.zeros(shape=dtref.shape)\n",
    "dtref_nh_s = np.ma.masked_where(nh_s_3d==0.0,dtref)\n",
    "dtmean_nh_s = np.zeros(shape=dtref.shape[0])\n",
    "\n",
    "####NH sea ice and land snow only\n",
    "dtref_nh_is = np.zeros(shape=dtref.shape)\n",
    "dtref_nh_is = np.ma.masked_where(nh_is_3d==0.0,dtref)\n",
    "dtmean_nh_is = np.zeros(shape=dtref.shape[0])\n",
    "\n",
    "####Arctic sea ice only\n",
    "dtref_a_i = np.zeros(shape=dtref.shape)\n",
    "dtref_a_i = np.ma.masked_where(a_i_3d==0.0,dtref)\n",
    "dtmean_a_i = np.zeros(shape=dtref.shape[0])\n",
    "\n",
    "####Arctic land snow only\n",
    "dtref_a_s = np.zeros(shape=dtref.shape)\n",
    "dtref_a_s = np.ma.masked_where(a_s_3d==0.0,dtref)\n",
    "dtmean_a_s = np.zeros(shape=dtref.shape[0])\n",
    "\n",
    "####Arctic sea ice and land snow only\n",
    "dtref_a_is = np.zeros(shape=dtref.shape)\n",
    "dtref_a_is = np.ma.masked_where(a_is_3d==0.0,dtref)\n",
    "dtmean_a_is = np.zeros(shape=dtref.shape[0])\n",
    "\n",
    "for t in np.arange(0,dtref_nh_i.shape[0],1):\n",
    "    \n",
    "    dtmean[t] = np.average(dtref[t,:,:],weights=weights_lat)    \n",
    "    dtmean_nh_i[t] = np.average(dtref_nh_i[t,:,:],weights=weights_lat)\n",
    "    dtmean_nh_s[t] = np.average(dtref_nh_s[t,:,:],weights=weights_lat)\n",
    "    dtmean_nh_is[t] = np.average(dtref_nh_is[t,:,:],weights=weights_lat)\n",
    "    dtmean_a_i[t] = np.average(dtref_a_i[t,:,:],weights=weights_lat)\n",
    "    dtmean_a_s[t] = np.average(dtref_a_s[t,:,:],weights=weights_lat)\n",
    "    dtmean_a_is[t] = np.average(dtref_a_is[t,:,:],weights=weights_lat)\n",
    "\n",
    "\n",
    "\n",
    "\n",
    "#print(dtmean.shape)\n",
    "#print(dtmean_nh_i.shape)\n",
    "\n",
    "#print(dtmean[0])\n",
    "#print(dtmean_nh_i[0])\n",
    "#print(dtmean_nh_s[0])\n",
    "#print(dtmean_nh_is[0])\n",
    "#print(dtmean_a_i[0])\n",
    "#print(dtmean_a_s[0])\n",
    "#print(dtmean_a_is[0])"
   ]
  },
  {
   "cell_type": "code",
   "execution_count": 27,
   "metadata": {},
   "outputs": [],
   "source": [
    "#let rs = if swdn_toa gt 0 then swup_sfc/swdn_sfc else 0\n",
    "\n",
    "###rs: reflection shortwave radiation at sfc = albedo\n",
    "rs_rm = np.zeros(shape=np.shape(st_d_rm))\n",
    "rs_ref = np.zeros(shape=np.shape(st_d_ref))\n",
    "\n",
    "####loop over all grids and time steps\n",
    "for t in np.arange(0,st_d_rm.shape[0],1):\n",
    "    for j in np.arange(0,st_d_rm.shape[2],1):\n",
    "        for i in np.arange(0,st_d_rm.shape[1],1):\n",
    "    \n",
    "            if st_d_rm[t,i,j] > 0.:\n",
    "                rs_rm[t,i,j] = sb_u_rm[t,i,j]/(sb_d_rm[t,i,j])\n",
    "            else:\n",
    "                rs_rm[t,i,j] = 0.\n",
    "\n",
    "\n",
    "####loop over all grids\n",
    "for j in np.arange(0,st_d_ref.shape[1],1):\n",
    "    for i in np.arange(0,st_d_ref.shape[0],1):\n",
    "        if st_d_ref[i,j] > 0.:\n",
    "            rs_ref[i,j] = sb_u_ref[i,j]/(sb_d_ref[i,j])\n",
    "        else:\n",
    "            rs_ref[i,j] = 0."
   ]
  },
  {
   "cell_type": "code",
   "execution_count": 29,
   "metadata": {},
   "outputs": [],
   "source": [
    "#let rr = if swdn_toa gt 0 then 0.05+0.85*(1-swdn_sfc/swdn_sfc_clr) else 0\n",
    "\n",
    "###rr: ratio of short wave radiation with and without clouds\n",
    "###parameterization  of upward atmospheric reflectivity; Winton (2006b), eqn. 4\n",
    "###Winton (2006b): \"The coefficients in eq. 4 are round numbers based on physical reasoning and \n",
    "### are not fit to any particular model result.\"\n",
    "###same as Winton (2005) eqn. 18\n",
    "rr_ref = np.zeros(shape=np.shape(st_d_ref))\n",
    "rr_rm = np.zeros(shape=np.shape(st_d_rm))\n",
    "\n",
    "####loop over all grids\n",
    "for j in np.arange(0,st_d_ref.shape[1],1):\n",
    "    for i in np.arange(0,st_d_ref.shape[0],1):\n",
    "\n",
    "        if st_d_ref[i,j] > 0.:\n",
    "            rr_ref[i,j] = 0.05+0.85*(1-sb_d_ref[i,j]/sb0_d_ref[i,j])\n",
    "        else:\n",
    "            rr_ref[i,j] = 0.\n",
    "        \n",
    "####loop over all grids and time steps\n",
    "for t in np.arange(0,st_d_rm.shape[0],1):\n",
    "    for j in np.arange(0,st_d_rm.shape[2],1):\n",
    "        for i in np.arange(0,st_d_rm.shape[1],1):\n",
    "            if st_d_rm[t,i,j] > 0.:\n",
    "                rr_rm[t,i,j] = 0.05+0.85*(1-sb_d_rm[t,i,j]/sb0_d_rm[t,i,j])\n",
    "            else:\n",
    "                rr_rm[t,i,j] = 0.\n",
    "        \n"
   ]
  },
  {
   "cell_type": "code",
   "execution_count": null,
   "metadata": {},
   "outputs": [],
   "source": []
  },
  {
   "cell_type": "code",
   "execution_count": 30,
   "metadata": {},
   "outputs": [],
   "source": [
    "#let tt = if swdn_toa gt 0 then (swdn_sfc-rr*swup_sfc)/swdn_toa else 0\n",
    "\n",
    "###tt: somehow related to atmospheric transmissivity\n",
    "###tt_fc: for clouds being the same as in pre-industrial times (fixed clouds)\n",
    "\n",
    "tt_ref = np.zeros(shape=np.shape(st_d_ref))\n",
    "tt_rm = np.zeros(shape=np.shape(st_d_rm))\n",
    "tt_fc_rm = np.zeros(shape=np.shape(st_d_rm))\n",
    "\n",
    "####loop over all grids\n",
    "for j in np.arange(0,st_d_ref.shape[1],1):\n",
    "    for i in np.arange(0,st_d_ref.shape[0],1):\n",
    "\n",
    "        if st_d_ref[i,j] > 0.:\n",
    "            tt_ref[i,j] = (sb_d_ref[i,j]-rr_ref[i,j]*sb_u_ref[i,j])/st_d_ref[i,j]\n",
    "        else:\n",
    "            tt_ref[i,j] = 0.\n",
    "            \n",
    "            \n",
    "####loop over all grids and time steps\n",
    "for t in np.arange(0,st_d_rm.shape[0],1):\n",
    "    for j in np.arange(0,st_d_rm.shape[2],1):\n",
    "        for i in np.arange(0,st_d_rm.shape[1],1):\n",
    "            if st_d_rm[t,i,j] > 0.:\n",
    "                tt_rm[t,i,j] = (sb_d_rm[t,i,j]-rr_rm[t,i,j]*sb_u_rm[t,i,j])/st_d_rm[t,i,j]\n",
    "                tt_fc_rm[t,i,j] = (sb_d_ref[i,j]-rr_ref[i,j]*sb_u_ref[i,j])/st_d_rm[t,i,j]\n",
    "            else:\n",
    "                tt_rm[t,i,j] = 0.\n",
    "                tt_fc_rm[t,i,j] = 0."
   ]
  },
  {
   "cell_type": "code",
   "execution_count": null,
   "metadata": {},
   "outputs": [],
   "source": []
  },
  {
   "cell_type": "code",
   "execution_count": 31,
   "metadata": {},
   "outputs": [],
   "source": [
    "#let s11 = swdn_toa[d=1]*tt[d=1]*(1-rs[d=1])/(1-rr[d=1]*rs[d=1])\n",
    "###s11, s12, s21, s22 are parts of eqn.6 in Winton (2006b)\n",
    "\n",
    "s11 = st_d_ref * tt_ref * (1-rs_ref) / (1-rr_ref*rs_ref)\n"
   ]
  },
  {
   "cell_type": "code",
   "execution_count": 32,
   "metadata": {},
   "outputs": [],
   "source": [
    "#let s12 = swdn_toa[d=1]*tt[d=1]*(1-rs[d=2])/(1-rr[d=1]*rs[d=2])\n",
    "s12=np.zeros(shape=rr_rm.shape)\n",
    "#print(s12.shape)\n",
    "#print(len(s12))\n",
    "\n",
    "for t in np.arange(0,len(dtmean),1):\n",
    "    s12[t,:,:] = st_d_ref * tt_ref * (1-rs_rm[t,:,:]) / (1-rr_ref*rs_rm[t,:,:])\n"
   ]
  },
  {
   "cell_type": "code",
   "execution_count": 33,
   "metadata": {},
   "outputs": [],
   "source": [
    "#let s21 = swdn_toa[d=1]*tt[d=2]*(1-rs[d=1])/(1-rr[d=2]*rs[d=1])\n",
    "\n",
    "s21=np.zeros(shape=rr_rm.shape)\n",
    "\n",
    "for t in np.arange(0,len(dtmean),1):\n",
    "    s21[t,:,:] = st_d_ref * tt_rm[t,:,:] * (1-rs_ref) / (1-rr_rm[t,:,:]*rs_ref)\n"
   ]
  },
  {
   "cell_type": "code",
   "execution_count": 34,
   "metadata": {},
   "outputs": [],
   "source": [
    "#let s21 = swdn_toa[d=1]*tt[d=2]*(1-rs[d=1])/(1-rr[d=2]*rs[d=1])\n",
    "###for clouds being the same as in pre-industrial times (fixed clouds)\n",
    "###tt => tt_fc; rr_rm => rr_ref\n",
    "\n",
    "s21_fc=np.zeros(shape=rr_rm.shape)\n",
    "\n",
    "for t in np.arange(0,len(dtmean),1):\n",
    "    s21_fc[t,:,:] = st_d_ref * tt_fc_rm[t,:,:] * (1-rs_ref) / (1-rr_ref[:,:]*rs_ref)\n"
   ]
  },
  {
   "cell_type": "code",
   "execution_count": 35,
   "metadata": {},
   "outputs": [],
   "source": [
    "#let s22 = swdn_toa[d=1]*tt[d=2]*(1-rs[d=2])/(1-rr[d=2]*rs[d=2])\n",
    "\n",
    "s22=np.zeros(shape=rr_rm.shape)\n",
    "\n",
    "for t in np.arange(0,len(dtmean),1):\n",
    "    s22[t,:,:] = st_d_ref * tt_rm[t,:,:] * (1-rs_rm[t,:,:]) / (1-rr_rm[t,:,:]*rs_rm[t,:,:])\n"
   ]
  },
  {
   "cell_type": "code",
   "execution_count": 36,
   "metadata": {},
   "outputs": [],
   "source": [
    "#let s22 = swdn_toa[d=1]*tt[d=2]*(1-rs[d=2])/(1-rr[d=2]*rs[d=2])\n",
    "###for clouds being the same as in pre-industrial times (fixed clouds)\n",
    "###tt => tt_fc; rr_rm => rr_ref\n",
    "\n",
    "s22_fc=np.zeros(shape=rr_rm.shape)\n",
    "\n",
    "for t in np.arange(0,len(dtmean),1):\n",
    "    s22_fc[t,:,:] = st_d_ref * tt_fc_rm[t,:,:] * (1-rs_rm[t,:,:]) / (1-rr_ref[:,:]*rs_rm[t,:,:])\n"
   ]
  },
  {
   "cell_type": "code",
   "execution_count": 37,
   "metadata": {},
   "outputs": [
    {
     "name": "stdout",
     "output_type": "stream",
     "text": [
      "(222, 145, 192)\n",
      "(222,)\n",
      "(222,)\n",
      "0.1891875674321286\n",
      "0.1911840439758597\n"
     ]
    }
   ],
   "source": [
    "#######global means\n",
    "\n",
    "\n",
    "#let fsaf = (s12-s11+s22-s21)/2\n",
    "####almost SAF, SAF=fsaf/dtmean\n",
    "fsaf=np.zeros(shape=rr_rm.shape)\n",
    "fsaf_mean=np.zeros(shape=dtmean.shape)\n",
    "fsaf_fc=np.zeros(shape=rr_rm.shape)\n",
    "fsaf_fc_mean=np.zeros(shape=dtmean.shape)\n",
    "\n",
    "print(fsaf.shape)\n",
    "print(fsaf_mean.shape)\n",
    "\n",
    "#SAF_mean=np.zeros(shape=rr_rm.shape)\n",
    "\n",
    "for t in np.arange(0,len(dtmean),1):\n",
    "    fsaf[t,:,:] = (s12[t,:,:]-s11[:,:]+s22[t,:,:]-s21[t,:,:])/2\n",
    "    fsaf_fc[t,:,:] = (s12[t,:,:]-s11[:,:]+s22_fc[t,:,:]-s21_fc[t,:,:])/2\n",
    "\n",
    "    #SAF = fsaf/dtmean\n",
    "    fsaf_mean[t] = np.average(fsaf[t,:,:],weights=weights_lat)\n",
    "    fsaf_fc_mean[t] = np.average(fsaf_fc[t,:,:],weights=weights_lat)\n",
    "\n",
    "SAF_mean = fsaf_mean/dtmean\n",
    "SAF_fc_mean = fsaf_fc_mean/dtmean\n",
    "\n",
    "print(SAF_mean.shape)\n",
    "#print(np.min(SAF),np.max(SAF))\n",
    "#print(np.mean(SAF))\n",
    "print(SAF_mean[0])\n",
    "print(SAF_fc_mean[0])"
   ]
  },
  {
   "cell_type": "code",
   "execution_count": 38,
   "metadata": {},
   "outputs": [
    {
     "name": "stdout",
     "output_type": "stream",
     "text": [
      "(222, 145, 192)\n",
      "(222,)\n"
     ]
    }
   ],
   "source": [
    "####NH sea ice only\n",
    "fsaf_nh_i = np.zeros(shape=rr_rm.shape)\n",
    "fsaf_nh_i = np.ma.masked_where(nh_i_3d==0.0,fsaf)\n",
    "fsaf_mean_nh_i = np.zeros(shape=dtmean.shape)\n",
    "\n",
    "####NH land snow only\n",
    "fsaf_nh_s = np.zeros(shape=rr_rm.shape)\n",
    "fsaf_nh_s = np.ma.masked_where(nh_s_3d==0.0,fsaf)\n",
    "fsaf_mean_nh_s = np.zeros(shape=dtmean.shape)\n",
    "\n",
    "####NH sea ice and land snow only\n",
    "fsaf_nh_is = np.zeros(shape=rr_rm.shape)\n",
    "fsaf_nh_is = np.ma.masked_where(nh_is_3d==0.0,fsaf)\n",
    "fsaf_mean_nh_is = np.zeros(shape=dtmean.shape)\n",
    "\n",
    "####Arctic sea ice only\n",
    "fsaf_a_i = np.zeros(shape=rr_rm.shape)\n",
    "fsaf_a_i = np.ma.masked_where(a_i_3d==0.0,fsaf)\n",
    "fsaf_mean_a_i = np.zeros(shape=dtmean.shape)\n",
    "\n",
    "####Arctic land snow only\n",
    "fsaf_a_s = np.zeros(shape=rr_rm.shape)\n",
    "fsaf_a_s = np.ma.masked_where(a_s_3d==0.0,fsaf)\n",
    "fsaf_mean_a_s = np.zeros(shape=dtmean.shape)\n",
    "\n",
    "####Arctic sea ice and land snow only\n",
    "fsaf_a_is = np.zeros(shape=rr_rm.shape)\n",
    "fsaf_a_is = np.ma.masked_where(a_is_3d==0.0,fsaf)\n",
    "fsaf_mean_a_is = np.zeros(shape=dtmean.shape)\n",
    "\n",
    "\n",
    "print(fsaf_nh_i.shape)\n",
    "print(fsaf_mean_nh_i.shape)\n",
    "\n",
    "for t in np.arange(0,len(dtmean),1):\n",
    "    fsaf_mean_nh_i[t] = np.average(fsaf_nh_i[t,:,:],weights=weights_lat)\n",
    "    fsaf_mean_nh_s[t] = np.average(fsaf_nh_s[t,:,:],weights=weights_lat)\n",
    "    fsaf_mean_nh_is[t] = np.average(fsaf_nh_is[t,:,:],weights=weights_lat)\n",
    "    fsaf_mean_a_i[t] = np.average(fsaf_a_i[t,:,:],weights=weights_lat)\n",
    "    fsaf_mean_a_s[t] = np.average(fsaf_a_s[t,:,:],weights=weights_lat)\n",
    "    fsaf_mean_a_is[t] = np.average(fsaf_a_is[t,:,:],weights=weights_lat)\n",
    "\n",
    "SAF_mean_nh_i = fsaf_mean_nh_i/dtmean\n",
    "SAF_mean_nh_s = fsaf_mean_nh_s/dtmean\n",
    "SAF_mean_nh_is = fsaf_mean_nh_is/dtmean\n",
    "SAF_mean_a_i = fsaf_mean_a_i/dtmean\n",
    "SAF_mean_a_s = fsaf_mean_a_s/dtmean\n",
    "SAF_mean_a_is = fsaf_mean_a_is/dtmean\n",
    "\n",
    "\n",
    "#print(SAF_mean_nh_i.shape)\n",
    "#print(SAF_mean_nh_i[0])\n",
    "#print(SAF_mean_nh_s[0])\n",
    "#print(SAF_mean_nh_is[0])\n",
    "#print(SAF_mean_a_i[0])\n",
    "#print(SAF_mean_a_s[0])\n",
    "#print(SAF_mean_a_is[0])"
   ]
  },
  {
   "cell_type": "code",
   "execution_count": 39,
   "metadata": {},
   "outputs": [
    {
     "name": "stdout",
     "output_type": "stream",
     "text": [
      "(222, 145, 192)\n",
      "(222,)\n",
      "(222,)\n",
      "0.4252876776733028\n",
      "0.19852873260097184\n",
      "0.5323452422915106\n",
      "0.31424642400768676\n",
      "0.12095643650604372\n",
      "0.3643157070785704\n"
     ]
    }
   ],
   "source": [
    "####NH sea ice only\n",
    "fsaf_fc_nh_i = np.zeros(shape=rr_rm.shape)\n",
    "fsaf_fc_nh_i = np.ma.masked_where(nh_i_3d==0.0,fsaf_fc)\n",
    "fsaf_fc_mean_nh_i = np.zeros(shape=dtmean.shape)\n",
    "\n",
    "####NH land snow only\n",
    "fsaf_fc_nh_s = np.zeros(shape=rr_rm.shape)\n",
    "fsaf_fc_nh_s = np.ma.masked_where(nh_s_3d==0.0,fsaf_fc)\n",
    "fsaf_fc_mean_nh_s = np.zeros(shape=dtmean.shape)\n",
    "\n",
    "####NH sea ice and land snow only\n",
    "fsaf_fc_nh_is = np.zeros(shape=rr_rm.shape)\n",
    "fsaf_fc_nh_is = np.ma.masked_where(nh_is_3d==0.0,fsaf_fc)\n",
    "fsaf_fc_mean_nh_is = np.zeros(shape=dtmean.shape)\n",
    "\n",
    "####Arctic sea ice only\n",
    "fsaf_fc_a_i = np.zeros(shape=rr_rm.shape)\n",
    "fsaf_fc_a_i = np.ma.masked_where(a_i_3d==0.0,fsaf_fc)\n",
    "fsaf_fc_mean_a_i = np.zeros(shape=dtmean.shape)\n",
    "\n",
    "####Arctic land snow only\n",
    "fsaf_fc_a_s = np.zeros(shape=rr_rm.shape)\n",
    "fsaf_fc_a_s = np.ma.masked_where(a_s_3d==0.0,fsaf_fc)\n",
    "fsaf_fc_mean_a_s = np.zeros(shape=dtmean.shape)\n",
    "\n",
    "####Arctic sea ice and land snow only\n",
    "fsaf_fc_a_is = np.zeros(shape=rr_rm.shape)\n",
    "fsaf_fc_a_is = np.ma.masked_where(a_is_3d==0.0,fsaf_fc)\n",
    "fsaf_fc_mean_a_is = np.zeros(shape=dtmean.shape)\n",
    "\n",
    "\n",
    "print(fsaf_fc_nh_i.shape)\n",
    "print(fsaf_fc_mean_nh_i.shape)\n",
    "\n",
    "for t in np.arange(0,len(dtmean),1):\n",
    "    fsaf_fc_mean_nh_i[t] = np.average(fsaf_fc_nh_i[t,:,:],weights=weights_lat)\n",
    "    fsaf_fc_mean_nh_s[t] = np.average(fsaf_fc_nh_s[t,:,:],weights=weights_lat)\n",
    "    fsaf_fc_mean_nh_is[t] = np.average(fsaf_fc_nh_is[t,:,:],weights=weights_lat)\n",
    "    fsaf_fc_mean_a_i[t] = np.average(fsaf_fc_a_i[t,:,:],weights=weights_lat)\n",
    "    fsaf_fc_mean_a_s[t] = np.average(fsaf_fc_a_s[t,:,:],weights=weights_lat)\n",
    "    fsaf_fc_mean_a_is[t] = np.average(fsaf_fc_a_is[t,:,:],weights=weights_lat)\n",
    "\n",
    "SAF_fc_mean_nh_i = fsaf_fc_mean_nh_i/dtmean\n",
    "SAF_fc_mean_nh_s = fsaf_fc_mean_nh_s/dtmean\n",
    "SAF_fc_mean_nh_is = fsaf_fc_mean_nh_is/dtmean\n",
    "SAF_fc_mean_a_i = fsaf_fc_mean_a_i/dtmean\n",
    "SAF_fc_mean_a_s = fsaf_fc_mean_a_s/dtmean\n",
    "SAF_fc_mean_a_is = fsaf_fc_mean_a_is/dtmean\n",
    "\n",
    "#SAF_fc_mean_nh_i = fsaf_fc_mean_nh_i/dtmean_nh_i\n",
    "#SAF_fc_mean_nh_s = fsaf_fc_mean_nh_s/dtmean_nh_s\n",
    "#SAF_fc_mean_nh_is = fsaf_fc_mean_nh_is/dtmean_nh_is\n",
    "#SAF_fc_mean_a_i = fsaf_fc_mean_a_i/dtmean_a_i\n",
    "#SAF_fc_mean_a_s = fsaf_fc_mean_a_s/dtmean_a_s\n",
    "#SAF_fc_mean_a_is = fsaf_fc_mean_a_is/dtmean_a_is\n",
    "\n",
    "print(SAF_fc_mean_nh_i.shape)\n",
    "print(SAF_fc_mean_nh_i[0])\n",
    "print(SAF_fc_mean_nh_s[0])\n",
    "print(SAF_fc_mean_nh_is[0])\n",
    "print(SAF_fc_mean_a_i[0])\n",
    "print(SAF_fc_mean_a_s[0])\n",
    "print(SAF_fc_mean_a_is[0])"
   ]
  },
  {
   "cell_type": "code",
   "execution_count": 43,
   "metadata": {},
   "outputs": [
    {
     "data": {
      "image/png": "iVBORw0KGgoAAAANSUhEUgAABMkAAAJmCAYAAABGyteVAAAABHNCSVQICAgIfAhkiAAAAAlwSFlzAAALEgAACxIB0t1+/AAAADl0RVh0U29mdHdhcmUAbWF0cGxvdGxpYiB2ZXJzaW9uIDMuMC4yLCBodHRwOi8vbWF0cGxvdGxpYi5vcmcvOIA7rQAAIABJREFUeJzs3Xl01NX9//HnOyt7QtiVJSwKtiooaQuIgihBLcgiizu489UW61aXVsXvj35rq0dxQwQKqAiligqILCoEy1pAwQ3FAgEiICICCUsgyf39MQszmclKlpF5Pc6Z85m52+d+5oackzd3MeccIiIiIiIiIiIi0SymujsgIiIiIiIiIiJS3RQkExERERERERGRqKcgmYiIiIiIiIiIRD0FyUREREREREREJOopSCYiIiIiIiIiIlFPQTIREREREREREYl6CpKJiIiIiIiIiEjUi9ggmZkNNrMXzOzfZnbQzJyZTauqdsysm5m9b2b7zOywmX1mZn8ws9jyPZGIiIiIiIiIiESquOruQDH+DHQEcoAsoENVtWNm/YFZwFFgJrAP6Ac8C1wADClnX0REREREREREJAJF7Ewy4B7gTKAe8D9V1Y6Z1QMmAvlAT+fcLc65B4BOwEpgsJldfRL9ERERERERERGRCBOxQTLn3BLn3LfOOVfF7QwGGgH/dM6tDWjnKJ5ZaXByQTsREREREREREYkwERskq0a9vNcFYfI+Bg4D3cwsseq6JCIiIiIiIiIilUlBslDtvddNhTOcc3nAVjx7ubWpyk6JiIiIiIiIiEjlieSN+6tLkvd6oIh8X3pyuEwzux24HaBmzZqdW7RoUbG9k5NSUFBATIxiw9FIYx+9NPbRS2MfvTT20UtjH5007tFLYx+9Nm3atNc516ii21WQrOzMew27x5lzbgIwASAtLc2tXbs2XDGpJhkZGfTs2bO6uyHVQGMfvTT20UtjH7009tFLYx+dNO7RS2MfvcxsW2W0q5BrKN9MsaQi8usVKiciIiIiIiIiIj9zCpKF+sZ7PbNwhpnFAa2BPGBLVXZKREREREREREQqj4JkoRZ7r5eFybsIqAWscM7lVl2XRERERERERESkMp0SQTIzizezDmbWtgKaewvYC1xtZmkB96gBjPF+fLncrX/1FcyfD/n5J9VJERERERERERGpOBG7cb+ZDQAGeD829V67mtlU7/u9zrn7ve9PBzYC24DUk2gH59xBM7sNT7Asw8z+CewDrgTae9NnluuhtmyBzp3h6FH461/hoYfK1YyIiIiIiIiIiFSsiA2SAZ2A4YXS2nhf4AmI3U/JytyOc+5dM+sB/Am4CqgB/Be4F3jeORf2ZMsSPfqoJ0AG8PDDCpKJiIiIiIiIiESIiA2SOedGA6NLWTYTsJNtp1C95cAVZa1XrLVrK7Q5ERERERERERGpGKfEnmQ/G1u3VncPREREREREREQkjIidSXbK2bEDjh8PTsvNhcTE6umPiIiIiIicsnJzc9m3bx/Z2dnkn+KHhiUlJbFx48bq7oZUA439qSE2Npa6deuSkpJCYjXHSBQkqyorV4am7d4NrVpVfV9EREREROSUlZuby/bt26lfvz6pqanEx8djFnZ3mlNCdnY2devWre5uSDXQ2P/8Oec4fvw4Bw8eZPv27bRs2bJaA2VabllVwgXJdu2q+n6IiIiIiMgpbd++fdSvX5+GDRuSkJBwSgfIROTnzcxISEigYcOG1K9fn3379lVrfxQkqyobNoSm7d5d9f0QEREREZFTWnZ2NvXq1avuboiIlEm9evXIzs6u1j4oSFZVwg20ZpKJiIiIiEgFy8/PJz4+vrq7ISJSJvHx8dW+h6KCZFXlyJHQNM0kExERERGRSqAlliLycxMJv7cUJKsq4YJkmkkmIiIiIiIiIhIRFCSrKgqSiYiIiIiIiIhELAXJqogLEyRzWm4pIiIiIiIiIhIRIjZIZmaDzewFM/u3mR00M2dm08rZVnMzm2xmO80s18wyzWysmdUvorwr5rWqPH1whw+Hpu3cWZ6mREREREREJMplZmZiZowYMeKk2pk6dSpmxtSpUyukX+FkZGRgZowePbrS7iFSESI2SAb8Gfgd0An4rryNmFlbYB1wE/Af4FlgC3A3sNLMGhRRdRvwRJjXpDJ3oqCAmGPHQvu2Zw8UFJS5ORERERERESlefn4+EydOpEePHqSkpBAfH0/jxo0599xzufXWW5kzZ06x9Xv37o2Z0aJFi2JP3BsxYgRmVuSrZ8+eFfxkIlJZ4qq7A8W4B8gC/gv0AJaUs51xQGNglHPuBV+imT3jvcdfgJFh6mU650aX857Bjh498db7SgYsLw9+/BEaNaqQ24iIiIiIiIgnQNa3b18WLFhAcnIyv/3tb2nevDn79u1j8+bNTJ8+na+//porr7wybP0tW7bw0UcfYWZkZWUxf/58+vbtW+w9+/fvT6dOnULSU1NTK+KRRKQKRGyQzDnnD4qV9xhQM2sDpAOZwEuFsh8HbgduMLP7nHOHytfTUgjYj+wIsBtPkAzwbN6vIJmIiIiIiEiFmTFjBgsWLKBjx44sXbqUpKSkoPzDhw+zevXqIutPnDgR5xwPPfQQTz75JBMmTCgxSDZgwICTXvooItUrkpdbVoRe3usi51zQukbnXDawHKgFdAlTN9nMbjazR8zsLjMLV6Z0CgXJgs601L5kIiIiIiIiFWrFihWAZylk4QAZQK1atbj44ovD1s3Ly2Pq1KnUq1ePxx57jPPPP5/333+f774r9y5ApbZw4UIuuOACateuTUpKCgMGDODrr7/2L+nMzMwsVTu7du3irrvuIjU1lYSEBBo1asSgQYNYt25dsfXmzZtHt27dqF27NvXr12fw4MF8++23IeU2bdrEQw89RFpaGo0aNSIxMZFWrVpx++23k5WVVZ5HF4kIp3qQrL33uqmIfN+/9jPD5HUE/oFnOeaLePYvW29m55S5F4WCZFsD877+uszNiYiIiIiISNEaNPBsPb1pU1F/ChZtzpw57N69m2HDhlGzZk1GjBhBfn4+kydPruhuBpk5cyZXXHEFn376KUOGDOGOO+7gp59+omvXrqUOjgFs3bqVtLQ0xo0bR9u2bbnvvvvo06ePPwD23nvvha339ttvM2DAAJo3b87dd99N165dmTVrFl26dOGbb74JKTt+/HhatGjBNddcw+9//3t+8YtfMGnSJH71q19VSUBRpDJE7HLLCuL7L4MDReT70pMLpT8DzMITXDsKdAAeBAYDi82sk3Mu7L96M7sdzzJOmjRpQkZGBrU3b+ZX3vwjwGcB5XctXMg3YdatS+XIyckhIyOjursh1UBjH7009tFLYx+9NPbRS2PvkZSURHZ2dti8evXqVXFvyu/gwYOlKpefnx/yvH369OFvf/sb48ePZ9++ffTr149OnTrRsmXLEtsbN24cAEOHDiU7O5t+/fpx//33M2nSJEaNGkVMTPBck+PHjwPw1ltvhQSTAO68806Skwv/yRksOzubkSNHEhcXx4cffsg555yYm/H444/z7LPPAp6fcd+z5uTk+O8f+Py33norO3fu5NFHH+WBBx7wp48YMYLLLruMG2+8kS+//JI6deoAcNS7h/bcuXOZOXMml19+edB38dBDD3HHHXcwd+5cf/rAgQO59dZbSUxMDHqOjz76iKuuuiqoz+BZ3gqQm5tb5M9meYQbe/l5O3r0aPX+HnfORfwL6Ak4YFoZ603w1ru1iPz/8+Y/VMr23vKWf7Y05Tt37uycc86tWuUcOAfuP+B6eN87cO78851UnSVLllR3F6SaaOyjl8Y+emnso5fGPnpp7D2++uqrIvO8f8/8LF6ldfDgwbDpM2fOdE2bNg1qMyUlxQ0YMMDNmTMnbJ3MzEwXExPj2rdvH5Q+aNAgB7j58+eH1Bk+fHixz7F169YSn+H11193gLvppptC8rKzs11ycnJIW1u3bnWAGz58uD9tx44dDnAtW7Z0x44dC2nr+uuvd4B79dVX/WlTpkxxgOvVq1dI+by8PNe2bVsHuMzMzBKfwznnzjnnHNe6deugtCVLljjAPf7446Vqo7SKGnv5+Sru91cgYK2rhPjTqb7c0jdTLHQRuke9QuVKMt57vahMvSi03PLzwLwvv4S8vDI1JyIiIiIiIsUbOnQo27dvZ+HChTz66KP07duXgoIC3n33Xa688kqGDx/umwzhN2nSJAoKCkI24Pd9njBhQpH3mzJlStg/uktzuuWnn34KQPfu3UPy6tSpE/bUzOLaufDCC4mPjw/J79WrV1C5QD169AhJi42N9fcpsI5zjmnTpnHppZfSqFEj4uLiMDPMjM8//1zLLeVn61Rfbumb6xpuzzGAM7zX0i5U/8F7rV2mXhQKku0DsoDmALm58O23cNZZZWpSRERERESkrAoHhU518fHxpKenk56eDniW582aNYubb76Z1157jYEDBzJgwAB/3pQpU4iJieGGG24Iaufyyy+nadOmzJ07l927d9O0adMK7eeBA555G02aNAmbX1R6Ue00a9YsbL4vff/+/aW+h+9ZfW0D3HvvvYwdO5ZmzZrRp08fTj/9dGrWrAnA1KlT2bZtW6n6KxJpTvUg2RLvNd3MYlzACZdmVhe4AE/calUp2/OdcLmlLJ3Iy872f9FHgLi4OD7Ly/MEyQA++0xBMhERERERkUoWGxvL0KFD+fzzzxkzZgyLFy/2B8nee+89/wyo5s2bF9nG5MmTeeSRRyq0X7694r7//vuw+UWlF+Y7yXP37t1h83ft2hVUrjT38LXlq7Nnzx6ef/55zj77bFasWEHdunWDys+YMaNUfRWJRKdEkMzM4oG2wHHn3GZfunNus5ktAtKBu4AXAqo9gWdG2CvOuUMBbZ0PfBOY5k0/F89JlwDTytK/YwcP+r/o43FxNGnShM+++44rfAU++wyGDStLkyIiIiIiIlJOvsBO4My6iRMnAtC3b9+ws6ry8/OZOnUqkyZN4uGHH8bMKqw/5513HgDLli3j5ptvDsrLyclh/fr1ZW4nLy+PuLjgP/mXLPHMIzn//PND6i5dujQkLT8/n2XLlgW1vWXLFgoKCkhPTw8JkGVlZbFlS5nmlIhElIgNkpnZAGCA96NvLmtXM5vqfb/XOXe/9/3pwEZgG5BaqKk7gRXA82Z2ibfcb4CL8Syz/FOh8qOAQWa2GNgB5OI53fIyIBaYCJQpNJ4XcCrL8bg4mjVrxteBa7T1S0RERERERKTCzJgxg4YNG3LJJZeEnEa5e/duf0Dsoos8201nZWWxYMEC6tevz5tvvkmNGjXCtvvf//6XZcuW8eGHH9K7d+8K62///v1JSkrijTfe4O6776Zjx47+vDFjxoRdHhlO8+bN6d27Nx988AFjx47l/vvv9+etXr2a6dOnU79+fQYOHBhSd/Hixbz33nv07dvXn/biiy+yefNmLr74Ylq1agXg32Nt2bJl5OfnExsbC3iCebfddht52nNbfsYiNkgGdAKGF0pr432BJyB2PyXwziZLA/4XT6DrCmAX8DzwhHNuX6Eq7+LZ0P9coBdQA/gRmA9MdM7NKeuDHA8IkuXFxdG8eXO2r117osCOHWVtUkRERERERIqwevVqnnvuOZo2bUr37t1p3bo1AFu3bmXevHkcOXKE/v37M3jwYMCzYX9+fj7XX399kQEygFtvvZVly5YxYcKECg2S1atXj3HjxnH99dfTrVs3hg4dSrNmzVixYgUbNmygR48eLF26NCTgF8748eO54IILeOCBB1i0aBFpaWns2LGDN998k5iYGKZMmRIyAwygX79+DBw4kIEDB9KuXTs2bNjA+++/T0pKCuPGjfOXa9q0KVdffTX//Oc/6dSpE+np6Rw4cIAPPviAGjVq0KlTp1LPfBOJNBF7uqVzbrRzzop5pQaUzSycVqitHc65m5xzzZxzCc65Vs65u8MEyHDOveucG+Sca+ecq+ct38w51688ATKAvJycE+/j4/nlL39JUFhs+/byNCsiIiIiIiJh3Hfffbz44ot06dKFzz77jPHjxzN27FiWLVtGz549ef3113n77bcxMwoKCpg8eTLgCYIVZ8iQISQlJTF79mz27NlToX2+9tprmTdvHh07dmTmzJm8/PLLJCUlsXLlSurUqQOc2LusOG3atGHt2rWMHDmSb775hqeffpr58+dz2WWXsXz5cvr37x+23qBBg3jnnXfYsWMHzz33HMuXL2fQoEGsXLmSDh06BJX9xz/+wSOPPMKRI0d46aWXWLhwIX379mXFihVh9zsT+bmwaDvdpCqlpaW5tWvXsnPkSE575RUAJjZpQvILL3Dj0KH4z7yMjYWjRyEukif2nRoyMjLo2bNndXdDqoHGPnpp7KOXxj56aeyjl8beY+PGjZwVRQeDZWdnh50ZdarIz8+nTZs25ObmFrkhf7Q61cc+GpX295eZrXPOpVX0/SN2JtmppCBgJll+QgIdO3bkKOA/OyQ/H7ynjIiIiIiIiEj02b9/P4cPHw5Kc84xZswYtm/fzqBBg6qpZyLRQ1OXqkDBoRMHZRYkJtK2bVtq1qzJjiNH8J+ZsmMHtGhRLf0TERERERGR6rVq1SqGDRtGeno6qamp5OTksGrVKtavX0+LFi0YPXp0dXdR5JSnmWRVwAX8b4CrUYPY2FjOOeccgnYi075kIiIiIiIiUat9+/b07duXNWvWMG7cOCZPnszBgwcZNWoUa9asoXHjxtXdRZFTnmaSVQF35MiJ996TUjp27MiO//znRCGdcCkiIiIiIhK1WrduzRtvvFHd3RCJappJVhUCgmTUrAmgmWQiIiIiIiIiIhFEQbIqYEePnnhfqxYAqampBM0d00wyEREREREREZFqoyBZFQgXJGvVqpVmkomIiIiIiIiIRAgFyapATG7uife1awPQsmXLoJlkTjPJRERERERERESqjYJkVSD22DH/e99MsqSkJA7VqcNxX/revRBwCqaIiIiIiIiIiFSdiAySmdlgM3vBzP5tZgfNzJnZtHK21dzMJpvZTjPLNbNMMxtrZvWLqfMLM/uXme0xs6Nm9o2ZPWFmNcvTh8AgWWydOr570LxVK74LLJiVVZ7mRURERERERETkJEVkkAz4M/A7oBMEx5HKwszaAuuAm4D/AM8CW4C7gZVm1iBMnd8Aa4ABwIfAc8BB4DHgAzNLLGs/4o4fP/G+bl3/+5YtW2pfMhERERERERGRCBCpQbJ7gDOBesD/nEQ744DGwCjn3ADn3EPOuV54gmXtgb8EFjazWGAKUAsY7Jy71jn3IPAbYBZwgbdvZRKXl+d/H1+vnv99SJBM+5KJiIiIiIiIiFSLiAySOeeWOOe+dc658rZhZm2AdCATeKlQ9uPAIeAGM6sdkN4DOAv42Dk3J6A/BcAfvR9HmpmVpS8xBQX+9wm1T9yu8Ob9mkkmIiIiIiIiIlI9IjJIVkF6ea+LvEEuP+dcNrAcz4yxLmHqLCjcmHNuC7AJaAW0KUtHLCBIVsO7cT9oJpmIiIiIiIiUT2ZmJmbGiBEjTqqdqVOnYmZMnTq1QvoVTkZGBmbG6NGjS13n4MGDjBo1itTUVOLi4jAz1q9fX662Kltl9qkqxqc8RowYgZmRmZlZ3V2pUKdykKy997qpiPxvvdczT7JOiSxgQlzhIJlmkomIiIiIiFS8/Px8Jk6cSI8ePUhJSSE+Pp7GjRtz7rnncuuttzJnzpxi6/fu3Rszo0WLFuTn5xdZzhcsKOrVs2fPCn6y6PDHP/6RF154gXPOOYeHH36Yxx9/nKZNm1Z3t+QUF1fdHahESd7rgSLyfenJJ1kniJndDtwO0KRJEzIyMvhNwEyyTf/9L/EZGQDs3r2bbQF1j27YwCpvnlSOnJwcMvQdRyWNffTS2EcvjX300thHL429R1JSEtnZ2dXdjSqTn58f8rz5+fkMGTKEDz/8kOTkZNLT0zn99NP56aef2Lp1K9OnT+fLL7/k4osvDtvm1q1b+eijjzAzsrKymDVrFpdffnnYsse9B7X99re/5ZxzzgnJb9WqVaWMR05Ojv/+J9P+0aNH/dfK+rk5fPgwALm5uaW+x9y5c2nXrh3Tp08PSj/rrLNYu3YtDRo0CDv21aE8z1daVTE+5eH7uc/JyanQfh09erRaf4+fykGykvj2FSvLvmcl1nHOTQAmAKSlpbmePXtyNCD/V1268OsePQDPD9WNQA5QB6ixZw89U1MhNbUMXZKyyMjI0P/kRCmNffTS2EcvjX300thHL429x8aNG6lbt251d6PKZGdnhzzvtGnT+PDDD+nYsSNLly4lKSkpKP/w4cOsXr26yO9pxowZOOd46KGHePLJJ5k2bRpDhw4NWzY+Ph6AwYMHn/TSx7KoU6eO//4nM941atTwXyvr56aWd0VVYmJiqe+xa9cuLrroopDydevWpUmTJkD4sa8O5Xm+0qqK8SkP3899nTp1KrRfNWrU4Lzzzquw9srqVF5u6Zv1lVREfr1C5cpbp0SBX3LNgI374+PjaXz66SwLLKz/+RIRERERETkpK1asADxLIQsHyMAT1ChqFlleXh5Tp06lXr16PPbYY5x//vm8//77fPfdd5XaZ4CFCxdywQUXULt2bVJSUhgwYABff/11mfd/2rVrF3fddRepqakkJCTQqFEjBg0axLp164qtN2/ePLp160bt2rWpX78+gwcP5ttvvw0pt2nTJh566CHS0tJo1KgRiYmJtGrVittvv52srKzyPLpfz549MTOccyxdujRk2Wq4/b/efvttzIwuXbr4Zzj5fPHFF9SqVYvTTjuNPXv2BOVlZWXxu9/9jjZt2pCYmEiDBg248sorWbNmTdi+ff/999xyyy00adKEmjVr0qlTJ1599dVyP+vMmTO55JJLSElJoUaNGqSmpnLNNdewdu3aUtVft24dV111FY0bN/aPwZ133smuXbtCyvq+13CK2/fsww8/5MILLwz5mSzKnDlzuOSSS2jWrBmJiYmcdtpp9OjRg3HjxpXqmarbqTyT7Bvvtaj9w87wXgP3HytPnRLFFLEnGXj2JVvy3Xdc5ktYsgSq8H8fRERERERETjUNGjQAPMGcspozZw67d+/mtttuo2bNmowYMYJRo0YxefJkHn300Yruqt/MmTO59tprSUxMZOjQoTRr1owVK1bQtWtXOnbsWOp2tm7dSvfu3dm5cye9evXimmuuYceOHbz55pvMmzePWbNm0bdv35B6b7/9NvPnz2fgwIH07NmT9evXM2vWLJYsWcKKFSto3759UNnx48dz8cUX061bNxISEvjyyy+ZNGkSc+fOZe3atZx++unl+h5GjBhBz549eeKJJ2jVqpV/dl5qMSuuBg0axF133cVLL73En/70J/7+978DnhmDw4YNIzc3l2nTptG4cWN/nU8++YT09HT27dtHnz59GDRoEHv37uXdd9+le/fuvPPOO1xxxRX+8j/++CPdunVjy5YtdO/ene7du7Nr1y5GjhxJenp6mZ7ROcdNN93Eq6++SsOGDRk0aBCNGjUiKyuLJUuW0L59e9LS0opt47333uOqq67COcfgwYNp1aoV69at4+WXX2b27NksX7682O+sNN566y2GDRtGQkICw4YNo1mzZixbtoyuXbty7rnnhpSfMGECd9xxB02bNqVfv340bNiQPXv28NlnnzFlyhTuvPPOk+pPlXDORfQL6IlneeO0MtZr6623FYgplFcXzyrHw0DtgPRe3jpLw7TXxpuXCVhp+tC5c2fnnHP54Jz3tSMz0wUaNmyY+3VAvmvRwrmCAieVY8mSJdXdBakmGvvopbGPXhr76KWxj14ae4+vvvqq6MzAvz0i/VVKBw8eDEn75JNPXHx8vDMzd/3117tZs2a5zEJ/ixWlT58+DnArVqxwzjm3d+9el5CQ4Fq1auXy8/NDyg8fPtwBrn///u7xxx8Pef3000+leobk5GSXkJDg1q9fH5T34IMPOu/fom7r1q3+9K1btzrADR8+PKh8enq6A9yYMWOC0pcvX+5iY2NdSkqKy87O9qdPmTLF3/7cuXOD6owdO9YBrlevXkHpWVlZ7ujRoyHPsXDhQhcTE+NGjhwZlL5kyRIHuMcff7ykr8IPcD169AhJD2wrcOyPHj3qzjvvPGdmbv78+c4550aMGOEA99hjjwW1cfz4cde2bVuXmJjoMjIygvK+++47d9ppp7mmTZsGPeNtt93mAPeHP/whqPyaNWtcXFxcmZ7vlVdecYD71a9+5fbv3x+Ul5eX53bu3On/7BufKVOm+NOys7NdgwYNXExMjPv444+D6j/55JMOcL179w5K79Gjh6OIf1dF3SMlJcXFxcW5NWvWBJX/wx/+EPZn8vzzz3cJCQnu+++/D7nHDz/8EPbehRX7+ysAsNZVQgzqZ7/c0szizayDmbUNTHfObQYWAanAXYWqPQHUBl5zzh0KSF8KbAQuMrMrA+4RA/zN+3G8d0BKp9CXHG4m2SeAf5u7HTvgZzINUUREREREJBKdd955TJs2jSZNmjBt2jSuuuoqUlNTadCgAQMHDmTu3Llh623bto0PPviA9u3b07VrV8AzK61v375s27aNRYsWFXnP2bNn88QTT4S89u/fX2J/Z8+ezf79+7nuuutCZo39+c9/Jjm5yLPjgmRlZbFo0SJatmzJH//4x6C8bt26cc0117Bv3z7efvvtkLq9evUKmWH2u9/9jrZt27J48WK2bTtx7Nzpp59OYmJiSBvp6en88pe/ZOHChaXqb0VKTExk5syZ1K5dmxtvvJGnn36aqVOnctFFF/HYY48FlZ03bx6bN2/m97//PT28e4b7nHbaafzxj39k9+7dfPTRR4BnP/E33niDunXrBi3zBEhLS+O6664rU19feOEFAF555ZWQ5cCxsbE0a9as2PqzZ8/mxx9/ZNiwYVx44YVBeffddx+pqal88MEHbN++vUz9KnyPffv2ce2114bMahs9enTYZcwAcXFx/v3KAjVs2LDcfalKERkkM7MBZjbVzKYCD3mTu/rSzOzpgOKn4wlsfRSmqTuBPcDzZvaumf3VzBYD9+BZMvmnwMLOuXzgJjwzzN4ys+lm9iQJgyJIAAAgAElEQVSwGhgMLAeeLdPDFIqnxcYFr3Bt1aoVecDswMR774Uwa4hFRERERESkdIYOHcr27dtZuHAhjz76KH379qWgoIB3332XK6+8kuHDh1N4/sOkSZMoKCgI2YDf93nChAlF3m/KlClhZ6aUZsnbp59+CkD37t1D8urUqUOnTp1KbCOwnQsvvDBsoKJXr15B5QIVDhaBJ2Dj61NgHecc06ZN49JLL6VRo0bExcX59w77/PPPq2T/tnDOOOMMXnnlFX744QceeOABGjZsyPTp04mNjQ0qt3LlSsATFB09enTI6z//+Q/gOQQD4Ouvv+bw4cN06tQpbHCoLAeGHDp0iC+++IImTZqUe4P6Tz75BDgxnoHi4uK46KKLgPDjXNZ7hPu5SEpKCvszed1113H48GF++ctfcs899/Duu+/yww8/lLsP1SFS9yTrBAwvlNbG+wLYBtxfUiPOuc1mlgb8L3AZcAWwC3geeMI5ty9MndVm9is8s83S8SzN3OZt40nnXG6ZnqSgwP82D4iJCY5LtmzZEoC7gaExMSQUFMCxY/Dpp1BC9FhERERERKRMyrAo5lQQHx9Penq6f8+o/Px8Zs2axc0338xrr73GwIEDGTBggD9vypQpxMTEcMMNNwS1c/nll9O0aVPmzp3L7t27adq0aYX288ABz9lwvlMbCysqvah2ipqJ5EsPN7utqHv4ntXXNsC9997L2LFjadasGX369OH000+nZs2agGcT+MBZZ1Wtd+/e1KtXj4MHDzJkyJCwe6P9+OOPALz55pvFtpWTkwOUPD5l+Xnwfffl3bMtsD/lGeey3qMsz3zvvffSsGFDxo0bx/PPP8/YsWMxM3r06MFTTz1V4j5rkSAig2TOudHA6FKWzQTCH9Hgyd+BZ3ZYWe7/FTCkLHWKlJ/vf1tA0UGyfcDCmjXpd8i7+vMkfphFREREREQkVGxsLEOHDuXzzz9nzJgxLF682B8ke++99/wzoJo3b15kG5MnT+aRRx6p0H7Vq1cP8JyeGE5R6YX5Zjnt3r07bL7v1MNws6GKuoevLV+dPXv28Pzzz3P22WezYsUK6tatG1R+xowZpeprZXDOceONN3Lw4EEaNmzIhAkTuPrqq/0zq3x8zzJ79myuvPLKcE2FLV/Sd1QavqWzJzPbrjzj7ItF5OXlEVdohVu4YFp5n/nGG2/kxhtvZP/+/axYsYJ33nmHyZMn06dPHzZu3Bh0eEIkisjllqeUgJlk4YJkZ511FjVq1AAg61DA9mgffQRjx8LPbGqiiIiIiIhIpPMFdgKXW06cOBGAvn37csstt4S8fEsuJ02aFLJM82T5lt0tW7YsJC8nJ4f169eXuZ28vLyQ/CVLlgBw/vnnh+QtXbo0JC0/P9/fJ1/bW7ZsoaCggPT09JAAWVZWFlu2bClVXyvDU089xYIFC7juuutYvHgx8fHxXHvttezduzeoXJcuXQD497//Xap2O3ToQK1atVi/fn3QjDqfjIyMUvexdu3anH322Xz//fflXg7pG4tw983Ly/OPWeA4169fH4AdO3aE1Fm7dm1Imq9uuJ+LAwcOlPgzmZyczBVXXMHEiRMZMWIE+/btK/X3XZ0UJKtshYJkhddCJyQk+P+BBv1TmzwZ7rkHbrut8vsoIiIiIiJyCpkxYwYffPABBQF/j/ns3r3bHxDzzTDKyspiwYIF1K9fnzfffJNJkyaFvKZMmUL37t3ZunUrH374YYX2t3///iQlJfHGG2+wYcOGoLwxY8aUetlc8+bN6d27N5mZmYwdOzYob/Xq1UyfPp369eszcODAkLqLFy/mvffeC0p78cUX2bx5MxdffDGtWrUC8O+xtmzZMvIDVk7l5ORw2223hQ3OVYXVq1fz5z//mXbt2vHyyy9zzjnn8Oyzz/Ldd98xYsSIoMBm//79adu2LS+99BLvv/9+2PZWrlzJ4cOHAc+y3euuu47s7OyQjfvXrl3LG2+8Uaa+jho1CoA77rgjJOhWUFDgnwlWlAEDBpCSksKMGTNYtWpVUN7YsWPZsmULl156qX/lGsCvf/1r4EQw2Oejjz4KO/uvf//+1K9fn+nTp4cE0UaPHh02WLhgwYKw479nzx4AahU6yDASReRyy1NKoSBZXExoXPLCCy8kIyODsL/2Zs/27BtgRa4oFRERERERkQCrV6/mueeeo2nTpnTv3p3WrVsDsHXrVubNm8eRI0fo378/gwcPBjyzw/Lz87n++uv9K33CufXWW1m2bBkTJkygd+/eFdbfevXqMW7cOK6//nq6devG0KFDadasGStWrGDDhg306NGDpUuXhqxMCmf8+PFccMEFPPDAAyxatIi0tDR27NjBm2++SUxMDFOmTAmZAQbQr18/Bg4cyMCBA2nXrh0bNmzg/fffJyUlhXHjxvnLNW3alKuvvpp//vOfdOrUifT0dA4cOMAHH3xAjRo16NSpU6lnvlWU/fv3c/XVV2Nm/POf//Q/38iRI/noo4946623eOaZZ7jvvvsAT9Dr7bffpk+fPvz2t7+lW7dudOrUiVq1arFjxw7WrFnDli1b2LVrlz+w83//93989NFHjB07lrVr19K9e3d27drFzJkzueKKK5gzZ06p++v7OXrttdc444wz6N+/P40aNWLnzp0sXryYm2++OSQYF6hOnTpMnjyZIUOG0KNHD4YMGULLli1Zt24dixYtomnTprzyyitBdW666Saeeuop/vrXv7JhwwZ+8YtfsGnTJubPn8/AgQOZNWtWyD0mTJjgP0Fz2LBhNGvWjGXLlvHFF19w0UUX8fHHHwfVufrqq6lRowbdu3cnNTUV5xz//ve/WbNmDZ07d+bSSy8t9XdUXTSTrLKVsNwS8B/ZWuT/DeikSxERERERkVK77777ePHFF+nSpQufffYZ48ePZ+zYsSxbtoyePXvy+uuv8/bbb2NmFBQUMHnyZMATvCjOkCFDSEpKYvbs2f7ZMRXl2muvZd68eXTs2JGZM2fy8ssvk5SUxMqVK6lTpw5wYu+y4rRp04a1a9cycuRIvvnmG55++mnmz5/PZZddxvLly+nfv3/YeoMGDeKdd95hx44dPPfccyxfvpxBgwaxcuVKOnToEFT2H//4B4888ghHjhzhpZdeYuHChfTt25cVK1aE3e+sst1yyy1kZmby5JNP0rlz56C8SZMm0bp1ax5++GH/qZUA5557Lhs2bODBBx/kwIEDTJkyhZdffpl169Zx3nnn8frrr9OwYUN/+YYNG7J8+XJuuukmvv76a8aOHcv69et5+eWXueeee8rUXzPj1VdfZdq0aZx11ln861//4plnnmHp0qVceOGFpdonrX///ixfvpwrrriChQsX8vTTT7Nx40ZGjhzJunXraNOmTVD5xo0bs3TpUi6//HI+/vhjXn75ZX9ws2/fvmHvMXjwYBYsWEDnzp3517/+xfjx40lJSWHlypX+wHOgJ598kq5du/LJJ58wbtw4pkyZwvHjx/nb3/7GkiVLwp64GmmsotdSywlpaWlu7aJF0KABAD8BSfn5IYGynJwckpOTGZKfT9gtDhcuBO9pLHJyMjIyynQ8r5w6NPbRS2MfvTT20UtjH7009h4bN27krLPOqu5uVJns7OywM6NOFfn5+bRp04bc3NwybRAfDU71sY9Gpf39ZWbrnHMVflymZpJVssAgpBF+JlmdOnX49a9/XfRMsi++qJS+iYiIiIiISGTYv3+/fw8sH+ccY8aMYfv27QwaNKiaeiYSPbQnWSXLT0z0f8nFbVH397//nQe8yy5DKEgmIiIiIiJySlu1ahXDhg0jPT2d1NRUcnJyWLVqFevXr6dFixbF7lElIhVDM8kqWUF8PL7zPhIAjh8PW6579+78omvX8I18+WVldE1EREREREQiRPv27enbty9r1qxh3LhxTJ48mYMHDzJq1CjWrFlD48aNq7uLIqc8zSSrZAXOkQv4V0kfPgxFbGSY1LIlrFwZmvHll54DAEpxkomIiIiIiIj8/LRu3Zo33nijurshEtUiOupiZs3NbLKZ7TSzXDPLNLOxZla/jO0MNLPFZrbfzI6a2UYze8zMwp7ta2aumNeqsty7oKCAQ4EJhw4VVZT4Ro3CZxw6BNu2leW2IiIiIiIiIiJSBhE7k8zM2gIrgMbAbOBr4NfA3cBlZnaBc+7HUrTz/4A/AznALOBHoDvwBJBuZr2dc0fCVN0GTA2TnlWW58jPzy91kKx2w4Ycw7sss7AvvoAwR6yKiIiIiIiIiMjJi9ggGTAOT4BslHPuBV+imT0D3AP8BRhZXANmdh7wJ2A/0Nk5t8WbbsDzwO+AB4HRYapnOufCpZdJQUEBQeeTFDqtJFBy/focAMLOJ/vyS+jX72S7IyIiIiIiUcA5h+fPHhGRnwfnXHV3ITKXW5pZGyAdyAReKpT9OHAIuMHMapfQ1EDAgEm+ABmA83zzjwAO+B8zi62grocoy3LL5ORk9heVqRMuRURERESkFGJjYzlexIFhIiKR6vjx48TGVlp4plQiMkgG9PJeFznnCgIznHPZwHKgFtClhHaaeq9bCmd429mLZ7baOWHqJpvZzWb2iJndZWYl3Sss55yCZCIiIiIiUmXq1q3LwYMHq7sbIiJlcvDgQerWrVtywUoUqUGy9t7rpiLyv/Vezyyhnb3ea8hmXmZWF2jo/dghTN2OwD/wLOt8EVhpZuvNLFxArUg1atQo/XLL4oJkGzdCXl5Zbi0iIiIiIlEoJSWFn376ib1793Ls2LGIWMIkIhKOc45jx46xd+9efvrpJ1JSUqq1P5G6J1mS93qgiHxfenIJ7bwHPAzcambjnHOZAXlj8CzFBCh8WuYzeDb53wQcxRNEexAYDCw2s07Oue/C3dDMbgduB2jSpAmrVq0Kmkn2xerV7E1KCleVzZs3Ez4HOHaM1dOnc6Rly6JKSCnk5OSQkZFR3d2QaqCxj14a++ilsY9eGvvopbE/wcz48ccfSUhIOOX3JtP+a9FLY39q8AXKcnNz+e67sKGWKhOpQbKS+P4VFPtfIs65FWb2CnAH8JmZzQL2ARcAvwK+BH4J5Beqd1+hptYCQ8zsLeAq4H48hweEu+cEYAJAWlqa69WrF6/GxkK+5xbtmjXj7J49w/a3TZs2LCrmeX7TuDEUUVdKJyMjg576DqOSxj56aeyjl8Y+emnso5fGPjpp3KOXxl4qWqQut/TNFCtqYlW9QuWK5JwbCdwCfAUMxXMi5jGgD/C5t9ieUvZrvPd6USnLA3A8Pt7//tj+IhdUFr/cEmDHjrLcVkRERERERERESilSZ5J9470WtefYGd5rUXuWBXHOTQYmF043s0net2tK2a8fvNeSTtUMcjwhAY4e9bwvJkhWp04dDphBUXsGKEgmIiIiIiIiIlIpInUm2RLvNd3Mgvro3XD/AuAIsKq8NzCzdKAVsLSo/cXC8J1wGXJaZnHyEhNPvC/mlJmYmBgO1axZdENZWWW5rYiIiIiIiIiIlFJEBsmcc5uBRUAqcFeh7CfwzOR6zTnn3xPfzDqYWcgplWZWL0xaWzz7huUDDxXKO9/MQmaKmdm5eE66BJhWlufJr1HjxPvs7GLLHizuuFPNJBMRERERERERqRSRutwS4E5gBfC8mV0CbAR+A1yMZ5nlnwqV3+i9Fj7a4h9m1gpYB/wEtAP6AfHArc65wrPRRgGDzGwxsAPIxXO65WVALDARmFGWBykICJK5EoJkR5KT4fvvw2cqSCYiIiIiIiIiUikiNkjmnNtsZmnA/+IJUF0B7AKeB55wzu0rZVPvAbfj2bS/Lp5N+mcBf3fOfRam/Lt4DgY4F+gF1AB+BOYDE51zc8r8LLVqnXifk1Ns2aMNGhTdzo4dmHOgI25FRERERERERCpUxAbJAJxzO4CbSlk2bOTIOfcq8GoZ7vkunkBZxal9YvWmO3y4+Ps3asRxPNPcCrPDh+GnnyAlpUK7JyIiIiIiIiIS7SJyT7JTjQUEyayEIFlS/frsKq6ANu8XEREREREREalwCpJVAatTx/8+5siRYssmJyezs7gC2pdMRERERERERKTCKUhWBWIDTqyMOXq02LLJycl8V1wBBclERERERERERCqcgmRVILZePf/7uNzcYss2bNgwJEi2O/CDgmQiIiIiIiIiIhVOQbIqEJ+c7H8fd+xYsWVPP/10BclERERERERERKqYgmRVID4p6cT7UgTJCu9J9n3gBwXJREREREREREQqnIJkVSChfn3/+8S8vGLLNm/ePGQmWWCQzOl0SxERERERERGRCqcgWRWokZREvvd9XEEBHD9eZNnGjRuzOyZ4WEJmkjlX4X0UEREREREREYlmCpJVgdp16nA4MOHw4aKKEhsbS0HTpkFpx4AD3veWmwt791Z0F0VEREREREREopqCZFWgdu3aHApMOHSoqKIA1G/ZMuhzUyBoJzLtSyYiIiIiIiIiUqEiOkhmZs3NbLKZ7TSzXDPLNLOxZla/5NpB7Qw0s8Vmtt/MjprZRjN7zMxqFFPnF2b2LzPb463zjZk9YWY1y/ocIUGyYmaSgWfz/kDtYmMVJBMRERERERERqUQRGyQzs7bAOuAm4D/As8AW4G5gpZk1KGU7/w94G/gV8C7wEnAQeAL4MFzQy8x+A6wBBgAfAs956zwGfGBmiWV5ltq1awcvtyxhJlnhIFlrMwXJREREREREREQqUVx1d6AY44DGwCjn3Au+RDN7BrgH+AswsrgGzOw84E/AfqCzc26LN92A54HfAQ8CowPqxAJTgFpAf+fcHG96DPAv4Crv/Z8s7YPUqlWLnwITSgiSNW/ePOhzy7w8tgUmZGaW9tYiIiIiIiIiIlIKETmTzMzaAOlAJp6ZX4EeBw4BN5hZ7RKaGggYMMkXIANwzjngEcAB/+MNjPn0AM4CPvYFyLx1CoA/ej+O9AbaSqU8yy13FkrbEvhh8+bS3lpEREREREREREohIoNkQC/vdZE3OOXnnMsGluOZ6dWlhHZ8x0RuKZzhbWcvntlq54S594IwdbYAm4BWQJsS7u1XnuWWWwulBYXFFCQTEREREREREalQkRoka++9bioi/1vv9cwS2tnrvbYunGFmdYGG3o8dKuHefgkJCRwNmHiWl5NTbPnmzZsHTZ/7/Be/IDPmxFC5LVvAudLeXkREREREREREShCpe5Ilea8Hisj3pSeX0M57wMPArWY2zjmXGZA3Bs9STIDA0zJP6t5mdjtwO0CTJk3IyMgAwMXEQH4+AJ99+ikHC23OHyg3N5cZwBlAO+A/7doRs3cv+/fsIRmwQ4dY8c47HEtJKbINCS8nJ8c/JhJdNPbRS2MfvTT20UtjH7009tFJ4x69NPZS0SI1SFYSX3Cr2OlUzrkVZvYKcAfwmZnNAvYBF+A57fJL4JdAfkXd2zk3AZgAkJaW5nr27AnAm/Hx/iBZaosWpHjTi/O/3ut1detyxplnsnnPHjp707o1aQIXXFCGbgtARkYGPUvx3cupR2MfvTT20UtjH7009tFLYx+dNO7RS2MvFS1Sl1v6ZmslFZFfr1C5IjnnRgK3AF8BQ/GciHkM6AN87i22pzLuHcji4/3vj5WwJ1lhW7dupUWLFsH7km0J2WZNRERERERERETKKVKDZN94r0Xt+3WG91rUvmFBnHOTnXNdnHO1va+LnHMfAl29RdZU1r19goJkJZxuWdiWLVto2bKlNu8XEREREREREakkkRokW+K9pptZUB+9G+5fABwBVpX3BmaWjueUyqXOue8CshZ7r5eFqdMGT/BsG2FOzCz2foFBsiNHSiwfE7BR/+7du2nTpk3wDRUkExERERERERGpMBEZJHPObQYWAanAXYWynwBqA6855/zrFs2sg5l1KFQWM6sXJq0tnn3D8oGHCmUvBTYCF5nZlQF1YoC/eT+Od65sx0vGBATJjh89WmL51q2DD+Rs166dZpKJiIiIiIiIiFSSSN64/05gBfC8mV2CJ3D1G+BiPEsd/1So/Ebv1Qql/8PMWgHrgJ/wHBjZD4gHbnXOBc1Gc87lm9lNeGaUvWVmbwHbgUuANGA58GxZHyYmIcH//ngpZpK1bduWzQGBsLZt2ypIJiIiIiIiIiJSSSJyJhn4Z5OlAVPxBMfuA9oCzwNdnXM/lrKp94DjeDbtvx/oBswCznfOTS3i3qvxnH45G0gH7sGzkf//Ar2dc7llfqCAmWQFx46VWHzcuHHExXlimE899RTNmzfn+7g4/DX37IHs7DJ3Q0REREREREREQkXyTDKcczuAm0pZtvAMMl/6q8Cr5bj3V8CQstYrUmzsiffHj5dYvG3btqxZs4bMzEz69etHbGwsrdq0YeumTbT3FdqyBTp2rLAuioiIiIiIiIhEq4idSXbKCQiSuVIEyQA6derEgAEDiPXW1b5kIiIiIiIiIiKVQ0GyKuICg2R5eeVqI2Rfsi1lOmBTRERERERERESKoCBZFXFlXG4ZjjbvFxERERERERGpHAqSVZW4E9u/ufz8cjWh5ZYiIiIiIiIiIpVDQbKqEhAk4ySWWwYtsFSQTERERERERESkQihIVlUqIEjWunVrtgZ8dtu2lXvppoiIiIiIiIiInKAgWVWpgCBZYmIijVq2JMv72fLz4fPPT75vIiIiIiIiIiJRTkGyKmIBQTIrZ5AMPEsuPw5MeOON8ndKREREREREREQABcmqTuBMsnJu3A+eINlrgQlvvFHumWkiIiIiIiIiIuKhIFlViY8/8f4kgmTt2rXjQ2CnL+H772HRopPpmYiIiIiIiIhI1IvoIJmZNTezyWa208xyzSzTzMaaWf0yttPdzGZ76x81s+1m9r6ZXVZEeVfMa1W5nqUCl1vmA0GLLF97rYjSIiIiIiIiIiJSGnElF6keZtYWWAE0BmYDXwO/Bu4GLjOzC5xzP5ainf8BxgGHgHeALKA5MAi43Mz+7Jz7S5iq24CpYdKzwqSVyAJmktlJLrcEeA14wJf47ruwfz8kJ5e7XRERERERERGRaBaxQTI8ga3GwCjn3Au+RDN7BrgH+AswsrgGzCwe+CtwFOjsnPsmIO//gE+BP5nZ08653ELVM51zoyviQYAKW27pC5J9AXxqxnnOQW4uvPkm3HbbSXZSRERERERERCQ6ReRySzNrA6QDmcBLhbIfxzMr7AYzq11CUylAErApMEAG4JzbCGwCagJ1KqDbxYoJXG55EkGyevXq0ahRIwBede5EhpZcioiIiIiIiIiUW0QGyYBe3usi51xBYIZzLhtYDtQCupTQzh7gB+BMMzsjMMPMzgTOANYXsWwz2cxuNrNHzOwuMyvpXsUKXG4ZcxJBMoAuXTxdmQEUmHkSly2DzZtPql0RERERERERkWgVqUGy9t7rpiLyv/VezyyuEeecA+7C85zrzOxVM/urmb0GrAO+BIYUUb0j8A88yzpfBFaa2XozO6f0j3FCRe1JBnD99dcDngjgkho1TmTMnHlS7YqIiIiIiIiIRKtI3ZMsyXs9UES+L73Eneqdc2+a2U48E69uDMj6HpgCbAlT7RlgFp4g3VGgA/AgMBhYbGadnHPfhbufmd0O3A7QpEkTMjIyAMjavdtf5tiRI/708khOTqZOnTrk5OTw2pEjXOJN/3HOHD7v1q3c7UaDnJyck/ru5edLYx+9NPbRS2MfvTT20UtjH5007tFLYy8VLVKDZCXxrjHEFVsKMLPrgYnA28D/w3NqZSvgUTwzxHoAQwPrOOfuK9TMWmCImb0FXAXcj+fwgBDOuQnABIC0tDTXs2dPAHLnz/eXqREXx/ne9PK67rrreOWVV1gRkNbg22/p2aMH+JZgSoiMjAx6nuR3Lz9PGvvopbGPXhr76KWxj14a++ikcY9eGnupaJG63NI3UyypiPx6hcqF5d13bDKeZZU3OOe+ds4dcc59DdyAZ8nlEDPrWcp+jfdeLypleb+YhIQT/SooKKZk6QwfPhyA/wL7fIn79sF//3vSbYuIiIiIiIiIRJtIDZL5TqIsas8x3yb8Re1Z5pMOxANLwxwAUAB87P3YuZT9+sF7LelUzRBBG/dXQJCsS5cunHGG52tYGZixatVJty0iIiIiIiIiEm0iNUi2xHtNN7OgPppZXeAC4AhQUkQo0XttVES+L/1YKfvlO+Ey3D5mxYqp4CCZmXHjjZ4t1oKCZCtXhi0vIiIiIiIiIiJFi8ggmXNuM7AISMVzOmWgJ/DM5HrNOXfIl2hmHcysQ6Gy//ZeB5vZuYEZZtYJz0b8DlgckH6+mYXMFPPW/4v347SyPlPgcsuYkzzd0ueGG24ACkUKNZNMRERERERERKTMInnj/juBFcDzZnYJsBH4DXAxnmWWfypUfqP36t+13jn3HzObAtwErDGzd/Bs3J8KDAASgLHOuS8D2hkFDDKzxcAOIBfP6ZaXAbF4DgGYUdaHCQqSuRLPGyiVVq1acfHFF7NmyRIK8EY8P/sMDh2C2mVeESoiIiIiIiIiErUiciYZ+GeTpQFT8QTH7gPaAs8DXZ1zP5ayqVvwBMlWAn287fQGlgHXOOcKn1L5LvAhcDYwHE/QrDMwH+jvnLvdubJHuYKCZBWw3NLn6quv5iDwlS8hPx/Wrauw9kVEREREREREokEkzyTDObcDT4CrNGWtiHSHJ9A2tZTtvIsnUFahYhMT/e8raiYZQPfu3QHPksuzfYmrVsFFZT6AU0REREREREQkakXsTLJTTWXNJOvQoQPJycnavF9ERERERERE5CQoSFZFAmeSxVZgkCwmJoYuXbqEbt5fgbPVREREREREREROdQqSVZHYSti43+f/s3fn8VFV5x/HPw9kYd93EXBHEHHBBUUFEUR+1qqorQviSq0boq3WFbEVtFqhuNSiAm5oFRStihsYsKIVEVq1CCoFUaqsKmHL9vz+uDfJZEhIJplkJpnv+/Wa1517zrnnPpMD/9I08JcAACAASURBVDyvs/Tt25elwI+FBd99B19/Hdd3iIiIiIiIiIjUZUqS1ZDI5Zb1qyFJ5sCHkYUffFBGaxERERERERERiaYkWQ0psdwyzkmyI444AjPbecnl2rXw4ouweXNc3yciIiIiIiIiUtcoSVZDqut0S4BmzZpxwAEHlNy8/5VXYP/94fTTYcSIuL5PRERERERERKSuUZKshlTnTDIIllz+M7Lgyy9h48bg+6xZsG5d3N8pIiIiIiIiIlJXKElWQyKTZGnV0H/fvn3ZCCwvrdIdXn+9Gt4qIiIiIiIiIlI3KElWQ6p7JtlRRx0FQJnb9b/2WtzfKSIiIiIiIiJSVyR1kszMOpvZFDNbY2Y7zGylmU00s5Yx9tPPzF4Kn99uZl+b2WtmNmQXz/Qws+fMbG34zDIzG2tmDSvzW9KiZ5LFOVG2zz770Lp1a2ZEFp5+evH311+HvLy4vlNEREREREREpK5I2iSZme0FLAIuBD4EJgArgFHA+2bWuoL9/Bp4FxgYXicA84DjgNlmdnMpzxwBLAROBd4G/gz8BNwGvGVmmdHPlCctPZ38yII4J6zMjCOPPJK/AycBb19zDcyYAbvtFjT44Qd46KG4vlNEREREREREpK5I2iQZ8BDQDrja3U9199+5+/EESa79gDvL68DM0oHxwHbgUHcf7u43uvtwoA+wA7g5MullZvWBqUAj4Ax3P8fdbwCOAGYCRwOjY/0xaWlp5EQWVMOsrsIll68Dz23ZwqKPP+bD3XcvbjBqFIwZE/dZbCIiIiIiIiIitV1SJsnMbE9gMLASeDCqegywBRhuZo3L6aoV0BxY7u7LIivcfSnBPvcNgSYRVccB+wPz3f3liPYFwPXh7WVmZrH8pp2SZDk5ZTWttL59+xZ9nzVrFn379mXIBx/wn8YRf6Y77oArroj7u0VEREREREREarOkTJIBx4fXN8PkVBF33wy8RzDT68hy+lkLrAP2NbN9IivMbF9gH2CJu28o5d07HQfp7isIEmtdgT0r9lMCaWlp5EYWVEOS7LDDDqNevWBI161bR25uLpuAw7dsYesxxxQ3/MtfYN68uL9fRERERERERKS2StYk2X7hdXkZ9V+E13131Ym7O3AFwe9cZGaPm9l4M3uCYL+zz4Azq+Pd0WpiJlmTJk3o3bv3TuVbgCmnnQannFJc+OSTcX+/iIiIiIiIiEhtlZboAMrQPLz+WEZ9YXmL8jpy9+fNbA3wDHB+RNX3BHuPrYjnu81sJDASoH379mRlZQGQn5/PXhHtPpg/n+0dO5YXfsy6dOnC4sWLdyqf9vTTHHXRRRzycrCCNO/ZZ1lw1lkUZGTEPYZklp2dXTQmklo09qlLY5+6NPapS2OfujT2qUnjnro09hJvyZokK0/hfmDl7kBvZucBjwAvAL8HVhEsl7wVeIBgD7Kz4vVud58MTAbo06eP9+/fv7C8aAoawBEHH4x17x7DayumZcuWvPbaa6SlpTF+/HiuueYaAP7973+z97nnwn33wVdfkbZlC8du3gzDhsU9hmSWlZVF4ZhIatHYpy6NferS2KcujX3q0tinJo176tLYS7wl63LLwtlazcuobxbVrlThvmNTCJZVDnf3z919m7t/DgwnWHJ5ppn1j/e7S4mlxHLLvG3bYnm8wnr37s3atWtZuXIlo0aN4uCDDwYgNzeXYWecwfbIpNjTT1dLDCIiIiIiIiIitU2yJskKT6Isa9+vwk34y9o3rNBgIB2YV8oBAAXA/PD20Gp4907yIg7EzNu6NdbHK6xFixa0a9cOgJEjRxaVv/3225w+c2Zxw1dfhY0bqy0OEREREREREZHaIlmTZO+E18FmViJGM2sKHA1sAz4op5/M8Nq2jPrC8shJXnPD65Doxma2J0HybBU772VWrtx6xT+lOpNkkX71q19x++23F93P/uorlqSnBzc5OTBjRo3EISIiIiIiIiKSzJIySebuXwFvAt0ITqeMNBZoDDzh7lsKC82su5lFb/L1bng9w8wOjKwws4OAMwj2FpsbUTUPWAoca2anRLSvB9wd3j4cnpwZk7wEJMnMjDFjxvDUU0+REW7SPyU3t7iBllyKiIiIiIiIiCT1xv2XAwuASWY2kCBxdQQwgGCp481R7ZeG16I1je7+oZlNBS4EFprZiwSzwLoBpwIZwER3/yzimXwzu5AgcTbDzGYAXwMDgT7Ae8CEyvygRCTJCp177rls2LCBUaNG8TfgPsLBnz8fVq2Crl1rNB4RERERERERkWSSlDPJoGg2WR9gGkFy7DpgL2AS0NfdN1Swq4sJkmTvAyeG/QwC/gGc7e6jS3n3P4HDgJcI9jUbTbCR/x3AIHffUZnflJ/AJBkEibL09HTWAm9FVkyZUuOxiIiIiIiIiIgkk2SeSYa7ryZIcFWkrZVR7gSJtmkxvvs/wJmxPFOevPr1i77nV9PplrvSunVrTj75ZF588UWeAk4qrBg3Dk44AY45psZjEhERERERERFJBkk7k6wuyk9wkgzg/PPPB+B54F/hHmXk5cEZZ8A33yQkJhERERERERGRRFOSrAYlQ5Js6NChtGrVilzg5Jwcclq0CCrWroVhw2D79oTEJSIiIiIiIiKSSEqS1SCPSJIVJCgZlZGRwdlnnw3AN8CEI4+Ewrg+/BCuuAJiP7hTRERERERERKRWU5KsBuWnFW8Bl6gkGRQvuQT4wz/+Qc748cWVU6bAa68lICoRERERERERkcRRkqwGFSRJkuywww5jv/32AyA7O5vnO3aEcHYZADNnJigyEREREREREZHEUJKsBnlkkmzHjoTFYWYlZpP97sYb2XjOOcUN5szRkksRERERERERSSlKktWggvT04u8JTJIBXHTRRbQIN+3/5ptvOH38eLxJk6Dy66/hq68SGJ2IiIiIiIiISM1SkqwGeUSSzBN8imSHDh149tlnqVcv+Ccwb8ECPm3durjB3LkJikxEREREREREpOYpSVaDSiTJcnISGEngxBNPZNy4cUX3U1etKq6cMycBEYmIiIiIiIiIJIaSZDUpIklGgpdbFrr++us566yzACiRFps7FwoKEhKTiIiIiIiIiEhNS+okmZl1NrMpZrbGzHaY2Uozm2hmLSv4fH8z8wp8do96bldtP6j0D8rIKP6eBDPJINjEf8qUKRx44IF8AqwrrFi/Hj75JIGRiYiIiIiIiIjUnLTymySGme0FLADaAS8BnwOHA6OAIWZ2tLtvKKeblcDYMup6AacDn7n76lLqVwHTSin/ptzgy5KESTKAxo0bM27cOE4++WTmAr8orJg7F3r3TmBkIiIiIiIiIiI1I2mTZMBDBAmyq939/sJCM7sPGA3cCVy2qw7cfSVwe2l1ZvZM+HVyGY+vdPdSn620JE2SARx33HGkp6czJze3OEk2Zw6MHp3IsEREREREREREakRSLrc0sz2BwQQzwR6Mqh4DbAGGm1njSvbfGjgN2AY8WflIY3xvZmbx99zcmnpthTRp0oS+fftS4kzLefMgyeIUEREREREREakOSZkkA44Pr2+6e4nd4919M/Ae0Ag4spL9XwBkAs+7+6Yy2rQws4vM7CYzu8LMKvuuYhFJsmRMPg0aNIivCNaZApCdDQsXJjAiEREREREREZGakaxJsv3C6/Iy6r8Ir/tWsv9Lwutfd9GmN/AYwbLOB4D3zWyJmfWq5Dupl8QzyQBOOOEEoJRTLkVERERERERE6rhk3ZOseXj9sYz6wvIWsXZsZscB3Qk27F9QRrP7gJkESbrtYfsbgDOAuWZ2kLt/W0b/I4GRAO3btycrK6uo7rsNxecM5GzeXKIuGeTn59O4cWPmbNnCRWHZppkz+Ve/fgmNK56ys7OT7u8uNUNjn7o09qlLY5+6NPapS2OfmjTuqUtjL/GWrEmy8lh49Uo8OzK8ljmLzN2viyr6CDjTzGYAw4DfEBweUNqzkwkPA+jTp4/379+/qO7H558v+t4wLY1DIuqSxaBBg5g7a1bRfcv//If+hx8OjRolMKr4ycrKon8S/t2l+mnsU5fGPnVp7FOXxj51aexTk8Y9dWnsJd6Sdbll4Uyx5mXUN4tqVyFm1oogyVXZDfsfDq/HVuJZ6jdsWPS9Xl5eZbqodoMGDeI74D+FBTk58N57CYxIRERERERERKT6JWuSbFl4LWvPsX3Ca1l7lpVlBMGG/c+5+w+ViGtdeK3UqZr1GjQo/p6fX5kuqt2gQYMA7UsmIiIiIiIiIqklWZNk74TXwWZWIkYzawocTTAb7IMY+700vE6uZFyFJ1yuqMzDkTPJ6ifpTLK9996bLl26lEySzZlTVnMRERERERERkTohKZNk7v4V8CbQDbgiqnoswUyuJ9x9S2GhmXU3s+5l9WlmxwD7A5/uYsN+zOwQM9tpppiZHUhw0iXAUxX8KSVEziSrn6QzycyMQYMGkQUURbhoEfxQmYl3IiIiIiIiIiK1Q1ImyUKXA2uBSWY2y8zGm9lcgg3zlwM3R7VfGn7KUrhhf3mzyK4G/he+834zu9fMXgE+BloDjwDPxPhbAEiL2Pw+WZNkACeccAI/EvxgAAoKQCeGiIiIiIiIiEgdlrRJsnA2WR9gGnAEcB2wFzAJ6OvuGyral5m1BM6gYhv2zwLeBg4g2MPsauBQYDbwc3cf6e6VOVWz5HLLgoLKdFEjBg4cCAR/hCIzZyYkFhERERERERGRmpCW6AB2xd1XAxdWsK3tom4T0LCs+qi2swgSZXEXOZMsLYlnkrVt25aDDjqI55cs4cbCwhdegIcegqZNExmaiIiIiIiIiEi1SNqZZHVRiSRZEs8kg+CUy8XAJ4UFW7fCjBkJjEhEREREREREpPooSVaDSiTJKrdis8YMGjQIgMcjC594IiGxiIiIiIiIiIhUNyXJalBtmknWr18/MjMzeZqIUy6zsmDlyoTFJCIiIiIiIiJSXZQkq0HpjRsXf0/ymWQNGzakX79+fAe8EVnxZHnnHoiIiIiIiIiI1D5KktWgjIjTLdMAknw22YknnghAiUWWTzwBSZ7gExERERERERGJlZJkNSgjM5MdkQW5uYkKpUJ++ctfYma8BPxQWPjll/D++wmMSkREREREREQk/pQkq0EZGRnkRBbk5JTVNCnsvvvuDBo0iO3Ac5EVjz9exhMiIiIiIiIiIrWTkmQ1qLYlyQAuuOACIOqUy7/9DbZtS0Q4IiIiIiIiIiLVQkmyGlQbk2SnnnoqzZo1YwHwZWHhjz/Cyy8nMCoRERERERERkfhSkqwG1cYkWcOGDfnlL38JlLKBv4iIiIiIiIhIHZHUSTIz62xmU8xsjZntMLOVZjbRzFpW8Pn+ZuYV+OxeyrM9zOw5M1trZtvNbJmZjTWzhqW9qyLS0tJKJMkKtm+vbFc1qnDJZYm02BtvwHffJSIcEREREREREZG4S0t0AGUxs72ABUA74CXgc+BwYBQwxMyOdvcN5XSzEhhbRl0v4HTgM3dfHfXuI4C5QDowA1gNHA/cBgw0s4HuvoMYmRm5ZuAOQN7WrWTE2kkCHHnkkey7774sX76cLKA/QH4+PP00XHddQmMTEREREREREYmHpE2SAQ8RJMiudvf7CwvN7D5gNHAncNmuOnD3lcDtpdWZ2TPh18lR5fWBqUAj4Ofu/nJYXo/gkMdh4fvvivUHASWSZLnZ2bUiSWZmXHDBBdx00008TpgkA3jgARg8GHr1SlxwIiIiIiIiIiJxkJTLLc1sT2AwwUywB6OqxwBbgOFm1riS/bcGTgO2AU9GVR8H7A/ML0yQAbh7AXB9eHuZmVll3p1dr/hPnrehvIlwyWP48OGYGTMI/vgArFwJhxwCt9wCtWTpqIiIiIiIiIhIaZIySUawtBHgzTA5VcTdNwPvEcz0OrKS/V8AZALPu/umMt79evRD7r4CWA50BfaszIs3169f9L2gFiXJOnfuzKBBg8gGfgXkFf6OvDy4807o3RvmzUtkiCIiIiIiIiIilZasSbL9wuvyMuq/CK/7VrL/S8LrX2v63T+lFa9wrU1JMijewP9p4OTddsP79SuuXL4c+veHSy+FTdF5RxERERERERGR5Jase5I1D68/llFfWN4i1o7N7DigO8GG/Qvi/W4zGwmMBGjfvj1ZWVkl6n+I+L5y8WI+iapPZq1ataJx48Zs2bKFN77+mgeuvZbBhx3GXpMnk7YlXIT56KPkzJzJ/046iZ/235/NPXqQ06pVYgOPkJ2dvdOYSGrQ2KcujX3q0tinLo196tLYpyaNe+rS2Eu8JWuSrDyF+4F5JZ4dGV5Lm0VW5Xe7+2TCwwD69Onj/fv3L1H/SaNGECaUujRtStuo+mR33nnn8de/Bn+6Jf/+N1c99hj85jdw1VXwwgsAZGzaRNfp04sf6tIF+vWDP/wB9tgjEWEXycrKInpMJDVo7FOXxj51aexTl8Y+dWnsU5PGPXVp7CXeknW5ZeFsreZl1DeLalchZtaK4HTK0jbsr9Z3F9qamVl8s3FjZbpIqMIllwBTpkzhnHPOYQ3AzJnw4ovQqdPOD339NUyfDqefHuxhJiIiIiIiIiKSZKo9SWZm+1fisWXhtax9v/YJr2XtG1aWEQQb9j/n7j+U0aa63g1AXtOmRd9r255kAEcccQRHHll8XsIzzzzDfvvtxz333EPO0KGwbBk89xxcd10we6xhw+KHlyyBiRMTELWIiIiIiIiIyK7FlCQzsz/E2H5v4O2YIgq8E14Hm1mJGM2sKXA0wWywD2Ls99LwOnkXbeaG1yHRFWa2J0HybBWwIsZ3A+Atircy81q4wb2Z8dJLL/GLX/yiqCw7O5vrr7+e3r1789b778OZZ8K998K778KPP8Lttxd3cNtt8N//1nzgIiIiIiIiIiK7EOtMspvM7NcVaWhmXQgSTh1iDcrdvwLeBLoBV0RVjwUaA0+4+5aI93U3s+67iOcYYH/g0zI27C80D1gKHGtmp0Q8Xw+4O7x92N0rsx8a1rp10fd6P1ZqxWbCtWvXjmeffZa5c+fSs2fPovLPP/+cwYMHc8YZZ5CVlcXWrVshPR1uugkOPDBotG0b/PrXULk/n4iIiIiIiIhItYg1SfZfYJKZnb6rRma2G8FssM7AuErGdjmwNnzfLDMbb2ZzgdEESx1vjmq/NPyUpXDD/l3NIsPd84ELga3ADDObbmZ3Af8EzgDeAybE+mMKpbdrV/Q9bfPmynaTFAYMGMDixYuZMGECzZo1KyqfOXMmAwYMoHnz5hx++OGMvv563rvgAtzCMw/eeAOeeSZBUYuIiIiIiIiI7CzWJNmJwEbgaTM7trQGZtYemAPsAUxw91srE1g4m6wPMA04ArgO2AuYBPR19wpv6GVmLQkSXLvasD/y3f8EDgNeAgYTJOaaA3cAg9x9Ryy/JVJG+/ZF3zO3bq1sN0kjPT2da665hmXLljFixIgSdXl5eSxcuJCJEyfS79prmd+7d3HlNddALdyTTURERERERETqppiSZO7+JTAUyANmmVmvyHoza02wB9m+BEsSr6tKcO6+2t0vdPeO7p7h7l3dfZS773QspLubu1sZ/Wxy94bu3mgXG/ZHP/Mfdz/T3du4e6a77+vuY9x9W1V+U8OI0x8bbN9eZ5YddujQgWnTprFgwQIuvfRSevTosVObk5csYXvbtsHNunXB5v4iIiIiIiIiIkkg5tMt3X0RcBrQCJgd7j2GmTUn2EesJzDN3S+PZ6B1RYu2bckOv9d3h1q+5DJa3759mTx5Mp999hkbNmzg1Vdf5fjjjwcgG7gmPb248eOPw8yZiQlURERERERERCRCzEkyAHd/G7gA6Ai8YWbdgNeBg4G/ARfHJ7y6p2XLlpQ403LjTpPi6oxWrVoxdOhQnnzyyaI9y/66Zg3/jpxlduml8M03CYpQRERERERERCRQqSQZgLs/C1wL7Ad8TrBv2MvAeZU9+TEV7JQk27SprKZ1RqdOnbj77ruL7o9ftoycjh2Dm02b4PzzIT8/QdGJiIiIiIiIiFQhSQbg7n8G7gIyCGaSnRmeDillSMUkGcDIkSM5+uijAdiQn89VLVrg9cJ/fu+8A/fck8DoRERERERERCTVxZQkM7P86A9wA+AEJ19uL6VNXnUEXlu1atUqJZNk9erVY/LkyaSHe5JNXrqUhYMGFTe49VZYuDBB0YmIiIiIiIhIqot1JplV4lOl2Wp1TfPmzYnchaxgw4aExVLTevTowU033VR0f8L8+Wzr3Tu4ycuDc86B7OwynhYRERERERERqT4xJbDcvV5lPtUVfG1Uv359tmZkFN1vW7MmgdHUvBtvvJEe4cb9m7dt48ycHLxp06Dyyy/h6qsTGJ2IiIiIiIiIpColsBJgR6NGxd+//z6BkdS8zMxMpk+fTkaYKHx16VKmH3VUcYOpU+G55xIUnYiIiIiIiIikqlj3JJtoZseamVVXQKkgt3DmFJC3dm0CI0mM3r17c++99xbdn/fGG3x73HHFDa68EjZvTkBkIiIiIiIiIpKqYp1JdiXwDvC9mT1qZkPNLKO8h6SkgmbNir+vX5/ASBLnyiuv5OSTTy66P+aTT8jv2DG4WbcOJkxIUGQiIiIiIiIikopiTZJ1An4NLALOA/4OrDezZ83sF2bWdJdPx8jMOpvZFDNbY2Y7zGxlOJutZSX66mVmT5jZ6rCvtWY2z8zOL6Wt7+LzQVV/l7doUXyTIqdbRjMzpk6dSqdOnQD478aN/Cny73LvvUGyTERERERERESkBqTF0tjd1wKTgclm1gw4GTgNGAqcBewwsznAi8DL7l7pLIeZ7QUsANoBLwGfA4cDo4AhZna0u1foaEgzuwB4FNgKvAKsBFoAB4SxP1HKY6uAaaWUfxPDzyhV/TZtir7X+/HHqnZXa7Vp04annnqKgQMH4u7cuHQpF7VrR5u1a4PlluPGaUaZiIiIiIiIiNSImJJkkdz9J2A6MN3MMoETCRJmJxMknh42swXAC8Asd18V4yseIkiQXe3u9xcWmtl9wGjgTuCy8joxsyMJEmSfAkPc/buo+vQyHl3p7rfHGHOFpLVtW/w9O7s6XlFrDBgwgJtuuok777yTAmDk+vW8UFj50ENwzTXQtWsCIxQRERERERGRVBCX0y3dfYe7v+zuFwLtgYHAw8AewARghZktqmh/ZrYnMJhgxteDUdVjgC3AcDNrXIHu/gjUB86LTpCFsedWNK54yejQoeh75tatNf36pDNmzBj69u0LwIsFBSxu0CCoyMmB229PXGAiIiIiIiIikjLikiSL5O4F7v6Ou1/l7l0IlkjeDTSMoZvjw+ub7l4Q1f9m4D2gEXDkrjoxs87AMcBHwGdmNsDMfmNm15nZQDPb1e9vYWYXmdlNZnZFOCMtLhqG+3ABNNyxA/Lz49V1rZSens706dNpFh5ocM327cWVTzwBn32WoMhEREREREREJFXEPUkWzd0/cveb3L1HDI/tF16Xl1H/RXjdt5x+DotoPzf83APcC7wNLDGzvct4tjfwGMGyzgeA981siZn1Kj/8XWvZti3fh9/rucOaNVXtstbr1q0bN998MwDzgbkZ4aGpBQVwyy2JC0xEREREREREUkKF9iQzsxbA0cAm4H1394i6xsB17n5HHONqHl7L2tW+sLxFGfWF2oXXs4D1wOnAHKAtwbLN4cCrZtbL3XMinrsPmEmQpNsOdAduAM4A5prZQe7+bWkvNLORwEiA9u3bk5WVtVObVatW0YVgXSrA4lmz+LFXlXNvtV7v3r1p06YN69ev57qcHBYXVsyaxccPPshPPXtW+R3Z2dmljonUfRr71KWxT10a+9SlsU9dGvvUpHFPXRp7ibdyk2Rm1pNg1lVbgplnH5vZsIiN+JsQJJzimSQrN6zw6rtsFexFVni9xN1fCe9/MrMRwP5AH2AY8EzhQ+5+XVQ/HwFnmtmMsO1vCA4P2Im7TyY4AZQ+ffp4//79d2rTrFkzVhCsQwU4uFUrKKVdKrrrrru45JJLWALMSEvjjLw8AA557jnIygKzXT5fnqysLEobE6n7NPapS2OfujT2qUtjn7o09qlJ4566NPYSbxVZbjkeeJ9gdtduwArgPTPbpxrjKpwp1ryM+mZR7cqyKbzuAF6LrAhnw70U3h5OxTwcXo+tYPtStWrVihJHfX79dVW6q1NGjBjB/vvvD8Dv8vLIrxf+E50/H954I4GRiYiIiIiIiEhdVpEk2ZHAre6+xd3/5+5nAc8BWWZW3p5glbUsvJbVf2GCrqw9y6L72Rx9AECoMIlW0UMF1oXXipyqWaaWLVuWTJKtWlVW05STlpbG+PHjAfgKeDSy8sYbgz3KRERERERERETirCJJskyiljW6+7UEibJ5BEsW4+2d8Do4+gRKM2tKsD/aNuCDcvr5N8FeZG3MrH0p9QeE15UVjKvwhMsVFWxfqmbNmrGmfv2i+7wVVequzjnllFM46qijALi9oIAdhX+rJUvgqquUKBMRERERERGRuKtIkmwZwb5dJbj7aIJE2Us7PVFF7v4V8CbQDbgiqnoswUyuJ9x9S2GhmXU3s+5R/eQBfw1v/xiZcAtPqbwAyANmRJQfEh5GUIKZHUhw0iXAU5X6YcV9saNDh6J7JclKMjPuvvtuAL4D7snPL6586CG4+GKILBMRERERERERqaKKJMleBM4urcLdRxEkjKq2m3rpLgfWApPMbJaZjTezuQQb5i8Hbo5qvzT8RBtHMOPsfOAjM7vPzJ4E/gk0AG5w9y8j2l8N/C985/1mdq+ZvQJ8DLQGHiFik//Kqr/nnkXf0779Fry8MwhSS79+/TjllFOAICv6TseOxZXTpsG550JubkJiExEREREREZG6p9wkmbuPd/eTdlF/hbtXJNkWk3A2WR9gGnAEcB2wFzAJ6OvuGyrYz1ZgIEGupRHBzLRTgAXAUHe/L+qRWQSneR4AjCBImh0KyjArOgAAIABJREFUzAZ+7u4jw03/q6TVXnuxOfyetn07bNxY1S7rnHHjxlGvXj3ygBP+9z/WDBlSXPm3v8GwYbB9e8LiExEREREREZG6I+7JrXhy99XufqG7d3T3DHfv6u6j3H2njJK7m7uXOqPN3be6++3u3t3dM929ubuf4O6zS2k7y91Pd/e93b1Z+N6O7v4zd385Xr+ta7dulDjTUidc7qRnz56MGDECgALgtPXr8SuvLG7w97/DKafAli2ldyAiIiIiIiIiUkFJnSSry7p166YTLitg7NixZGZmAvDhRx8xul49/Prrixu89Ra0aQN9+8KoUfDUU7B8uTb3FxEREREREZGYVClJZmadzexPZjbHzJaZ2YpSPl/FK9i6pGvXrkqSVcDuu+/O6NGji+7/PGkSl6xbR8Httxc32r4dPvgAJk2C4cNhv/2gQwd49dWaD1hEREREREREaqVKJ8nMrD/BBvqjgWMI9vuyUj6arVaKrl27arllBY0dO5azzjqr6H7K1Kn88rPPyPvLX2CPPUp/aN06GDEiuIqIiIiIiIiIlCOtCs/+EahPcGrkdHfX+rYYdO7cmdVmRada5v/3v9RPcEzJKiMjg+nTp9OkSROmTJkCwPPPP092djYzPv2URlu2wMKF8OGHwXX+fMjOhg0b4Npr4cknE/wLRERERERERCTZVWWWVy/gGXd/Sgmy2KWnp7O1bdui+9wvv0xgNMmvfv36PPLII4waNaqobPbs2Zx00klsSkuDoUPh9tuDJZbPPVf84FNPwRtv1HzAIiIiIiIiIlKrVCVJtgnY6ZRJiUHXrkVf661encBAaod69eoxYcIEbrvttqKy+fPn065dOw4//HBGjx7NjBkz+N9BB8HZZxc/eNllOgFTRERERERERHapKkmyV4Dj4hVIKmqyzz7kht8zfvgBtm1LaDy1gZkxduxY7rnnnqKyvLw8Fi5cyMSJEznzzDPp1KkT/ZcsIa9586DBypUwZkxiAhYRERERERGRWqEqSbKbgOZm9qCZNY5XQKmkyx57sCayYM2asppKlN/85jdMnz6dnj17llo/b+lSfmtWXDBhAixaVEPRiYiIiIiIiEhtU+kkmbuvB4YAvwS+M7NFZja3lM+cuEVbx3Tt2pXtkQW5uWU1lVKcffbZfPrpp2zYsIFXXnmFG2+8kWOPPZaMjAwAJv7wA0t32y1oXFAAl16K5ecnMGIRERERERERSVaVTpKZWU9gAdASaAwcDPQv41PZd3Q2sylmtsbMdpjZSjObaGYtK9FXLzN7wsxWh32tNbN5ZnZ+Ge17mNlzYbvtZrbMzMaaWcPK/p5o3bp1wyML3MtqKrvQqlUr/u///o9x48Yxb948pk+fXlT3s2+/JT9MmrF4MZ2ffz5BUYqIiIiIiIhIMqvKcsv7gNbAbUBXIN3d65XyqV+Zzs1sL2ARcCHwITABWAGMAt43s9Yx9HUBsBg4FXgX+BMwAzBgaCntjwAWhu3fBv4M/BT+1rfMLLMyvyla165dlSSrBsOGDeO0004D4CvgvqZNi+q6TZsGK1YkJjARERERERERSVpVSZL1BV5w9z+4+2p3j/c6toeAdsDV7n6qu//O3Y8nSJbtB9xZkU7M7EjgUeBTYF93P8fdb3L3y939WGB4VPv6wFSgEXBG2P4G4AhgJnA0MDoeP7BLly4lkmR5Wm4ZNw888ADNw437b9qwgTXt2gFQf8cO+NWvlJAUERERERERkRKqkiTLAVbGKY4SzGxPYHDY/4NR1WOALcDwCh4Y8EegPnCeu38XXenu0Zmp44D9gfnu/nJEuwLg+vD2MrPIXeErp0GDBtRPSyu6X7d2bVW7lFCnTp249957AcgDTl23Dq8X/nN/+2144onEBSciIiIiIiIiSacqSbIs4PA4xRHt+PD6ZpicKuLum4H3CGZ6HbmrTsysM3AM8BHwmZkNMLPfmNl1ZjbQzEr7/YXvfj26wt1XAMsJlpfuGcsPKjPGesUhbNu2LR5dSujiiy9mwIABACx056lWrYorr70WlJQUERERERERkVBVkmTXAz3M7HfxmFUVZb/wuryM+i/C677l9HNYRPu54ece4F6CvcaWmNne1fTu2GkJYFyZGY888ggNGwZnLfx6/XrWN2kSVG7cCKPjsmpWREREREREROqAtPKblOkWgn2+7gQuNbMlwI+ltHN3vzjGvpuH19L6iyxvUU4/7cLrWcB64HRgDtCWYNnmcOBVM+vl7jnxeLeZjQRGArRv356srKxdBtghIjH26Sef8HXz5rtoLZUxYsQIHn74YbYAF2zbxiuFFdOn8+8DD2TjEUckMDqpKdnZ2eX+f5S6SWOfujT2qUtjn7o09qlJ4566NPYSb1VJkl0Q8X2P8FMaB2JNkpWncOZaeVOv6kdcL3H3wvzIT2Y2gmDvsT7AMOCZeLzb3ScDkwH69Onj/fv332VnyyKWW/bs0YO9ymkvsevXrx8LFy5k0aJFvJqfz5tt2zJ43ToADvzLX+CKK6BwhpnUWVlZWZT3/1HqJo196tLYpy6NferS2KcmjXvq0thLvFVlueUeFfxUZu+uwtlaZU2rahbVriybwusO4LXICnd34KXwNnJvtXi9u0JKZNq03LJapKWl8dhjj5EWHpJw3rp1bG8cnvmwahXcdlsCoxMRERERERGRZFDpJJm7r6ropxLdLwuvZe37tU94LWvfsOh+NkcfABAqTKI1rIZ3x8wLSgtR4qF3797ccMMNAKwDRuXlFVf++c+wcGFiAhMRERERERGRpBBTkszMJprZsdWwUX+0d8Lr4OgTKM2sKXA0sA34oJx+/k2wF1kbM2tfSv0B4XVlRNnc8DokurGZ7UmQPFsFrCjn3RXiEX9KJcmq1y233MLuu+8OwOQdO1jcpk1QUVAAl14KmzcnMDoRERERERERSaRYZ5JdSZDA+t7MHjWzoWaWEe+g3P0r4E2gG3BFVPVYoDHwhLtvKSw0s+5m1j2qnzzgr+HtHyMTbmbWi2BftTxgRsRj84ClwLFmdkpE+3rA3eHtw+FyzSrTcsua06BBA377298W3Z+xfj15GeE/33/9C3r1grfeSlB0IiIiIiIiIpJIsSbJOgG/BhYB5wF/B9ab2bNm9otwlle8XA6sBSaZ2SwzG29mc4HRBEsdb45qvzT8RBtHMOPsfOAjM7vPzJ4E/gk0AG5w9y8LG7t7PnAhsBWYYWbTzeyusP0ZwHvAhDj+ziKaSVb9evXqxRVXBHnXFcCY9PTiylWrYPBguOQS+OGHxAQoIiIiIiIiIgkRU5LM3de6+2R3PwloBwwH3gCGEpwOudbMXjGzi82sbVUCC2eT9QGmAUcA1wF7AZOAvu6+oYL9bAUGEsxAa0QwM+0UYAEw1N3vK+WZfwKHEWzsP5ggMdccuAMY5O47qvLbSrwrcrmlZpLViPHjxxctuxy3ZQsPHXUUtGpV3OCxx6BnT3jllTJ6EBEREREREZG6piob9//k7tPd/UygLXAq8CxBQusRYI2ZzTOzUWbWtZLvWO3uF7p7R3fPcPeu7j7K3TeW0tbcvdS90tx9q7vf7u7d3T3T3Zu7+wnuPnsX7/6Pu5/p7m3CZ/Z19zHuvi2GH1DhpkCwN5ZUu6ZNm/Lwww8X3V+xYAFvT5oEZ5xR3GjNGvjZz+DKK7UMVkRERERERCQFVDpJFsndd7j7y+5+IdCeYObWw8AeBEsTV5jZoni8q1bZUf6EM23cnxhDhw7lnHPOKbq/6MYbWXH33TBjBrRrV9zwwQfh9ttrPkARERERERERqVFxSZJFcvcCd3/H3a9y9y7A4QQb3jeM97uSXmSS7C9/gR49YPLkEk20cX/iTJw4kTbhCZerV6+mV69e3L9mDQWffgqnn17c8I474NFHExSliIiIiIiIiNSEmJJkZpZefquS3P0jd7/J3XvE+mytV5gky82Fyy+HpUvhV7+CzZuLmmREJMby02P+80oVtG3blkceeYT69esDsHXrVq6++mr6DxvGl3/4A5x4YnHjyy6D2WWuzhURERERERGRWi7WmWSbzGy2mf3WzA6plojqksIk2f/+V7L8nXeKvjaMWGKZn5lZE1FJhFNPPZV//vOfHHDAAUVl7777LgceeigP9u+PH3xwUJifD2eeCR9/nKBIRURERERERKQ6xZokSwNOBO4CFprZBjObYWa/NrN94h9e7VawfXvw5dtvS1a88UbR1wYRSbKCBg1qIiyJcuihh/LRRx9x6623Fs0q27ZtG1feeCPnt2qFd+kSNNyyBYYOhZUrExesiIiIiIiIiFSLWJNkLYBBBEmyD4FmwOnAA8DnZva1mU01s/PMrGN8Q62FCmeS7SJJVmImmZJkCZOZmckdd9zBhx9+yIEHHlhU/tScOdxyyCF4ixZBwfffw0knwcadDlgVERERERERkVospiSZu2939znufrO79wVaAacAfwY+AXYDRgCPA9+Y2X/MbFK8g64tLCcH3NmxYkXJiq++Cj6UnEmm5ZaJd8ghh7Bw4UJGjx5dVDZu1iym/vznkJERFHz+OZx6aom95URERERERESkdqvS6ZbuvtndX3H3a939IKAd8AtgMrAS6A5cUeUoaylzh02b2LJ8+c6Vb7wBubmkhxv35wGmJFlSyMjI4E9/+hMXXXRRUdnFjz/OnPPPL2707rtw2GHw6acJiFBERERERERE4q1KSbJSdIn4tItz37XTf/9LTml7WL3xBmzdWnS7FWjcpEmNhSW7ZmY8/PDDDBkypKjsxKlTWRqROGPZMjj8cHjiiQREKCIiIiIiIiLxVKUkmZl1N7PLw8371wMfAfcABwEvAyOBfaseZi22YgWsWbNTsc+bF2wEH9oCNG7cuAYDk/Kkp6fz/PPPc8ghwUGu+fn59Hn2WVaMHQuNGgWNtm2DESNg5EgoPKhBRERERERERGqdmJJkZtbVzC40syfN7BvgM4JN+/sBbxMsrdzf3Xdz93Pd/VF3/6qywZlZZzObYmZrzGyHma00s4lm1jKGPrLMzHfx2Wm3/HLafxDTj/jvf8lYu3bn8p9+Kt7YH8hBSbJk1KRJE1599VW6desGwNatW+n74IOsnjkTuncvbvjII9C3b9FecyIiIiIiIiJSu6TF2L5wB/oNwHzgHeAdd/9PXKMCzGwvYAHBss2XgM+Bw4FRwBAzO9rdN8TQ5dgyyvPKKF8FTCul/JsY3smOpUtp/OOPO5WbOzRrVnTfDGigJFlS6tChA6+//jpHHXUUGzduZO3atQy8+mreevFFut55JzzzTNBwyRI4+GC49FL41a9g39SeRCkiIiIiIiJSm8SaJDPAgX8DiwiWV34e76BCDxEkyK529/uLAjC7DxgN3AlcVtHO3P32GN+/shLP7CT3o49okhfk4bYAkWmwvIYNiwagOWCFpydK0tlvv/14+eWXOeGEE9i+fTtffPEFBx9zDE88/jgnH3MMXHMN5OQEJ17ed1/wOf54+PWv4ec/h/T0RP8EEREREREREdmFWPckOxeYAuxBkKRaAGwys1fM7DozOzgeQZnZnsBgghMyH4yqHkOQbxpuZkk/9apJxOmH31Jy2tqWrVspnGNWD7CffqrByCRWRx99NNOnTyctLUhtbtq0iZ+dcgo3rFxJ3rx5sN9+JR+YOxfOPBO6dIFbboFVqxIQtYiIiIiIiIhURExJMnd/xt0vdfe9CBJlI4FXgIMJNuz/yMw2mNkLZnaVmfWsZFzHh9c33b0gKobNwHtAI+DIinZoZr8ws9+Z2bVmdpKZZZbzSAszu8jMbjKzK8yswu8qyxogP+J+y08/sSmywYMPwuuvV/U1Uo1OO+005s+fT+fOnYvK/vjHP3L89dfz7VtvwezZwcyxehH/tb77Du68E/baCy66SPuWiYiIiIiIiCShSp9u6e6r3P2xcIP+3YCeBPuFzQOOBSYC/zaz7yrRfeGUnOVl1H8RXmPZ9OlZYDzwJ+A14GszO2MX7XsDjxHMmHsAeN/MlphZrxjeWcK3QGTGb8fWrWyMbHDrrXDSSfDYY5V9hdSAvn37snjxYoYMGVJU9u6773LwoYfydloazJoFK1fCbbdBx47FD+bnw9SpwYwzJctEREREREREkoq5e3w7NNsNGESwb1gvwN29fox9TAYuBS5190dLqb8TuAm4yd3Hl9PXaIKk2mKCAwe6AiOA6wj2ZDvZ3WdHPfMnYCZBkm470B24ATgDWA8c5O7flvG+kQQz7DgUDv0oou7PGRlcnJNDk/D+708/TaNzz2VgVB+5TZvy4eOPk9uywod4SgVlZ2fTpEmT8htWQEFBAdOnT2fq1KkUFBSnPw8++GBOPvlk+vXrR2a9erR+/312e/FFWi5eXOJ5r1eP7048kVXnncf2Tp3iEpOULZ5jL7WLxj51aexTl8Y+dWnsU5PGPXVp7FPXgAEDFrl7n3j3W+UkmZm1BgYQLJEcCOxdWEW4yb+7x7RXWQWSZOOAG4Eb3f2uSsZ9JXA/sKSi8ZnZDGAYMNHdR5fXvo+ZRybJ7u7UicvWrKF5eL/12295bbfdKHU62wUXBLOOJK6ysrLo379/XPt85513OPvss/n+++9LlLdu3ZoRI0Zw6aWX0r17d3j3XRg7FubMKdlBWhpcdlkwk7Bdu7jGJsWqY+yldtDYpy6NferS2KcujX1q0rinLo196jKzakmSxbzc0syamNn/mdmfzGwJ8D3wN4KTJvcBVgCPAL8E2seaIAsV7mffvIz6ZlHtKuNRgn30DzKzphV85uHwemxlXpjdqVOJ5ZbmzpayTj2cNg2Wl7XaVJLJgAEDWLJkCcOGDaNexF5kGzZs4L777mP//ffnmGOO4alVq8idPRvmzQtOviyUlwcPPBDsWXbHHZCdnYBfISIiIiIiIpLaYkqSmdkCYCPwMsFyygOB74DpwEVAV3ffx90vc/fn3H19JeNaFl7L2nNsn/Ba6SySu28HNoe3FT0lc12M7Yt8AKw98MASG/fn5+SwvWHDsh/6179ifY0kSIcOHZgxYwarVq3ijjvuoEuXLiXq//GPfzB8+HD22WcfHvr0U7a/+mqQLDs2It+anQ1jxsDee8Nf/gK5uTX8K0RERERERERSV6wzyY4kSCzNAq4Eerh7Z3cf7u7T3H11nOJ6J7wONrMSMYazvo4GthHknirFzPYDWhL8noom8wpPuFwR6/t+AXTcfXfcrKjM8/PJiVo/XaLjb0vd9kySWOfOnbn11ltZsWIFs2fP5vTTTyctLa2oftWqVVxxxRXsscce3Pvhh2S/8gr8/e/QM+Ig2O+/h8svh1694MMPE/ArRERERERERFJPrEmyPkAbdx/m7g+5++fVEZS7fwW8CXQDroiqHkswk+sJd99SWGhm3c2se2RDM9szPEiAqPI2QOGGX8+6e15E3SFmttNMMTM7kOCkS4CnKvI7vgcWAEcBXwO77bbbTjPJ8puWXOm5KuJ7wTffVOQ1koTq16/PkCFDmDlzJqtXr+b3v/89bdq0Kar/7rvv+O1vf0vXbt34/eLFbP7HP4JTTXeL+Oe6bBkcdRTceWdwMqaIiIiIiIiIVJuYkmTu/rHH+zjMsl0OrAUmmdksMxtvZnMJlnkuB26Oar80/EQ6FlhlZnPMbLKZ3WVm04Evgb7AR8D1Uc9cDfwvfOf9Znavmb0CfAy0Jthv7ZmK/IBvCKa8vR/eH3XUUSX2JPO8PM6Kmi32dcT39Z98UpHXSJLr0KEDt9xyCytXrmTChAl0ijjJcuPGjdx2223suc8+/HnzZnZ8+incdRcUJk/z8+GWW2DAAFi1qow3iIiIiIiIiEhVxbxxf00JZ5P1AaYBRwDXAXsBk4C+7r6hAt0sIpj11Y7gVMrrgCHAJwTJsKPd/YeoZ2YBbwMHACPCdocCs4Gfu/vIyiQKf/e739GzZ08KIpZb5ufm0ilqk/Y1EUvzCr7+Gqk7GjduzDXXXMOKFSv461//yh577FFUt379eq655hr27d2bae3bk//xx8EsskLvvgu9e8MzFcrPioiIiIiIiEiMkjZJBuDuq939Qnfv6O4Z7t7V3Ue5+8ZS2pq7W1TZJ+5+gbv3cvfW7p7u7q3c/Rh3v9/dc0rpZ5a7n+7ue7t7s/C9Hd39Z+7+cizxW5gQO/roo/n9738PUGImWUEpG7Nvb9eu6Hv6+sqeeyDJLDMzk5EjR7J8+XKmTp1aYpP/r7/+mgsvvJBep5zCy9ddF5x2Wb9+UPnjj3DOOTB8ePBdREREREREROImqZNktd2+++7L/fffz5tvvlm0eXvkTLKCvLydnsmP2JOqsRIhdVpaWhoXXHABy5cvZ+LEibRt27aobunSpfx82DDOWbqUn157Dfbcs/jBp56Cww+HL79MQNQiIiIiIiIidZOSZNWoSZMmXHnllTRq1KiorESSLDeXvMJZQqFGXbuyI/zeIDcXtm6tiVAlgTIzMxk1ahRfffUVY8eOpWnEYQ7PPPMMB1xyCfMnTYIRI4ofWr4cjjwS/vGPBEQsIiIiIiIiUvcoSVbDSmzcn5/PfwoKStS379yZEmmx7dtrIixJAk2bNuW2225jxYoVXHTRRUXlq1evpv/Pfsb17dqRO20aNGgQVGzYAAMHwvTpiQlYREREREREpA5RkqyGRc8kI+oMgA6dOxfNJANgR4k7SQFt2rThscce44UXXqB169YAuDv33HMPh02YwIrHHoPCvetycuDcc4O9y2rs4FkRERERERGRukdJshoWfbpl/aj6Dp07Ezl3LC/q9EtJHaeddhqffPIJJ554YlHZv/71L3pcdBFPX3UV7L9/ceMxY4LlmEqqioiIiIiIiFRKlZJkZnacmb1iZmvNLNfM8kv57Lw7fQrziCSZ5+XtNAANGjcmN6LNdm3en9I6duzI7NmzmTRpEg3CZZY7duzgvFtv5fp+/SgYOLC48ZNPwqBBwTJMEREREREREYlJpZNkZvZ/wNvAUGAr8AEwv5TPu1UPs+6IXm6ZHrVxf/3MTHbUKx6WnJ9+qrHYJDmZGVdddRWLFi3ioIMOKiq/55FH+HlaGjmRG/q/+y707QtffJGASEVERERERERqr6rMJLsdyAWGuHs3dz/G3QeU9olPqHVD5K5Rnp9PRilJstyIJFmulltKqEePHixYsIAzzzyzqOyVN97g0I8+YtONNxY3/OKL4OTL+fMTEKWIiIiIiIhI7VSVJNkBwN/c/c14BZMKCiISYAW5uVjUZuv1MzPJjUic5W7eXGOxSfJr2LAhzz77LDfffHNR2aeffUb3xx5j+bhxxSdfbtwIJ5wA06YlJlARERERERGRWqYqSbJsYGO8AkkVJZZb5uVRv5QkWV5kkkwzySRKvXr1+MMf/sDjjz9Oeno6AGvXruXAsWN565ZboH37oGFuLlx4IVx/PeTnJzBiERERERERkeRXlSTZHKBvvAIpjZl1NrMpZrbGzHaY2Uozm2hmLWPoI8vMfBefBmU818PMngsPJdhuZsvMbKyZNazKb4reuN+i6utnZpKXllZ0r9MtpSznn38+c+bMoXXr1kCwof/gW27hz+eey/+zd9/xVZb3/8df1xnZIZOEGUJYQZCN+hUHLhQRN122Umy1ju9Xq1RbRwvWn1Rt1dZuRy3VVlx1IEjFgdatBAEhJGEmkJCELHKyc871++M65+Sck3OSkwWBfJ6Px/W47/u658nNSN65hp4ype3AX/8aLr8c5M+SEEIIIYQQQggRUk9Csp8CY5RS9yilArOeHlNKjQE2AkuAz4FHgd3ALcAnSqmULl7y3hCl3eybSqmTgS+ASzGTE/wOOAz8AlivlIrsxkcC/FuS6dbWoN0tnb4hWX19d28lBoDTTz+dTz/9lAkTJnjrfvzII1w3cSLOCy9sO/D11+G006Cw8Cg8pRBCCCGEEEII0f/ZOj8kpGXANkzQdI1S6iugOshxWmv9g25c/09AGnCz1vr3nkql1CPArcD9wPXhXkxrvTyc45RSVuBpIAa4RGv9urveArwAXOG+/wPh3tvvOXxDMqcTa8B+W1SUX0syp7T+EZ0YO3Ysn3zyCVdeeSXvvvsuAE8+/zx5p57KmzfdROwf/2gO3LwZTjoJXn3VDOwvhBBCCCGEEEIIr560JPs+MBdQQCam1dX3Q5QuUUplAfOAvcAfA3YvA+qA7ymlYrt67TCcCUwEPvAEZABaaxdwh3vz+u62nvMNyVwtLbQE7LdFRuJyjzMF4JKWZCIMSUlJrFu3jmuvvdZb99+PP+aE1aspWr4cPH+mSkth7lx47rmj8pxCCCGEEEIIIUR/1ZOQbHSYJasb1z7bvXzLHU55aa1rgY8wLb3Cbg6jlPqmUupnSqnblFLzO+gy6bn3usAdWuvdQD4wiu59LrTP7Jba6WS7TyAGYIuIwBUR4d12NTR05zZiALLb7fz1r3/lN7/5DZ4Mt7CwkIm//jUf/OIXkJxsDmxqgu98B5YtA5ergysKIYQQQgghhBADR7dDMq31vnBLNy7vGWApP8T+AvdyfBeuuQr4FfAwsBYoVEpdeYTu7RU4JtkXgSGZzSYtyUS3KaVYunQpq1evJj4+HoC6ujrO/PnP+ePixejs7LaDf/lL0+3y4Ydh9+6j9MRCCCGEEEIIIUT/0JMxyfpSgntZE2K/pz4xjGu9BvwG2ARUYFqBLQaWAs8rpS7SWr/ZW/dWSl0HXAeQnp7Ohg0b/Pc7nd71Pfn5fBhw/kcffURtS1snzNKionbXEN3ncDgGxNczNjaWxx57jLvvvpvi4mIA/vfRR/nP6afzt5gYUnNyzIFffGHKT35C7dixHDr9dA6dfjp1mZnQ+/NxHFUD5d2L9uTdD1zy7gcuefcDl7z7gUne+8Al7170trBDMqXU3wAN3KW1LnVvh6O7A/d3+Diea4dx80cDqvKAu5RSxcDvgRXAm+1O7Oa9tdaPA48DzJo1S8+dO9ees303AAAgAElEQVRv/4aoKKgxOdvooUPZHBPD9tpaTgDeAc4++2zWpKR4W/YMjotjVsA1RPdt2LCBwHdyPFu4cCGLFi3ivffeA2D1f//LRTNn8va11xL31FN+3S3jd+4kfudORj/9NIwbB5dfDpddBtOng08X4GPVQHv3oo28+4FL3v3AJe9+4JJ3PzDJex+45N2L3taVlmTfxwRDDwKlhD8gvwa6GpJ5WmslhNg/KOC47ngSeBSYppSKd4911uf3bvaZuVI1NDBmwgTOLS3lTGANcNhigci24dJ0Y2N3biMEACkpKfznP//hlltu4c9//jMAn23cyPjiYt5Yu5YZ+/fDK6/A+vXQ3Nx2YkEBPPigKVYrjB4NEyb4l/HjYciQ467FmRBCCCGEEEKIgakrIdlo9/JAwHZfyHMvQ437Nc69DDVuWKe01o1KqVogCYgFPCFZn967xWr1rqvGRs444ww++OADVvkeFBXVtt7U1J3bCOFlt9v505/+xOTJk7n55ptxOp2UlJRw6iWXsGzZMr79hz+QmZwMb74J//43rFkDdXVtF3A6YedOU9as8b/4oEEmLJswAUaMgMRESEhoW/quJyZCbKyEakIIIYQQQggh+qWwQ7LAAfi7OSB/uN5zL+cppSy+M1wqpeKBOUAD8Gl3b6CUmoAJyGqBQz673gXuBi7ADPTve04WJjzbB3RrpHOnTysxV10dZ1xxRftn8wnJlIRkopfceOONZGdnc+WVV1JVVUVTUxN33XUXd911FzNnzuSKK67givvuY/zKlaZl2SuvwDvvQGFh6IsePgxffmlKOKxWyMyEb34Trr7ahGtCCCGEEEIIIUQ/0O3ZLfuS1noX8BaQCdwUsPteTMuvf2itvc1dlFLZSqls3wOVUllKqeGB11dKpQJPuzdXaa1bfXa/D+QCZyilLvY5x4LpagrwF611p+OhBePy7UpZV8fcuXPJysoCYM6cOeZe0dHeYyzS3VL0orPPPpvPP/+ciRMn+tVv3LiRu+66iwkTJjDlpJO4NyeHbUuXovfuNa3KvvoKnn/ezIh51VUwe7ZpRdZVTifs2gUrVkB2tpld889/hsrK3vmAQgghhBBCCCFEN/XX2S0BbgQ+Bh5TSp2DCa5OBs7CdHW8O+D4XPfSty/XGcCTSqn3gV1AJZABXIgZc+xL4A7fi2itnUqpJZgWZS8ppV4CCoFzgFnAR5ixzLpF+wRguq4Ou93O+vXrWb9+PZdddhkAjWlp3mPSysq6eyshgho7diwbN25k1apVvPzyy7z11lu0+MyounXrVrZu3cry5cuZMGECJ598MhMnTiQ7O5uJ3/gGY8aMwWazgdZQWgp5eZCfD2VlZlKKmhqorm6/Xl0NDQ3+D/PZZ6b8+MewcCEsXgwXXAB2+xH+qgghhBBCCCGEGOj6bUimtd6llJoF/BLT9fFCoAR4DLhXax1O05ONwLPATGAaZtD9WmAr8ALwV611c+BJWuvPlFKzMa3W5gHxmC6WvwQe0Fp3vw9kTEzbujswyMrK4kc/+pG3umbMGO/60MpKc5xPuCZET0VHR7NkyRKWLFlCTU0Nb7zxBi+99BLr1q2j0af1Yl5eHnl5eX7n2u12xo4d2xacTZzIxBkzGDVqFElJSVh9xt1rp7ER1q2Df/wD3ngDPOFcczO8/LIpgwfDeeeZWTWnTTMlNbUvvgxCCCGEEEIIIYRXvw3JALTWRcCSMI9tNxq41nor4c/CGXjudmBRd87tkG/YVV8f9BBLUhJ5wATA6nLBli1w8sm9/ihCACQkJHDVVVdx1VVX4XA4ePPNN3nppZdYs2YNdb4D+Lu1tLSQm5tLbm5uu31KKRITE0lJSfGW1NRUv+2xY8cy94UXsFVXw6pVJjD74ou2i5SXw7/+ZYrHiBFtgdm0aTB1KmRkQEREX3xJhBBCCCGEEEIMQP06JDseqdjYtvUQ442NGDGCjZiQDICNGyUkE0dEXFwcixYtYtGiRTQ0NPDZZ595A7EdO3aQm5vL/v37Q56vtaaqqoqqqip27twZ8rj09HS++93vsnjxYk783/+F7dvhmWdMOXCg/Qn795vyxhv+9ampMHx4Wxk2rG195EgYM8a/9aYQQgghhBBCCBGChGRHmMUnJLOEmLly1qxZ/BL4jnu79bPPsN14Y98/nBA+oqOjmTt3LnPnzvWrr62tJS8vzxueeQK0gwcPUl1dHda1S0tLefjhh3n44YeZMWMG3//+9/n20qWk/r//Z1qVbdpkyldfwdatpptmMIcOmbJ5c+ibDRsGY8cyIS4OPv0Uxo2DsWNNgBYXF+ZXQwghhBBCCCHE8U5CsiPMGh/vXW8Xkr30Etx8M4mjRjFn0CA4fBiApo8+khcl+o34+HhmzZrFrFmz2u1rbW2lqqqKQ4cOUVFR0a6UlZWxbt06SkpKvOfk5OSQk5PD0qVLueiii1i8eDHnL1lC1A03eC5qJgf46itTNm2C3Fw4eBBcrs4fuLgYiosZCrB2rf++E080M3Zecgmodj22hRBCCCGEEEIMIF3KXpRSVwNfaa239NHzHPesPi1XbM0Bcwbcfz+UlEBJCVf4VNc3NhKLEP2fzWZj8ODBDB48OOQxra2trF+/npUrV/Lqq6/S5A6LW1paeOWVV3jllVewWq1MmjSJmTNnMmPGDGbMmMHUSy8l9qqrfC9kZtc8cMAEYQcO+K/v3Qt79oDTGfqBt26Fyy6DM86Ahx+GIMGfEEIIIYQQQoiBoasNlP4OLAe8IZlSajGwWGt9du891nHMZ5a+QQGDouuiIgLbslQAf5g8mXv7/smEOCJsNhvz589n/vz5VFVV8fzzz7Ny5Uo+/fRT7zFOp5MtW7awZcsWnn76aQAsFgvZ2dnMmDGD6dOnk5WVRUZGBhlZWaTMno0K1hKspQX27YOdOylYu5ZxSsHOnVBQYAK01lZz3AcfwOzZcNVVsGKFmRRACCGEEEIIIcSA0hu9+DKBM3vhOgOCzsz0rg+uqzOtXKxWaGlBVVQA4AK+jIujyuHg/wDrvn0SkonjUlJSEtdffz3XX389O3bs4B//+Acvv/wy+fn57Y51uVxs376d7du38+yzz/rti46ONoGZTxk1ahTjxo1j/PjxpJx/PgeiohjnO77aoUNw333wpz+1hWX//Ce8/DLcdhv87Gfg0z1aCCGEEEIIIcTxTYa6OsIikpI4CAwB7FqbbmEZGVBW5j2mHDjZ4fBun5mefsSfU4gjLTs7mxUrVrBixQoOHz7Mpk2byMnJYePGjeTk5LBjxw601kHPbWhoIC8vj7y8vKD7k5KSSE9PZ9asWd7gbNy4cZzwwANE33QT/PSn8Oqr5uDGRtOa7Mkn4c474cwzYeJEiIrqq48uhBBCCCGEEKIfkJDsCBs0aBC7MSEZALt2mZCstNR7TKnP8ZMmTWLlypVH8AmFOPoGDRrEmWeeyZlntjVSdTgcbN68mZycHL7++muKioooLCxk3759OHxC5WCqqqqoqqpix44d7e5z5513csu//kX055/D0qWwcaPZWVYGt95q1q1WMyvmiSe2lfHjYdAgiI01s2Ta7b36NRBCCCGEEEIIcWRJSHaEZWZm8h/gVPe23rULddZZNOzZQ7S7rkwpfnrHHVitVu644w4SEhKO0tMK0X/ExcUxZ84c5syZ41evtaampobCwkJv2bdvH3v27CE/P5+CggLq6+uDXvPw4cPceeed/PnPf2bFihV8+9NPsaxaBXfdBUVFbQc6nbBjhykvvhj8ASMi2gKz2FjT8iwiwoRnwZYWixkzrbnZv3jqlIILL4TbbzdhnBBCCCGEEEKIPtWdkCx4f6c+oJQaAfwSuABIAUqAV4F7tdZV3bzmGcB7gAW4X2t9T8D+TGBPB5d4Xmv9re7cGyA1NZX9ERHmh2Cg/uuviQUOFxR4Q7LDMTE88MAD3b2FEAOKUorExEQSExOZMmVKu/1aa4qLi3nxxReJiYmhoKCA/Px8Nm3aRJE7CCssLOS73/0ujz76KA8//DBn5uXB44/D+++bGTB37YIQXT29PCFXVbf+aQouJ8c8x333wTXXgE1+ryGEEEIIIYQQfaU7P3EtV0otD6xUSjlDHK+11l2+j1JqDPAxkAa8BuwATgJuAS5QSs3RWld08ZrxwEqgHojr5PDNmEAu0NdduWeQZ6B+yBAoLASgYft2YoGGPW25XL20GhGi1yilGD58ONOmTWOuz8D9LS0tPPnkkyxbtozy8nIANm7cyNy5c7nkkkt48MEHmXDLLebgujrYvt0EZp5SWGjqHQ5TXK6++QBlZfCjH8Fjj8HDD8P55/fNfYQQQgghhBBigOtOSKb6+HiPP2ECspu11r/3XkypR4BbgfuB67t4zd8BCcCv3Od35Cut9fIuXj8sevRob0jGrl0AtOzf793fkpzcF7cVQviw2+3ccMMNfOc73+HBBx/k0UcfpbGxEYDXXnuNNWvWsGTJEs4++2xmzJjB2JkzscyeHfxiWkNTkwnL6uqgttZst7S0dZ8MXLpcbV0vA4vdDtu2wd13g+ffhm3b4IILTEj2m9/A5MlH6CslhBBCCCGEEANDl0IyrbWlrx7El1IqC5gH7AX+GLB7GXAd8D2l1FKtdV2Y17wEWAJ8j6M8FlvkxImmGxcQc/AgANq9BNBpaUfluYQYiBISElixYgXXX389d999N88++ywAra2tPPHEEzzxxBOAGRNt2rRpTJ8+nRkzZjBp0iSSk5NJSEggISEBe1SUGYcsNbV3HmzmTLjySnj0UXjgARPAAfznP7B+vWld9sADMl6ZEEIIIYQQQvSS/jrAzdnu5Vtaa78+TFrrWqXUR5gQ7RTgnc4uppRKA54AXtVaP6uU+n4YzzBMKfUjzFhoFcAnWustXfgMIQ2eMoVGIAqIqa+HmhpsFW09R23Dh/fGbYQQXZCRkcEzzzzDj3/8Y5YuXcr77iDbw+Fw8OGHH/Lhhx8GPT8mJobExEQSEhJITEwkNjaWqKgooqOj/Zaedbvdjsvlwul0epe+6zabjQsvvJAz774bfvAD+MUv4KmnTAs0lwv+/Gd44w148kmYN+9IfImEEEIIIYQQ4rjWpyGZUsoCLNRav9bFUye4l/kh9hdgQrLxhBGSAY9jBurvSvfM89zFSym1AVistS7swnXaGTNuHHuAiZ6KPXuIrq727o/KzOzJ5YUQPTBz5kzee+893nnnHd59911ycnLYtGkTZWVlHZ5XX19PfX09xcXFvfYsDz30EAsWLOChhx7ihMcfh//7P1i61LQkAzMD5/nnww9/aMYrk1ZlQgghhBBCCNFtfRKSKaVGAT/EdG8cCli7eIkE97ImxH5PfWIYz3INcAnwTa11aRj3rgfuwwzav9tdNwVYDpwFvKOUmhaqm6dS6jpMd1DS09PZsGFDu2PKy8tppC0k+/q118jwdKUC9re0BD1P9JzD4ZCv7QDV1Xdvs9mYN28e8+bNQ2tNRUUFBQUF3lJSUkJdXZ23uPpo4P41a9bw5ptvcuGFF7JkyRKS77yTwaecwvjf/Q774cPmoCefpPH118lbupSqk07qk+c4lsnf+4FL3v3AJe9+4JJ3PzDJex+45N2L3tZrIZlSyooJo64DzsW03NLA2711D9/buZe6k2fKBH4LvKi1fiGcC2uty4BfBFR/oJSaB3wInIwJAH8X4vzHMS3XmDVrlvadTc+jtbWVv1x1lRnsGxjvchHhNJODtgL/c9FF/M9pp4XzuKKLNmzYQLB3Io5/ffnutdY4HA6qq6uprq6mpqaG+vp6GhoaaGxspLGx0W+9sbGR5uZmLBYLVqsVq9Xabn3r1q0888wzaK1xuVy88cYbvPfee9xxxx0s/elPsd90E9x4I/z73wBElZUx9ac/NV0zH34YEhI6eeqBQ/7eD1zy7gcuefcDl7z7gUne+8Al7170th6HZO5B9n8IfB9Id1cfAv4KPKW13teNy3paioX6KW9QwHGh/A1oAG7sxjP40Vq3KqWexIRkZxAiJAuHzWajOjkZ3OOQNW7YQIR7XzkwRMYkE+KYopQiPj6e+Ph4Ro4c2WvXve2227j99ttZ7+5eWVdXx7Jly/jLX/7CihUrWPzii6iXXoKbboJDh8xJTz1lBvd/4gkzG6YQQgghhBBCiLB0a7ZKpZRNKbVIKbUeM27Yz4Bk4N+YVl6vaa1/0c2ADCDPvRwfYv849zLUmGUeM4A0oFwppT0FeNq9/2533athPle5exkb5vEhtfj8IB2Vk+NdP4jppimEEFOnTuWtt95i3bp1TJ482VtfUlLCkiVLOG/ePPbMng3btpmZMD3274f582H2bPjd76A0nJ7mQgghhBBCCDGwdSkkU0qNU0o9BBwAVgHnAF8BNwPDtNaLeum53nMv57kH//d9hnhgDqaF2KedXOcfwFNBygfu/V+5t9eH+VynuJe7OzwqDLbxbflfhM94ZBVWKzExMT29vBDiOHL++efz1Vdf8dRTTzF06FBv/TvvvMPkyZP53XPP4Vy1Cl54AVJT20788kv48Y9h+HATmj37LPj8eyOEEEIIIYQQok1XW5LlAUsBF/AocKLWepbW+g9a68reeiit9S7gLSATuClg972Yllz/8B08XymVrZTKDrjOzVrrHwYW2lqSrXHX/dHnOicrpSIIoJQ6G7jVvflsDz8ig6ZNC1rvkIBMCBGE1WrlmmuuoaCggNtvvx2LxfzzXV9fz49//GNOP/10cidPhu3b4eqrIcLnnzGnE9atg+99D9LT4bvfhTffhJaWo/RphBBCCCGEEKL/6U53Sw2sBV7SWm/r5efxdSNQBjymlHpVKfUrpdS7mKAqH7g74Phcd+mpB4EDSqkXlVKPuss7wDtAJPBzrfXHPb1JRnY2JcF2xMX19NJCiONYbGwsDz30EJ9++qlfF8xPPvmEadOmcf/jj9Py5JNw8CA8/jiccYb/Berr4Z//hAsvhCFDzED/69ZJYCaEEEIIIYQY8Loakv0c2AcsAT5SSm1XSt2hlBrayXld5m5NNgv4O2aw/KXAGOAx4H+01hW9fU+3Z4DPgNnAtZiwbhzwAnCG1vr/9cZNxowZE7TPpi0+vjcuL4Q4zs2ePZuNGzeyfPly7HY7AM3Nzdxzzz2cdNJJbNq7F669Ft5/H/buhV/9Ck44wf8ilZXwt7+Zrpjp6XDNNaaFWXPzEf88QgghhBBCCHG0dSkk01rfr7UeA8wHXsGEVg8AhUqpNUqpb/Tmw2mti7TWS7TWQ7XWEVrrUVrrW4J17dRaK621CvO6f3cff0+QfU9prS/SWmdqreO01pFa6wyt9Te11v/tjc8FkJWVxd4g9VbpbimECFNERATLli1j48aNzJ4921v/1VdfMXv2bC6++GJefPFFGtPT4Wc/g6+/hk2bYOlSCJyFs6oKnn7atDBLT4erroIHH4RXX4UdOyQ4E0IIIYQQQhz3ujW7pdb6P1rrK4GRwF2Y1mXzgecw3TGnKaVm9tpTHofi4uIYGtFu6DP/cYSEECIMJ554Ih9//DG//vWviYqKAsDpdLJ69Wq+8Y1vMGTIEK699lre/+ADXFOmwG9+Y1qXffIJ3HYbZGT4X7C6Gv71LxOsXXYZTJwIMTEwfjxcfDHcfjs8+aSZVVPrI/+BhRBCCCGEEKIPdCsk89Bal2mtH9BajwXOA14CWjDdJD9XSm1SSgUOvC/cJqj2Dd+0+wdcIYToCpvNxk9+8hO2bNnCeeed57evpqaGJ598krlz55KVlcXdd9/Njvx8OOUUePhhE5h9+qlpYTZqVPAbOJ1QUACrV5uQ7dprYfJkGDsWbr0V3n1XxjUTQgghhBBCHNN6FJL50lq/o7X+JjACuAMoAKZixhATgZqaGBqk+5KKjDwKDyOEOF6MGzeOt956i4KCApYtW8aYMWP89u/bt48VK1YwceJEpkyZwn333ceOvDw4+WQTfu3ZA59/Dn/4A/zf/8F557VvaeZr92747W/hnHNg8GD4zndg1SrTGk0IIYQQQgghjiG23r6g1voQ8BvgN0qpucAPe/sex4Vdu7AE66YkLcmEEL1g7NixLF++nGXLlvHJJ5/w7LPP8vzzz1NZ2Tak49atW9m6dSu/+MUvmDRpEosWLeLKK69k0uzZ4DPGGQB1daYlWV6eGaNs82Z4+22orW07pqYGnnvOFJvNzKx58cVwxRUwYsQR+uRCCCGEEEII0T29GpIppS4GzgYU8L7W+t/Aht68x3GjvDxotSU6+gg/iBDieKaU4tRTT+XUU0/lt7/9LWvXruWZZ55hzZo1NDU1eY/btm0b27ZtY/ny5UycOJFLLrmEE088kezsbMaPH09cXBxMm2aKR1OTmT1z9Wp4/XUoLGzb19pqumC++67pjnnuubB4sRnjTCYoEUIIIYQQQvRDXQrJlFILgduBn2ut3w/Y9zRwNSYgA/hfpdSrWusreuVJjzNNWhOsY6WSlmRCiD4SERHBpZdeyqWXXkptbS1r1qzhpZdeYu3atTQ0NHiPy83NJTc31+/cESNGkJ2dTXZ2NhMmTCA7O5uZM2eSNG8ezJsHjz0GW7aYsGz1avjii7aTtYb1602Jj4dvfMMEZqedBkHGZhRCCCGEEEKIo6GrLckuBmYAn/lWKqUuAhYDdcCjQC1wHXCpUurbWuvneuFZjyuFBw8yLkh9S0rKEX8WIcTAEx8fz7e+9S2+9a1v4XA4ePPNN3nxxRdZs2YN9fX17Y7fv38/+/fv5+233/bWWa1WTjvtNBYuXMhFF13EhKlTYepU+PnPobgY3ngDXnjBtCbzdC+vrYWnnjIlKwuuvtqU0aOP1EcXQgghhBBCiKC6GpKdBHyitW4MqL8G0MASrfVLAEqpZ4BdwFWAhGQBahoDv4RGY6iZ5YQQoo/ExcWxaNEiFi1aRH19PevWrePzzz9nx44d7Nixg127dtHa2truPKfTyfvvv8/777/PT37yE8aNG8fChQtZuHAhc+bMwX7ddXDddVBUBM88AytXQn5+2wV274bly0056SQ44QQYM8a/JCdLazMhhBBCCCHEEdHVkGwI8EmQ+jOAauBlT4XW+qBSag0wp/uPd/yyJCe3q3MA1o5mkRNCiD4WExPD5ZdfzuWXX+6ta2lpYffu3ezYsYO8vDx27NjB5s2bycnJ8Tu3oKCARx55hEceeYTExEQuuOACFi5cyIIFC0i46y6480747DP4+9/NDJg1NW0nf/65KYESEtoCs6ws/wBtxAiwWvvoKyGEEEIIIYQYaLoakiUBlb4VSqkMIBlYrXW76Rr3YLpoikDDh7MH8O1glA+MGTv2KD2QEEIEZ7fbmTBhAhMmTPCrLykpYe3ataxevZr169f7ddOsrq5m1apVrFq1iqioKC677DIWL17Mueeei/WUU+C3vzXjl61cCevWgcsV/OY1NZCTY0qgiAjIzAwdoskYj0IIIYQQQogu6GpIVguMCKib6V5uCnFO8H6FYVBKjQB+CVwApAAlwKvAvVrrqm5e8wzgPcAC3K+1vifEcacC9wCnAFHATuBvwO+11s7u3NtXRGQkbwPX+tTlAZeMGdPTSwshxBExdOhQfvCDH/CDH/yAxsZG3nvvPVavXs0bb7xBUVGR97jGxkaee+45nnvuOYYNG8Z3v/tdFi9ezAnf+IYZxL+sDL76Cnbtal+CjI/m1dxsum/6duH0UApGjYLx4xkbGwvbtsH48TBhgmmBZrH0wVdECCGEEEIIcSzraki2FViglIrTWjvcdZdhxiP7MMjxozHBVpcppcYAHwNpwGvADsyYaLcAFyil5mitK7p4zXhgJVAPxHVw3CWYrqONwPOY1nMLMZMSzAEWdfXzBEpKSmIt/iFZGqarkxBCHGuioqKYP38+8+fP549//CNbtmxh9erVvPjii2zZssV7XHFxMQ899BAPPfQQs2bNYvHixXz7298mZd689hfVGkpLzdhlwQK0srLQD6Q17N0Le/ea3+y88krbvuhoGDcOsrPNOGiTJpkydizY7b31JRFCCCGEEEIcY7oakv0T+CvwvlJqJTAeMzD/QUzrLC+llAJOI/gYZuH4EyY3ullr/Xuf6z4C3ArcD1zfxWv+DkgAfuU+vx2l1CDgCcAJzNVaf+mu/znwLnClUupbWutVXby3n+HDh7M1M9P8EOd2DkB1NSQm9uTSQghxVCmlmDp1KlOnTuWee+5h8+bNrFy5kn/+85+U+QRbX375JV9++SW33XYb5513HpMnT2bcuHHeMnToUNSQITBkCJx6avsb1daaAC0wRNu5E/btC92Fs6EBtmwxxZfdblqaTZoEkye3hWdjxsjYZ0IIIYQQQgwAXQ3JngIuB84HpgEKaAFuCdIF8RzMQP9vd/WhlFJZwDxgL/DHgN3LgOuA7ymllmqt68K85iXAEuB7dPy5rwQGA//wBGQAWutGpdQ9wDvADUCPQjKAc+bNw/H44/5N2u6/H379655eWggh+o2pU6fyyCOP8OCDD/Kf//yHlStX8vrrr9Pc3AyYiQHWrl3L2rVr/c6LjY1l7NixfsGZZzs9PR0VHw9Tp5oSqKnJBGZ5eexat44xLS2Ql2dKRYhGyC0t8PXXpjz/fFt9ZKQZ78wz5pnv2GeZmaZlmhBCCCGEEOKY16WQTGvtUkotAL4NnApUAP/WWn8V5PBUTMut17vxXGe7l29prf2aAmita5VSH2FCtFMwoVWHlFJpmNZhr2qtn1VKfT+Me68Lsu8DTFfNU5VSkVrrps7u3ZGFCxfievxx/8p//hMeeEBaLQghjjt2u52LLrqIiy66iMrKSp5//nn+/ve/83mwWS2Buro6Nm/ezObNm9vti4+PbxegeUpqaioqMtJ0pTzhBIqSkhgzd27byRUVZhyz3FwzVpmn7N8f/MGbmsyxubnB9w8fHjxAy8qC1FQzPpoQQgghhBCi3+tqSzLcodU/3aWj40cmabwAACAASURBVFbR/dZWninUgozGDEABJiQbTxghGfA4ZqD+cLpnhry31rpVKbUHmARkASF+YgrPggULaNcMrqQE/vtf8P2BTgghjjPJycnccMMN3HDDDeTn5/PFF19QUFDgV6qrq0OeX1tby6ZNm9i0qf2cMQkJCUyYMIHs7Gyys7NxOp0MGTKEMWPGYLfbISUF/ud/TPFVXQ3bt/sHZ9u2mX+XO3LggCn//W/7ffHxoQO0jAwZA00IIYQQQoh+RGmtj/YztKOUehwzpv21Wusng+y/H7gLuEtr/atOrnUNppvoN7XWL7jrvg88TZDZLZVS+cA4YJzWemeQ632EaUV3qta63XhrSqnrMN1BSU9Pn7lqVcc54eyzziI2oK544ULyb7utw/NE9zgcDuLiQs7ZII5j8u6PLVprDh8+zP79+9m/fz8HDhzwW6/vaNbLEKxWK8OHDycjI8OvjBw5ssM/G1aHg+jiYqJLSogqLjbrxcVElZQQVVqKCjX2WWef0WKhafBgGtPTTRkyhMb0dJrcy8a0NHRERLeuLQz5ez9wybsfuOTdD0zy3gcuefcD11lnnbVRaz2rt6/b5ZZk/YSn70qHCZ9SKhP4LfCiJyDr63trrR/HtFxj1qxZem4nLcKCDag29KOPGPbyy9LCoA9s2LCBzt6JOD7Juz9+aK0pKytj586d7VqfFRQUUFcXfKhKp9NJYWEhhYWF7fYNHTqUiRMnelufedaHDx+O6qi7ZEsLFBaa8c88Ewj4TiTgcIQ8VblcRJWWElVaGvr6Q4fCqFGmDBsGgwZBQoJZekrgdlwcWCyhrzmAyN/7gUve/cAl735gkvc+cMm7F72tv4ZkNe5lQoj9gwKOC+VvQANw41G4d1h8f/SqAFIAVVkJb78N8+f3xi2EEOK4opQiPT2d9PR05syZ47dPa01JSQl5eXns2LGD3NxcPvnkE0pLSykqKgp5zZKSEkpKSnj33Xf96uPi4rzBmW94NnbsWCIiIswvMzxdKANpDYcOtQ/PPMsDBzr/sCUlpnz6aVhfG8CMgRYf3xaapaTA4MGQlmaWwdZTUsDWX78lEEIIIYQQ4sjor98R57mX40PsH+dehhqzzGMGJuwqD9ES4G6l1N3Aa1rrS33uPct9742+ByulbMBooBXY3cm9w+L7VKuAm7wbqyQkE0KILlJKMWzYMIYNG8ZZZ50FtP2G0eFw+IVnO3bsYMeOHeTn59PS0hL0eg6Hgy+//JIvv/zSr95qtTJmzJh2AdqECRNISkryPExbEHXyye0v3tgIRUWwdy/s22eK7/r+/dCdrpxaw+HDpnRFcrIJy+x2E5h5itUafDs21rRi87Rk62xduo4KIYQQQoh+rr+GZO+5l/OUUhbfGS6VUvHAHEwLsc5+tf4PICZI/TjgDOArTBDmO/Lzu8BVwAXAcwHnneG+3gc9ndnSwzck+xdtIZnr3//G8pe/QHR0b9xGCCEGvLi4OGbOnMnMmTP96ltbW9mzZ0+78Cw3Nzfk5AFOp5P8/Hzy8/N5/XX/SZxTUlKCzro5btw4Bg0a1HZgVBSMG2dKMC0tprWZJzw7dAhqatoCME8JrOugi2eHKitN6SvDhsH06f4lM1Nm/xRCCCGEEP1GvwzJtNa7lFJvYWawvAn4vc/ue4FY4K9aa+/AM0qpbPe5O3yuc3Ow67sH7j8DWBM4cD/wEvAg8C2l1O+11l+6z4kC/p/7mD93/9OF5pwyhfwtWxgPWBwOeOstuOSSvriVEEIIN5vN5g2xFi5c6K33jH3mG5p51vft2xfyehUVFVRUVPBpkC6SaWlpfqFZVlYWo0ePZvTo0QwePNh//DO73YRImZlw5pnhfyCnE2pr2wK0Q4egvBzKyszSU3y3KypMC7S+VFxsypo1bXWJiTBtmn9wlp0tXT+FEEIIIcRR0Z+/C70R+Bh4TCl1DpALnAychelmeXfA8bnuZY9+Ja21PqyUuhYTlm1QSq0CKoGLgQnu+ud7cg9fvg/7zW99i39v2cLPPBXvvy8hmRBCHCW+Y5+dGRBS1dXVkZ+f7xeg5ebmsnPnThobG0Nes6ysjLKyMj766KN2+2JiYsjMzPSGZoHr3m6cnbFaTfiUmBj+h3U6TVBWVQWtrW3F6Qy+3dJiWqx5gjhPazbPerBtp7P9faurYcMGUzyiouDEE014NmkSnHCCKcOGSaszIYQQQgjRp/ptSOZuTTYL+CWm6+OFQAnwGHCv1rrP+oRorV9VSp2JCeKuAKKAncBtwGNa996v232/3b/iyiv533vu8Y5B0/TOO0T21o2EEEL0mtjYWKZPn8706dP96l0uF/v37/ebbdMzC+euXbtobm4Oec36+nq2b9/O9u3bg+6Pjo4mKSmJxMTEsEtSUhKpqakkJCR0PEun1WoG8E9L69bXo1NOJ+TlwaZN/qWqqv2xjY3wxRem+Bo0qC0w8y0jR8psnkIIIYQQolf025AMQGtdBCwJ89iwf72stf478PdOjvkIE8z1Kd+HTktPJ+rss83MloD966+hrs4MjiyEEKLfs1gsZGRkkJGRwTnnnOO3z+l0UlRU5Beg7d27lz179rBnzx4OdzLQfkNDAw0NDRQXF3f5uSIiIryt4oYMGeJdD9wePHgwkZGR2O127HY7lt4Kn6zWtlDrqqtMndZQWOgfmuXkhJ718/BhM8tnYDfW2FiYMAGyskzX1NGjTcnMxNLUK8OHCiGEEEKIAaJfh2QDjbJYOP3ii9n69tucCFhcLvjsMzj77KP9aEIIIXrIarWSmZlJZmYm5513nt8+rTXV1dXewMw3PPNsNzQ0dPvezc3NFBUVUVRU1OVn9gRmERERfuvx8fEkJSWRnJzstwxWl5yczKBBg/xbsykFo0aZcumlbfXl5SYw+/pr2L7dlG3bQs/WWVdnwrWcnHa7zgBIT/cLzhgxwsy0abe3LzZb8Pr0dDNLqbRYE0IIIYQ4rklIdpT5tiRTSnH66afzIXCiu07/978oCcmEEOK4ppTyBkwzZsxot19rTV1dHdXV1V0qVVVVlJWV4ejmjJdOpxOn09nhOGvhSk5OZsaMGUyfPp0ZM2YwY8YMxo4d27612uDBMG+eKR5aQ0lJW2jmG551NiNnaakpQSZS6JKICBOwZWSYLp6e4rudkCDjpgkhhBBCHMMkJDvK/L6VVooTTzyRVZGR4O4icriggISj8mRCCCH6C6UUcXFxxMXFMWLEiC6fX1dXR2lpqV85ePBgu+2KigpaWlpobm6mpaWlVz9DZWUlb7/9Nm+7hxQAiIuLY9q0ad7QbPr06UycOBG73e5/slJm4P5hw+Dcc9vqtTazdBYUwN69sGeP31Lv24dyj/PZY83NsHu3KaHExZmQLyoKIiM7X0ZGmu6iI0a0tarLyIDo6N55ZiGEEEII0SUSkvUjCtO1ZcqIEbBrFwB7HA6mHd3HEkIIcYyLjY0lKyuLrKyssM/RWuN0Ov1CM896c3Mzhw8fpqqqisrKSqqqqvzWA+sOHTpEfX19u3s4HA4+/PBDPvzwQ29dZGQkU6ZMYdq0aUyaNMlbhgwZ0n7yAaVMV8j0dDjttHbX/+Cddzhz7Ni28GzvXjh40MzO6Sme2TpD1TU2QnGxmYmzMw6HKT2VltYWmgUr4c5cqrWZDMjzeVpbTZfS2Fhp8SaEEEIIEYSEZEdZFZDqXleHDkFGBhNSUrwhWUFVlYRkQgghjjilFDabDZvNRnQPWzZprdm7dy85OTnk5OSwadMmcnJyKC0tbXdsU1MTX3zxBV8EzG6ZlJTkF5p5SlpaWsiZO7XV2hYs9ZTDAUVF/qWw0H87SBDYLWVlpgTO8OkxaJAJBp1OE3z5hmCB28HYbCZoS0yEpCT/ZbC6pCRTkpPNUsZmE0IIIcRxSkKyo6yItpDM8te/wqJFxNXVefc3Dhp0VJ5LCCGE6C1KKUaPHs3o0aO54oorvPUlJSXe4MwTnu3bty/oNaqqqtq1OgNISUlh4sSJ3pZynvtkZWXh6q2ulmC6Uk6caEowWkNVlWlx1thohk0Itgysq6kxYdu+fabs32/Cr44cPhx6IoNwtLbCoUOmdJVSJihLSQmvJCaasdri480sp0IIIYQQ/ZiEZEfZAauV6e5vhi0rVsBDDzHC1vZa7MOGHa1HE0IIIfrU0KFDWbBgAQsWLPDWVVRUsGnTJrZu3cq2bdu8pba2Nug1KioqgoZnAHa73RuYecKzkSNHEhUVRWRkJBERESGXnvXIyEiioqI6/zBKmZZWycnd/noAJsAqLm4LzQJLYSF0ZaZTi6Vt1k6bzYyt1oOZUtHaTJZQWWnGguuK+HgTmHmCs8CSmAjDh7fNRjp0qLRaE0IIIcQRJSHZUVYdH+8/zklrK7E+3SOiMjKOwlMJIYQQR0dKSgrnnnsu5/oM0K+1pqioyC8027ZtG9u3b6fOp/V1oJaWFvLz88nPz+/RMyUmJjJq1CgyMjIYNWpUu/W0tLT2s3R2l81mBu/PyIDTT2+/X2vTAqyiwhzrKZ4QLHA92HN5WrB5Wr6Fs6yqMvesqen+Z6utNWX//vCOj4gwXWU9oVlgSUmRsdWEEEII0askJDvKGgYP7nAw4LjRo4/g0wghhBD9j1KKjIwMMjIymD9/vrfe5XJRWFhIQUEBu3fvZs+ePezZs8e7XlFR0Sv3r66uprq6ms2bNwfdHxkZyciRIxk1ahTp6elER0cTHR1NTExMu/XAuri4OEaOHElqamrIsdUCvhhmBs3Bg7v/gSIjzeQAaWldP7elpS0wC6fU1JgSoiVgh5qbTWu1UC3W4uJMmDh0aLuScPCgaZU2dKg5TgghhBAiDBKSHWWu4cNDfvPnAhLHjDmyDySEEEIcIywWC5mZmWRmZgbdv2bNGkaOHOkXoJWUlNDU1ERzc3O7ZbC6hoYGWkMNgO/W1NTEzp072blzZ7c/S2xsrPez+JbRo0eTmZlJcnJyeCFaX7PbuxewOZ0mKPOEZtXVbeueUllpupPu2WNKZyGnwwHbt5sSYDrArbeajbg4/xAtLc3UxcSEXyIjzWf3FOkGKoQQQhyX+nVIppQaAfwSuABIAUqAV4F7tdZVYV7jduAs4ATMGPkuYB+wHnhEa92uzb9SSndwyc+01qd05XN0xD5mDGzYEHRfBZA2dGhv3UoIIYQYUGJjY5kyZQpTpkzp9jVcLhfl5eXs27ePffv2UVhY2G69qiqsb0k6VFdX5+1GGkxcXJxfcDZkyBCUUrhcLrTWfiWwznc7IiKC5ORkkpKSSE5O9ltPSkoiMjKyx58lKKu1bfbMcNXWwt69baFZYHE4wruOw9Fxi7TusFj8Q7OuFE+X2FAlOhpSU9taDHpKairExvbeZxBCCCFEO/02JFNKjQE+BtKA14AdwEnALcAFSqk5Wutw+lH8CHAA7wOlgB3zC8ZbgR8opeZqrTcFOW8f8Pcg9WEOpBGeuBNOCLmvDMjqSXcKIYQQQvSIxWIhPT2d9PR0TjrppKDH1NbW+gVm9fX1NDQ00NDQ0Ol6dXU1e/fuDTkxgYfD4eDrr7/m66+/7ouP6RUTE9MuPPOU1NRUUlNTGTx4sN96QkJC37Ryi4+HE080JZDWpqXZgQNQUtJWiouhpISavDwS6upMXVNT7z+by2Wu2xfX7kh0tH9o5huiJSaa/VFR/qWjOrtdxnUTQgghfPTbkAz4EyYgu1lr/XtPpVLqEUzAdT9wfRjXmay1bgysVEpdCzzuvs6FQc7bq7Ve3o3n7pLUYN/4uVVarUyKju7rRxBCCCFED8THxzNp0iQmTZrUrfO11lRXV7Nnzx727t3rVzzdRDuaoKA31dfXU19fz/5wB9cHbDYbKSkp7cKz1NRUb9jm21rNsx7WrKGhKGVCotRUmDq13e5NGzYwd+5cE6ZVV/sHaYcOQX198FJXF7yuqcmMx9bSYmYgPVoaGkyX1MLC3rmeUuEHar4lKQlGjICRI9tKQoIEbkIIIY55/TIkU0plAfOAvcAfA3YvA64DvqeUWqq17vC7xmABmdsLmJBsXM+etmcyOhiYv7Yn3zwKIYQQ4piglPKGRzNmzGi3X2tNZWWlX3BWXl6OxWJBKeUtnW0rpWhsbKSqqorKykrv0nfd6XR2+flbW1spLS2ltLS0S+dFRUW1C85GjBjB6NGjycrK8i4TEhK6/ExeSplAJykJOmi93yVamzHWPKFZuKW1Nbzj6upMkFde3r40N/fOZ/D9LA0NpvRUXJx/aDZyZPsgTSZREEIcD7r6f0Bzc9f/z/CcM2oUXB9O2yDRW/plSAac7V6+pbV2+e7QWtcqpT7ChGinAO908x4L3cstIfYnKqWuAYYANcBGrfWn3bxXSCNGjGAtwZuyNcg3EkIIIcSAp5QiJSWFlJQUZs6c2Wf30VpTW1sbNDyrqKjg0KFDHDp0iPLycr91R7hjgwVobGykuLiY4uLiDo9LSkryC8581zMyMnrWIq07lDLjitlsppXVkaK1GV/NNzTzDdMOH4bGRlMaGtrWO6praem953M4IDfXlFDi4824ap4WaoGlo3rP19xqDb20WknJzTVBo6fOE2o6naabrGc9sATui4gwoV5sbFvx3Y6LM88lrefEscYTjjscptTVmaXLZf7ce8ZH9F0Ptn20/+xrDU1N2GtqzPiVvp/F97N5fhHg+XfQtwTWNTaGF2i5XJ0+Xq+ZM0dCsiOsv4ZkE9zL/BD7CzAh2XjCDMmUUj8ERgBxwInAuZhxx34W4pSpwFMB19gMfE9rvTWce4YjKiqKW4FDwJVAjM++pqSk3rqNEEIIIUSHlFIMGjSIQYMGMWrUqLDPa2xs9IZogQFaVVVVu5ZrnrqWMAMaz/E5OTlB96ekpDBs2DCGDx/OsGHDGDZsGHV1dRw+fNhbl5aWhtVqDfsz9UtKmZApPh6ysnrnmq2tpitpV8K1hgYTyhUVmbJ/v1mG0xqtttaUPhR6IJM+oJR/aJaUBCkpkJxslsGKZ9+gQUc/ZDhWuFzBAw6fkvrFF2aMwg6OoaHB/JkPFcYGlsjI9uFpsKDVt85iaX/9YPfz1LW2ts3229mypqZr4YzLFTw0cjhMwNRTnuBaKVMslrb1jorF0naub9Dd0XpLi//n8BSnkzk9/yT9W2+3IBad6q8hmaddfU2I/Z76LkyRxA+Bk322vwC+o7UONl/7I8DLmJCuEcgGforJsd5VSk3TWh8IdhOl1HWY7qCkp6ezIcTMlb52Wiwsdrkocd/EY3NSEsPCOF+Ez+FwhPVOxPFH3v3AJe9+4JJ3f+TZbDaGDBnCkCFDOjxOa01jYyO1tbUcPnwYh8NBTU0NpaWllJSUeMvBgwdp7uQHhIqKCioqKti61f93mI8++qh33WKxeCcfSE5OJjo6ukslMjISm83mVywWS/e/UMcKm60tmOuI1tgOHyaqvJzIsjJTysuJ8lmPLC/HcjTHc+sLntZ9Dgd0sbuxy2rFGRuLKyICl92Oy25Hu5eeOm2zta2793mDNd+QI0TgoUIdEyogUQpnVBSuyEhckZE4fZfuemfAPpfdDlYr2mJBKxV83WIBiwUN2B0O7NXV2KuqiKipMevV1dhraoioqsLurrPV1WFpasLa1IQljEB9cqdHiF7X2np0x2g8ylw2G9pmQ1ut3r+v2mr1q9c2W+htz7q7PtR2U2oqpfK9zBHVX0Oyznh+7RJ2BK61PgVAKZUCzMAM2L9RKfVNrfW6gGOXBpz+JbBIKfUScAXwE8zkAcHu8zhmrDNmzZql586d2+mzvfbaa/zoRz8iOqC7gX3uXMI5X4Rvg2cgXzHgyLsfuOTdD1zy7o99LpeL0tJSdu/e7Z3EwLO+e/duiouLwxpHzeVyeVu49RabzYbdbiciIoKIiAi/dc92VFRUhyU6OrpdXWxsLGlpaaSnp5OWlkZqauqx3woOTKuWmprOuzqF6g7ldJofyDtZHiorIzUhoa3eHdZgtZoWLJ71UHWe7aYm0+rGUzytcHxLD2Y3tTidWA4f7sUvsBBdEBVlWj96Smys+bMfOH5WqPX+Eo5FRNASFYU9IcH/83hKTEz4rfo86xER7buWBharFcsRbAk68YjdSUD/Dck8LcVCjdQ6KOC4sGmtK4D1SqkvgB3AP5RSo7TW4YxY+hdMSHZGV+/bkYsuuoj9+/fzxNVXw7PPAqZF2cmzZvXmbYQQQgghjikWi4WhQ4cydOhQ5sxp36nG6XRSXl7OgQMHvOObHThwgI0bN6K19tb3Zjjm0draSmtrKw29Meh9B5RSpKamekOzUMuUlBTi4+OJi4sjOjoa1d+68lksbZMo9KGvj2Q43trqH6JVVkJFRdsysPjWH6EZa48bkZHtAw+fUl5Xx+CRIzvvQmmztQWv9fUdd81sagoerAYrnuOCdQ3tKPy12SAx0cwOm5DQth649BRbF35893QHDhYcdeU6wWjdFpZp3VZcLv/tYMW3q6qnNVpH6y0t/mME+gZ7ERF8JL8QE72sv4Zkee7l+BD7PTNShhqzrFNa62ql1CfApcAkTGuxzpS7l7HdvW8oSik2RkezEEgGngEaFizo7dsIIYQQQhw3rFart3un76QGga0Im5qaKCkpobi4mLKyMhwOB3V1dTgcjk5LbW0tjY2NNDc309LSQnNzc6ddQHuT1pry8nLKy8s7P9hNKUVcXJy3eMKzYCUmJsavREdHd7ptt9v7Xwh3NNhsbeFFVzU1mckWmpo6Ls3N/tu+fN9Bb6y3tvqHR77LYHWeIClwXK6O1hMTYfBg/5KW1r4uKcm/dU8n3Zu3SVByZCnV1uJKiONMfw3J3nMv5ymlLL4zXCql4oE5QAPQ09kmh7uX4bYXPcW93N3D+wY1/8ILueyJJwC4+uqriYyM7IvbCCGEEEIMKJGRkWRmZpKZmdkr19Na09ra2i44891uamqiubmZxsZGGhoaaGxs7LQ0NDRw+PBhysrKKCsro7S0lMrKym49X21tLbV9NEh+bGwsGRkZ3jJy5Ei/7REjRsj3sZ2JjDRhkBBCiH6lX4ZkWutdSqm3MDNY3gT83mf3vZiWXH/VWnvbKSulst3n7vCpGwVYtdbtQi2l1I+A2UARsNWnfgaQ53ttd/0UzDhmAM/26AOGsGDBAu655x6qqqr41a9+1Re3EEIIIYQQPaSUwm63Y7fb+/xeLS0tlJeXe0OzUMvq6mq/lm99qa6ujtzcXHJzc0MeM2TIkHYh2vDhw4mLiyM2NtZbYmJivOuRkZHSQk0IIcRR1S9DMrcbgY+Bx5RS5wC5mNkpz8J0s7w74HjP/9K+/7NOB/6tlPrYfU4pkIJpEXYi4AC+p7X2HfH1ZuBypdS7mACtCTO75QWAFXgCeK6XPqMfu93Offfd1xeXFkIIIYQQxyC73c6wYcMYNmxY2Oe0trYG7U5aW1vbbruhoYH6+nrv0lNCbdfV1YU1WcLBgwc5ePAgn3/+edjPbbFYvKGZb3gWExNDRESEd7IEu90ecr2kpIT169d7tz2zkHrCN99lsDrPMioqyq+bqmfddxkhXc2EEOK4029DMndrslnALzEB1YVACfAYcK/WOpy25znAo8DpwALMcF+NmO6SDwO/01oXBZzzKmZigCnA2UAUUAG8CTyhtX69hx9NCCGEEEKIPmOz2UhISCChO2NldUJrTXV1NYWFhe1KUVERhYWFHDhwAJfL1fnFArhcLm+Adyyw2+1+oVlSUhLJyckkJyeTkpLS4TImJkZazQkhRD/Ub0MyAHeAtSTMY9v9L6O1LgSWdvGer2KCMiGEEEIIIYQPpRRJSUkkJSUxderUoMe0trZSXFzcLkQ7ePAgdXV13hZpnuLZPpITIvSGlpYWKisruzVuXGRkJAkJCURHRxMdHU1UVBRRUVEdrkdGRmKz2bBYLFgsFqxWq3c9WOnqfrvd7u0O62lB51mPiIjo01DPM45eVVUVlZWVOByOoGP9hSoFBQWsXbu2w2Oam5vRWhMTE9Ou26/vtmc9Ojra+2ye4nK5/LYDi9Vq9buub4mKiur0axiqFahnshHPPQLfYbA6pRRNTU3txj0MNSaiUorIyEgiIyOJioryW4Zaj4iIwGq1+hXPMwSue7ZtNpv3XJvN1uM/V1prWlpagn4+z9iQHY0fGbgd+I4D/wyEKuEe53K5cDqdQUtra2u7uon/v737j7KsrO98//5Ai0KL/MrQZoKDA8MvTdQ4LT9Cgg09YTp6Va6GNSsZGcUxhCUG4uhVR+4IzSwSXaOIoF6DBoma6DXkjnjvisqMUBghJKOJRhN+BWxEQYndsaU70Pz63j/2Pm1xqOo6VXWqap/e79daZz11nr338zyHb+3q4lvP8+xjjuE973nPov4baX46nSSTJEmSNFlWrVq1cz+y+RgkCKYn0QZfP/LIIzz66KM88sgju/z69ttv51nPetbO98P/AzsoZ6qbfuyhhx7auTx1+jLV6XWPPjrqs7+ebMeOHdx///0Lvn65rVq1asbk2eBppzMtfR1+7bnnnvz4xz/emQjbsmXLE74eZRnvJJu+nHjwqqonJMKWej/Brhkk5vbaa68nlMN1g3tytkTfQmauTop//Md/XOkh9I5JMkmSJEkrbhzLRKempli3bt34BjWLquLhhx/emTAbzILavHkzW7ZsmbGc/vWOHTuWfIzj9Oijj7J161a2bt260kOZWJO2nHg5TE9+aWa7e/K4i0ySSZIkSdI8TF+adtBBB83r2qriwQcfZOvWrTPOjtnV14OlWo8//visr10d39WxHTt27FzqN7zkbzGz5ka1evXqnfu67bvvvjtnET3lKU9hr7322uXre9/7HkcdddQT6ma6Dtg5O3HwOQev6e+3bdvGgw8+uPMBD4Pli3O9BrMhZ3qNspw4yc7ZesOv1atXk2TGWA6+Ho7vYLnuXK+nPvWpADuXKA6Wac719Y4dO56wfHB4KeFMx6YvcxxXAmjVJky0dAAAIABJREFUqlVPWqI8fUnoTN8P098Pvh487GN6TAdxGeU1yrnDS1Cnv1atWvWkugMOOGAs/400OpNkkiRJkrRMkrDPPvuwzz77rPRQRjaYNTc9ebZ9+3YefPDBnUtbZ3oNL4vdd999dz7c4MADD9yZFDvggAN2JmoWYrlmEC7GTAm0JE94iuree+/dqwc6PPbYYzz88MM79w4bJN6G6/bYY48nJL+mJ8Nuvvlm1q9fv9IfRbsRk2SSJEmSpFnttddeOxNbWpilfOrspNpzzz13PrxiMW1I47THSg9AkiRJkiRJWmkmySRJkiRJktR7JskkSZIkSZLUeybJJEmSJEmS1HsmySRJkiRJktR7nU6SJTkkyZVJ7k2yI8mmJJcmOWAebfwfSf60vXZbkh8n+WaSS5IcsovrnpPkM0nuT/JQktuSbEyy8EdvSJIkSZIkqZNWrfQAZpPkcOAm4GDgGuBW4FjgPGBDkhOravMITf0msA24AfgB8BTg54E3Af8xybqq+uuhvo8DrmvPvRq4BzgFeCewPsn6qtqx+E8pSZIkSZKkLuhskgz4EE2C7NyqunxQmeQSmgTXxcDZI7Tzs1X10HBlkt8Armjbecm0+j2BjwH7AK+oqs+19XsAnwFe1fb/roV9LEmSJEmSJHVNJ5dbJjkMOBXYBHxw6PAFwHbgjCSr52prpgRZ6zNtecRQ/YuBY4AvDxJkbTuPA29t356dJHP1LUmSJEmSpMnQySQZzdJGgGvb5NROVfUAcCPNTK/jF9HHy9ryb2bp+wvDF1TVXcDtwKHAYYvoW5IkSZIkSR3S1eWWR7Xl7bMcv4NmptmRwJdGaTDJ64FDgKcDPwf8G+Bu4O0L6PvI9nXnKH1LkiRJkiSp27qaJNuvLbfOcnxQv/882nw9cNy09/8L+PWq+vtx9p3kLOAsgDVr1jA1NTWPIWqpbdu2zZj0lLHvL2PfX8a+v4x9fxn7fjLu/WXsNW5dTZLNZbAfWI16QVUdD5DkIOCFNBv2fy3Jv6uqJy2tXGjfVXUFzQMBWLt2ba1bt24eTWupTU1NYUz6ydj3l7HvL2PfX8a+v4x9Pxn3/jL2Greu7kk2mK213yzHnzF03siqanNV/Q+a5ZoPAh9Psvdy9C1JkiRJkqRu6mqS7La2PHKW44MnUs62b9icqupHwJ8D/wx47nL2LUmSJEmSpG7papLs+rY8NckTxphkX+BEmllgNy+yn59py0en1V3XlhuGT05yGE3y7G7grkX2LUmSJEmSpI7oZJKsqu4ErgWeDZwzdHgjsBr4eFVtH1QmOTrJ0dNPTHJom9h6kiS/CbwIuAf45rRDNwC3ACclefm08/cA3t2+/XBVjbwfmiRJkiRJkrqtyxv3vwG4CbgsyXqaxNVxwMk0Sx3PHzr/lrbMtLqfB/6fJDe11/wAOAg4Hvg5YBtwRlU9Nrigqh5LcibNjLKrk1wNfAdYD6wFbgTeN8bPKUmSJEmSpBXWyZlksHM22VrgKprk2JuBw4HLgBOqavMIzfwVTUJrL+ClwFuAX6N5MuV7gedU1Q0z9P0XNLPMrqHZ4P9NNBv5XwT8clXtWMxnkyRJkiRJUrd0eSYZVXUPcOaI52aGuu/QJNcW0vffAacv5FpJkiRJkiRNls7OJJMkSZIkSZKWi0kySZIkSZIk9Z5JMkmSJEmSJPWeSTJJkiRJkiT1nkkySZIkSZIk9Z5JMkmSJEmSJPWeSTJJkiRJkiT1nkkySZIkSZIk9Z5JMkmSJEmSJPVep5NkSQ5JcmWSe5PsSLIpyaVJDhjx+tVJ/n2SP0pya5LtSR5I8tUkb06y1yzX1S5eN4/3U0qSJEmSJGmlrVrpAcwmyeHATcDBwDXArcCxwHnAhiQnVtXmOZr5JeCTwBbgeuCzwIHAy4D3AK9Msr6qHprh2ruBq2ao/+78P40kSZIkSZK6rLNJMuBDNAmyc6vq8kFlkkuANwEXA2fP0cb3gVcDf1xVD09rY19gCvgF4BzgvTNcu6mqLlzE+CVJkiRJkjQhOrncMslhwKnAJuCDQ4cvALYDZyRZvat2qurrVfWH0xNkbf0D/CQxtm4cY5YkSZIkSdLk6upMslPa8tqqenz6gap6IMmNNEm044EvLbCPR9ry0VmO75/kdcAzga3A16rK/cgkSZIkSZJ2Q11Nkh3VlrfPcvwOmiTZkSw8Sfa6tvzCLMefD/z+9Iok3wDOqKpvLrBPSZIkSZIkdVCqaqXH8CRJrgB+A/iNqvroDMcvBt4BvKOqfncB7b8RuBz4OnBsVT0ydPy9wJ/QJOkeAo4G3gb8KvBD4AVV9b1Z2j4LOAtgzZo1//rTn/70fIenJbRt2zae/vSnr/QwtAKMfX8Z+/4y9v1l7PvL2PeTce8vY99fJ5988teqau242+3qTLK5pC3nneFL8krgUppN/V81nCADqKo3D1V9FTg9ydXAq4C30Dw84Emq6grgCoC1a9fWunXr5jtELaGpqSmMST8Z+/4y9v1l7PvL2PeXse8n495fxl7j1smN+2n2AAPYb5bjzxg6byRJTgM+DdwPrKuqu+Y5rg+35UnzvE6SJEmSJEkd1tUk2W1teeQsx49oy9n2LHuSJKcDfwz8AHhxVd02xyUz+Ye23OVTNSVJkiRJkjRZupoku74tT03yhDEm2Rc4EXgQGOlpk0l+HfgUcC9NguyOBY7r+Lac7ww0SZIkSZIkdVgnk2RVdSdwLfBs4JyhwxtpZnJ9vKq2DyqTHJ3k6OG2krwG+ATwHeCkuZZYJnlhkifNFEvyPODi9u0nR/80kiRJkiRJ6roub9z/BuAm4LIk64FbgOOAk2mWWZ4/dP4tbTnY1J8kJwNX0iQDrwfOTDJ0GT+qqkunvT8XeGWS64B7gB00T7fcAOwJfIRmVpokSZIkSZJ2E51NklXVnUnWAhfRJKheAtwHXAZsrKotIzRzKD+ZLfe6Wc65m+ZplwOfpXkwwPOAU4CnAZuBzwMfqarPzfOjSJIkSZIkqeM6myQDqKp7gDNHPPdJU8Sq6irgqnn2+VmaRJkkSZIkSZJ6opN7kkmSJEmSJEnLySSZJEmSJEmSes8kmSRJkiRJknrPJJkkSZIkSZJ6zySZJEmSJEmSes8kmSRJkiRJknrPJJkkSZIkSZJ6zySZJEmSJEmSes8kmSRJkiRJknrPJJkkSZIkSZJ6r9NJsiSHJLkyyb1JdiTZlOTSJAeMeP3qJP8+yR8luTXJ9iQPJPlqkjcn2WsX1z4nyWeS3J/koSS3JdmYZO/xfUJJkiRJkiR1waqVHsBskhwO3AQcDFwD3AocC5wHbEhyYlVtnqOZXwI+CWwBrgc+CxwIvAx4D/DKJOur6qGhvo8DrgOeAlwN3AOcArwTWN9es2MsH1SSJEmSJEkrrrNJMuBDNAmyc6vq8kFlkkuANwEXA2fP0cb3gVcDf1xVD09rY19gCvgF4BzgvdOO7Ql8DNgHeEVVfa6t3wP4DPCqtv93Le7jSZIkSZIkqSs6udwyyWHAqcAm4INDhy8AtgNnJFm9q3aq6utV9YfTE2Rt/QP8JDG2buiyFwPHAF8eJMjaax4H3tq+PTtJRv5AkiRJkiRJ6rROJsloljYCXNsmp3ZqE1w30sz0On4RfTzSlo/O0vcXhi+oqruA24FDgcMW0bckSZIkSZI6pKtJsqPa8vZZjt/Rlkcuoo/XteVwMmw5+pYkSZIkSVKHdHVPsv3acussxwf1+y+k8SRvBDYAXweuHGffSc4CzgJYs2YNU1NTCxmilsi2bduMSU8Z+/4y9v1l7PvL2PeXse8n495fxl7j1tUk2VwG+4HVvC9MXglcSrOp/6uq6pE5LplX31V1BXAFwNq1a2vdunXzHaKW0NTUFMakn4x9fxn7/jL2/WXs+8vY95Nx7y9jr3Hr6nLLwWyt/WY5/oyh80aS5DTg08D9wLp2j7Fl6VuSJEmSJEnd1dUk2W1tOdu+X0e05Wz7hj1JktOBPwZ+ALy4qm6b5dSx9y1JkiRJkqRu62qS7Pq2PDXJE8aYZF/gROBB4OZRGkvy68CngHtpEmR37OL069pywwztHEaTPLsbmGkWmiRJkiRJkiZQJ5NkVXUncC3wbOCcocMbgdXAx6tq+6AyydFJjh5uK8lrgE8A3wFOmmWJ5XQ3ALcAJyV5+bR29gDe3b79cFXNez80SZIkSZIkdVOXN+5/A3ATcFmS9TSJq+OAk2mWOp4/dP4tbTnYWJ8kJ9M8vXIPmtlpZyYZuowfVdWlgzdV9ViSM2lmlF2d5GqaBNt6YC1wI/C+cXxASZIkSZIkdUNnk2RVdWeStcBFNEsfXwLcB1wGbKyqLSM0cyg/mS33ulnOuZvmaZfT+/6LJC+imbV2KrBve95FwLuqasc8P44kSZIkSZI6rLNJMoCqugc4c8RznzRFrKquAq5aYN9/B5y+kGslSZIkSZI0WTq5J5kkSZIkSZK0nEySSZIkSZIkqfdMkkmSJEmSJKn3TJJJkiRJkiSp90ySSZIkSZIkqfdMkkmSJEmSJKn3TJJJkiRJkiSp90ySSZIkSZIkqfdMkkmSJEmSJKn3TJJJkiRJkiSp9zqdJEtySJIrk9ybZEeSTUkuTXLAPNr45STvTfKlJFuSVJKvzHFN7eJ18+I/mSRJkiRJkrpk1UoPYDZJDgduAg4GrgFuBY4FzgM2JDmxqjaP0NQ5wCuAh4C/B0ZNsN0NXDVD/XdHvF6SJEmSJEkTorNJMuBDNAmyc6vq8kFlkkuANwEXA2eP0M67gfNpkmzPAr49Yv+bqurC+QxYkiRJkiRJk6mTyy2THAacCmwCPjh0+AJgO3BGktVztVVVf15Vf1tVj419oJIkSZIkSdotdHUm2SlteW1VPT79QFU9kORGmiTa8cCXlmgM+yd5HfBMYCvwtapyPzJJkiRJkqTdUFeTZEe15e2zHL+DJkl2JEuXJHs+8PvTK5J8Azijqr65RH1KkiRJkiRpBXQ1SbZfW26d5figfv8l6v8S4E9oknQPAUcDbwN+FbguyQuq6nszXZjkLOAsgDVr1jA1NbVEQ9RCbNu2zZj0lLHvL2PfX8a+v4x9fxn7fjLu/WXsNW5dTZLNJW1ZS9F4Vb15qOqrwOlJrgZeBbyF5uEBM117BXAFwNq1a2vdunVLMUQt0NTUFMakn4x9fxn7/jL2/WXs+8vY95Nx7y9jr3Hr5Mb9/GSm2H6zHH/G0HnL5cNtedIy9ytJkiRJkqQl1NUk2W1teeQsx49oy9n2LFsq/9CWcz5VU5IkSZIkSZOjq0my69vy1CRPGGOSfYETgQeB5X7a5PFtedcy9ytJkiRJkqQl1MkkWVXdCVwLPBs4Z+jwRpqZXB+vqu2DyiRHJzl6sX0neWGSJ80US/I84OL27ScX248kSZIkSZK6o8sb978BuAm4LMl64BbgOOBkmmWW5w+df0tbZnplkl8EXt++fXpbHpHkqsE5VfXaaZecC7wyyXXAPcAOmqdbbgD2BD4CfGoRn0uSJEmSJEkd09kkWVXdmWQtcBFNguolwH3AZcDGqtoyYlP/CnjNUN3BQ3Wvnfb1Z2keDPA84BTgacBm4PPAR6rqc/P7JJIkSZIkSeq6zibJAKrqHuDMEc/NLPVXAVfNo8/P0iTKJEmSJEmS1BOd3JNMkiRJkiRJWk4mySRJkiRJktR7JskkSZIkSZLUeybJJEmSJEmS1HsmySRJkiRJktR7JskkSZIkSZLUeybJJEmSJEmS1HsmySRJkiRJktR7JskkSZIkSZLUe51OkiU5JMmVSe5NsiPJpiSXJjlgHm38cpL3JvlSki1JKslXRrjuOUk+k+T+JA8luS3JxiR7L+5TSZIkSZIkqWtWrfQAZpPkcOAm4GDgGuBW4FjgPGBDkhOravMITZ0DvAJ4CPh7YM4EW5LjgOuApwBXA/cApwDvBNYnWV9VO+b9oSRJkiRJktRJXZ5J9iGaBNm5VXVaVb29qk4B3gccBVw8YjvvBn4WeDrwsrlOTrIn8DFgH+BXq+rXq+ptwHHAnwAnAm+a74eRJEmSJElSd3UySZbkMOBUYBPwwaHDFwDbgTOSrJ6rrar686r626p6bMTuXwwcA3y5qj43rZ3Hgbe2b89OkhHbkyRJkiRJUsd1MklGs7QR4No2ObVTVT0A3Egz0+v4Jez7C8MHquou4HbgUOCwJehbkiRJkiRJK6CrSbKj2vL2WY7f0ZZH7mZ9S5IkSZIkaQV0deP+/dpy6yzHB/X7d63vJGcBZwGsWbOGqampsQ5Oi7Nt2zZj0lPGvr+MfX8Z+/4y9v1l7PvJuPeXsde4dTVJNpfBfmDVtb6r6grgCoC1a9fWunXrlmlYGsXU1BTGpJ+MfX8Z+/4y9v1l7PvL2PeTce8vY69x6+pyy8Fsrf1mOf6MofN2l74lSZIkSZK0ArqaJLutLWfb9+uItpxt37BJ7VuSJEmSJEkroKtJsuvb8tQkTxhjkn2BE4EHgZuXoO/r2nLD8IEkh9Ekz+4G7lqCviVJkiRJkrQCOpkkq6o7gWuBZwPnDB3eCKwGPl5V2weVSY5OcvQYur8BuAU4KcnLp7W/B/Du9u2Hq2ol9kOTJEmSJEnSEujyxv1vAG4CLkuyniZxdRxwMs1Sx/OHzr+lLTO9MskvAq9v3z69LY9IctXgnKp67bSvH0tyJs2MsquTXA18B1gPrAVuBN63yM8mSZIkSZKkDulskqyq7kyyFriIZunjS4D7gMuAjVW1ZcSm/hXwmqG6g4fqXjvU918keRHNrLVTgX1pllheBLyrqnbM79NIkiRJkiSpyzqbJAOoqnuAM0c8N7PUXwVctYC+/w44fb7XSZIkSZIkafJ0ck8ySZIkSZIkaTmZJJMkSZIkSVLvmSSTJEmSJElS75kkkyRJkiRJUu+ZJJMkSZIkSVLvmSSTJEmSJElS75kkkyRJkiRJUu+ZJJMkSZIkSVLvmSSTJEmSJElS75kkkyRJkiRJUu91OkmW5JAkVya5N8mOJJuSXJrkgHm2c2B73aa2nXvbdg+Z5fxNSWqW1/fH8+kkSZIkSZLUFatWegCzSXI4cBNwMHANcCtwLHAesCHJiVW1eYR2DmrbORK4Dvg0cDRwJvDSJCdU1V0zXLoVuHSG+m0L+DiSJEmSJEnqsM4myYAP0STIzq2qyweVSS4B3gRcDJw9Qju/Q5Mge19V/adp7ZwLvL/tZ8MM1/2oqi5c8OglSZIkSZI0MTq53DLJYcCpwCbgg0OHLwC2A2ckWT1HO6uBM9rzLxg6/IG2/X/b9idJkiRJkqSe6mSSDDilLa+tqsenH6iqB4AbgX2A4+do5wRgb+DG9rrp7TwOXNu+PXmGa5+a5NVJ3pHkvCQnJ9lzvh9EkiRJkiRJ3dfV5ZZHteXtsxy/g2am2ZHAlxbZDm07w54JfGKo7ttJzqyqG3bRpyRJkiRJkiZMV5Nk+7Xl1lmOD+r3X6J2Pgb8GfC3wAPAYcAbgbOAz7eb/X9jpgaTnNWex5o1a5iamppjiFpO27ZtMyY9Zez7y9j3l7HvL2PfX8a+n4x7fxl7jVtXk2RzSVvWUrRTVRuHzvsWcHaSbcCbgQuB/32mBqvqCuAKgLVr19a6desWOUSN09TUFMakn4x9fxn7/jL2/WXs+8vY95Nx7y9jr3Hr6p5kgxle+81y/BlD5y11OwMfbsuTRjxfkiRJkiRJE6CrSbLb2nKmvcIAjmjL2fYaG3c7A/e35S6fqilJkiRJkqTJ0tUk2fVteWqSJ4wxyb7AicCDwM1ztHNze96J7XXT29mDZvP/6f3N5YS2vGvE8yVJkiRJkjQBOpkkq6o7gWuBZwPnDB3eSDOT6+NVtX1QmeToJEcPtbON5gmVq2n2EZvujW37X6yqnUmvJM9NcuDwmJIcCnygffvJeX8oSZIkSZIkdVaXN+5/A3ATcFmS9cAtwHHAyTTLI88fOv+WtsxQ/TuAdcB/SvIC4C+BY4BX0CyfHE7CnQ68Pcn1wLdpnm55OPBS4GnAnwLvWeRnkyRJkiRJUod0NklWVXcmWQtcBGwAXgLcB1wGbKyqLSO2sznJCcAFwGnALwGbgY8B76yq7w5dcj1wFPDzNMsrVwM/Ar5CMyvtE1W12KdqSpIkSZIkqUM6myQDqKp7gDNHPHd4Btn0Y1uA89rXXO3cANww6hglSZIkSZI0+Tq5J5kkSZIkSZK0nEySSZIkSZIkqfdMkkmSJEmSJKn3TJJJkiRJkiSp90ySSZIkSZIkqfdMkkmSJEmSJKn3TJJJkiRJkiSp90ySSZIkSZIkqfdMkkmSJEmSJKn3TJJJkiRJkiSp9zqbJEtySJIrk9ybZEeSTUkuTXLAPNs5sL1uU9vOvW27hyx135IkSZIkSZoMq1Z6ADNJcjhwE3AwcA1wK3AscB6wIcmJVbV5hHYOats5ErgO+DRwNHAm8NIkJ1TVXUvRtyRJkiRJkiZHV2eSfYgmSXVuVZ1WVW+vqlOA9wFHAReP2M7v0CTI3ldV69t2TqNJeB3c9rNUfUuSJEmSJGlCdC5JluQw4FRgE/DBocMXANuBM5KsnqOd1cAZ7fkXDB3+QNv+v237G2vfkiRJkiRJmiydS5IBp7TltVX1+PQDVfUAcCOwD3D8HO2cAOwN3NheN72dx4Fr27cnL0HfkiRJkiRJmiBdTJId1Za3z3L8jrY8cgnaGVffkiRJkiRJmiBd3Lh/v7bcOsvxQf3+S9DOovtOchZwVvt2W5Lb5hinltdPAT9c6UFoRRj7/jL2/WXs+8vY95ex7yfj3l/Gvr+OmvuU+etikmwuactagXbmvKaqrgCuWOigtLSSfLWq1q70OLT8jH1/Gfv+Mvb9Zez7y9j3k3HvL2PfX0m+uhTtdnG55WC21n6zHH/G0HnjbGdcfUuSJEmSJGmCdDFJNlieONu+X0e05Wz7hi2mnXH1LUmSJEmSpAnSxSTZ9W15apInjC/JvsCJwIPAzXO0c3N73ontddPb2QM4dai/cfat7nIpbH8Z+/4y9v1l7PvL2PeXse8n495fxr6/liT2qVrs1l7jl+SLNEmsc6vq8mn1lwBvAn6vqs6eVn80QFXdOtTO79Fson9JVb15Wv25wPuBL1bVhsX0LUmSJEmSpMnX1STZ4cBNwMHANcAtwHHAyTRLHX+hqjZPO78AqipD7RzUtnMkcB3wl8AxwCuA+9t27lxM35IkSZIkSZp8nUySASR5FnARsAE4CLgP+Cywsaq2DJ07Y5KsPXYgcAFwGvDTwGbg88A7q+q7i+1bkiRJkiRJk6+Le5IBUFX3VNWZVfXTVbVXVR1aVefNlKSqqsyUIGuPbWmvO7Rt56er6nWzJcjm27dWVpJDklyZ5N4kO5JsSnJpkgPm0cZUktrF62lL+Rk0P0l+NcnlSf4syY/bGH1ygW0t+vtHy2dcsW/jPNv9/v2lGLsWLslBSV6f5L8n+fskDybZmuQrSf7j8B6iI7TnfT8hxhl77/vJk+TdSb6U5J429luS/HWSC9rVIvNpy/t+gowr9t73ky/JGdNi9vp5XvucJJ9Jcn+Sh5LclmRjkr2Xarwan4XGfo7/rx9pb/lVCx+2tLLy5KWxtwLHAucBG5KcOM+lsRtnqX90UQPVuP2fwPOBbcB3gaMX0sgSfP9o6Y0l9q2twKUz1G9bRJtaGqcD/xfNrO7rge8Aa4BXAh8FfiXJ6TXC1Hjv+4kztti3vO8ny5uAvwL+B802KauB44ELgbOSHF9V98zViPf9RBpL7Fve9xMqzequy2li9fR5XnsczXZLTwGuBu4BTgHeCaxPsr6qdox3xBqXxcS+dTdw1Qz1s06UeoKq8uVrIl/AF4ECfmuo/pK2/sMjtjPV3Aor/5l8jRSvk4EjgADr2lh/cgHtjOX7x9dExn4TsGmlP4+vkeN1CvAyYI+h+mfSJE0KeNWIbXnfT9BrzLH3vp+wF/C0WeovbmP/oRHb8b6fsNcYY+99P6Gv9ne9/wncCfy3Nu6vH/HaPYG/a695+bT6PWgSZgW8faU/o6/xx769voCpxYyhs8stpV1JchjNU0g3AR8cOnwBsB04I8nqZR6allhVXV9Vd1T7U3Ah/P6ZTOOIvSZPVV1XVf9vVT0+VP994MPt23VzteN9P3nGFXtNpqp6aJZDn2nLI+Zqw/t+Mo0j9pp459L8oeRMmvt0Pl5M87C+L1fV5waV7b8lb23fnp1kxu2atOIWE/uxcLmlJtUpbXntDL88P5DkRppfio4HvjRKg0n+HfAvgYdpnmp6XTkNd3c19u8fTZynJnk18C9o/gH+G5pfph5b2WFpnh5py1GWxXvf717mE/sB7/vdw8va8m9GONf7fvcyn9gPeN9PmCTHAO8C3l9VX05yylzXDBmc/4XhA1V1V5LbgSOBw2hmK6kjxhD7gf2TvI5m5vlW4GtVNdJ+ZGCSTJPrqLa8fZbjd9D80nMko//S8+mh9/cnOaeqrl7A+NRtS/H9o8nyTOATQ3XfTnJmVd2wEgPS/CRZBfyH9u2TfhGegff9bmIBsR/wvp9ASd5CsyfNfsBa4BdpEh3vGuFy7/sJtsjYD3jfT5D25/snaJbUv2OBzYxy3x/ZvkySdcSYYj/wfOD3h9r/BnBGVX1zrotdbqlJtV9bbp3l+KB+/xHauobmL1OHAHvTbAb+u+21/3eSX1nEONVN4/z+0eT5GLCe5hfn1cDPAb8HPBv4fJLnr9zQNA/vAn4W+NOq+uII53vf7z7mG3vwvp9kb6FZGvnbNEmSLwCnVtU/jHCt9/1kW0zswft+Er0T+HngtVX14ALb8L6fTOOIPTT7TZ4I/DNgX+BFNHvRPR+4LsnPzNWASTLtrgZrzOfcu6iq3ldV/19Vfa+qHqqq26rqHcCbae6R31nKgaqTRv7+0eSpqo3tXkc/qKp/qqpvVdXZNP+o7k3z9Cx1WJJzaX5G3wqcMa5m29L7vsMciuDEAAAIJUlEQVQWGnvv+8lVVc+sqtAkOl5Js0Tqr5O8cAzNe9932GJj730/WZIcSzOD6L1V9edL2VVbet93xDhjX1VvrqqbquqHVbWtqr5aVacDfwL8FE3yfZdMkmlSDf4CsN8sx58xdN5CfJRmr5MXJNl3Ee2oe5bj+0eTZ7AR+EkrOgrtUpJzgPfTPLnq5KraMuKl3vcTbhGx3xXv+wnRJjr+O83yyIOAj49wmff9bmCBsd8V7/uOmbbU7nbgvyyyOe/7CTLm2O/KyPe9STJNqtva8shZjg+eejPbWvQ5tU/WeaB961OPdi9L/v2jiXR/W3q/d1SS3wY+AHyLJkny/Xlc7n0/wRYZ+13xvp8wVXU3TaL0uUl+ao7Tve93I/OM/a5433fP02nu02OAh5LU4EWz5BbgI23dpXO05X0/WcYZ+10ZLNOe8753435Nquvb8tQke0x/YlE76+tE4EFg5KdYDEtyFHAATaLsh4sYq7pnyb9/NJFOaMu7VnQUmlGSt9HsRfV14Jerar4/l73vJ9QYYr8r3veT6Z+35VxPKPS+3/2MGvtd8b7vnh0MbbQ+zQtp9qr6Ck0CbK7leNcB5wMbaPaZ3inJYTQJmbsx/l0xztjvyvFtOWfcTZJpIlXVnUmupZl2fQ5w+bTDG2kyxL9XVdsHlUmObq+9dVrdYcCOqvre9Pbbv059rH376aqazyPm1RFJngIcDjxSVTufXrOQ7x9Nltlin+S5wH3Dy7SSHEozSwXgk8s2UI0kyX8BLgK+RrNp86zL7Lzvdy/jiL33/eRpf2f70fCMwSR7AP8VOBi4qar+sa33vt9NjCv23veTpd2o/fUzHUtyIU2i5A+q6qPT6vcB/gXwT1X1nWmX3ADcApyU5OVV9bn2/D2Ad7fnfLiq3JOsA8YZ+3a/wtuGf6YneR5wcft2zvveJJkm2RuAm4DLkqyn+WF4HHAyzfTZ84fOv6UtM63uJOCjSW6geQTwFpob7iU069i/Crx1qT6A5i/JacBp7dtntuUJSa5qv/5hVQ02ZPwZmrjfTfMko+nm+/2jFTam2J8OvD3J9cC3aWaKHg68FHga8KfAe5boI2gBkryGJknyGPBnwLlJhk/bVFVXtV973+8mxhh77/vJswH4b0m+TPP72WZgDfBims3bvw/8xrTzve93H+OKvff97u9YmtmiNwDrBpVV9ViSM2lmlF2d5GrgOzRPOl0L3Ai8b9lHq3GaMfbAucArk1wH3EMzS+1omp8rewIfAT41V+MmyTSx2r8OrqX5BXoDTWLrPuAyYOOIG/p+jSab/K+BF9Bs5PgA8E3gMzR/XXx4CYavhXsB8JqhusPaFzS/JM351JIxff9oeY0j9tcDR9H8VeoEmlkEP6KZxv0J4BP+ZbFz/mVb7gn89izn3ABcNVdD3vcTZ1yx976fPP8TuIJmOeTzgf2B7TRJrU8Al416v3rfT5xxxd77vseq6i+SvIhmxuipwL40vydeBLyrqnas5Pi0ZD5L8//zzwNOoUmIbwY+D3xkMKtwLvFngyRJkiRJkvrOp1tKkiRJkiSp90ySSZIkSZIkqfdMkkmSJEmSJKn3TJJJkiRJkiSp90ySSZIkSZIkqfdMkkmSJEmSJKn3TJJJkiRJkiSp90ySSZIkdUySTUk2rUC/65JUkguXu29JkqSVZpJMkiRpQrXJtJrH68IOjPnCXY0lycb2+LeTHLnMw5MkST22aqUHIEmSpAW7FNh/qO61wKHAHwCbho5NzdHeXwLHAD9c/NDmJ8mewIeAs4BvAL9SVfct9zgkSVJ/mSSTJEmaUFV16XBdknU0SbKrqmpqnu39E3DrWAY3D0meBnwKOI0mkXdaVW1d7nFIkqR+c7mlJEnSCkjjjUn+NslDSb6X5ANJ9lvBMc24J1mSqbZ+VZJ3JLkjyY4k9yR5d5K9FtHn/sC1NAmyq4ENJsgkSdJKcCaZJEnSyrgUOBe4D7gCeAR4BXAcsBfw8MoNbVZ/BPwS8Hngx8BLgLcCBwNnzrexJP8c+ALwczRLLX+rqh4f22glSZLmwSSZJEnSMkvyCzQJsjuBY6tqS1t/PnA98NPA3Ss3wlkdDjx3aLzfAP5Dkv9cVd+fR1tHAjfRLA19Z1X917GPVpIkaR5cbilJkrT8BrOuLh4knACq6iHgP6/MkEbytqHxbgf+kOZ3yrXzbOvXaBJkv2+CTJIkdYFJMkmSpOX3wra8YYZjfwY8uoxjmY+vzlB3T1seMM+2vgw8BLw2yasXNSpJkqQxMEkmSZK0/Aab8/9g+EBVPQZsXt7hjKaqfjRD9SCht+c8m7se+N9oEmV/kOT1ixmbJEnSYpkkkyRJWn6DpzeuGT6QZE/goOUdzsqoqi8BG4BtwBVJfmuFhyRJknrMJJkkSdLy+6u2fPEMx36JHj1cqaq+Avwb4EfAZUneusJDkiRJPWWSTJIkafld1ZbnJzlwUJnkacDvrsiIVlBV/S/gZOAfgHcnuWCFhyRJknrIJJkkSdIyq6obgcuBw4FvJbksyXuBb9HMIrtvJce3EqrqGzQz6+4DLkzyrhUekiRJ6hmTZJIkSSvjPOC3aPYn+03g14Av0iw9fHgFx7ViquoW4CTgO8Dbkrw/SVZ4WJIkqSdSVSs9BkmSJEmSJGlFOZNMkiRJkiRJvWeSTJIkSZIkSb1nkkySJEmSJEm9Z5JMkiRJkiRJvWeSTJIkSZIkSb1nkkySJEmSJEm9Z5JMkiRJkiRJvWeSTJIkSZIkSb1nkkySJEmSJEm9Z5JMkiRJkiRJvff/Awvt5O05xU8uAAAAAElFTkSuQmCC\n",
      "text/plain": [
       "<Figure size 1440x720 with 1 Axes>"
      ]
     },
     "metadata": {
      "needs_background": "light"
     },
     "output_type": "display_data"
    }
   ],
   "source": [
    "#set fontsize for all labels and titel            \n",
    "plt.rc('font', **{'size':'20'})\n",
    "\n",
    "plt.close(1)\n",
    "fig1 = plt.figure(1, figsize=(20, 10))\n",
    "\n",
    "plt.plot(dtmean,SAF_mean,color='k',linewidth=3,label='SAF global')\n",
    "plt.plot(dtmean,SAF_fc_mean,color='r',linewidth=3,label='SAF global fixed clouds')\n",
    "\n",
    "\n",
    "\n",
    "#plt.axhline(y=0.5, color='b', linestyle='--')\n",
    "#plt.axhline(y=0, color='g', linestyle='--')\n",
    "\n",
    "plt.xticks(np.arange(0,12,0.5))\n",
    "plt.yticks(np.arange(0,2,0.05))\n",
    "\n",
    "plt.xlabel('d T in $^{\\circ}C$')\n",
    "plt.xlabel('d T in K')\n",
    "\n",
    "plt.ylabel('SAF in W/m$^{2}$/K')\n",
    "\n",
    "plt.grid()\n",
    "\n",
    "plt.legend(loc='best')\n",
    "\n",
    "\n",
    "[xx1,xx2,yy1,yy2]=plt.axis()\n",
    "#plt.axis([0,xx2,yy1,yy2])\n",
    "plt.axis([0.1,4.5,0,1.1])\n",
    "\n",
    "\n",
    "#plt.savefig('/Users/kriemann/Data/MPI-ESM-LR/v1_2_ollie/SAF_winton/plots/MPI-ESM-LR_itd_1850-2300_SAF_dT.png')\n",
    "\n",
    "plt.show()\n"
   ]
  },
  {
   "cell_type": "code",
   "execution_count": 44,
   "metadata": {},
   "outputs": [
    {
     "data": {
      "image/png": "iVBORw0KGgoAAAANSUhEUgAABLAAAAJiCAYAAADXBzvRAAAABHNCSVQICAgIfAhkiAAAAAlwSFlzAAALEgAACxIB0t1+/AAAADl0RVh0U29mdHdhcmUAbWF0cGxvdGxpYiB2ZXJzaW9uIDMuMC4yLCBodHRwOi8vbWF0cGxvdGxpYi5vcmcvOIA7rQAAIABJREFUeJzs3Xt8z+X/x/HHe7OD2WYHNJFDJumESCKHiZmzrINC8q2kfEOUior0DT9FSM4JUUhynkNsDk1yjEIlp3SgOezgMDtcvz8+tjUbdvjs9Nnzfrvt5nO939f79X59Pte2220v13W9LWMMIiIiIiIiIiIihZVTQScgIiIiIiIiIiJyPSpgiYiIiIiIiIhIoaYCloiIiIiIiIiIFGoqYImIiIiIiIiISKGmApaIiIiIiIiIiBRqKmCJiIiIiIiIiEihpgKWiIiIiIiIiIgUaipgiYiIiIiIiIhIoaYCloiIiIiIiIiIFGolCjqBoqJMmTKmSpUqBZ2GXZw/f55SpUoVdBpiBxpLx6BxdBwaS8ehsXQcGkvHoHF0HBpLx6GxFHvZuXNnlDGm7I36qYCVRVWqVGHHjh0FnYZdRERE0KxZs4JOQ+xAY+kYNI6OQ2PpODSWjkNj6Rg0jo5DY+k4NJZiL5ZlHctKPy0hFBERERERERGRQk0FLBERERERERERKdRUwBIRERERERERkUJNBSwRERERERERESnUVMASEREREREREZFCTQUsEREREREREREp1FTAEhERERERERGRQk0FLBERERERERERKdRKFHQCjig+Pp4zZ84QGxtLUlJSQaeTQenSpTlw4EBBpyF2oLF0DAU5js7Oznh5eeHn54ebm1uB5CAiIiIiInIjKmDZWXx8PMePH8fX15cqVarg4uKCZVkFnVY6sbGxeHl5FXQaYgcaS8dQUONojCEhIYGYmBiOHz9OpUqVVMQSEREREZFCSUsI7ezMmTP4+vpSpkwZXF1dC13xSkQkhWVZuLq6UqZMGXx9fTlz5kxBpyQiIiIiIpIpFbDsLDY2Fm9v74JOQ0QkW7y9vYmNjS3oNERERERERDKlApadJSUl4eLiUtBpiIhki4uLS6Hcs09ERERERARUwMoTWjYoIkWNfm+JiIiIiEhhpgKWiIiIiIiIiIgUaipgiYiIiIiIiIhIoaYCloiIiIiIiIiIFGoqYEmemTBhAnfccQclS5bEsizGjRuX5/dMSEhg6NChVK9eHTc3NyzLYsmSJXa/j2VZNGvWLFcxIiIisCyLYcOG2SWnzBw9ehTLsnj66afz7B4iIiIiIiIiea1EQScgjmn+/Pn069ePOnXq0L9/f9zc3GjQoEGe33fMmDEMHz6cJk2a8Nhjj+Hi4sLtt9+e5/cVERERERERkbyjApbkiRUrVqT+e/PNN+frfT09PVm3bh2urq75dl8RERERERERyTtaQih54s8//wTI1+JVyn39/f1VvBIRERERERHHZAxcuFDQWeQ7FbDEroYNG4ZlWYSHhwO2vaJSvlJs3ryZ9u3bU7FiRdzc3AgICKBBgwa888476WL98ssvvP7669SrV4+yZcvi5uZG5cqV6dWrFydOnEjX9+mnn8ayLI4cOcKxY8dS71mlSpUs5b19+3aCg4Px8vLC29ubFi1asHXr1tT3ExERkaU40dHRvPHGG9SoUQN3d3d8fX1p1aoV33zzzXWv27p1Ky1atKB06dJ4eXnRqlUrduzYkaHfn3/+yfDhw2nUqBEBAQH4+/tz88038+STT3LgwIEs5SgiIiIiIiJF2IQJULcuFLO/AbWEUOwqZWPzWbNmcezYMYYOHZru/OrVq2nbti3e3t506NCBChUqcObMGQ4cOMCkSZPS9V+8eDFTpkwhKCiIhg0b4urqyk8//cSMGTNYvnw5O3bsoEKFCgB06tSJKlWqpG4U379/fwB8fHxumPPmzZsJDg4mISGB0NBQqlWrxr59+wgKCqJ58+ZZfu/nzp2jUaNG7N+/n/vuu4/+/fsTFRXFwoULCQ4OZvLkyTz//PMZrtu2bRsjR46kRYsW9OnTh0OHDrF48WI2bdrE2rVrady4cWrfTZs2MWrUKIKCgggNDcXV1ZVjx46xaNEili1bxrfffkutWrWynLOIiIiIiIgUIVu2wCuvQGIi3HcfbNgA9esXdFb5wxijryx81a1b12TF/v37r3kOKDJfudW0adNM43Tu3NkAZs+ePRnO/fPPP+naJ06cMJcuXcrQb82aNcbJycn07t07w7nKlSubypUrZznPpKQkExgYaACzatWqdOcmT56c+nmEh4enOweYpk2bpjvWq1cvA5hevXqZ5OTk1OO//PKL8fb2Nq6urubIkSOpx8PDw1Pjf/TRR+liLVmyxAAmMDDQJCUlpR4/efKkiYmJSW2nvN6zZ48pVaqUCQkJSRfnyJEjBjA9evTI6kciBeDfY1qQrvf7S7Lm6t8VUnRpLB2HxtIxaBwdh8bScWgsC8CffxoTEGCMbRGhMfXrG5PJ38xFDbDDZKEuoyWEUiBKliyZ4ViZMmXStStUqICbm1uGfsHBwdx5552sWbMm13lERkZy6NAhgoKCaN26dbpzvXr14rbbbstSnISEBObOnYunpycjR45Mt2SyevXq9O3bl8uXLzNnzpwM1wYGBvLiiy+mO9axY0eaNm3KoUOH2Lx5c+rxcuXK4eXllSFGrVq1aN68OeHh4SQkJGQpZxERERERESkiEhLg8cfh779tbX9/+PJLyORvZkelApbkq65duwJw//3307t3bxYsWJBhP6sUxhjmzp1LixYtKFu2LCVKlEjd22rfvn388ccfuc5n9+7dADz44IMZzjk5OdGwYcMsxTl48CAXLlygVq1a+Pn5ZTifshQx5X7/1rhxY5ycMv4opizHvPqalStX0r59e8qXL4+fn1/qZ7J8+XLi4+OJiorKUs4iIiIiIiJSRLz+OqRMbnBygvnzoVKlgs0pn2kPrHxkmxlX8GJjYzOdxZMfOnfuzIoVKxgzZgwzZ85k6tSpANStW5eRI0fSsmXL1L4DBgxg3LhxlC9fnlatWlGhQoXUmVspe2zlVnR0NAA33XRTpuevdfxaccqXL5/p+ZTj586dy/I9AgIC0sUGmDBhAv369cPX15eWLVsSEBCAj48PlmWxZMkSfvjhB+Lj47OUs4iIiIiIiBQBX34JY8emtd99F1q0KLh8CogKWJLv2rZtS9u2bTl//jzbtm1jxYoVTJ48mXbt2rF7927uuOMOTp06xYQJE7jrrruIjIzMUHD74osv7JKLt7c3ACdPnsz0/LWOX6106dIA/J0ynfMqf/31V7p+WblHSqyUaxITExk6dCgBAQHs2rWL8uXLpytGbt26NUu5ioiIiIiISBFx4AD07JnW7tDBNhurGNISQikwpUqVonnz5owdO5bBgwdz+fJlwsLCADh8+DDJyckEBwdnKF6dOHGCw4cP2yWHOnXqALBly5YM55KTk4mMjMxSnBo1auDh4cGePXs4e/ZshvPh4eEA3HvvvRnObdmyheTk5AzHIyIi0uUYFRXFuXPnaNiwYYaZXnFxcezatStLuYqIiIiIiEgRcPEiPPYYnD9va1erBrNn25YQFkPF811LgVm/fj0XL17McDxlFpKHhwcAVapUAWzFnaSkpNR+cXFxPPfccyQmJtoln0aNGlGtWjXCw8NTi2cppk2bxi+//JKlOK6urnTt2pW4uDjefvvtdOd+++03JkyYgIuLC927d89w7a+//sqkSZPSHVu6dCkbN24kMDCQxo0bA7YN3D08PNi5cydxcXGpfRMSEujXr5/2vhIREREREXEkgwbBjz/aXru7w+LF4ONTsDkVIC0hlHw1cOBAjh49SrNmzahSpQqurq7s3LmTDRs2ULlyZbp06QLY9n/q0qUL8+fPp3bt2gQHBxMdHc26detwd3endu3a7NmzJ9f5ODk5MWPGDEJCQujQoQOhoaFUq1aNvXv3sm7dOlq3bk1YWFimm6xfbdSoUWzevJmJEyeyfft2goKCiIqKYuHChcTGxjJx4kSqVq2a4bqQkBAGDhxIWFgYtWrV4tChQyxevBh3d3c++eST1Hs7OTnRt29fRo0axd13303Hjh2Ji4vj22+/5cyZMwQFBaXO9BIREREREZEibPlymDgxrf3hh3DPPQWXTyGgGViSrwYPHkzr1q356aefmDFjBlOmTOHkyZMMHjyY7du34+vrm9r3k08+YfDgwVy8eJGPP/6YNWvW0K5dOyIjIzPdSyqnmjVrxsaNG2nWrBkrV65kwoQJXLx4kfDwcG699VYgba+s6/Hz82Pr1q0MGjSI06dPM3bsWL788kvq16/P6tWrefHFFzO97v777yciIoL4+HgmTpxIWFgYzZs3Z9OmTTRp0iRd33fffZcxY8ZQsmRJpk6dyvLly6lXrx7ff/89lYrZEyhEREREREQc0p9/pt/3qlMneP75gsunkLAKy5PxCrt69eqZHTt23LDfgQMHqFmzZj5klHMF+RTCoqZRo0Zs27aN6OhoSpUqVdDpZKCxdAyFZRyLwu+vwi4iIoJmzZoVdBpiBxpLx6GxdAwaR8ehsXQcGss8kpwMwcGwfr2tXaEC/PAD+PsXbF55yLKsncaYejfqpxlYUuxduHCBc+fOZTg+a9YsIiMjCQ4OLpTFKxEREREREXEw77+fVryyLJg716GLV9mhPbCk2Dt+/Dh16tShZcuWBAYGkpiYyO7du9myZQs+Pj6MGTOmoFMUERERERERR/ftt/Dmm2ntwYNBs9xSqYAlxd5NN91E165d2bhxI+Hh4cTHxxMQEEDPnj0ZMmQI1apVK+gURURERERExJH9+Sc88ggkJtraDRrA0KEFm1MhowKWFHu+vr7MmDGjoNMQERERERGR4ig+3la8+vtvW9vfH+bPBxeXgs2rkNEeWCIiIiIiIiIiBaVfP9i61fbayQkWLoTKlQs2p0JIBSwRERERERERkYIwfTpMnZrWfv99aN684PIpxFTAEhERERERERHJb9u2wX//m9Z+4gl4+eWCy6eQUwFLRERERERERCQ/xcTA44/D5cu29j33wIwZYFkFm1chpgKWiIiIiIiIiEh+GjgQjh2zvfbxga+/Bg+Pgs2pkFMBS0REREREREQkv6xaZZttlWLyZLj11oLLp4hQAUtEREREREREJD+cOQPPPpvWfvRR21JCuaFCW8CyLOsRy7I+sixrs2VZMZZlGcuy5tohbvcrsYxlWc/e+AoRERERERERETt46SX46y/b63LlYNIk7XuVRSUKOoHreBOoBcQBJ4DbcxvQsqxbgI+uxPTMbTwRERERERERkSxZtAg+/zytPX06lClTcPkUMYV2BhbwMnAb4A28kNtglmVZwKfAaWBKbuPJjU2YMIE77riDkiVLYlkW48aNy/N7JiQkMHToUKpXr46bmxuWZbFkyRK738eyLJo1a5arGBEREViWxbBhw+ySU2aOHj2KZVk8/fTTWb7mWp9hTmLltbzMKT/GJyeGDRuGZVlEREQUdCoiIiIiIpJVJ0/CC/8qbfToAR06FFw+RVChnYFljAlPeW3ZZzpdX6A50OzKv5KH5s+fT79+/ahTpw79+/fHzc2NBg0a5Pl9x4wZw/Dhw2nSpAmPPfYYLi4u3H57rifvFSv6DEVEREREROzsjTcgKsr2umJFyIcJHo6m0Baw7MmyrJrAKGC8MWaTZVkqYOWxFStWpP5788035+t9PT09WbduHa6urvl2X0dyrc8wISGBAwcOULp06QLMTkREREREpIjZtQtmzUprT58OPj4Flk5R5fAFLMuySgCfAceBwQWcTrHx559/AuRr8Srlvv7+/ipe5cK1PkPNxBIREREREckmY+Dll23/ArRrByEhBZtTEeXwBSzgbaAO8KAx5mJ2LrQsqxfQC+Cmm27K0p4zpUuXJjY2Ngdp5p+kpKQ8y3HEiBGMGjUqtf3v5Z8xMTEAREZGMm7cOPbu3UtUVBQ+Pj5UqlSJli1b8sYbb6T2//XXX5k7dy4REREcP36c2NhYbrrpJh566CFee+01KlSokNq3d+/efP6vzfBS7lupUiV+/PHHG+a9c+dOhg8fzvbt27Esi7p16zJkyBDWr1/PqFGjWLlyJY0bN053TWafY3R0NB9++CHLli3j999/p2TJktx7773069ePoKCgdH0vXLgAQHx8PN988w3vvfceu3btIjk5mfr16/P2229z7733prvmr7/+Yvbs2axfv54jR45w9uxZ/P39efDBB3nttdeoUaNGuv5xcXGAbfbUjcb8Rp/hsWPHuPvuu3nyySeZMsW2jdz27dsJCQmhQoUKbN68Od3srL///ptGjRpx4cIFNm7cyG233ZZ67syZM0yYMIEVK1Zw/PhxXF1dU5ebPvTQQxlyi42NZcSIEXz99decPn2aSpUq0bNnT9q2bZvl9/dv69evZ+rUqezYsYOYmBjKli1LrVq1eP7551PH6d/jc3XsQ4cOMXr0aDZu3EhUVBT+/v40a9aMQYMGERgYmOnnum/fPipXrpzu3ObNm2nbti2vvfYaQ4YMSXdu9+7dDB8+nG3btqX7noyPj0/N7995ZfXn6nouXbqkvbVyKS4uTp+hg9BYOg6NpWPQODoOjaXj0FhmTZmNG7lr0yYAkp2d2f7oo1y0w+d2+fLlYjdxw6ELWJZl1cc262qMMWZrdq83xkwDpgHUq1fPZGXT7gMHDuDl5ZXdW+Wr2NjYPMuxVatWuLm5MWvWLI4dO8bQoUNTz3l5ebF69Wratm2Lt7c3HTp0oEKFCpw5c4YDBw7wySefMGLEiNT+a9euZebMmQQFBfHggw/i6urKTz/9xOzZs1m9ejU7duxILWI9+uijVK9ePXWj+P79+wPg4+Nzw/e6efNmWrduTUJCAqGhoVSrVo19+/bRrl07mje3rTb18PDIEMfZ2TndsXPnztGqVSv279/PfffdR2hoKFFRUSxcuJBOnToxefJknn/++dT+Hh4eAOzZs4exY8fSokUL+vTpw6FDh1i8eDEhISGsXbs2XeFs5cqVfPjhhwQFBVG3bl1cXV05duwYS5cuJSwsjG+//ZZatWql9vf0tD1s08XF5Yafw40+w8xiNW/enBEjRvDqq68yYMAAFi5cCEBycjK9e/fmn3/+YdasWdStWzf1PseOHaNZs2YcPXqUxo0b06ZNG86fP8+KFSvo3LkzU6dO5bnnnkvtHx8fT6dOndi+fTu1atWiW7dunDt3jtGjR/Pdd99l+f2lGDp0KMOHD8fT05NOnTpxyy238OeffxIZGcnixYvpcGUjxZTxcXNzSxd7+/bttGjRgtjYWDp06MAdd9zBwYMHWbhwIatWrWL9+vXUq1cvtb+Li0vqWFydY8o9LMtKdy4yMpKQkBAuX75M586dCQwMZM+ePbRt2zbT78ns/Fxdj7u7O3Xq1MlSX8lcRERErh/wIIWDxtJxaCwdg8bRcWgsHYfGMgvi4+E//0ltOv33v9z/1FO5DvvFF18wdNg7hK1aSbVq1XIdr8gwxhT6L2wbrxtgbjauKQH8DOwH3K46N+xKvGezGq9u3bomK/bv33/tk7ZJg0XjK5eaNm1qyCRO586dDWD27NmT4dw///yTrn3ixAlz6dKlDP3WrFljnJycTO/evTOcq1y5sqlcuXKW80xKSjKBgYEGMKtWrUp3bvLkyebK94kJDw9Pdw4wTZs2TXesV69eBjC9evUyycnJqcd/+eUX4+3tbVxdXc2RI0dSj4eHh6fG/+ijj9LFWrJkiQFMYGCgSUpKSj1+8uRJExMTk9pOeb1nzx5TqlQpExISki7OkSNHDGB69OiR1Y/kmp/htWIlJyebtm3bGsBMmTLFGGPMsGHDDGC6d++eIU7Tpk2NZVnmiy++SHf87NmzplatWsbd3d38/fffqcffe+89A5jOnTun+ywOHz5sfH19s/X+1qxZYwBTtWpVc+LEiQznf//999TXKeMzdOjQdO/19ttvN4CZO3duumvnz59vAFOjRo10efbo0cMA6cb+6nu8/vrr6e5Ro0YNA5glS5ak6z9u3LhMvyez83N1Pdf9/SVZcvXvCim6NJaOQ2PpGDSOjkNj6Tg0llnwf/+X9je2n58xp0/nOuSGDRtMqVvrmPL/mWhuurWm2bt3rx0SLVjADpOFuoxTXhXGCgFP4DagJnDJsiyT8gWkTAuafuWYtv/PZyVLlsxwrEyZMunaFSpUwM3NLUO/4OBg7rzzTtasWZPrPCIjIzl06BBBQUG0bt063blevXqlW/Z2PQkJCcydOxdPT09GjhyZbulk9erV6du3L5cvX2bOnDkZrg0MDOTFF19Md6xjx440bdqUQ4cOsXnz5tTj5cqVy3SmUa1atWjevDnh4eEkJCRkKWd7sSyLWbNmUaFCBfr378+kSZN49913qVGjBpMnT07X94cffmDjxo2EhobSpUuXdOd8fHx45513uHTpEl999VXq8U8//RQnJydGjx6Nk1Par6yqVavSt2/fbOX60UcfAbYnLf57CWqKihUrXvf6yMhIDh48yAMPPEDXrl3TnXv88cd58MEH+fnnn9myZUu28rr6Hj///DNNmjShY8eO6c7997//ve7/sGTl50pERERERPLByZPwv/+ltd95B/z8chVy3759dP7PS/i1fw2w8PPyuOHfMI7EkQtY8cAn1/jafaXPlivtbC8vlJxJ+aP//vvvp3fv3ixYsIATJ05k2tcYw9y5c2nRogVly5alRIkSWJaFZVns27ePP/74I9f57N5t+1Z48MEHM5xzcnKiYcOGWYpz8OBBLly4QK1atfDL5JdSyrKvlPv9W+PGjdMVZlKkTMe9+pqVK1fSvn17ypcvj5+fX+pnsnz5cuLj44lKeTRrPipTpgyff/45CQkJ9OnTBxcXFxYsWECpUqXS9du61fajFh0dzbBhwzJ8rV27FrAtxQXbctdDhw5RoUKFTAs32Z2y/N1332FZFiE53DRx165dQNp4Xu1645zdezRt2jTDOWdn50y/V7PzcyUiIiIiIvngrbcgZc/a22+Hf20nkxMnTpygdegTlGrzKskJ8bBpEquXLcbX19cOyRYNDrEHlmVZLkA1IMEY8xuAsW3Y/uw1+g/DtrH7bGPMjPzKM/WpAwUsL/fAupHOnTuzYsUKxowZw8yZM5k6dSoAdevWZeTIkbRs2TK174ABAxg3bhzly5enVatWVKhQIXWGScoeW7kVHR0N2Dbpz8y1jl8rTvny5TM9n3L83LlzWb5HQEBAutgAEyZMoF+/fvj6+tKyZUsCAgLw8fHBsiyWLFnCDz/8kLrJd36rX78+lSpV4siRIwQFBaXbiyvF6dOnAVi3bh3r1q27ZqyUzedvND4pn1FWnTt3Dl9f30xnKmVFbsY5u/fIznvOzs+ViIiIiIjksTlzYPr0tPbYsXBlb9yciI6OJqR9J5Ibv0AJVw9il7xDxJJ5VKpUyQ7JFh2FtoBlWVYnoNOVZspfbA9YljXryusoY8wrV15XAA4Ax4Aq+ZWj5Ezbtm1p27Yt58+fZ9u2baxYsYLJkyfTrl07du/ezR133MGpU6eYMGECd911F5GRkRkKbl988YVdcvH29gbg5MmTmZ6/1vGrpTx97++//870/F9//ZWuX1bukRIr5ZrExESGDh1KQEAAu3btonz58umKkSmzmwpKv379OHLkCGXKlCEsLIx58+ZlWGaX8l7Gjx+fpeV/Kf1v9BlllY+PD6dPn+bixYs5KmLlZJxTZtclJiZm6J9ZoSun7zkrP1ciIiIiIpLHvvkGnnkmrd2+PVy1XU12xMfH06nzI0Td3hk3vwqcXvwuS6aPy3TCgKMrzEsIawM9rny1unLs1n8de6SA8hI7KVWqFM2bN2fs2LEMHjyYy5cvExYWBsDhw4dJTk4mODg4Q/HqxIkTHD582C45pDxxLbM9i5KTk4mMjMxSnBo1auDh4cGePXs4e/ZshvPh4eEA3HvvvRnObdmyheTk5AzHUx5Jm5JjVFQU586do2HDhhlmAMXFxaUuPSsIX375JdOmTaNJkybs2rWLsmXL0rt3b3799dd0/Ro0aACQbl+v6/Hy8iIwMJA//viD3377LcP57D62t0GDBhhjWL16dbauS5EyFte6b8rxf49zypTe33//PUP/HTt2ZDiWcu3GjRsznEtKSrrh/lrX+7kSEREREZE8tHcvdO4MKf95fffd8NlnOQ5njOG5Xr340aM27pVrcXrVeCYP60+LFi3slHDRUmgLWMaYYcYY6zpfVf7V9+jVx7IYO/+WDwoA69ev5+LFixmOp8w28fDwAKBKlSqArbiTlJSU2i8uLo7nnnsu09ksOdGoUSOqVatGeHh4hj/yp02bxi+//JKlOK6urnTt2pW4uDjefvvtdOd+++03JkyYgIuLC927d89w7a+//sqkSZPSHVu6dCkbN24kMDCQxo0bA7YN3D08PNi5c2fqEjuwbSDfr1+/Atn7CmzFxueeew5/f3/mzZvHLbfcwpw5czh//jyPP/54uiWN9erVo3HjxixevJiZM2dmGm/fvn2cOnUqtd2zZ0+Sk5N57bXX0hX6jhw5woQJE7KV60svvQTAwIEDM91D7Ub7qjVq1IgaNWqwZcsWFi1alO7cokWL2LRpE7fddlu6farq168PwPR/TyHG9j7Hjx+f4R4NGzakRo0abNq0iaVLl6Y7N3HixEwLeVn9uRIRERERkTxy4gS0aZO271WFCrBqFWSyCierxo4dy9JfL1Hqzmac3TibId2CM/2bsrgotEsIxTENHDiQo0eP0qxZM6pUqYKrqys7d+5kw4YNVK5cOfXJdAEBAXTp0oX58+dTu3ZtgoODiY6OZt26dbi7u1O7dm327NmT63ycnJyYMWMGISEhdOjQgdDQUKpVq8bevXtZt24drVu3JiwsLNNN1q82atQoNm/ezMSJE9m+fTtBQUFERUWxcOFCYmNjmThxIlWrVs1wXUhICAMHDiQsLIxatWpx6NAhFi9ejLu7O5988knqvZ2cnOjbty+jRo3i7rvvpmPHjsTFxfHtt99y5swZgoKCUmd65ZeEhAS6dOlCdHRXQPUYAAAgAElEQVQ0S5cuTX0CRsp7+uCDD3jllVdSn/4H8Pnnn9O8eXOeeeYZJkyYwP3334+Pjw8nTpxg7969/Pjjj2zdupVy5coBtu+ZJUuW8NVXX3HvvffSqlUroqOjWbBgAU2aNGHZsmVZzjc4OJi33nqLd999l5o1a9KpUyduueUWTp48yZYtW2jQoAGzZs265vWWZTF79mxatmzJ448/TseOHbn99tv5+eefWbJkCV5eXsyZMyfd90vHjh2pXr06X3zxBSdOnOD+++/n+PHjLF26lI4dO7Jw4cIM9/jkk09o2bIloaGhdO7cmcDAQH744Qe++eYbQkJCMswgy+rPlYiIiIiI5IHoaNsywZT/EPf2thWvcvGEwNWrV/P2tK8o+/AQ4n4Kp3NNT15//XU7JVxEGWP0lYWvunXrmqzYv39/lvoVpJiYmDy/R9OmTY3t2yu9BQsWmC5dupjAwEBTqlQp4+XlZe68804zePBgc+rUqXR9z58/bwYPHmyqVatm3NzcTMWKFc2LL75ooqKirhm/cuXKpnLlytnO97vvvjMtWrQwnp6extPT0zz00EMmMjLS9OnTxwBm9+7d6foDpmnTphninD171gwaNMgEBgYaV1dXU7p0adOiRQuzZs2aDH3Dw8MNYIYOHWoiIyPNQw89ZLy8vIynp6dp2bKl+f777zNck5CQYMaMGWNq1qxp3N3dTbly5Uy3bt3M0aNHTY8ePQxgjhw5ktr/yJEjBjA9evTI8mdxrc8ws1gDBgwwgOnbt2+G/pcvXzb169c3gFm8eHG6czExMea9994z9957rylVqpRxd3c3VapUMW3atDFTp041cXFx6fpHR0ebl19+2dx8883Gzc3N1KhRw3zwwQfmt99+y/b7M8aYlStXmlatWhlfX1/j6upqKlasaDp16mTWr1+f2uff43O1gwcPmm7dupmAgABTokQJExAQYLp27WoOHjyY6f2OHz9uHnvsMePr62vc3d1NvXr1zFdffZV6j9dffz3DNTt27DCtWrXK8D05dOhQA5jw8PDUvtn5ubqeovD7q7D797hI0aaxdBwaS8egcXQcGkvHobG8IjHRmJAQY2yPbTOmRAljvvkmVyEPHjxofKvcaW7pv9AEdB9rHniwibl06ZKdEi58gB0mC3UZyxSSJ+MVdvXq1TOZ7VdztQMHDlCzZs18yCjnCvIphEVNo0aN2LZtG9HR0ZQqVaqg08lAY+kYCss4FoXfX4VdREQEzZo1K+g0xA40lo5DY+kYNI6OQ2PpODSWVwwaBO+/n9aePRueeirH4c6dO0f9xkGcb/RfLGcXrHXvs2PzN9d8SrkjsCxrpzGm3o36Fdo9sETyy4ULFzJ9GtysWbOIjIwkODi4UBavREREREREpADNm5e+eDVkSK6KV4mJiTze5Uli7nqUEp5+xKz6gKXzZzt08So7tAeWFHvHjx+nTp06tGzZksDAQBITE9m9ezdbtmzBx8eHMWPGFHSKIiIiIiIiUpjs2AHPPpvWbt8ehg/Pcbjk5GT+88wz7LAC8apci6gVY5n5f29m+iT74koFLCn2brrpJrp27crGjRsJDw8nPj6egIAAevbsyZAhQ6hWrVpBpygiIiIiIiKFxd9/Q6dOcOmSrV2zJsydC1l4+FdmjDH0f/lllh93pvT9rYiOnM/LDzfkscces2PSRZ8KWFLs+fr6MmPGjIJOQ0RERERERAq7S5cgNDTtiYM+PrB0qe3Jgzk0fPhwZm/7E99mTxO7awWhNdwZnovZXI5Ke2CJiIiIiIiIiNxIcjL07AmRkba2kxMsWADVq+c45IQJE/hgyTZ8mz3N+Z8iaO5zmqlTpmBZlp2SdhyagSUiIiIiIiIiciNvvQXz56e1P/gAgoNzHG7evHm8MeUryrR/hQuHvqfO5R+Z99VSnJ2d7ZCs49EMrDxgjCnoFEREskW/t0RERERErmPGDBgxIq394ovQv3+Ow+3evZveb71PmbYDiP/9JwJPRvD14kW4urraIVnHpBlYdubs7ExCQoK+6USkSElISND/9IiIiIiIZGbtWujdO63dti2MHw85XOZ37tw5HunWk9KtB5AYcwr//YtYGb6OUqVK2Slhx6QZWHbm5eVFTExMQachIpItMTExeHl5FXQaIiIiIiKFy9698MgjkJRka9epY1tGWCJn84GMMTzd8z/E3f0IziW9uLB2Al8v/BxfX187Ju2YVMCyMz8/P86ePUtUVBSXL1/WshwRKbSMMVy+fJmoqCjOnj2Ln59fQackIiIiIlJ4xMTAww9DbKytXbEirFgBnp45Dvnhhx8SEVWSklXqcGbdFKaNfpvbbrvNTgk7Ni0htDM3NzcqVarEmTNnOHr0KEkpVdpC5NKlS7i7uxd0GmIHGkvHUJDj6OzsjJeXF5UqVcLNza1AchARERERKZReegkOH7a99vKCVavg5ptzHC4yMpK3J32Bf+jbxO1bT89mt/Poo4/aKVnHpwJWHnBzc6N8+fKUL1++oFPJVEREBHXq1CnoNMQONJaOQeMoIiIiIlLIzJ8Pc+aktadMgbvvznG4qKgoHnu6F75tBpMQdZxbz27ng/fX2yHR4kMFLBERERERERGRFMeOpd+0vVs3ePLJXIV8qW9fEut1w9XZhcvhk1gUEaaHv2WT9sASEREREREREQHbZu3du0N0tK1dtSp8/HGuQq5cuZIV+8/iXuluzm6YzuyPRlOpUiU7JFu8qIAlIiIiIiIiIgIwciRs3mx77ewM8+aBt3eOw8XGxtL75dfxDerJxaM/8HDt8rRt29ZOyRYvWkIoIiIiIiIiIrJxIwwbltYeOhQeeCBXId8YPJj4uzri7lQCtn/Oh99vzF2OxZhmYImIiIiIiIhI8XbwIDz8sG0JIcCDD8LgwbkKGRkZyafrduNx2wNEb5nHuP8Nwd/f3w7JFk8qYImIiIiIiIhI8XXyJLRuDWfP2toBAbalg87OOQ4ZHx/PMy+8hF+L3sT/fYhGZeLp0qWLnRIunrSEUERERERERESKp/PnoX17OHrU1vbwgBUrIJebrI8YMYJTNzfC08ObCytGMWXTKizLyn2+xZhmYImIiIiIiIhI8ZOUBE8+Cdu329pOTrBgAdStm6uwn376KR8sWI9XrVbEfL+Y/w18Xk8dtAPNwBIRERERERGR4ueVV2DZsrT2xInQrl2uQk6fPp3+Y2ZTpsMgLv1xgJpJR3jxxU9ymaiAClgiIiIiIiIiUtysXQvjxqW1X30VXnghVyGnTJnCwAlfUKbDIOL/OEjAz1+xfM0qnHOxl5akUQFLRERERERERIqP2Fh47rm0docOMGpUrkJ+/PHHvDZpEWXaDST+xH4q/LaMdWvD8PPzy2WykkIFLBEREREREREpPgYNguPHba/9/WH6dNv+Vzk0ZcoUXpu8GP92A4g/vo9bjqxk7eqV+Pr62ilhAW3iLiIiIiIiIiLFxYYNMGVKWvujj6BcuRyHW7x4MQPHzsG/TT8uHdtLleNhfLNmlYpXeUAFLBERERERERFxfHFx8Oyzae2OHaFLlxyH27hxIz1eGU6ZDq9y+e9fqXR0FWvDVlK6dGk7JCtX0xJCEREREREREXF8gwfDkSO2176+MHkyWFaOQu3bt4+Hn+6DT8e3SIw+ieeuuawKX4u3t7cdE5Z/UwFLRERERERERBzbmjW25YIpxo+H8uVzFOrYsWOEdH4SjzavYhLiSQ6fyNp1yylbtqydkpXMaAmhiIiIiIiIiDiuZctsywVTtG0L3brlKNSpU6cIbtcJ0/RFnFxLcn7VaMIWzaVq1ap2SlauRQUsEREREREREXFMc+dC584QH29rV6gAU6fmaOlgVFQUD4W0JabOU7j4lOfsslEsnvkRtWvXtnPSkhkVsERERERERETE8UycCN27Q1KSrR0YCFu22IpY2XTmzBlahLQj6s4uuN5Ulahlo/j0/wYTFBRk56TlWlTAEhERERERERHHMmIEvPRSWvvuu2HzZqhSJduhzp07R8vW7fj79s64lq9O1LLRTBv6Eo888oj98pUbUgFLRERERERERBzH/PkwZEhau0EDiIiAgIBsh4qJiSG4TXv+qNYBt5tvJ2r5+0wa/Dxdu3a1X76SJSpgiYiIiIiIiIhjOHAAnn02rd28OaxbB35+2Q6VmJhIp86hHKsUglvFO4haMZbxA3vQo0cPOyYsWaUCloiIiIiIiIgUfefPwyOP2P4FqF4dvv4aPD1zFO7VV1/lB+calKxSm9NhE/jgpcd59t/FMclXKmCJiIiIiIiISNFmDLzwAuzfb2u7u8OiReDtnaNwn332GTPCD+BVpzXR333JoEeb8MILL9gxYckuFbBEREREREREpGibMQM++yyt/fHHcM89OQq1a9cu+gwdg1/L3lw8vJOmvjG8+eabdkpUcqpEQScgIiIiIiIiIpJju3alf+Lg00/Df/6To1CnTp2i0xM98G4ziMSYf/D/ZRmfbQ7HyUnzfwqaRkBEREREREREiqbNm6FFC4iPt7Xvvts2+yoHEhISePTxJ0io/zROriW5uHY8S7/8Ai8vLzsmLDmlApaIiIiIiIiIFD1ffgktW8LZs7a2l5ftmIdHtkMlJibStVs3fipVG7cKt3N61Tjmfjya6tWr2zlpySkVsERERERERESkaPnwQ3jssbSZV+XKwYYNUKNGtkMlJSXxdM+erD9XFs+7mnNu81wGd29NmzZt7Jy05Ib2wBIRERERERGRoiE5GQYMgPHj047ddhuEhcGtt+YgXDLP9erFqr888K7XmuitC+letyyDBw+2Y9JiD5qBJSIiIiIiIiJFw9tvpy9eNWoEkZE5Kl4ZY3ixTx++PgLe9ToQ8/3XPFazJBPGj8eyLDsmLfagApaIiIiIiIiIFH7z5sF776W1Q0Nh3Trw989RuFdefZUFP52ndP3OxOxcTscqyUyeNEnFq0JKBSwRERERERERKdy2boVnnklrh4TA/PlQsmSOwn355ZdM++ZHSjd8nNg9YbQJOM+M6dNxclKZpLDSyIiIiIiIiIhI4XXsGHTqlLZh+x132IpXJXK2rffRo0d5ftAwfB/qxcUju3jQ/QSzPv0UZ2dnOyYt9qZN3EVERERERESkcIqNhfbt4dQpW9vfH5Yvh9KlcxQuISGBLl274968D+byBUru/ZI5322mRA6LYZJ/Cu0MLMuyHrEs6yPLsjZblhVjWZaxLGtuNmP4W5b1rGVZX1uWdciyrIuWZUVblrXFsqxnLMsqtO9fREREREREpFgzBp56Cvbts7VdXGDx4hxt2J5i6NCh/OpZC9eylTmzahzzP51G6RwWwyR/FeYS45tALSAOOAHcnoMYjwKTgb+AcOA4cBPQGZgBtLYs61FjjLFLxiIiIiIiIiJiH+PHw5Ilae2pU6FJkxyHW79+PeMXb6JspzeI/m4Rb/d6lAYNGtghUckPhbmA9TK2wtUhoCm2AlR2/QJ0AFYaY5JTDlqWNRj4HgjFVsz6KtfZioiIiIiIiIh97NgBgwaltfv2hZ49cxzu5MmTdHu+H/7t3iL+z5+p5/oXr776iR0SlfxSaJfQGWPCjTG/5mZ2lDFmgzFm+b+LV1eO/w1MudJslos0RURERERERMSeoqPh8cchIcHWrlcP3n8/x+F+/PFHGjQLhgefA8vCfDuTz+bM0hMHi5jiPFpXfhJILNAsRERERERERMTGGHj+eTh82Nb28rI9cdDVNUfhli5dyoPtnyAh6GVc/CsStfwDZn38AQEBAXZMWvJDYV5CmGcsyyoBPHWlubogcxERERERERGRK2bMgAUL0trTp0O1atkOY4xhxIgRjPgsDP/Ow0i+GEPM4mHMH/8eISEhdkxY8otVFPYvtyyrGbY9sOYZY7rZId4HwEBglTGm7XX69QJ6Adx0001158+fn9tbFwpxcXF4enoWdBpiBxpLx6BxdBwaS8ehsXQcGkvHoHF0HBpLx5EXY1nqyBHu7d0b58uXAfizXTt+GTgw23GSkpIYOWoUOy7dhE+jJ7h0Yj9OkTN4763XqVq1ql1zltwLCgraaYypd6N+xW4GlmVZfbEVrw4C3a/X1xgzDZgGUK9ePdOsWbM8zy8/RERE4CjvpbjTWDoGjaPj0Fg6Do2l49BYOgaNo+PQWDoOu49lfLxto/YrxSvuuoubFy7k5pIlsx1q4MCB7KIaPo3aE7d3HXdd+pGvtkfi7+9vv3wl3xWrPbAsy+oDjAf2A0HGmDMFnJKIiIiIiIiIvPkm7Ntne+3ubltGmIPi1SeffMK0DQfwrtuemO1LeLjiBdatCVPxygEUmwKWZVn9gYnAj9iKV38XcEoiIiIiIiIiEhEBY8aktd9/H+64I9thNm3aRL+Rk/Fr2ZsLh76nifdppk6ZgouLi/1ylQJTLJYQWpb1GjAK2AO0NMZEFXBKIiIiIiIiInLuHDz1lO3pgwCtWkGfPtkOc/jwYUKffgHfDm+TcPoE5Y+sZu7G9Tg5FZt5Ow7PIQpYlmW5ANWABGPMb1edewsYDuwEgrVsUERERERERKSQ+O9/4fffba/9/GDmTLCsbIWIiYmhXefHcH2oLyQnYTZOYvmGVXpggIMptAUsy7I6AZ2uNAOu/PuAZVmzrryOMsa8cuV1BeAAcAyo8q8YPbAVr5KAzUBfK+MPwlFjzKyrD4qIiIiIiIhIHlqwAObNS2tPmwY335ytEEePHiX08Sc5ffvDuPvcxOmvhrFu3nQqVapk52SloBXaAhZQG+hx1bFbr3yBrVj1CteX8nxMZ6D/NfpsBGblID8RERERERERyYm9e+H559PaPXpAaGi2QoSFhdH9xVdwfagP7n4VOR02ninDX+GBBx6wc7JSGBTaxaDGmGHGGOs6X1X+1ffo1ceyGMMyxjTL57cmIiIiIiIiUnz98gu0bAnR0bZ2lSowYUKWL09KSmLo0KE8MmAEHp2G4ezhw+mv3mH0C6F069Ytb3KWAleYZ2CJiIiIiIiIiCM5dgxatIBTp2xtb29YvNj2bxbExcUR+shjbE+oQNmOrxP/x0Gct33KurnTNfPKwamAJSIiIiIiIiJ576+/4KGH0jZt9/CAVaugTp0sXR4fH0+nzqHsLf0A3tXuI2bHMmpzmPlbNlCuXLk8TFwKg0K7hFBEREREREREHMTp07Zlg7/9Zmu7usLSpdCoUZYuT0pKomu3bvzgXguPavdxes3HPH+fH+vWrFbxqphQAUtERERERERE8s7ZsxAcDD/9ZGs7O8PChbalhFlgjKH3Cy+w4VwZSt3RlLMRnzKo8wOMHDkSZ2fnPExcChMVsEREREREREQkb0RHQ6tWsGuXrW1ZMGcOdOyY5RBDhgzhywPn8a7bjuhtX/F0g4q8+eabeZSwFFYqYImIiIiIiIiI/cXEQEgIbN+edmz6dHjyySyH+PDDD5m49kd8Gj1J3N61tK2YwIdjx2JZVh4kLIWZClgiIiIiIiIiYl9xcdCmDXz3XdqxqVPhmWeyHGLFihW8OfUr/Fo8z4VfttLA+QifzpyJk5NKGcWRnkIoIiIiIiIiIvZz4QK0bQvffpt2bOJE6NUryyH2799P95dex//hd4j/4yDV/9nMl2tX4+LikgcJS1GgApaIiIiIiIiI2EdSEnTrBps2pR0bNw769MlyiDNnztD+kScoFTKA5Pg43LbPZsnm9ZQsWTIPEpaiQvPuRERERERERMQ+XnkFvv46rf3++9CvX5YvT0xM5LEuT3C+9hM4efgQFzaGZQvnUrZs2TxIVooSFbBEREREREREJPfGjbN9pRgwwFbQyoaBr7zCbqfquFe6m9NhE5j5wTDuueceOycqRZEKWCIiIiIiIiKSO4sX2wpWKUJDbbOvsmH27NnM3PQrXrVbE731SwY9HkTnzp3tnKgUVSpgiYiIiIiIiEjObd0KXbuCMbZ2w4bw2WeQjacF7tu3j5feGYvfQ724cOh7mpc9z1tvvZVHCUtRpE3cRURERERERCRnfv0V2reHS5ds7erVYelSyMaG6zExMXR+4im8Q/qTFBtFmUMrmb0lAqdsFMDE8amAJSIiIiIiIiLZFxUFbdrA6dO2dtmyEBYGZcpkOYQxhmeefZaYOx7G3cOXc1+9xbpVC/H09MyjpKWoUjlTRERERERERLLFKT4eOnSAQ4dsB0qWhOXLoVq1bMWZOHEi6044UfLWupxZP40pIwZTs2bNPMhYijoVsEREREREREQk65KSqPnee7a9rwAsCz7/HO6/P1thtm3bxhvjZlH6wSeJ+ymcbg9U4YknnsiDhMURaAmhiIiIiIiIiGTdq69SdvPmtPb48dCpU7ZCHDp0iEe6P4tvm9dIOPMHVf7ZyrhFG+ycqDgSFbBEREREREREJGvefx8+/DCtPWAAvPRStkLs37+fFh0fw2reD+cSbsSvH8mXG1bg5uZm52TFkWgJoYiIiIiIiIjc2KRJMGhQWjs01FbQyoZdu3bRtN2jOLUciFNJb84teZcF08dTtWpVOycrjkYFLBERERERERG5vtmzoU+f1ObZ2rXhs8/AKetlhcjISB4K7Y57mzewnF2JXfouy2d9RIsWLfIiY3EwKmCJiIiIiIiIyLUtWgT/+U9a+/77+fG992xPHsyi9evX06Zbbzw7vIkxyVxcOZK1C2bStGnTPEhYHJEKWCIiIiIiIiKSuZUr4YknIDnZ1q5VC8LCSPLwyHKIBQsW0LHXq3h3fAsTf4HE1aPZsORz6tevn0dJiyNSAUtERERERERE0jMGJk60PV0wMdF27PbbYe1a8PXNcpiPPvqI/wybiP/Db5MY8w/WhnFsXPUV99xzTx4lLo5KTyEUERERERERkTSXLtn2u5o5M+1Y1arwzTdQrlyWQhhjGDJkCB+t3kuZDoOI/+MAvvsWsHb9Km655ZY8SlwcmQpYIiIiIiIiImLzxx/QuTN8/33asXr14OuvoUKFLIVISkriuV69WPzrZfyDX+DCr99R7eRGVoavw8/PL48SF0enJYQiIiIiIiIiAtu3Q9266YtXPXrApk1QsWKWQiQnJ/OfZ55hyXFXfBp2IfaHNdwXv4f1a1ereCW5ogKWiIiIiIiISHH3/ffQogWcPGlrOzvD+PHw6adZftqgMYYX+/Rh+fESeNdtR/S2r2gfEMuSrxfjkY1N30UyoyWEIiIiIiIiIsXZtm0QHAwxMba2nx8sWgRBQVkOYYxhwIABLPgpjtINuxCzYxmhgc5MmzoVJyfNnZHcUwFLREREREREpLi6unhVpgysXw/ZeEpgyobtM7f9iW+Tp4jds5rWAeeZOmW2ildiN/pOEhERERERESmO7FC8Avjf//7HxG8O4NvkKeJ+3ECQ19/MnjULZ2fnPEhaiisVsERERERERESKm19/zVi82rAh28WrDz74gNFff4df82c5f3AzDzgd4vN58yhRQgu+xL70HSUiIiIiIiJSnCQmQvfuGYtXd9+drTATJ05k2Jy1lGnTjwu/fkftC3v4ctkSXF1d8yBpKe5UwBIREREREREpTkaOtC0fBChRAsLCsl28WrlyJZNX7cC/3QAuHt5JzTORLF25HHd39zxIWEQFLBEREREREZHiY/t2eOedtPbw4VCvXrZCzJ07l0nLt1KmwyDij/9I1T+/YeXqVXh4eNg5WZE0KmCJiIiIiIiIFAcXLtiWDiYl2dqNGsGgQdkK8cUXX/D8Ox9RptNg4v/8mQqHl7NmbRienp55kLBIGhWwRERERERERIqD116Dn3+2vfb0hDlzIBtPCpw5cyYv/d8MynR6g8unDlN2/0LWrltN6dKl8yhhkTQqYImIiIiIiIg4ujVrYOLEtPb48XDrrVm+fOLEibw2aRFlOr5O/F+/UPL7T1m/ORx/f/88SFYkIxWwRERERERERBzZX39Bjx5p7Y4doWfPLF8+evRo3p33DWXaDyT++I/c/Nsyho4eQbly5fIgWZHMORV0AiIiIiIiIiKSRxIT4Ykn4ORJW7tcOZg2DSzrhpcmJyfz5ptv8r8Fm/Fv3Y9LR3ZT5fcwNqwN07JByXeagSUiIiIiIiLiqN5+GzZutL22LPj8c1sR6wb++ecfunXvwffxAfi17M2FX7Zyx7nvWLF6lTZslwKhGVgiIiIiIiIijmjlShg5Mq39zjvw0EM3vGzLli3UaRTED2WCKH1/KLG7VlLnwi5WrVim4pUUGBWwRERERERERBzNsWPQvXtau1UrGDLkupckJyczevRoWj39MlbIYFzLVuGfZaN5vp4PK1csw8PDI4+TFrk2LSEUERERERERcSSXL8Njj8HZs7Z2xYowdy44XXsOy+XLl3m6Z09W/e5E2UeGcfnUES5HTObLie/Tpk2bfEpc5NpUwBIRERERERFxFMbACy/A99/b2iVKwMKFUKbMNS85f/48nUMfZWeJmvg0bE7c3rVUj9nNgogwKlWqlE+Ji1yflhCKiIiIiIiIOIoPPoCZM9Pao0fDAw9cs/vp06dp3rIVuz3vw/Ou5pzb9BmhleLZFL5exSspVFTAEhEREREREXEES5bAa6+ltXv0gP79r9n9999/58HmwRy7tSMlq9Xj9OqJ9A++nSmTJ+Pi4pIPCYtknZYQioiIiIiIiBR1u3dD1662JYT/z959R0lV5H0Yf2rIkhkQFV0Mr2l3zRgxgCgCgiKiqIiCKGJCWV0TKGAOa8KMgqCIIDlKDipiXsMuKCsCBhTJOQ71/tEDMyBpAtPD8HzO6XO76lbf/o3X4Zz5nqq6AGecAa++CiFsdficOXM4/dzzWVf9eoqVr8L8wY/zxC2Xc9NNN+Vh0dLOM8CSJEmSJGl39uuv0KABrFyZaB98MAwYAMWKbXX4unXruPSyK1h7SkuKlNmbBQMfpOvD/+Syyy7Lw6KlrHEJoSRJkiRJu6vvvoPatRMhFkDZsjB8+HY3bb/77ruZttffKYmcqKYAACAASURBVLbP/7Fg+NO8+/yDhlfK9/JlgBVCaBxCeD6E8EEIYWkIIYYQembzWvuHELqFEOaEENaEEGaFEJ4NIZTP7bolSZIkScozb70F1arB1KmJdqFC0K8fHHHENj/Sr18/Xh39NaWPrcuSKe/SvsUF1KtXL48KlrIvvy4hbA8cAywHfgG2/du3HSGEQ4CPgL2BwcB3wEnArUCdEEL1GOOCXKlYkiRJkqS8sGIF3HwzdO+e0VesGHTtCuecs82Pff/991x7RwcqXPwgq2Z9zellF3NX5k3fpXwsvwZYbUkEVz8AZwETsnmdl0iEV21ijM9v7AwhPJ3+HQ8DrXNWqiRJkiRJeWTGDLjggoxZVwCHHw59+sAxx2zzYytWrKBRk6aUPO82NqxeTslv+vDm5ImkpOTLhVnSn+TL/1NjjBNijP+LcePjE7IuhHAwUBuYBby4xekOwAqgWQihZLYLlSRJkiQpr8yfD+edt3l41awZfP75dsOrGCPXXncd8w6uQ+Eye7P0vacZ0KsH5cu7s452H/kywMolZ6cfR8cYN2Q+EWNcBkwG9gJOyevCJEmSJEnKktWroWHDxAwsgOLF4Y03oEcPKFVqux994okneG92ZK/DTmXRhG50vv82jj322DwoWso9BTnAOjz9OH0b5/+XfjwsD2qRJEmSJCl7NmyAFi1g8uREOwTo1QuaN0+8347hw4fzQLfBlDvjSpZ/O47Lq+1L8+bNd3nJUm7Lr3tg5Yay6ccl2zi/sb/cti4QQmgFtAKoXLkyEydOzLXikmn58uUF5mfZ03kvCwbvY8HhvSw4vJcFh/eyYPA+Fhzey+w5qGtXqvbuvan9Q+vW/FK+POzgv+Xs2bO55b7HSG38IGvmfMd+cybR+LbHcuUeeC+V1wpygLUjG2Pqbe6zFWPsAnQBqFatWqxRo0YelLXrTZw4kYLys+zpvJcFg/ex4PBeFhzey4LDe1kweB8LDu9lNrzxBvTsmdG+8Ub+74UX+L8dzLxatGgR1950G2Xq3cGGNSsp9mkPxn0wjkqVKuVKWd5L5bWCvIRw4wyrsts4X2aLcZIkSZIk5R/jx0OrVhntunXhued2uGxw/fr1XNrkcpYfcxmFSlVg2Yh/MbjPW7kWXknJUJADrO/Tj9va4+rQ9OO29siSJEmSJCk5pk2DRo1g/fpE++ijoU8fKLz9hVQxRq5v3ZovUw6l+F+OYsF7nen65P0cs52nFEq7g4IcYE1IP9YOIWz2c4YQSgPVgVXAx3ldmCRJkiRJ2zR3LtSrB0vSFwzttx8MHw6lS2/3YzFG7rzzTgZMX0vpY+uwZMq7/OPiM2jcuHEeFC3tWrt9gBVCKBJCOCKEcEjm/hjjDGA0cCBw0xYf6wSUBN6MMa7Ik0IlSZIkSdqRVavgwgth1qxEu2RJGDoU9t9/hx99/PHHeXXSDMqe1oRlX43kwoNT6Nix4y4tV8or+XIT9xBCQ6BhenOf9OOpIYTu6e/nxxjvSH9fBZgGzCYRVmV2I/AR0DmEUCt93MlATRJLB9vtivolSZIkScqyDRvgqqvgk08S7ZQU6N0bjj9+hx/t0qULD/UaR8V6t7Hiuw84o8SvvP7au6Sk7PbzViQgnwZYwLHA1Vv0HZz+gkRYdQc7EGOcEUKoBjwA1AHqAb8BnYFOMcaFuVaxJEmSJEnZFSO0bQv9+mX0Pfcc1K+/w4/26tWLtk91p+KFd7Nq5pf8fdkX9B4+lMI72C9L2p3ky/+bY4wdgY47OXYWsM1HMMQYfwZa5EZdkiRJkiTlurQ0aN0aXn89o+/WW+Hmm7f7sYULF3Jb27YM/Op3Kja4k7W//Y+/zB7JkDEjKV68+C4uWspbziWUJEmSJClZ1q6Fpk03D68uuQSeemq7Hxs0aBB/O+lMRq05lNS6bVjz6zTKfdOL94YNpvQONnuXdkf5cgaWJEmSJEkF3qpV0LgxjBiR0de8Obz2GhQqtNWPLF68mOtbt2bE9GWUb9ABgAWjXqT+keV4YfxoUlNT86BwKe8ZYEmSJEmSlNdWrEjsbzVxYkZfmzbwzDOJzdu3YunSpdSuW5/ZfzmP1NrHs2rml6R80ZueTz3ChRdemDd1S0ligCVJkiRJUl6KEVq02Dy8at8eHngAwta3eF65ciX1L2jI7L+cR/Gqx7Bg5As0OrYyz372IeXLl8+buqUkMsCSJEmSJCkvPfYY9O27efuuu7Y5fM2aNVzUqDHfpVZnr4OOZ/7wp3nyxsbccMMNeVCslD+4ibskSZIkSXll+HBo1y6jfdNN2w2v1q1bR5PLLufLon9nr0NPYcHol+jUvJ7hlfY4BliSJEmSJOWF776DK65ILCEEOOusxJ5X25CWlsbVzZvz4ZoDKPnXs1g0oRt3XHgSt99+ex4VLOUfBliSJEmSJO1qS5ZAw4awdGmi/Ze/JJYRFimy1eExRq5v3ZqRc0tR6ujaLJ7ci1ZnHsz999+fh0VL+YcBliRJkiRJu9KGDXDllfD994l2iRIwaBBUqrTV4TFG2rZtS//paylT7QKWfjqQy48qyxNPPEHYxibvUkFngCVJkiRJ0q70yCMwbFhGu2tXOO64bQ6///77eeOTOZQ99VKW/XsE9Q9Yx4svvGB4pT2aAZYkSZIkSbvKmDGQednfHXfA5Zdvc/hjjz3Gc+99Q/mzrmb5f8ZTs8wfdOvalZQU/3zXns3fAEmSJEmSdoWffkqEVZk3bX/00a0OjTHyr3/9i4ffmUCFc1qx4vvJnBS/p9fbb1O4cOE8LFrKn/wtkCRJkiQpt61ZA5dcAgsWJNr77gu9e8NWwqj169dz8y238M6Xf1Chzs2smvE5f1/6Kf2HDaVo0aJ5XLiUPxlgSZIkSZKU226/HT79NPG+UCF4913YZ58/DVuyZAmXXHoZX6QcSvma17Bi2vsctvhThg4fSokSJfK4aCn/cgmhJEmSJEm56Y034MUXM9pPPgmnn/6nYbNmzeK0GufwdfnTKX3MeSz+qDfnlvqFcaPeo1SpUnlYsJT/GWBJkiRJkpRbhg6F667LaDduDLfd9qdhU6dO5ZRa9VlcrSXFD/gb84c/zW1nH8LbPXtSvHjxPCxY2j24hFCSJEmSpNzw4Ydw6aWQlpZoH3MMdO0KIWw27Ndff6XORU0oXPt2QtESLOzfiVcfvIOmTZsmoWhp92CAJUmSJElSTn3zDdSvD6tXJ9oHHwwjR0KZMpsNW7JkCXUvuIj11a+ncPFSLB30ACPefIkzzjgjCUVLuw+XEEqSJEmSlBMzZ0KdOrBkSaJduTKMHv2nTdvXrFlDw0YXM/fQhhRJPYCFQ5/g3VefMrySdoIBliRJkiRJ2fXjj3DuufDbb4l2mTLw3ntwyCGbDduwYQPNW7TgP3sdR4kDj2HBe8/x0v23ULt27SQULe1+DLAkSZIkScqOTz6BU06BGTMS7WLFYPBgOO64Pw29++67GflbcUr+rQaLJnanXdNzueqqq/K4YGn3ZYAlSZIkSVJWDR4MNWvCvHmJdvHi0Lcv1Kjxp6Hdu3fn5TH/oezJF7P0i2E0PWFv7r777rytV9rN7VSAFUIoF0I4P4RwWgibPz4hhFAyhHD/rilPkiRJkqR8pnNnuOgiWLUq0U5NhfHjoUGDPw396KOPuOXBzlQ453pWzviMM0r+zvOdO7PFn9aSdmCHAVYI4W/ANGAw8CHwWQihaqYhpYAOu6Y8SZIkSZLyieXL4brr4NZbIcZE3//9H0yZAqee+qfhP//8Mxdf1Ypy59/BukVzqDxjOG/3fItChQrlceHS7m9nZmA9CkwBygJVgB+BySGEQ3dlYZIkSZIk5Rsff5zY2+r11zP6TjkFPvoIDv3zn8crV67kgkaXEM66AUIK68e/wNABfSlVqlQeFi0VHDsTYJ0C3BdjXBFj/C3GeCnwLjAxhHDYri1PkiRJkqQkWrcOOnSA00+HH37I6L/sssSywUqV/vSRGCPNW7Tg17+cS5HUA1g07En6dX+ZAw88MO/qlgqYwjsxphgQM3fEGP+RvhfWJODyXVGYJEmSJElJ9ccfcMEFiacNblSmDLzwAlx5JWxlH6sYI3fddRdjfi9B2VNPYeGYV3j6rus588wz87BwqeDZmQDre6AaMDVzZ4yxbQghhcTeWJIkSZIkFRx//JF4yuDUTH8Kn3kmvPkmVK261Y/EGLn33nt59YNZlD/rapZ99R7NTq1Kq1at8qhoqeDamSWEA9nGLKsY461AT8DHJ0iSJEmSCoa5czcPr1JS4LHHEksGtxNetW/fnpcm/I/yZ13N8v9O4PTiv/LsM8/kYeFSwbXDACvG+GiMse52zt8UY9yZIEySJEmSpPxt7lw4++zNw6uePeGuu2A7Tw/s0KEDL4z9jvI1WrBi6kROS/mBvu/2oUiRInlUuFSw7cwSQkmSJEmSCr6NM6+mTUu0U1Lg7bcTG7ZvQ4yRjh078uzIb6lw9rWsmPY+J234jr79+1G0aNE8Klwq+HIUYIUQ9gfaAscC+wNbi5ZjjPGQnHyPJEmSJEm71Lx5iZlXmcOrXr2gSZNtfmTFihVc07Ilo34plAivvvuAE9f/lwED+lOsWLE8KlzaM2Q7wAoh1ABGAMWB9cDc9OOfhmb3OyRJkiRJ2uUWLoRzz81YNlioUGLm1XbCqxkzZtDwksuYe1Adyp1+Csu/HUu1DdMZMNDwStoVcrJ31RNAIeAqoHiM8YAY40Fbe+VOqZIkSZIk5bIlS6BOHfj660R7455X2wmvRo0axcnnXMDCE1pS4pATWTjmFRr/ZTVDBg+kePHieVS4tGfJyRLCo4B3Yow9c6sYSZIkSZLyzPLlcP758NlnGX3dum1zz6vVq1fzwAMP8Fy/iaQ27Ehcv4aF/TrwbLubadmyZR4VLe2ZchJgLQIW5lYhkiRJkiTlmVWr4IILYPLkjL5XXoGrr97q8A8++ICWN7RhYdUaVGrUjjVzplPo466MfacrJ598ch4VLe25chJgDQPOyq1CJEmSJEnKExs2wJVXwoQJGX3PPgvXX/+noUuXLuXOu+7irYn/ocI5t1OyeGmWfNSHowvP4d0PxlG5cuU8LFzac+VkD6x7gbIhhBdDCCVzqyBJkiRJknapu++GAQMy2o89Brfe+qdh3377LX8/sToD/qhIpQvvZv3S+Szt145HrziNCWNHG15JeSjbM7BijPNDCHWAT4CrQgjTgSVbHxprZfd7JEmSJEnKNa++Ck8+mdG+7Ta4664/Dfvwww+58KrWlKj7T4oXL8XC8V05s/J6XvlgJPvvv38eFiwJchBghRD+BkwAyqd3HbeNoTG73yFJkiRJUq4ZNQpuuimjfcEF8K9//WnY0KFDadqmPWUvaE9MW8fyAR3o8mh7mjRpQgghDwuWtFFO9sB6GkgF7gd6AHNijGm5UpUkSZIkSbnpP/+BSy6BtPQ/W48/Hnr1gkKFNhvWo0cPbnroRSo0up+0ZQvZMP45xg/sybHHHpuEoiVtlJMA61RgQIzxodwqRpIkSZKkXLd4MdSvD8uWJdoHHABDh0LJzbdzfvrpp7m/61BSG7Zj7bxZlPj0DcaMGswhhxyShKIlZZaTAGstMCuX6pAkSZIkade4/XaYPTvxvnRpGDYM9ttv0+kYIw8++CBPDvqUig3uYPXsr6k8fTAjx73Hvvvum6SiJWWWkwBrInBSLtUhSZIkSVLuGzkSunXLaHftCkcfvakZY+See+7h5QnTSa19Ayv/9zGHz/+QoeNGUa5cuSQULGlrUnLw2TuBv4YQ7g7uYidJkiRJym+WLIHrrstoX3JJ4pVuw4YNtLn1Vl75YDbla7ZkxbT3OWbZZ4x6b7jhlZTP5GQGVnvgP8DDwHUhhK+AJVsZF2OMLXPwPZIkSZIkZd0//wm//JJ4X7EivPDCplNpaWlc37o1/aevo9wZV7L827GcWuhH+g4ZRPHixZNUsKRtyUmA1TzT+4PSX1sTAQMsSZIkSVLeGT0aXnsto/3ii7D33kBi2eCNN93EgB+h7KmXsOzfIzi77Dx6vd2PIkWKJKlgSduTkwBrW4GVJEmSJEnJs3Tp5ksHL754s6WDHTp0oM+3Syh3xpUs/XwI9ausplvXXhQunJM/kSXtStn+7Ywxzs7NQiRJkiRJyrHVq6FZM/jpp0Q7NTUx+yp96+bOnTvzzNDPST3vJpZ/O5Y6lZfT/Y23SEnJyRbRkna1LP2GhhCeDSGc6abtkiRJkqR8Z+lSqFsXhgzJ6Hv+eahcGYBevXpxz8t9qVD7Blb+7xNOjNPp0b274ZW0G8jqb+nNwARgbgjh9RBCvRBC0V1QFwAhhP1DCN1CCHNCCGtCCLPSQ7TyWbzO6SGEwemfXx1C+CmEMCKEUGdX1S5JkiRJykNz50KNGjBxYkbfP/8Jl10GwHvvvUer+5+mYv3bWfPLVA6ZO5F+fd91zytpN5HVAGs/4AbgC+BKYCgwP4TQO4TQJIRQOrcKCyEckv49LYBPgWeAH4FbgSkhhNSdvM4NwAdArfTjM8Ak4CzgvRBCu9yqWZIkSZKUBDNnwumnw7//ndH3+OPwxBMQAtOnT+eyG++kwgV3s27+z6T+ty/DhwyiZMmSyatZUpZkaQ+sGOMfQBegSwihDFAfuAioB1wKrAkhjAMGAkNijPNyUNtLwN5Amxjj8xs7QwhPA22Bh4HW27tACKEI8CiwGjghxvh9pnOPAP8G2oUQ/hVjXJODWiVJkiRJyTBzJlSvDr/9lminpCSePnjNNQCsXbuWy5s1p9S5t7Bh9XKKTnmN0ePeo0KFCkksWlJWZXuhb4xxaYyxV4zxEqAS0BDoDZwMvAbMCSFMCiHcGkKompVrhxAOBmoDs4AXtzjdAVgBNAsh7CgurwCUBaZnDq/S658GTAdKAKWyUp8kSZIkKR9YsgTq188Ir4oVg/79N4VXAB07dmRWhWoULr8vS0Y+x6Deb1KlSpUkFSwpu3Jlp7oY45oY45AYYwugMonleq8AB5G+9C+E8EUWLnl2+nF0jHHDFt+1DJgM7AWcsoPr/AHMAw4LIRya+UQI4TDgUOCrGOOCLNQmSZIkSUq29evh0kth6tREu2hRGDECGjbcNGTixIk8138SpY85j6Uf96PTzc049thjk1SwpJzI9UctxBg3xBgnxBhviTH+BTgJeJzETKeddXj6cfo2zv8v/XjYDmqJwE0kfs4vQgg9QgiPhhDeJLG/1n+BS7JQlyRJkiQpP7jtNhg9OqPdrRucffam5qJFi2jW6hYq1LmZNb9N54Riv3PbbbcloVBJuSEkMp6dHBxCkRjjul1Yz8bv6QJcB1wXY3x9K+cfBu4F7o0xProT16sOvAMckKl7LvAg8PKWs7wyfa4V0AqgcuXKJ/Tu3TurP0q+tHz5ckqVctVkQeC9LBi8jwWH97Lg8F4WHN7LgsH7WHDk1r2sMmAAhz6/aatkZjVrxqxMywZjjHTs1Inv9qlNsf0OZ1m/e3nt6YepWLFijr9bCf5eKrfUrFnzixhjtR2Ny9Im7sCiEMIHwHhgXIzxy2xVl3Mh/bjD9C2EcCWJPbkGkAisZgNVgfuAF0g8jfDSrX02xtiFxKb1VKtWLdaoUSOndecLEydOpKD8LHs672XB4H0sOLyXBYf3suDwXhYM3seCI1fu5bBh8GKmrZKbNOHAHj04MIRNXc899xxfrapA+QOPYcF7z/FW58dpmGlpoXLO30vltawGWIWB80hssE4IYTEwARgHjI0x/m87n82KJenHsts4X2aLcVuVvs9VN+AboFmmmVbfhRCakViqeEkIoUaMcWLOSpYkSZIk7TIxwgsvQNu2sCH9T7uTT4Y33oD08CotLY0777yTLhO+o8I517Pi+8lcfspBhldSAZDVAKscUJ3EJutnA9WARsBFACGEX0mEWeNIzND6LZt1bXxi4Lb2uNq4Ifu29sjaqDZQBJi0lc3gN4QQ3gdOSH9NzF6pkiRJkqRdas0auOGGRFi1UdWqMGgQlEhst7x8+XKuaHolH66oTGrtG1n5w6dU/W0Sz/QcvY2LStqdZCnAijGuJiOgIoRQmsQSvI2B1lHA1cBV6ee/JzEzq00W65qQfqwdQkjJHD6lf2d1YBXw8Q6uUyz9WGkb5zf2r81ifZIkSZKkvDBnDjRqBJ98ktF34okwcCDssw8AP//8M/UbNub3g+tR5shqLP1sEGeWWcDb40ZTsmTJJBUuKTfl6CmEMcZlMcZhMcZ/xBiPBfYGmpDYN2oWcASJpwBm9bozgNHAgVv5fCegJPBmjHHFxs4QwhEhhCO2GPtB+rFxCOHozCdCCMcCjUnsozU+qzVKkiRJknaxadOgWrXNw6urr4b334cqVQD44YcfOPnsusw79iqKH3QcC0a+wHXVKjCgfz/DK6kAyeoSwh35S6bX3jm81o3AR0DnEEItYBpwMlCTxNLBdluMn5Z+3LRzX4zx0xDCG0AL4LMQwkASm7gfCDQEigLPxhj/m8NaJUmSJEm5adEiuOAC+C19Z5pCheCpp6BNm017Xv3+++/UvqAx4exbKVSiDAv6d+K5e2+kZcuWSSxc0q6QowArfcbTxuWDNYDyJAKk34AhJJYCTtjW57cnxjgjhFANeACoA9RLv25noFOMceFOXqol8D7QnMQG9KWBpcCHwGsxxt7ZqU+SJEmStIukpcFll8EPPyTae+0FQ4ZArVqbhixbtoy6DRqy6sTmFClVgcUDH2DI689w9tlnJ6loSbtSlgKsEEJVMgKrmsC+JAKrP4CxJDZCnxBj/H5b18iKGOPPJGZP7czYsI3+CHRPf0mSJEmS8rt77oHRmTZf79Fjs/Bq7dq1XHRxY+YcfD7FKx/MgkEP885zDxleSQVYVmdg/Zh+XEBiVtMEEoHV1FytSpIkSZK0Z3r7bXjyyYx2+/bQuPGm5oYNG7i6eXO+KnYUpQ46nvkjnuW5u1rRoEGDJBQrKa9kdRP3jbOcvgG+AD4HvsvViiRJkiRJe6YvvoBrr81oN2gAnTptaq5evZrrWrVi5O8lKPW3miya1IO7Lz3LPa+kPUBWA6ymQDfgIOBhEpusLwohDAsh3B5COC63C5QkSZIk7QEmTYJ69WD16kT7yCOhZ09ISfzZ+sMPP3DqGTUYMrc8ZU9qxNIvhtL0+Eq0a7fl870kFURZWkIYY3wHeAc27Yd1DhkbuNcDYghhMTCJxPLC8T7hT5IkSZK0TTEmlgzee29i83aAsmVh0CAoUwaAPn360PruB9nrnFvYq/y+LP6gJ+cfVIjnO/cghK1uhyypgMn2UwhjjLOBrukvQghHArVIBFpnAhem98+LMe6T81IlSZIkSQXK4sXQvDkMHpzRV6kSDBgAhx3G2rVrufW22+j50Y9UuPhB0lYtY2G/Djx2+7XceOONhlfSHiTbAdaWYozTgGkhhIHAuUBb4CigUm59hyRJkiSpgPj8c7jsMpgxI6PvtNPg3XehShVijLS89lpGzCtHap1bWDXzS0p+24+JfbtxwgknJK9uSUmR4wArhJAK1CQx86oW8H8bTwGRxIbvkiRJkiTB2rXw8MOJ18YlgwBt28Ljj0ORIgA89NBDDP0xjXKnn8eSKX05p/JKXp/yPmXLlk1S4ZKSKcsBVgihFHAWGYHV30mEVRvnbs4AxgHjSeyBNT93SpUkSZIk7c5K/vgj/OMf8O9/Z3SWKgXdusEll2zqeuedd3i893gqNriD5d+OodGhhXn9tT4uGZT2YFkKsEIIHwHVgEJkBFZzSGzYPg4YF2P8OVcrlCRJkiTt3tLS4F//4oT77oN16zL6zzgDuneHgw/e1DV58mSua/c4qY06snr21xyzdiqvvDzc8Eraw2V1BtYpwCJgIumzrGKM3+V2UZIkSZKkAmL69MRG7VOmkLKxr1gxePRRuPVWSNnUy4wZM7joqusp36Ad65f8Tvmp/ek/aRxF0pcVStpzZTXAqgb8O8YYd0UxkiRJkqQCYsMGePFFuOsuWLUqo//EE6FHDzjyyM2Gf/LJJzS56lqK1GoDMbJ+/POMGDuMcuXK5XHhkvKjlB0PyRBj/NLwSpIkSZK0Xb/8AueeC23aZIRXhQsz85pr4KOPNguv0tLSePTRR6nV9GbSzr2LQqUrsmTYEwx+uysHHXRQkn4ASflNjp9CKEmSJEnSJr//DmeeCTNnZvQddRS8+SazFy/moMIZf4b++uuvXHnV1XwVq1KxcUfWzpvNquGP0uv5xznllFOSULyk/CpLM7AkSZIkSdqmpUuhbt2M8ColBe65Bz77DI49dtOwGCO9e/fmmDNq890BDSh7UiOWfTmcqt/35svxw6hfv36SfgBJ+ZUzsCRJkiRJObdmDVx0EXz1VaJdqBAMGgRbhFEzZ87khhtvZsrC4pS96AHi+rXMG/Aw/2hSiw4dxlO4sH+mSvoz/2WQJEmSJOXMhg1w1VUwfnxG32uvbRZerV+/nj59+tBr5GRK1riO8scczMr/fUyxbwcx4rUXOOuss5JQuKTdhUsIJUmSJEnZFyO0bQvvvpvR98gj0KLFpubnn3/OiaeeTp//baDcJQ+RsldZ5g18hEv3W8x/P59seCVph5yBJUmSJEnKvieegM6dM9o33wx33w3A8uXLue++++gy/GPKn9Oa0qVTWf7vEew3/3P69Xjejdol7TRnYEmSJEmSsqdHj01hFQCXXALPPgshMGzYMP5W7TR6zipBpUbt2bBmBQv63Ms/z67Kl598ZHglKUtyNAMrhHAW8E/gJKA8Ww/EYozRmV6SJEmSVJC89x60bJnRrlED3nyTmJLCLbfcQo8PfqB83fbsVagIiyb14MTSS2jx8N00bdo0aSVL2n1lO1gKIZwPDAIKAT8B3wPrc6kuSZIkSVJ+9emn0LgxpKUl2kcfDYMGEYsV4/bbb+ftrxeTWudmVs36ivhpL1584B6aNm3KpEmTklu3wDMNngAAIABJREFUpN1WTmZGdQTWAefHGEfnTjmSJEmSpHxt+nQ4/3xYuTLRrlo1MRurbFk6duhA1ym/UP6sq1n29SjO2utXunw6iYoVKya3Zkm7vZwEWH8HehteSZIkSdIe4qefoHZtmD8/0U5NhVGjYL/9eOKJJ3hm2JdUOLc1K/47kbP2msO7ffpQuLA7ykjKuZxs4r4cWJhbhUiSJEmS8rFff4WaNWH27ER7r71g+HA4/HBefPFFHug5lgrntmbl9ClUS5tG73d6GV5JyjU5+ddkHHBqbhUiSZIkScqnfvsNzj4bfvwx0S5aFPr3h5NPpnv37tz54rtUbHAHq2Z+yV8Xf8yA4UMpWrRocmuWVKDkZAbWXcAhIYT2IYSQWwVJkiRJkvKRP/6Ac85J7H0FULgw9OsHderw7rvvctMjr1Lx/H+w5pepHPjzKIYOHkiJEiWSW7OkAicnM7A6AP8FOgHXhBC+AhZvZVyMMbbcSr8kSZIkKT9bsCARXk2dmmgXKgR9+kCDBgwbNoxr7n2Cig3bs3buDPb5fiAjx7xH6dKlk1uzpAIpJwFW80zvD0x/bU0EDLAkSZIkaXeSlgaXXQbffptop6TA229Do0aMGzeOy9vcR4WL2rNu4S+U+/ptxowdSfny5ZNbs6QCKycB1kG5VoUkSZIkKX956CEYOzbxPgTo3h2aNOGjjz6i0bW3Ub7h/aQtnUfxj19n7JjhVKpUKanlSirYsh1gxRhn52YhkiRJkqR8Ytw46NQpo92uHTRrxocffkiDZjdQ5oJ72bBqKSmTXmT86KFUqVIlebVK2iPkZBN3SZIkSVJB89tvcMUVEGOiXbMmdOzIuHHjOL/ZjZS6sD1x3RrWj3mGsUP7ceCBBya1XEl7hp2egRVC6EZiP6t7Y4xz09s7w03cJUmSJGl3sH49XH554smDAJUrQ69evDd6NJfeeDflG95H2qqlbBj7DOOG9OHwww9Pbr2S9hhZWULYnESA9Tgwl803cd8eN3GXJEmSpN1Bhw4waVLifUoKvPMOgz7+mCtvf4AKF91H2rIFpEx6gQkjBnDYYYclt1ZJe5SsBFgbN23/dYu2JEmSJGl3969/wSOPZLQ7dWLIsmU0veNhUhu2Z/3i3yn60StMGDWEgw7yz0FJeWunA6wtN213E3dJkiRJKgBihHvugccfz+g77zymNmzIVQ0uI7VRJ9Yv/IWSn73B+NHDOeCAA5JXq6Q9VrafQihJkiRJ2s2lpUHr1vD66xl9Z57Jki5duLDehZSq8w82rFpGsY+78v74key7777Jq1XSHs0AS5IkSZL2RGvWJJ42OGBARt8FF7ChVy+aXnY5S//emOIly7O4fwc+GNzT8EpSUqUkuwBJkiRJUh5btgzOP3/z8Oqqq6B/fx548kkmL69IiQOPZcHol+jyWDuOPvro5NUqSRhgSZIkSdKeZf58qFULxo3L6LvtNnjjDYaMGMGT706g7MkXs+zLYdxY5ziaNGmSvFolKZ1LCCVJkiRpT/HLL1C7NkybltH30ENw772MHTeOq25tR2qjjqz+5b8cx4888sjw5NUqSZkYYEmSJEnSnuD77xPh1U8/JdohwEsvQevWdOvWjTaPvEyFhvezYdVSin/Rkz4fTqBwYf9klJQ/7PS/RiGENsDHMcZPd2E9kiRJkqTc9skn0KABzJuXaBcpAm+9Rbz0Uu6/7z6eHfIpqY3uY938nyj04auMGNSH1NTU5NYsSZlkZQ+sZ4E6GxshhLQQwn25X5IkSZIkKdf07w81amSEV3vtBUOHsqZhQ5peeSUvTJpNat02rJ71FXt/05OPJ4zkr3/9a1JLlqQtZWU+6GqgWKZ2SH9JkiRJkvKbGOGpp+DOOxPvAVJTYehQFh5+OA3Pq8u0MidQ9rQaLPtqJCelzOTdCWMoXbp0cuuWpK3IygysmcB5IYTKmfpiLtcjSZIkScqp9evhhhvgn//MCK8OPRSmTOHHypU59axzmF7lPEr+tQaLJr5B4wPXMXTIIMMrSflWVgKsV4HjgTkhhLT0vo7pSwm391qf+2VLkiRJkrZq/nyoVw9efTWj7/TTYcoUPlm4kFPPbcDyU66n2L6HM2/w47RrdBKvvPyyG7ZLytd2+l+oGGPnEMIfwPnAfkBN4Cdg1q4pTZIkSZKUJZ99Bo0bZzxpEODyy6FbNwa+9x5X/6MDZevfCykpLBzQkTceu5dLL700efVK0k7KUsQeY+wN9AYIIWwA3ogxPrArCpMkSZIk7aQYoUsXaNMG1q7N6L/vPmLHjjz62GM8/OYIUht1JG35QtaOeYaRb3WhevXqyatZkrIgJ3NEOwETc6kOSZIkSVJ2rFwJN94IPXpk9JUtC2++yfKzz6Z5kyaMnVucSg3vYfWv0yj1ZU8mjhrEoYcemryaJSmLsh1gxRg75WYhkiRJkqQsmjEDLr4Yvv46o+/oo6F/f35MSeHCM2sy9+B6lDvtJJZ/M5q/rfoP/SeNpWLFismrWZKyIce79IUQ9gVqAVWAYlsZEmOMD+b0eyRJkiRJmQwdCs2awZIlGX1XXQUvv8yYyZO5vNVtFDvnFkqU25cFo1+m+ekH8/RTIylSpEjyapakbMpRgBVC6ATcvcV1AhC3eJ+tACuEsD/wAFAHSAV+AwYBnWKMi7J4raOAf5LYfH5vYAkwDegaY3wzO/VJkiRJUp5LS4MOHeDhhzP6ihaFzp1Ja9mSBx96iCffGU1qww7E9etY2L8jne9rQ4sWLZJXsyTlULYDrBBCU+A+YDzwItAf6A6MBmoALYG+wKtbv8IOr38I8BGJsGkw8B1wEnArUCeEUD3GuGAnr9UceB1YCQwj8eTEcsDfgXqAAZYkSZKk/G/xYmjSBEaPzug74ADo14+5VatyRd16/HtDVSpd1I41v00n5aNujH3ndU4++eTk1SxJuSAnM7BuAH4B6sQY14cQAGZtfFJhCGEgMBx4J5vXf4lEeNUmxvj8xs4QwtNAW+BhoPWOLhJCOIVEePWf9Fp/3+K882clSZIk5X8zZ8L558O0aRl9554LvXox6b//5bLqZ8Np11BmvyNY+vkQjok/8s4HY9hnn32SV7Mk5ZKUHHz2KGBEjHF9pr5CG9/EGEcBo0gs28uSEMLBQG0SM6Ve3OJ0B2AF0CyEUHInLvdEel1Xbhlepde5Lqv1SZIkSVKemjIFTj558/CqXTvWDx3KAy+9RL1r76Tw+fdRJPUvzBv0KDefVpmxo0caXkkqMHIyA6sIkHkJ3yqg7BZj/sNOzJLairPTj6NjjBsyn4gxLgshTCYRcJ0CjNvWRdL30DoD+Bz4bwihJnACiX25vgImbHl9SZIkScpX+vSBq6+GNWsS7aJF4Y03+On007ni3POYWvRwKl18P2vnzmD9pFcZ+Moz1K5dO7k1S1Iuy0mA9Ruwb6b2T8DRW4ypAqwn6w5PP07fxvn/kQiwDmM7ARZwYqbx40nszZXZtyGERjHGH7JRoyRJkiTtOjHCI49A+/YZfampMHgw/X77jevPqkuxmjdQZu+DWPr5EP62bjq9PxhNlSpVklezJO0iIca441Fb+2AI/YCqMcYT09svAq2Aa4ABJMKifsDkGOM5Wbx2F+A64LoY4+tbOf8wcC9wb4zx0e1c53rgFSANmE9i365xQCUSSxGbkQjJjooxrt3K51ul/0xUrlz5hN69e2flx8i3li9fTqlSpZJdhnKB97Jg8D4WHN7LgsN7WXB4LwuGPfE+hnXrOPypp9hn1KhNfSsPOIAvHniAx/v3Z9LP6ylf61ri2tUsHNmZJmf8jaZNm1KoUKHtXDX59sR7WVB5L5Vbatas+UWMsdqOxuVkBtYw4KUQwkExxpnAY0ATEk8i7J4+Zh3QfqufzpmQftxR+lYo0/HaGOOw9PbSEMLVwJFANeBitrLZfIyxC9AFoFq1arFGjRo5LDt/mDhxIgXlZ9nTeS8LBu9jweG9LDi8lwWH97Jg2OPu48KF0KgRTJqU0VezJkteeIE7rm3FjxVPJbVODVbN/JISX/dlTI9XOO2005JXbxbscfeyAPNeKq9lO8CKMXYnI6gixvhzCOFE4HbgEBIbsL8UY/w2G5dfkn7cck+tjcpsMW5bFqUf1wAjMp+IMcYQwmASAdZJZP9piZIkSZKUO374IfGkwemZdlNp0YJPWrTgogsvJVa/jr0qH8yiST047y+BLh+/T7ly5ZJXryTlkZzMwPqT9JlYN+fCpb5PPx62jfOHph+3tUfWltdZto3N2jcGXCWyUJskSZIk5a6pU+GVV6B7d1i2LKP/kUd4o3Jl2lzdhnLn30MoXIQFAx/ioRsv59ZbbyWEsM1LSlJBkqsBFkAIoSKJJ/+tBMbGGNOycZkJ6cfaIYSUzOFTCKE0UJ3EUw8/3sF1viGx91XFEELlGOPcLc7/Pf04Kxs1SpIkSVL2rVsHAwbAyy9vvlwQoHhx1nfrRtspU+je90MqXNyR9Yt/Y8245xn8Wmdq1aqVnJolKUlSsvvBEMINIYRPQggVMvWdAEwjsXn7COCjEELJrF47xjgDGA0cCNy0xelOQEngzRjjikzffUQI4YgtrrMeeDW9+UQIISXT+KOA5iSektgvqzVKkiRJUraNGgVHHQWXXfbn8Orww1k8cCDnvNaVXv+D1No3smrml5T//HU+HTvU8ErSHiknM7CakNhKamGmvieB8sAbQGXgfKA18FQ2rn8j8BHQOYRQi0QwdjJQk8TSwXZbjJ+WftxyDu0jQC3gKuCoEMJEEk8hvBgoDtweY/whG/VJkiRJUtb8+CO0bQtDhmzeX6gQXHgh3HADX1WoQMMrmrO6WjNK7/9XlnzUm7P3Xk2PDyb61DdJe6xsz8AisQ/VNxsb6UsHzwK6xhivjTE2AD4DrsjOxdNnYVUjsVH8yWRsDt8ZODXGuGAnr7OSRIDVCdiLxIyuC0iEY/VijE9npz5JkiRJ2mlr1sB998Ff/7p5eFWmDHToALNns6FvX3r+/jtnNrqa9bVup+jeBzNv0KPcXvtw+vV91/BK0h4tJzOwUoE/MrWrpx8HZur7gMQyvWyJMf4MtNjJsdvcvTA9xOqY/pIkSZKkvPPzz9C4MXz66eb9LVrAo48yc+VKunfpQvfeA1hc4UjKN36AtOULWTawA707P0qDBg2SU7ck5SM5CbAWAhUztc8CNpCY2bRRJLFMT5IkSZL2PGPHwuWXw/z5GX0nngjPP8+oxYt54spmTJm9jFJHnUuJCx+mfEohVv7wKWW/G8KYEX058sgjk1e7JOUjOQmwpgENQgjtgDQSe2J9FmNcmmnMgcDvOfgOSZIkSdr9bNgAjz8O7dsn3gMULgyPP87U2rX5xz/vZPLcFMqddhV7n1Ce9csWsPST/hT++XOaNTyP+1+fQLly5ZL7M0hSPpKTAOs5YBDwC4kn+e0F3LXxZAihEHA6m8/IkiRJkqSC7cMPoWNHGDcuo2+ffVjcpQvtR43ijYYtKFvjGlKP+QurZ3/DwlHPc+ahFWl5SwsaNOhCsWLFkla6JOVX2Q6wYoxDQgitgVbpXW/HGHtmGnIOieWDo3JQnyRJkiTlfzHCiBHw6KMwefLm5844g6FXXknzNndR+MQmVGrckXUL5zBvwENcUeMo7h/fjwMOOCA5dUvSbmKnA6wQQhvg4xjjpp0HY4xdgC5bGx9jHAWUz3GFkiRJkpRfrV8PffvCY4/BN99sfi4E1rdpQ9s1a+j+Yn/KN3oI0taxcPzrnFB6Gc/2fYVjjjkmOXVL0m4mJQtjnwXqbGyEENJCCPflfkmSJEmSlM+tXg2vvAKHHw5XXLF5eFWkCLRsyc+jR3PylE955+e9SK3bhjW/TiVl1MO81a4548eOMbySpCzIyhLC1UDmxdgh/SVJkiRJBdOCBfDVV/DHH4n3CxbAvHnQvz/8vsXzqkqWhFatWN+mDb3ef5/brruNEufcTMkKVVj8QU/O3mcd3aa87+bskpQNWQmwZgLnhRA6xxjnpvfFXVCTJEmSJCXHr7/CmDGJfawmT4Zp03b8mQoVoE0bll19Na8NGMBz5zVgaeVjKd2oE3HNKhb068gjt17NLbfcQgjOAZCk7MhKgPUqiWWEczL9o9sxhNBxB5+LMcacPO1QkiRJkna9Pn3g6qthzZqdG1+lCtx+Oz/XqcNzXbvStWZ9Cv31HEo2eJAyhQqx8vuPKPndcMa/8zonnXTSrq1dkgq4nQ6WYoydQwh/AOcD+wE1gZ+AWbumNEmSJEnKI2PGQLNmsG7d5v2FC8Pxx0PVqpCamvE66CA+r1SJf73wAkNf7EWpEy6gbJPH2bB2Ncu+HknhGe9zw5WN+Ud3lwxKUm7I0syoGGNvoDdACGED8EaM8YFdUZgkSZIk5YnPPoOLLsoIrw45BK65BqpXZ8MJJzBz7lzmz5/PokWLWLhwIfPnz+fdp5/l6yVFKV2tIZUaX8n6ZQtYNLE7+6z4gfa33ECzZs9QokSJ5P5cklSA5GRpXydgYi7VIUmSJEl5b/p0qFcPVqwAYEOVKky6/34m/PADUx5+hC/+9ytrS+9Lob3KklK8FCnFS5NSvBTFj7mW1JLlWTv3R+YPe4oTK6dwx31tqVu3LikpWXnYuyRpZ2Q7wIoxdsrNQiRJkiQpT82ZA7Vrw/z5AKwtXZqTC5dl1utjKbrfERT727WUOX6vTcNj2jo2rFpO2uplrPn1O1Z8NYJGp/+df7z1FMcdd1yyfgpJ2iO4ubokSZKkPc/ChVCnDsyeDUBasWKcUb4qCxp1pEzhIqz9YybL/zOetXO+o9TaBexfoRQVypWmQvnyVKhQgaonV+XK54dSpUqVJP8gkrRnMMCSJEmStGdZtgzq1oVvvwUgFipE/b0P5reL2pO2fAFhwrM0Ob82p9Q5i1NOuYuqVauS6UnskqQkMMCSJEmStOdYtQouuAA+/XRTV7N9DuY/DdsT16yECc/zwejhHHTQQUksUpK0JQMsSZIkSXuGtWvhkktg4sRNXTfvdzATL2xH2LCBtaOfYtKwvoZXkpQP+XgMSZIkSQVfWho0awbDh2/qar9vVQbWv4dQuBjLhz/GyL5vcuSRRyaxSEnSthhgSZIkSSrY1q2Dq6+Gd9/d1PV45QN44/x7KLRXWZYOfYRhPV/l+OOPT2KRkqTtcQmhJEmSpIJr9Wq49FIYOnRT10uV9+e5+vdQuHQqiwY9xMAuT1O9evUkFilJ2hEDLEmSJEkF07JliQ3bM+159freVXjo/LspXHZvFg18iL4vPcY555yTvBolSTvFAEuSJElSwTN/PtStC59/vqnruX0P4PHz/knhcvuycNDD9O78IHXq1ElikZKkneUeWJIkSZIKlqlT4YwzNguvOuxXlcdq306R1P1ZOPhRej51H/Xr109ikZKkrDDAkiRJklQwxAivvQbVqsF33yW6QuD6/Q7m9frtKZK6P/MHPUL3x+6iYcOGSS5WkpQVLiGUJEmStPtbvBhatYK+fTd1pRUtyiWVD+GzC9uREgKLB3Sid+eHadCgQRILlSRlhwGWJEmSpN3X2rUweDDceSfMmrWpe9F++1G9+H4sv/Au4solrB79NKPf6copp5ySvFolSdlmgCVJkiRp9/P994nlgj16JDZsz2TcoYdyaanDKFXrOtbPn03RKa/z4Yj+HHHEEUkqVpKUUwZYkiRJknYfc+ZA8+YwZsyfTq0rVYrrylfmvWOvpPTBJ7Bqxufs8+MI3hs/kv322y/va5Uk5RoDLEmSJEm7h19+gZo14YcfNuvesP/+jK5ShZZLipJS+0aKFS7CgtEvceHfKvDShDGUKVMmSQVLknKLAZYkSZKk/O/nnxPh1YwZAMRChZh/6qn0KFaMh3/4ncKVz6JkjTNZM+c71n/YjTee6ETjxo2TXLQkKbcYYEmSJEnK14r9/jtccw3MnAlAWqFCtKhyEIPXVqLkYbUoW+1A4vq1LH7/LU4rv5yuk8ey7777JrlqSVJuMsCSJEmSlH/NmsWxbdvC778DsKpQYarXasWCY86jfEoh1vz6HQtGvsABzKNDmxtp0aIFIYQkFy1Jym0GWJIkSZLyp59+gho1KJEeXi0vVIRT69/OsiNOZ9kXw0iZ8T6X1atJ89cf5IQTTjC4kqQCzABLkiRJUv7z229QqxbMng3A0sJFOfXCu1nxfyexcNxr3HD24Tww7EuKFSuW5EIlSXnBAEuSJElS/jJvHpxzzqanDS4uUozTGrVn5YHHsWDUi9zduDrt2rVLcpGSpLxkgCVJkiQp/1i8GM47D6ZOBWBR0RKc3rgjK6ocwYLhT/PgNfVp27ZtkouUJOU1AyxJkiRJ+cOyZVC3Lvz73wAsKVqCMy59gOX7HMr8oU/y1K1Nad26dZKLlCQlgwGWJEmSpORbvDgRXn38MQDLi5bgzEs6sWzfw5g/5AleuKslLVq0SHKRkqRkMcCSJEmSlFzz5kHt2vDVV0AivDrjkk4s3u9w5g95glsanm54JUl7OAMsSZIkSckzZ05iw/Zp04CN4VXH/2fvvqOjqhY2Dv/OTDLpPSSBBEIIkEDooYNIESkWECt2afaKV6/1KooFUVGuDRXsYqFaQECK9BKKdEILgVDTJ3Uyc74/EvnUK1IkTEjeZ62ss9aZyZ73sAXC6z77kFVRXv330aHExcW5OaSIiLibxd0BRERERESkhtq7Fy644Hh5le3lR5ernyGrTiLHZo5h/CNDtPJKREQAFVgiIiIiIuIOy5ZB166wezcAGX7BdBn8IjkVe16Nf2QIQ4YMcXNIERGpKlRgiYiIiIjIuWOaMHYsXHghHDgAwM6gSLrfMAZ7SB0yp41mwlN3qrwSEZE/0B5YIiIiIiJybmRnw623wsyZx0+trFWf668ZRanVg9zpo/j6vy/Sv39/92UUEZEqSQWWiIiIiIhUvvXrYeBASEs7fuqD2JY8N/AxnI5iimY+z6zPJtClSxc3hhQRkapKBZaIiIiIiFSuw4ehf384eBCAMsPC4K7Xs6rTNZRlHcC1YDwLZnxJixYt3BxURESqKhVYIiIiIiJSeZxOuOGG4+XVtqAIrrz0YQpimlLw61xiM1fx7dzviYuLc3NQERGpyrSJu4iIiIiIVJ5Ro+DnnwH4oXFn+t/6Jvm16nN05hhuberB8sULVV6JiMhJaQWWiIiIiIhUjjlz4LnnAPipUUfuvuJxSjJ2YC77kCn/HUvfvn3dHFBERM4XKrBEREREROTs27+//NZB02RXaDT3X/IQpQd3UG/nt8xYMo+oqCh3JxQRkfNIlb6F0DCMGMMwJhqGkWEYRolhGHsNwxhnGEbIPxizm2EYTsMwTMMwnj+beUVEREREBHA44Lrr4Ngx7DYfhl3xOEVOB8ayicyYOkXllYiInLYquwLLMIx4YBkQAcwAtgHtgfuBvoZhdDFNM/M0xwwAPgYKAf+zm1hERERERAAYORKWLsUEHu53P3tCY8ic8ixzP5ug8kpERM5IVV6B9Tbl5dV9pmkONE3z36Zp9gReBxKA0Wcw5htAEPDi2YspIiIiIiLHTZoE48cD8H77K5id2JXsRR8zZuRQOnXq5OZwIiJyvqqSBZZhGA2Ai4G9wFt/evk/QAFwk2EYfqcx5gDgNuA+IOPsJBURERERkeNWroQ77gBgWb3mvHjhrRRsW8LAJgHceeedbg4nIiLnsypZYAE9K45zTNN0/f4F0zTzgaWAL9DxVAYzDCMCeB+YbprmZ2czqIiIiIiIAIcOwaBBUFrKvqBIbh/wbxxZB4g5sIB333kHwzDcnVBERM5jVbXASqg47jjB66kVx8anON4Eyq/1jn8SSkRERERE/kJpKVx5JWRkkG/z4darnibfsFA6/79M+2YyPj4+7k4oIiLnuaq6iXtQxTH3BK//dj74ZAMZhjEEGABca5rm4dMJYRjGCGAEQGRkJAsXLjydb6+y7HZ7tbmWmk5zWT1oHqsPzWX1obmsPjSX54DLRcIrr1B72TKchoX7LvsXu0NjOPrtM7z4wO3s3buXvXv3/qOP0DxWH5rL6kNzKedaVS2wTua39cfm377JMOoD44BvTNP8+nQ/xDTNCZSv3qJt27Zm9+7dT3eIKmnhwoVUl2up6TSX1YPmsfrQXFYfmsvqQ3NZyUpL4eabYfZsAMZceAsLGrYn86e3ePOJuxk6dOhZ+RjNY/Whuaw+NJdyrlXVAuu3FVZBJ3g98E/vO5GJQBFw19kIJSIiIiIiFez28j2v5s4F4NtmPXmvw5Xkr/2e4T0Sz1p5JSIiAlV3D6ztFccT7XHVqOJ4oj2yftMGiACOGoZh/vYFTKp4/YmKc9P/WVwRERERkRrk2DHo1et4eTW/QVse7XMvxXs30M66jzFjxrg5oIiIVDdVdQXWgorjxYZhWH7/JELDMAKALpSvrFpxknE+ofxphX/WCOgGrAdSgHX/OLGIiIiISHVnmvDLL3DHHbBtGwCTW1zMY33upvjIHoK3fMtXixfg4VFV/5khIiLnqyr5N4tpmrsMw5gDXAzcDYz/3cvPAn7Ae6ZpFvx20jCMxIrv3fa7ce77q/ENw7iV8gLrB9M0nzzrFyAiIiIiUp24XDB9OowZAytXAuWb0b7e5Xre7Ho9RbtTqLPnR2bN+ZGgoBPtAiIiInLmqmSBVeEuYBnwpmEYvYCtQAegB+W3Dj7xp/dvrTgaiIiIiIjIP1dWBp9+Ci+9BDv+f/eOMsPCv/vczbct+2DfOJdk5w6+nT+XgIAAN4YVEZHqrMoWWBWrsNoCo4C+QH/gIPAm8KxpmlnuzCciIiIiUm2ZJkyZAk8+Cdu3//9pYFG9FjzVZTDp9ZqTs/RLBsR78MH7M/D09HRfXhERqfaqbIEFYJpmOnDbKb73lFdemab5EfDRmaUSEREREammTLN8Y/bHH4eUlOOnHRYr3yR05dX2V5AZ1RBnQTbZP47jwQEdGTW48a5HAAAgAElEQVRqFIahmyBERKRyVekCS0REREREzpEVK+Cxx2DhwuOnSqwefNSiD290vJLCwAgcmenkzXqTVsGlTHj5Efr16+e+vCIiUqOowBIRERERqck2biy/VXDmzOOnHBYrXzbrxZjO12EPiqB4/2by575L/9axPDxhFB06dHBjYBERqYlUYImIiIiI1ESHDsEjj8Bnn5XfOgg4DQtTm17I6C6DyQmpQ0nGdvLnvs3gnq359+wviI+Pd3NoERGpqVRgiYiIiIjUJC4XvPde+e2CubnlpzD4PrErz3W9nqNhdSk9vIvcKaO4qksT/jPnKxo0aODm0CIiUtOpwBIRERERqSk2bIDbb4eVK4HypwrOadSRZ7veQEZEHKVH08id9gKXtanHM999TGJionvzioiIVFCBJSIiIiJS3dnt8MwzMG4cOJ0AbAuPZWSfu9gck4Qj6wA5M1/h4sQwRn37Ls2bN3dvXhERkT9RgSUiIiIiUp3NnAn33APp6QAUeHrzapfBTGo3EGexnexZb3JBjCfPffoqycnJbg4rIiLy11RgiYiIiIhUR+npcN99MH068P+3Cz520QiyAiPI3/ATYfsXM33cWHr16uXerCIiIiehAktEREREpLr55hsYMqT81kEgPTCCx3rfwZKG7Sk9sof8WY/zyJCreOSRFXh5ebk5rIiIyMmpwBIRERERqS5cLhg1Cp59FoBSiwcftBvIa12uw2GaZM//kM5hJbw1byrx8fFuDisiInLqVGCJiIiIiFQHhYVw663lq6+ANdFNGNn3HtLCYyncvgzPTTOY+OIzXHnllRiG4d6sIiIip0kFloiIiIjI+W7/fhgwANauxQQ+aXMpz/YaTlneUTKnjGLEpZ159uNlBAYGujupiIjIGVGBJSIiIiJyvnI44O234ZlnICeHUosHT198J5Nb9qEodSWRe2cz4+v3aN26tbuTioiI/CMqsEREREREzkezZsFDD8G2bQAc9Q3mjiseIyUmidxlk7koqoSPflmAn5+fm4OKiIj8cxZ3BxARERERkdOwZg1ccgn073+8vFoS25L+t7zO2sh4js54iYf7JPL1V1+pvBIRkWpDK7BERERERKo6pxO+/x5efRUWLz5+OjWsLqN6DGFxfDvKsg9in/oMX4x7ngEDBrgxrIiIyNmnAktEREREpKpyOmHSJHj5Zdi58/jpY75BvNb1Br5s2QeXo5icBRNp7pXJe99PJikpyY2BRUREKocKLBERERGRqmjzZhg2DFasOH5qZ2gME5Mv45tmvXB4eJK3bhahGcuZ9NzTXHHFFRiG4cbAIiIilUcFloiIiIhIVVJSAqNHw0svgcOBC4NFDdrwfvLlLGuQjFnmoGDrQtgyl/88MII773wDm83m7tQiIiKVSgWWiIiIiEhVkJlZvs/VSy8d35x9S604Hut7NxvqJOKyZ5G3+DNCs7fw5IjbuO2LZQQFBbk5tIiIyLmhAktERERExF3S02HaNJg+HX75pXzPK6DA05vXu97AxLaX4yrK49iPb9A+wuSBR+/lkksuwWq1ujm4iIjIuaUCS0RERETkXMrMhG++gS+++MMTBQGchoW5jTrwn14jOBxYi/x1s4g4tJwf//s63bp1c1NgERER91OBJSIiIiJyLixeDK+8ArNng8Nx/HSBpzeL41ozt2EHfopvh903CNeRPeTMep3HRlzHyJHLtceViIjUeCqwREREREQq2yefwJAhf7hFcF7DDsxs0o1Fca0p87BhFtsp2LWaotQVXBgfwn9/nkaDBg3cHFxERKRqUIElIiIiIlKZxo2DBx/EhcHPDdszo2l35sa3p8TmjSvvKPZ1P1K6Zw2dGkYy4PJLuey/9xIbG+vu1CIiIlWKCiwRERERkcpgmvD00/D88xRbPXnwsoeZldAFCnPJ3zyf0tRl9GwRy+Dh19Gv31g9UVBERORvqMASERERETnbnE6491545x1yvfwYPuhJVtVrTtGCD0kKyOfG6wczaNBogoOD3Z1URETkvKACS0RERETkbEpNhaFDYfFiDvmHccs1z7IzNJrcmWN4cujljBw50t0JRUREzjsqsEREREREzgans3y/qyefhOJidobFcPM1o8j08ufY1Od4e9RD3HDDDe5OKSIicl5SgSUiIiIi8k9t2gTDhsHKlbgw+LJlX17scRtORylHpj3Lt++/Tu/evd2dUkRE5LylAktERERE5EyYJixeDK+9hjlzJoZpsiekDv/uey8r6zXHI20DBas/Z96UT0hOTnZ3WhERkfOaCiwRERERkdNRVgZffw2vvQYpKQA4DQsftB/E612vx+V0kD3rDS5rEcm4FYsIDw93c2AREZHznwosEREREZFTtW4dDBkC69cDkOvlx1ctL+bjNpdxICgC6/ZllG39jsmvv0y/fv3cHFZERKT6UIElIiIiInIyRUUwahTmK69gOJ3sDqnDpLaXM6VZLwptPljSfuXI3HcY2q8DL3yylICAAHcnFhERqVZUYImIiIiI/J3Fi8s3aN+xgyJPL17rdisT214OLhclWxdSsGUet1zei3tnf0HDhg3dnVZERKRaUoElIiIiIvJnpglz5sArr8DPPwOwKK4NT1x8F/uDozDWzYJ9i/nX7bdx2xdLCQoKcnNgERGR6k0FloiIiIjIbxwO+PJLGDsWNm4EINMnkOd7DmNas574ZaaT9fUTPDr0av71r9XYbDY3BxYREakZVGCJiIiIiABkZMCll5Zv1A7sDqnDxLYD+LZ5LxwWK66lXxJmzWDqrK9ISEhwc1gREZGaRQWWiIiIiMimTZj9+0N6OivqNueD9lfwc8P2WMscODfPJ3/bPF587AGGDRuGxWJxd1oREZEaRwWWiIiIiNRs8+djDhqEMy+fZ3rfyWdtLsGrMJeSJV/gdWwjD945lCFfj9aTBUVERNxIBZaIiIiI1FyffYY5ZAh2w4N7rnqaRQ3aErJyCl6lqbzw0AMMHPgJVqvV3SlFRERqPBVYIiIiIlIzvfMO3HUXBwPCGXLVf0gNr4fP7PH0vySZ5577QLcKioiIVCEqsERERESk5pk5E/Oee9gUGc/QK5/GbvPGOeVZ/vXE3QwZMsTd6URERORPVGCJiIiISM2yejWua69lR2hdrh/8At7FdgqmPcPED8fTq1cvd6cTERGRv6ACS0RERERqjj17cPbvzxFPP2695lm8SosonjOW2bOm0KRJE3enExERkRPQjf0iIiIiUjNkZeHs04eCvEJuu+oZ8m0+OL5/mc+nTVZ5JSIiUsWpwBIRERGR6s00Yf58XL1749y1hzuveJydYXXxn/ESr00cT4sWLdydUERERE5CtxCKiIiISPVUVkbE/PkwciSsXYsB/Lv/gyyt34oG37/Grc88oD2vREREzhMqsERERESk+rDb4ZdfYN48mDqVpmlpmMDi+q2Z0GEQS+q3JvGXT+l6XQ9uvvlmd6cVERGRU6QCS0RERETObyUl8PbbMG0a5vLlGGVl5aetHsxofhEfthvI9lr18bNnYZn/AfWTo3jiiSfcHFpEREROR5UusAzDiAFGAX2BMOAgMB141jTN7FP4fj9gIHAJ0AaoC7iA7cCXwHjTNEsrJ72IiIiIVLqlSzGHDcPYtg2AQwFhLK7fmiX1W7G4fmuyfYMIObKHkh9eIy7Cwsin7+eSSy7BMAw3BxcREZHTUWULLMMw4oFlQAQwA9gGtAfuB/oahtHFNM3MkwxzAfAZkAUsoLz8CgUuA8YCgwzD6GWaZnHlXIWIiIiIVIrcXHjsMXjnHcosVj5sfyXftLiIXWF1AfC1Z+OxZy25m+fTpXNTPvz4Fdq0aePm0CIiInKmqmyBBbxNeXl1n2ma4387aRjGa8CDwGjgjpOMcQi4Efjm9yutDMMIABYCnYG7gVfPanIRERERqRxFRfDVV5hPPolx4AApdRJ5vO89bK9Vn/C0X3FsmEPR0R20atWIi/v1ptbNHbj66qvdnVpERET+oSpZYBmG0QC4GNgLvPWnl/8DjABuMgxjpGmaBScaxzTN9cD6vzifbxjGq8DnQHdUYImIiIhUbamp8O67mJMmYWRnk+flx5iL7+KLVn0Jzj+GOWUUHfu044b7/kW7du3w8Cj/MXfhwoXuzS0iIiJnRZUssICeFcc5pmm6fv9CRfm0lPKCqyPw8xl+hqPiWHaG3y8iIiIilW3lSnj6aZgzB4BjvsF83fFqPkq+jEzfICLWzMSRt5Gpk98mOTnZzWFFRESkslTVAiuh4rjjBK+nUl5gNebMC6whFcfZZ/j9IiIiIlJZ9u4t3+Nq8mRMYEXd5nzeuh8/Ne6Ew+pJxN4NlK54mevuH8q9975zfMWViIiIVE+GaZruzvA/DMOYAAwHhpum+cFfvD4aeBx43DTNF89g/HuA8ZTfXtjeNE3HCd43gvLbFYmMjEyePHny6X5UlWS32/H393d3DDkLNJfVg+ax+tBcVh+aSzcxTWyZmcRMmUL0lClYHA4WxbXhpe63sS0iDt+ifLw3/cyeHYvo3akVV111FREREX87pOayetA8Vh+ay+pDcylnS48ePVJM02x7svedr/+r6rfnHp92+2YYxiBgHOUbvF95ovIKwDTNCcAEgLZt25rdu3c//aRV0MKFC6ku11LTaS6rB81j9aG5rD40l+dIbi588QWsXw+bN8OWLZCdDcDmiDhe7DGEJfVbE5Z9EOuP4wgKLOHOEcO4+uo38fHxOaWP0FxWD5rH6kNzWX1oLuVcq6oFVm7FMegErwf+6X2nxDCMgcBk4AjQwzTN3WcWT0RERET+kalTcd19N5ZDhwBwYZARGE5qg2S+T7yAqc164ldsJ2jeBIKCC3n3wxdo166dm0OLiIiIu1TVAmt7xbHxCV5vVHE80R5Z/8MwjKuBLyhfedXTNM3UM48nIiIiImfkwAG45x6YPp1jfiGM730H62snsDOsLkU2bwA8y0qpvWoauZnrefGl5+nXrx+GYZxkYBEREanOqmqBtaDieLFhGJbfP4nQMIwAoAtQBKw4lcEMw7ge+AQ4gFZeiYiIiJx7OTnw0Ue4nn4a8u183qofY7rfSonVk5D0TXj/+hMFx/aRlX2ABrX8uO32odx22wRtzi4iIiJAFS2wTNPcZRjGHMqfNHg35Ruu/+ZZwA94zzTNgt9OGoaRWPG9234/lmEYtwATgTTKy6u0So4vIiIiIgAOB8yZA598gjljBkZJCdtr1efxAf9hXXQisXs3kL7iU/rdei0tWvSladOmxMfH4+np6e7kIiIiUsVUyQKrwl3AMuBNwzB6AVuBDkAPym8dfOJP799acTy+vtwwjB6Ul1cWyld13fYXy89zTNMcd9bTi4iIiNRUBQXw+uuY48djHDmCC4NVdZOY2qwnU5N64ldSQNj3rxLXLpYpaxYTHh7u7sQiIiJSxVXZAqtiFVZbYBTQF+gPHATeBJ41TTPrFIaJpby8AhhygvekUf5UQhERERH5J5zO8tsEn3oKy8GD7AqLYWq3m5nRtDsHgiLwLikk+tc5ZO5fwhtvvaGnV4mIiMgpq7IFFoBpmunAbaf43v9ZWmWa5kfAR2c3lYiIiIgc53DAvn2wdi2uZ57BsmULe0KjGTvwMWYldMHqchK9Zx1eiz4mINDBNTddz7Bhr+Hl5eXu5CIiInIeqdIFloiIiIi4WXY2LFxY/vTArCzIzCz/OnwYc9cu2LcPw+kE4Kh/KOP63M3XLS7Gy1FC3JIv2Hf0Vy68ZiA3Pv8eCQkJ7r0WEREROW+pwBIRERGRP9q9G2bOxJw5E3755XhB9RsXBlm+gaQHRZLeuAvpQZHsCa3D94kXUGax0nDtD6SnL2XEM09w7bWfYrFYTvBBIiIiIqdGBZaIiIhITVZUBOvXw6pVsGoV5sqVGLt2AZDpG8SCJt1Z2CCZjMAIcnwCyPYJINfbH9P4YykVWJBNve3LSN/8I5eNvJsRI8Zjs9nccUUiIiJSDanAEhEREamJUlIwx46FKVMwHA4Aiq2ebI2IY1nHq/m5YXvW1UnANCyE5h8jIDMda94RQovyCCzKp7Qwl6zcIxSYhUSF+dMgNoYO3Ttw+5erCAgIcPPFiYiISHWjAktERESkOjh4EDw8IDwcjP95tk05lwtmz8Y1ZgyWRYso8vTix4QLWFunCb/WbsS2WvUps5b/eFj3YCpxS78kLX0D9dsmktymDWFhcYSFhREaGkqtWrWIjY0lKCjoHF6kiIiI1FQqsERERETOR5mZsGABzJ2La+5cLHv2AODy8cGoXx+jfn2IioL8/PLN17OycB08iOXwYY75hfDxBTfxWev+5PoE4FdsJ/LQTmJXTePooR0UG3ZaXtSNy566he7du+uJgSIiIuJ2KrBEREREzgfFxbB0Kcybh2vOHIx16zBMkxKrB+trJ7Cq07VYTBcxuYeJyT1CzOKVhBfkYLf5kOMTQI53AFl+MfzY7zpmNO2Ow2qlyY7lWNf/QFTTGNq3a0e7m66mXbt2REREuPtqRURERP5ABZaIiIhIVVRcDKtXwy+/4FqwAJYswVJSQplhYWNUQ5Z1uIrlsS1YE92EYk/vUx7Wu7SYhA0/sTd1AR1uG8xdE+ZRq1atSrwQERERkX9OBZaIiIhIVWC3w/Ll5YXVwoWwahWW0lKchoVttWJZ3rwvy2NbsrJuM+xevgDUPbKHBhvmcCRtA6W+Djy9bGRn2vHBm5DAWtj8QigrsVNSZKewOJ/C0kJ8wny49I5h3Hzza/j4+Lj3mkVEREROkQosERERkXPN4YDt22HTJkhJoWzBAizr1mFxuSixevBrVGNWtRnA6pgkUqITyff2ByA66wANtiwid98Gco08krp1osfwnnTvPorIyMjjw9vtdtLS0jhy5AjBwcGEhoYSGhqKv78/xok2eBcRERGpwlRgiYiIiJwLmzdjvvYaZcuXY01NxVJWBkC+zYeU6Cas7nIDq+smsb52Y0o9bADUzUwnftsSivZvJrP4MI26tqPnDT3p0eNR6tate8KP8vf3JykpiaSkpHNyaSIiIiKVTQWWiIiISGXKyMD55JMYH33EIf8w1kYnsqNjG7aHx7K9Vn3SQqIwDQtWl5O4w7tovu5HctM3U+BRQGKX9lxw/QV07fogcXFxWj0lIiIiNZYKLBEREZHKkJ+P6+WXcb7yCtmefrzR+04mt+yD02LF4nISk51B6NE9hG9ZQPaBbZSFWGl+YVcuGNCPrl1H60mAIiIiIr+jAktERETkbNu8maKePXHk2JnQ4Ro+bDsQh9WDrutmsW/7IozaQcS3aEbzHs1p1uwi2rZtS2BgoLtTi4iIiFRZKrBEREREzqbFiynu04cF9drwxLV3ke0bxAVbFpK9bjrJ/7qXCd+Pw8vLy90pRURERM4rKrBEREREzhLXN9/gHDyYz1tfwvM9h9E8YweJ054j/tareOizFK2yEhERETlDKrBEREREzgLHuHEYDz7EmB638X77QfTYvhRn2hzGrF5AVFSUu+OJiIiInNdUYImIiIicqYwMmDqV4s8+w1iTwsOXPcx3TS9kQMp3FFv2Mm7pYnx8fNydUkREROS8pwJLRERE5FRlZcG6dbBmDUXffot3SgpFHjYWxSXz4XWjWROTxPULJuFICuS193/AarW6O7GIiIhItaACS0REROTvzJpF6Tvv4Fy9Gp9DhwDI9AlkSf3WzBrwbxY2SKbY05uQwlyu/m4sYdf24KGnnsIwDDcHFxEREak+VGCJiIiI/JWMDAqGDcN79k8sjWvNrw26s6lTPJuj4skIjAAgIj+Tzr/OozB1OWb9EC58eSSXXnqpe3OLiIiIVEMqsERERER+z+kkcsoUSt5/n50h9XjyplfZWLsRhukiLusADdK3kHjkOwoO7sCzaQzdb7qeyy57gZCQEHcnFxEREam2VGCJiIiIABw7hjltGvmvvkqdvft5rtsQPm/dj/CCHK74biwHyCS0Q1ta9m9HmzZX0aJFC23QLiIiInKOqMASERGRmuvwYcxp08ibOBH/NWvI9Q7gh4QuvDH8SbJ8Ark85Xty0pdw9aT36dy5s7vTioiIiNRYKrBERESkZjl4ENe335I3aRKB69dz1C+Enxp1YvY1z7OyXjOcFistMrbTdfpoGtw3hLsefAsPD/3IJCIiIuJO+mlMREREzn+mCRkZ4HKBl9f/f+XkwNatmJs3U7RuHSUrVhC0ZQsHgiKZ3bgzs264nrXRTQBokJnOpSu+pXDPagriI3l4+VxiYmLcfGEiIiIiAiqwRERE5Pf27qV46lSK9++nLDMTZ3Y2rpwcsFrx79qVgF69IDkZAgLcnbTczp2UTpxI8YcfEnjkyF++pdTiQVpIbVLD67GtVmt+vmUEm6MaApB0aCeDfvmUgn1r8enUkp4P30Tv3u+xcuVKlVciIiIiVYgKLBERkZqupITir74ia8wYQrduZ2VsC476BWO3+VJg8yHfqwGeTidNv55Ps/HvUyf3MJm1alHSrBmBXbsS2LUrRqtWEBFR+VmdTti0CefPP5P//vsEbdvG1qhGTGs+kAXxbXEZFjydDmzOMrzKHOR7+ZAWUgenxQqAYbpolbGda+Z/iP3ABvx7deGiZ4bQo8eneHp6Vn5+ERERETkjKrBERESqM5cLduygYP58smbPhu3bwWIBT8/yLw8PQjZsYF9gHb5pcRHTez5Otm/QH4bwdDpwGZbjJVBQUT7NDu+i2aGdNPtmIc3Hf0C9nEPY/f1wDh9OyOjRcDaezudywb59sGULpStXYp89G98NG/AqKSEtpA6zErowddj97Aqri62slM571uJVUojT6oHT6kmZhydh+cdouX0ZRmY6xbkH8fCzEHhhV/q8+iCdO3fGarX+85wiIiIiUulUYImIiFQ3O3Zw9OOPKZw2jfCdOyn28GFD7casr9OYnU0GYZguvJxleDodeDrLWH/d9WyKaoitzEHv1OXEbZpPQUkOFouJxWbB8PXGVViMUWTBo1YcWVEN2RIZz6S2Ayj1KF+1FFBsp9XBHTzw9RfETZqE33vv4XX11WAYJ86Zn4/5ww+UrF+P027HWVCAq6AAV14epKbin56OzeEg18uPLRENWBudyLpL+rA2OpGsipKtbfomrl09nYK83dS95QZq1U2ipKTk+Je3dzCJid1o0qQJMTExWCyWczEDIiIiInKWqcASERGpBkqWLCHjlVfwW7QIiwOW1G/Novj+pHRrQnpwFAAWl5P62QcxMHFYPCj18MRh8aBO3lHum/suZYd+JeDm6xn47kxq1679P5/hdDrZtm0bvy5fTvRPP3HhjHcoLTQhPI7cyHgWNerAlTeO5YpN83lsyB24XniByHffxahTp3zPLH9/KCqibPp0siZMIGTFCg77hbI1Io5iDy9KPDwpsdoo8vQmvUFvUtvVIzW8Lkf9Q49naJCZTqedq/DO2Ebx0R2EXHYxV056kVatWmH8XVkmIiIiIuc1FVgiInLmcnJwpaSQOW8ehSkp2BITqf3MMxAaetJvlbPDuXs3e6+9FtuOfUxr0ZuFA/7DxqiGmIaFsIIcOqRv4op1P2A5mIphFEBCQwybDVdJCZSW4iopwVKnDu3HPUKnrl3/tgSyWq0kJSWRlJQEw4YB4HK5SE1NJWXlSvyeeQ5iOvFZ+0HMadSR+5ZN5pYLLsS7rPQP46SFRjO7cWdm3zCWjbUb/eVn+ZUU0jAznY67U/DN3EfZsX04XXl4t29No0G96dzldhISErSiSkRERKSGUIElIiKnxdy/n7S77sJ/0SICCgpJDY9lS0QDttWKJXHhVvpE1cY+dAjRr7xSvuJGKofdzu4RIwiYOpNvOl7FxOGPU2ax0jpjO/cs/hyftHW4wn3wv/wyEh/9F61at8bb2/usx7BYLCQkJJCQkIDrxhv5Yvx4bn/xQTZ3vZkXewzhxR5DsJU58CstxNdRDMCBoEgAWmVs45YFkyg8sBmn4cJimGABrBas4UH4JCcT270tTZMG06RJEwIDA896fhERERE5P6jAEhGRU2IePszeu+4i6Psfmd3qEqZfOZqdYXUps5b/VWIrc1Dq4ck7Ha/mgUWf4xtei5IHHyDqrrsgJubv90KSkzNNzN27OTpzJjk//EDw0mUsS+zO68PfI9MvmEEbf6b1qq8purAjDZ8aSpeeH+Pl5XVOI1osFm68/35ybrmFCXfeScLkGRTWSaDM5oPD5kOpzReH1YN+q6ZRcnATtl5d6TbmXrp27arN1EVERETkb6nAEhGREzNNzO3bSXv+eYK+/pb5Lfvwzoj3OeYXQvv0TQxdNZWAI7tx5ezHw8vE1yOSyd1u4v7LHyHxyB7un/olncb9F1tZMZlRUZQ1bowtIQGPkBA8Q0LwCg3FKzwcj0aNoGHD8qfinamsLMzUVAo2bSJn7VpKt2/HOHAAw+HAcDrBNDFcLsoCAwm++25Chw37Z593NuTnU7RkCUUHD4LLhelygcuFs7iYorQ0StPScB08iMeRI4QcOIDdO5iU6CakRDdh8c3XkhZShw77NvLvKc9S0O8Crkzbga+vr3uvCQgODuaRL7/kyJEjpKamkp+fX/6Vl0dJYSFt2g+iXbt2uv1PRERERE6ZCiwREfl/pgmHDpE3axZHP/uMoFWrKLH4sqBxR94dPoHDAWF0StvA/dNfxN46nriRw2jZrt3xDb+3/Por9iFDuabQl0+73sCdVzwOQC17Fo2P7aPRsX3ErDmIb+lufB0l+DiK8S8tol7OISLyjpIVGkJhXBzWJk3wqlMH79q18YuJwRYZCYaBWVSEs6AAR34+hfv3k7dyJcbmzQTt34+tzCQtuDb7gqPYHxzJvqBGZDTtRKnVE5fFggsLTouFWgXZXPfyezR56CHyrruO+i+8gPEXG5ZXyi/v/v0c/uorcn/8Ed8NGwjIL2JjncZk+QQCBqZhYAJlFobQKpAAACAASURBVCuZvsEc9Q/jaK14jtYPITW8Hsf8QgDwLymkdcY27lgwicLannRdvYDa0dHn5BpOR0REBBEREe6OISIiIiLVgAosEZGayjQpmDmTw++/D7t343PoEMG5uRR4B7ChdmMW12/NL4OvYXdYXQDa7t/Mfd+PxZ4UQ8/lPxEdE/M/QzZt0YKma1azdvlyioYNxyi04ahVn/Ra9UgNi+XrFr0ptPn8ZRxvRzENM/fT6Ng+6u/KIGTTJoKKlxNcbCeo2I5hmpR42I4/qS7P24/UsHrsaDGYHT3rHX/S3m8CSgqIzj2CV1kpVtOF1eXCYrpYFtuS75t0o0Hmfm5c9yMDGjQmNzKMsgYN8GralOB27Qho1IjcLVvI27iR0tRUSE/HUlRUfhtkxZfp4YElOZnoW27Bq1u3v17N5XJRvHQp6W+/jde8ediKTZbUb0lKdBPWDhjEjvB6mMaJVyH5lBYTUZBFrYJsuu1ZR5MDW/E4uB3D34KlcydafDmepOTk05h0EREREZHzkwosEZGaprCQw2PH4nrjDTI9gpmR1J09TVqzv2Mk+4KjjhdM3o5iOqRv4sr1s/FM34grqT5dF84gNi7upB/RplMn2mzeRH5+Pls2byZi6VIaLV+K68fNmPZCXKYFTAumYcWwemOE1iEzrC6p4fVYUa8505r1PKVL8XCWEZ+1n1YZ2xn06xy8sg5g5h/FSjGEBmLExmLx88Pw8ACrFcNioed37+PpW4/v2lzKqItG8Eq3m2l5cAf1cw4SuyaD+nMnEF6Qw+GAUA4ERpARWI8DjZMp9PTBwCz/Mk1szjJa7tpB51vupdGRXRxpEIetVi22u1xYjh7FKzubgNw80sLrMz++HT9f8iSboxoCEFBsp03GNvpvW0LIga24SvIwoXwFnFF+tFqcEOCLMyICS506+LRtQpPRL9K0WTPtFyUiIiIiNY4KLBGRmsA0KVuzhn0vvUTI9z+QEteWSX0fZXXdJGxlpcRlZ1A35xCd0zYQlnsYr6NpmOThcVFPmr7+MMkdO+Lhcfp/ZQQEBNChY0c6dOx4wveUlZWxa9cudqxeTb3Fi7kg5Xsshw7jdIATKy6LF4a3P5gmLqcDyhwYphPD5cDDB2jcCP+OHal74R0kJiVRq1YtjJNsGL9x7Vpcjz7KVfPeZVvzi9gaEce8hu2P36L3h2sothOddxT/0sLy+sowcBkGhZ4+zI9vy2sX3IhfSSHt92+mfnYGmb5BHK0XwlG/EA4HhJHv5YfF5ST5wDYeXjiJoL3rcAV64NGlMzH/vp423bsTEBBw2r+2IiIiIiI1iQosEZHqyjRxrF5N+quv4j9rFnaPAH5IvIAvh75DRmAEdXMO8fD8D/DetxpXq2b4NG1K8MBu1G3enIYNG+Lv739OYnp4eJCQkEBCQgLceONfXIZJQUEBAN7e3mdUpP1Z8zZtaD53Lnl5efh88AHxy5djLk7FOJKJC29c3oFYinOxmCUQEoBZrx5GSEj5CinTxHS5MDOyMX7YjhFUj52xLVkW25KVdZtRqyCbWgXZNMpMp3ParzTM2Ibl6A5cHZNp8PQddOjdG093bx4vIiIiInKeUYElIlLV5OXBkSN/POdyQU4OrmPHKEhPp+jAAUqPHcNZUICroABXYSEUFGAcO4ZnVha+eXn4FxWTHlqHHxO68uNVL7AtovzWv05pG7hj7nsUexXQePTzXHj51JOuWHInwzAqrUwLDAxk0EMP/eGcaZqUlJTg7e19SmNkHDhA8OTJNJr6CcX79uEdG4uldm284mPxjWtG4kUP0DAhoTLii4iIiIjUGCqwRESqiLIlSzjw6KNErFxFoc234ol05cWSy2Ih19ufbO8Asn0DyfYJJM/Lj2IPG8Ue/hR5hlHs68WxxCCO+oVyxD+EY37BOKyeGKaLtvu38si8CXjvS8Hs2p4uP3xCfOPGbr7iqskwjFMurwDqREczcORIGDmShQsX0r1798oLJyIiIiJSQ6nAEhFxh9JSsNvBbsdv+nQO3HQTRm4xk1tfwuS77ibbN+iUh/J0OvAuK8XLUUpYUS4R9iwaZu4jwp5NSO4hPDM2YXZuS9OxD9K+WzcslhM/9U5ERERERKQqUoElIlIZTBP278e5fj3Zy5dTuHYtltRUAg4exLekBE+XC4fFSoHNB1d4LKOTb+Snxp0wgYt2riIxbQOmaUL5s+mwmCaWYjtmUR4WRyEW04GnxcTiYYDNE7y9Mb29MWrVwrNuXfzaxhPUuDvRDRvStGnTKn2LoIiIiIiIyMmowBIRORHTxLFuHfvGjcOVkgIeHpg+PuDtjeHriyUoCM/wcLyjovCpUwebnx9H58+nbNkygnfuxOqEHeGx7AqLYVdoDLtbtmVPj2iyfQKx23wo8fQ6/lGBxXZuXT2dsM3zsA7qT4enn8PT0/N48WSxWAgJCSE0NFQbgIuIiIiISI2jAktE5Pfy87EvW8a+t98meP588rzDmNuoI2ubXo3V5cTHUYJPWQnejlL8MooI3p1BUPEOgovz8XaUsDOsLptiL+bXDnexJzQa0yi/Xc9W5iA2J4P4zP2EF+bgW1qER2kR1tJCbAU5GIX7qf3ow1w+9F1sNpubfxFERERERESqFhVYIlKjHfjoI4598gm2XbsIPXyEMlsAO8Pr8ktcG+Ze/zr7QmoDkHB0LxaXi2JPL4o8vSjy8KLA5kOZ9X//GI3KP0bzg6n027II2+FdOAuP4eHngdG4EX5t2hDQuCN+oaEEBAYSEBBAamoqV1999bm+dBERERERkfOGCiwRqZGK09JI7duX7GIfvml+Ebt6DmRPSDRFtvKnz9nKSumStoFbV36L7cBGHM0TwMcHs6AAioqguBjDbsdZ4qTMCU6LDdNiw1qWj1kvCp9u3Yi7exitkpMJDg7+2yw5OTnn4pJFRERERETOWyqw5KSyt2wh/bvvsNhseEdG4hMVhX90NAH16mHx8XF3PJHTY5rseOopvF4fz6TuQ5navBcR+Zk0PbKHTvs2Epu5H1vWAQxHFq6eF5I0YRTN27U7pU3QTdPUZukiIiIiIiKVQAWW/IHpcHBo6VLSv/kG54IFBKYf5EhEQzbUboTV5SKgpICAkkICSgoILcrDZs/EpISisDAcMTEYISEY3t4YXl4Y3t7YIiJocs89+EZGuvvSRChMTWXvRRex16cuTw95ixzvAO5dNplGO36mrHcvAga2J7rbPcQnJuLl5XXyAf9E5ZWIiIiIiEjlqLIFlmEYMcAooC8QBhwEpgPPmqaZfRrjhAJPAwOB2kAmMBt42jTN/Wc79/nCVVJCxi+/cGTBAopSUvBITcX/aBYO31DSwuqxvk5jVrW/na2XxuGyWDFM1/HNqP/M0+kgOvco0XlHCCwpwLPQgWd+GTang5Bt+/B8uw25ifVp+u67hDVvfo6vVKScfft2DiW3Z3zvu5mV0IVmh3by4jf/oeTaS+m/cD8Wy1//9y0iIiIiIiLuVyULLMMw4oFlQAQwA9gGtAfuB/oahtHFNM3MUxgnrGKcxsB8YDKQCNwGXGIYRifTNHdXzlVUPUsGDcKWkkJoZg7rAyLYE1aP1PC67AzrQGrvq9gXHHW8pPJ2FNPmwHbuWzaZVumb8M47gImJCw9Miw3T5oPDJ5CDgRHsD4pkf1D58ahfCA6rB6VWT0qtHmT7BPJOx6u4eMcKhvS9hu0BJtGvv05sv35u/tWQmqQoPZ2Mtu157pKHWRrbkocXfUydQ2tosvBHYhIT3R1PRERERERETqJKFljA25SXV/eZpjn+t5OGYbwGPAiMBu44hXFeoLy8et00zYd+N859wBsVn9P3LOau0rwXLORfV7/EntDo4+c8nQ7isjJodngXAzcvpFHmPoIy07G4Cihs3ozgKy+nyc3j8Q8L+5/xCnNzyVi1ioYpKRRs2YJr11KMggIMhwOLw4HhcOCfZWdBy7582voSfkroTNv9mxlx37Mctg/F76knSbrzTtBtV1KJHMeOkdaiJa9fdA+L49rwwo9v4Ne+Hpcv26Vb/kRERERERM4TVa7AMgyjAXAxsBd4608v/wcYAdxkGMZI0zQL/mYcP+AmoKDi+37vv5QXYX0Mw2hQU1Zh2WOi6Z26gsCSAhoeSycgaz+YRRTVjcZISiKoV0fqXvw0EY0bn9I/7H2DgmjYuzcNe/c+4XvKSkspfOwxuky8m23xXfig3UBGXPkUDTLTGT5hOo7Hn8Rx+3CSn38ei6fn2bxcEZz5+exomsSHXW7jp4TOPDVvAn7NwhnwwQfujiYiIiIiIiKnocoVWEDPiuMc0zRdv3/BNM18wzCWUl5wdQR+/ptxOgE+FePk/2kcl2EYcygvw3oANaLACr7zTjqtWsXhsBja3fsyYfXrV/pnethsXPDqq5hjx2IbP56XXniCrNDGvN9+EI/1vZdweza3Lv4O77AIXE/8m5aPPlrpmaRmcNntbG7alG9aDWJqs56M/OVTQiMcDPjiC3dHExERERERkdNUFXctTqg47jjB66kVx8bnaJxqo9Vdd9Hjo4+Iuuyyc1Je/Z5hGCTfdx8XHDpI4ksjGbnsLT768nGSjuxibLebue3m8Wz9Yj6roqJImzXrnGY7Hzlzczm2eDEUF7s7SpV0ZMECdtaJ5tvES/m0zaXcvnIK0Zb9DPzhB3dHExERERERkTNgmKbp7gx/YBjGBGA4MNw0zf+5z8cwjNHA48Djpmm++DfjPE75XlmjTdN88i9eHw5MACaYpnn7CcYYQfkqLSIjI5MnT558BldU9djtdvz9/d0dg7zUVMrGjSMqu4xXew4jJaYpTQ7v5vH5H1Bozaf42msJvOgiDKvV3VHdrjQ1leLZs/H99VdqZxykLCCKPWF1Sdy3gV2tkvB5+GEsQUHujul+pknRm29Sf9EqHrnsX2ys3Yihq6cTt3c+dd5/v8o+abCq/J6Uf05zWX1oLqsPzWX1oHmsPjSX1YfmUs6WHj16pJim2fZk76uKtxCezG+bM/3T5u2k45imOYHykou2bdua3bt3/4cfWTUsXLiQKnEt3bvD8OFkrF3L3ddeiz0lijEX3spNg1+g69519J+1hEZvf0B23Uj8Bg+mye234xUe7u7U59S+GTM4/MAD2JwBrIlvy7r2w9kYFU+xpzcAXo4SBm/4icE3DyOnW0dafvAB3pGRbk7tBqZJ4ZYtbL/iCrJsMVx1yzg8XE7enDoaZ8NgLt++HatH1f3jrsr8npR/THNZfWguqw/NZfWgeaw+NJfVh+ZSzrWq+C+63IrjiZaTBP7pfZU9jlSyOm3aUCc1lc1ffsmYe+5jQ6ML+aJVPx7vey8ArTK20fv7lRS/14PA7AMU+3tR2KAB3h060PzJJ/EKDXXzFZx9uz77jNxHHyXbJ5r/dr2HddGJ2MocJB3exfXrZ9MqYzvBuYf5rlU/Pm1zCV+06se1v/5EUOMW5HRqTcuJE/GpU8fdl1FpynJy2PL885QsXoz/rl34lLjYH1aPb5tfzvSkHrRP38Q9s8bh9eoLdLjtNnfHFRERERERkX+oKhZY2yuOJ9qbqlHF8UR7W53tceQcSRo8GPPaazGef57Ej0bjYzdZ07A9cxt25JULbzn+vnB7NgnH0miRkopP/UYU3HQd7d5887y+1dBVXMzOjz4i8/PPCV7/K7tiWvDWxf9ma2QDonMP89xPb1F/70rsSU3w69WL+OseIigqir2DBjHog6+Z2X4Qk1v2YXLLPly1cR5BScnkJifRfOJE/OrVO3cXYppwCk+wPFO5Gzey/d57CU3ZyIIWF7Om/qVsbRfHMf8QAKwuJw8u/oyGGStoumEV4XXrVloWEREREREROXeqYoG1oOJ4sWEYlt8/idAwjACgC1AErDjJOCsq3tfFMIyA3z+J0DAMC+VPMvz950kVYFgsdHr6aXj6aUqLirC+9x6Jn3yC33f7+b/27jvOiur+//jrw7K7wMLSlipSpahEUBB7BCxgx0Y0/owNYy9fe2KiEM03fhOTWIgJFsQkxhajIbZYsMYWLCg2FFw6LLAsZZdddtnP748zK9fr3XKXLZfL+/l4zGPYmTMz594P5869nzlzZlPHnVmQ15sv8vowL68P94w6nr/sdRQXvvUobTrlkfGrX7LrhRc290vAy8v57He/Y9PUqWSXVJK5eSNrBw8kZ8IEBp9/Pll5eZQsWsTCxx+n6MUXyf7wQ1qVOP/tP4JX+43lrXMvZ1NWKwasWcytT/2OTms+p/3Nv2DEOc9851i9b7yRYXvtxfoLLuCYe8/n2b2P55E9xvHoHodzwtxZ5A7bl9LcTCrataMyNxfat4esLHzZMrJWriRnbRHeohXmW6ho6RR360Zlnz5kDxlC28GDaT94MJ12243M6LbETfn5FPz3vxTNmUPpF1/g+flkr1hBm3Xrqcxog7fMpMJK2TRmDP0uvpiuBx1Ur4RW+YoVrPviC4qXLGHT0qWULV9OxVNPkbHBeXjkcfzr/MupaJHB7isXMGbBbIas+pqeBflkbFzBloknMP6NBVgjJtJERERERESkaaVcAsvd55vZ84QE00XAnTGrpwA5wDR3L65aaGZDom0/j9nPRjP7C2EQ9snAlTH7uRjoC/zb3Rc0ziuRbZXVujV7X345XH45ABsLC+ny/PPs8uqrHP7+w+Q+s4x7Dj6TX48+kwf3PILr7pzBpptvpt2UKQycNKlRewIlUvj++8y75ho6vfMe7ww+iIcPv44vuvQlq6KcEUs/5cCnP6TiD/uRs2EVqzv35qPug/ioxx7MOfZElrYPCaK+hcuY+PELHLBgNi22rKb7rbcy9KSTajxum9xcxj34IKXFxWy86CKOuO88nh8xgYeGjePxoWPpta6A3LJickuLaVdWTGZlBSsHHcCykXmsbNuZiozwMZBTVkLvohVh+mgF3d58ni4bH6FL8VralxRhlZWsat+VpbldWJrblaXt+7J08CiWjurCiradqWwResB127CGMQtmM/aca+i37FOKeu9EZdeutOjZk+zevWk7cCA9Ro+m9YAB34pRSX4+n02eTKuZM9nUpjvL2+WxrlVb1rVqy/pWbflg1CTe3XkoOWUlnPbBsxz6wVMUDdyZ7H33pdvF5zFw9Ghat2nTSNEVERERERGR5pRyCazIhcCbwB1mdgjwGbAPMIZwy9/1ceU/i+bxGYufAqOBK8xsOPAusCtwHFBASJDJdqJtp05875RT4JRTAFi7eDETJ07kh7NncuvYc7jkuGvZdeUCzrnjYTZfeTVlZ5zOsFtuISMnp1Hrtfqdd1hw9tm0WFvBwyOO4ZnzLmJzyyyGLZvHjS9OY3m7PF7vu2e4DTLmVkiAnYtWMHz5PH787hMMyP+ATV3aknn00ex+92N06dcvqXq0ysnh8BkzKCspofiyyzhs+gW8M/QwFnbowYbsNqxvlUN+Tk/KMrLotnENoxZ/Qo8Nq+mxfhXlGZks6tCdxR26M79zL17pP4KyzOxqj5VRuYXuG1az07oC9l00l53WF7DTugJauPNq/714esiBPDxsHFkV5eyyZhFdN66ly7q1dHl7Bd1e/JQBN0+lZ+FiSjOhuE8fMgsKoKIVz+42mpmn3kZBu87fOl5WxWZ6rVvJz2bdS/+v3qDitFMYOfNLWilhJSIiIiIiskNIyQRW1AtrJPALYDxwJLAcuAOY4u6FddzPGjPbD7gRmAAcBKwB7gducPcljVF/aRodd96Zw996i69ff50rTz+dwnYDuGfUiVx11BXkFa/l/33wDDnde1M05gCGT5/e4E8wXDN7NvPPPpuM1WX84cAf8mr/kbQr3cgpc57nsI/+TXGPXLpedRW7zJ/PiCen0yZ/KYU9dmNpbhcGFiyg1drFlHbrBCNH0uP6s9jtuCdp0QDjeGW3acNh99xD+dSp2NSp7PHll1Ss/hpfUQTr1tGirAzv3p3Mfv3IGTKcTnvsQUVJCYNmz6Zk7lz8vZlkr1iBlVVQmdGGyta5lOR0pKJFBrnrV5FRUoi1qKAsrzOVvXqRucsutBu6L3kjRlBRVkb7u+7ixAdn4K278vaAvVnQqRcFOR35vGtfVrfp8E2PL4AOm9YzaPUiCvfK5au83mRuKefgBe9x9Kx7ab12CS0qSsnwcipbZbG5c2c6X3IJoyb9Q7cHioiIiIiI7GBSMoEF4O6LgTo9Pszdq/01GyW7LosmSUP9DjqIfvn5fPzoo1x9/fVYeQ4P7j2B2w48jbv2ncipc56jQ/9dKTrkQPa87z6yYp9a6M6WVavYuHgxG5cuZdPKlZQWFFBeWEjlpk1UlpbipaVhvno1GatWkb12LW2Ki1nftgfTDjiVl44cRceSdVz7yv3sNu8Vyk/9AXs++h5tO3bcepwbbwRg4Xvv0efLL+l/2GHkdu5MY8rMzmb/K6+svWCVY45JuLiiooJVCxdSWV5O94EDyaglyTbo4IMBKFq5ksxp0xgxdy5bFiwno6CAzKJ1eIVR2bYrS7v0YV5eb+bl9SGvuIizZs+k56L3KDlwX3b7y+/oN3Jk3esuIiIiIiIiaS1lE1giyfrexIl8b+JEls2dyw8uvZRzX57OzL0n8ODwI3ho2DhO+/BZOvQdSNEufcgsLKTtmjVYizYU5nZhbevcb26z25CdQ0lmKzZnZFLWsg2bM9qzOSOToh57snpAB1bldKSwTS6VLTJov2kDV7/6ALt/8TKZ117F/tc8VmPvoD4jRtBnxIgmfFe2XcuWLekxYEDS23Xo1o3v33BDwnWbSkqY/9pr9J41iwNnPwuZmfS+6WKGHn20eleJiIiIiIjIdyiBJWmn59Ch9Jw1i5L169lw3nkce98FPLHvRP6819E8NGwcey39guW5eSxp35XyjMyE+2hVXkrWlgqyKsrJ3lJO1pZycks3stP6VQxfPo+8kiJ6rl9Fz4XvYVdexkFvPqLESxJat2nD0PHjGTp+fHNXRURERERERLYDSmBJ2mqTm8u4hx6iuKiI9eeey4T7LuSJfU/iy8592G3lfMZ/8Sa9162gc9EKrHQDLSrKMC8nwyrxrEy2ZGZSmZWFt2yJZ2VR2b491qMH2Xv0oU3/3ek4dCgDDzhAiSsRERERERGRRqYElqS9nA4dGP/YY2wsLKT4qqsYO/9JMvr3p92Y4XTZZx92Hj6cVq1bN3c1RURERERERKQaSmDJDqNtp04cPn16c1dDRERERERERJLUorkrICIiIiIiIiIiUhMlsEREREREREREJKUpgSUiIiIiIiIiIilNCSwREREREREREUlpSmCJiIiIiIiIiEhKUwJLRERERERERERSmhJYIiIiIiIiIiKS0pTAEhERERERERGRlKYEloiIiIiIiIiIpDQlsEREREREREREJKUpgSUiIiIiIiIiIilNCSwREREREREREUlpSmCJiIiIiIiIiEhKUwJLRERERERERERSmhJYIiIiIiIiIiKS0pTAEhERERERERGRlKYEloiIiIiIiIiIpDQlsEREREREREREJKUpgSUiIiIiIiIiIilNCSwREREREREREUlpSmCJiIiIiIiIiEhKUwJLRERERERERERSmrl7c9dhu2Bmq4CFzV2PBpIHrG7uSkiDUCzTg+KYPhTL9KFYpg/FMj0ojulDsUwfiqU0lD7u3qW2Qkpg7YDMbLa7j2zuesi2UyzTg+KYPhTL9KFYpg/FMj0ojulDsUwfiqU0Nd1CKCIiIiIiIiIiKU0JLBERERERERERSWlKYO2Y7m7uCkiDUSzTg+KYPhTL9KFYpg/FMj0ojulDsUwfiqU0KY2BJSIiIiIiIiIiKU09sEREREREREREJKUpgSUiIiIiIiIiIilNCawUZWYnmdmdZva6ma03Mzezv9ZQPtvMLjKzd81stZltNLPPzOwOM+tTw3ZtzeznZjYn2maDmX1iZnebWWZc2RlRPaqbhjTke5AOmiKOZtbfzO4zs8VmttnMVpjZQzXFw8xam9kUM/vCzErNrMDMHjWzXRvidaejesSyrZndFMWv1MyKzOwlMzuymvK9zOx6M3vMzL4ys8roGLvUcAy1yXpo7Fgm2D7bzOZGx1lSQ7lOZnabmeWbWZmZLTOz6WbWqz6vc0fQVLHUubJxNUUcda5sfGbW2cwmmdkT0Xlsk5mtM7M3zOwcM0v4u8PM9jezZ8ys0MxKzOwjM7vczDISlO1gZleb2YNm9qmZVUT/Xw6toV6Ta2mT4xvyfUgHTRHLBNuamb0QE5eW1ZRTu0xCU8bSzDLN7FIzeyc6RrGZzTOzP5tZl7iyapdSLwk/GCQl/AwYBmwElgA1fcFqCbwEHAB8DjwElAF7A5cAPzKz/d3907jt+gIvALsArwN/BAzoC5wEXAGUJzjk7UBRguWr6/jadiSNGkcz2wt4GcgFZgEPAzsDJwLHmNmh7v523HGyCXE/AJhNiOfOwMnAUWY21t3f2faXnnaSiWUHQpsaCnwCTANygGOBp83sMne/I26zkcDNgANfA+uADnWsm9pkcho7lvH+F6j2QkJ0nM7Am8AgtrblIcBZhHa5n7svqP2l7XAaPZY6VzaJRo2jzpVN5mRC+1hOeL8XAd2AE4B7gSPM7GSPGYDXzI4DHgdKgUeAQuAY4PeE9/7kuGP0BX4d/XsJoT11q2P9HgDyEyz/qo7b70iaIpbxLgbGRNu3SlRA7bJemiSWZtYJeBYYBbwPTAc2E+JzaHTMVQnqp3YpyXF3TSk4ET7ABxK+JI8m/Kj9azVlT47Wvwi0iFs3JVo3PW55JvAB4YPl2AT7zCAa5D9m2YxoX32b+/3ZXqYmiOMH0fL/iVu+H+EH1TwgM27dT6JtHos9DnBctPyT+ONrSjqWt0XrHwdaxizvQkhObQYGxm3TCzgIyI3+fiXaxy411EltMgVjGbf9aKASOD/az5Jqyk2L1v8ubvml0fLnmvt9S8WpCdqlzpXpajVJUQAAEyhJREFUEUedK5smjmMJP3Ljv8N0J/xoduDEmOW5QAHhYt3ImOWtCAl9B06J21dH4BCgU/R3VXs7tIZ6TY7KjG7u92h7mZoilnH7HQyUALcQkhke275jyqldpmgsgaeidRckWGdARtwytUtN9Zp0C2GKcveX3f1Ld6/LYyL7R/On3b0ybt0/o3mXuOWnA8OB2919ZoLjb6njsaUGjRlHM+tPiGEB4QpU7HHfirYZCIyP2cYIP6QBrok9jrv/k3BVezfg4DrUd4eSZCxPiOY3uHtFzD5WAb8l/Cg+P3YDd1/i7q+7+/oGq7Qk1NixrGJmuYQfVy+5+5+qO4CZ5RA+k4uBG+NWTyV8mR8XtXmJ0QSx1LmyCTRmHHWubDruPsvd/xX/HcbdVwBVn4GjY1adRPhe87C7z44pX0rolQdwQdy+1rr7S+5e2ND1l62aIpZVojsQ/kJIQMefA2PLqV3WQ1PE0szGAkcBf3f3Pyaog7v7lm19LSKgWwjTxSfR/Agzuz3uA+roaP5i3DY/jOYzotsjjiDcrrSIcKV/TQ3HOyL6YbaF0L1zln50N4hk49g9mucnSHgBVN1udAjwr+jfA4DewDx3/zrBNs8SegGNJXQzlvqpik2iW75i49JQ1CYbz7bE8g5Cb4FzajnGfkBr4Hl33xC7wt0rzex54MeEXiq6jbD+6hNLnStTT7Jx1LkyNVTdZlsRs2xsNH8uQfnXCD1y9jezbHcva4A6HGhmIwi/f/IJFxd0S2/yGjqWPwP2BPZz97KQp0pI7bLhNVQsY8+V3Qi/W7oCKwjfbZbWUAe1S0mKEljp4WngH4Srkh+b2YuELvQjgAOBOwlX8WPtTbiv+QjgV3z7/0KxmV3q7tOrOd5dcX9vMLOfuPsftu1l7PCSjWPVh3sfM7MEV66remvEjiUyOJrPq6YOX0bzQclXX2KsBnoA/YBP49Ylisu2UptsPPWKpZkdD5wBTHL3RbUcQ+2yadQnljpXpp5k46hzZTOLetj8KPoz9kdxte+zu1eY2dfA7oQYfdYAVbkp7u8yM/sNoTefelLWQUPH0sz2Bq4Hbont7VMNtcsG1MCx3DuaDwIeBdrEbFZuZr9w95urqYrapSRFtxCmgahxn0S4l3gwYcyUqwhX618D/hbbbTMaADGX0M3+N4QB+foAnYGzCfcj3xt1B431GvCDqGxrwpWQq6J1U83sx43w8nYYycbR3ecRTi7dCIO8f8PM9iGMBwChB0iV9tF8XTXVqFpe18HDJbGnovnk2Ke1RAN1XxH9mW1mrbfxOGqTjS/pWEZXH6cBz7r7fXU4htpl00gqljpXpqyk4qhzZUq4hTDo/jPu/u+Y5U31Ps8htNn+hDbZBziX8JCFnwG/3Mb970gaLJZRG/0LIRH9izocW+2yYTVku+wazX9DGJ9wYLT+BGAtcJOZnRm3H7VLqRclsNKAmbUiPCHiKuAiwpXJ9sCRhA+D16KnSVTJiJk/7u7XuPsidy909/uBnxIG27s29jjuPt3dH43Klrr7Anf/LVu7jf6ypkerSs3qEUeA8wiDLN5u4dHDvzGzhwg/oKquTCdzz3lVv21d8dg2NwALCQPzf2hmt5nZ3YSYVBK6X0NysfkOtckmUZ9Y3kNIepzbQHVQu2wYycZS58rUVJ82qXNlMzGzS4ErCU9XPj3ZzaP5Nr3P7v6Eu9/v7l9HbXKRu99L+H5VDlxlZnnbcowdQSPE8teE5MUZ7p7oSa7JUruso0aIZdU57QNCPL9y93Xu/gQwKVr3k9idqF1KfSmBlR6uI3yRu97dp7n7Cndf7+7PEnr0ZBIzcKm7lxBuTQN4IsH+qpaNqsvB3f0pYCmQRxg8UeonqTgCuPsrhDg9BuwBXBb9fTPw86hYQcwmVVdN2pNYblw5qYdoYMy9CWMg5QAXEq7yP0V4lHBrYJ27b652J9t2fLXJBpJsLM3sR4Sn/VxWy5gPsdQum0CysdS5MjXV5/NV58rmYWYXEb63fAqM8e8OvN6s77O7vw+8S/h+tV9jHCNdNHQszexgwsXam939wzpWQ+2yATRSu1wbzZ9McNvf04Rz6SAzq26f31C7lNoogZUeqgb4/s6Ahe4+BygkjP3QOWbVF9G8KMH+qj6Ekrm9aVU0z0liG/m2+sQRd//I3Se6ezd3z3L3Ae5+E2HsLID/xhSvint14wMMjObVjS8gdeTuq9z9MnfvH8Wlm7ufQxi3xfh2XBqD2mQDSTKWe0XzB8zMY6do+U4xy6q636tdNpF6tEudK1NQfT5fda5sWmZ2OWHczrmEH8krEhSr9n2OxufpRxhcujEfXqE2WYtGiuWehLY6JcG5sk9UpjxaNry2Y0TULmvRiO2y2nOlh4dnVD3ApK7nS7VLqZYGcU8P2dG8S/yKmDE8YOuVZICXgO8R7n1+Om6zodE8vy4Hj7LpQwhdSeu0jSRUnzgmFJX/EeF2iodjVs0nPD1rkJn18+8+xeWIaD4riXpLcqpuK3uwsQ6gNtlkEsXyLaBtNeXPIdze9FD0d9XTe94GNgEHmFk7j3kSoZm1AA6P/tRTlRpPde1S58rtS1KfrzpXNg4zu5Ywvs6HwGFe/RPFZgGnAePZ+rlY5fuEgaBf84Z5AmGiemay9aKDnvCaQCPGci5Q3RiRPyCcR6cTPi+rnvaqdrkNGrldvkTofT40rnzVuKB5QDFbH6pRUz3VLqVm7q4pxSdgNOED/K/VrL8rWv8ikB237lfRunfjlg8h3F+8AugVs7xVtB8HJscs7w7skuDYbQm3UTjhManN/n6l6tRIccwBMuKWZbL1pD81wXF+Eq17DGgRs/y4aPknscs11SuWLYC2CZZPirb7AMis5RivRGW/0+6i9WqT20ksY7ZxYEk166ZF638bt/zSaPlzzf1epfrUGLHUuTJt4qhzZdPF7+fR+zMb6FRL2VxCT4syYGTM8lbAm9F+TqllHzOicodWs74dMDzB8izgD9G2nymWzR/LmG3yo/ItE6xTu0zBWBISVGsJF+O+F7O8BfBAtM2MmOVql5rqPZm7xrlLRWY2AZgQ/dkdGEfIQr8eLVvt7ldFZXciXMHvRfjQf47oaj5hjIdNwCHu/lbcMa4Afku4Ne1JQmZ8HKHL6DuErqWborKjCVf/3yJ8oBQAOwGHRfVbEJWv7XHxO5TGjqOZHQ3cS/ghtZhw0jkS6EvoLXCSu5fG1SmbcHVlf8KJ7CWgN2H8rc3AWHd/p4HegrSRZCzbAiuBF4CvovUHEeI4n/BFOz/BMWbE/Dme8NSsfwBVPXLudfc3orKjUZusl6aIZTXHdWCpu/dKsK4z4YvhIEL7fBfYlfClvADY393nJ/VCdwBN1C51rmxkjR1HnSubhpmdQUgobQHuJPFYRPnuPiNmmwnA34FSQi+4QuBYwtOY/w5M9LgfK2Z2K+EHM8CBhCd9Pg8sj5Y96e5PRmX7Al8Tep18FJXpQnjCcz9Cj5DDvO7jMO0QmiqW1Rw7n3AbYaa7V8StU7tMUhO2y5OjsmWEJxGuAg4m9Kb6ivA9ZlVUti9ql1JfzZ1B05R4AiYTss/VTflx5bsAtxK+MJcSPsQXAvcDQ2o4zlGEE8G6aLtPCVn61nHldib0EHif8IFUHm3zLnA90K6537NUnBo7joQfUI8TvpCXEe49fxU4kxquWhDuQZ8CfBltt4pwNWu35n7PUnVKJpaEK/v3EcYEKI6mjwhPz/pOz4GY7WravwNnxpRVm0zhWNYQ34Q9sKL1nQgDqy6M2v5yQg+RXvV5nTvC1FSxROfK7TqO6FyZKnF04JUE2x0APMPWHhwfA/9DXK+5mPL5tRxjckzZXMKA/28TelJuBjYCcwi3U3Vt7vctFaemimUt8f1OD6xovdplisaSkFh8inDb52bCRYVbgY5x5dQuNdV7Ug8sERERERERERFJaXoKoYiIiIiIiIiIpDQlsEREREREREREJKUpgSUiIiIiIiIiIilNCSwREREREREREUlpSmCJiIiIiIiIiEhKUwJLRERERERERERSmhJYIiIiIiIiIiKS0pTAEhERkR2KmY02Mzezyc1dl7owszOj+p7Z3HURERERaS5KYImIiEhaMbO+UcJnRnPXRUREREQaRsvmroCIiIhIE3sX2BVY3dwVqaMngLeB5c1dEREREZHmogSWiIiI7FDcvQT4vLnrUVfuvg5Y19z1EBEREWlOuoVQRERE0kY0rtXX0Z9nRLcSeuwYUtWNgWVmr0TLM83sBjObb2alZva5mZ0bU+58M/vYzDaZ2RIzm2JmCb9Tmdk+ZvZ3M1thZpvNbLGZTTOznkm8poRjYJlZfjS1MbPfmNkiMyszs6/M7Fozszru/20z22JmfatZf1V0/Cvjlvcys6lmtiA67hozm2lmeyfYR8/oPf1PzHuxzMz+Zma7Jij/zW2gZjbIzB4xswIzqzSz0VGZ/mZ2d/R6N5lZYRSXP5lZ57q8dhEREdl+qAeWiIiIpJNXgA7AZcAc4MmYdR/WcR8PA/sAzwDlwEnA3WZWDuwBnAE8BbwEHAvcAJQA/xe7EzM7C7gHKANmAouBgcAk4Bgz29fdFyX9Cr8tE3ge6Ak8C1QAE4BbgFbAlDrs4y7gAeBc4PoE6ydFr+GBqgVmtld03E7Av4F/AHnRsd8ws+Pd/ZmYfXwfuA54GXgc2Eh4L04CjjWzA9x9ToJjDwDeAeYBDwKtgfVm1gP4L5BLiNPj0evtB5wOTAXW1OG1i4iIyHbC3L256yAiIiLSYKKeRF8DD7j7mQnWjyYkUqa4++SY5a8ABwOzgcPcvSha3p9wy2ExUAQc6O5Lo3UdgK8AB3q4e0W0fBAwF1gEHFxVPlo3FngBmOnux9fh9ZwJ3A+c5e4zYpbnA30IiasT3X1TtLwrIeED0MXdy2vZfzawlJCs6x1bPua9+pu7nxYtaxm9H72Ace7+akz5noTEUgugr7uXxdRpk7tviDv2MOA/wOvufkTM8r5s7Un3K3f/adx2lwB3AJe7++1x63KAyqr3Q0RERNKDbiEUERER+bbrqpJXAO6+AHiD0LPrpthkVFTuX4TeRzvF7OMCQu+oy2LLR9vMIvTIOsbM2jVAfS+NTda4ewHwT6A9MLi2jaMk0/1Ad0KPsljnRfNpMcuOIvSMujM2eRXtaxnw62hfh8TWKT55FS2fA8wCxphZZoLqraTmXmTfSVK5e7GSVyIiIulHtxCKiIiIfNvsBMuWRfP3EqyrSlD1AhZG/94vmh+caEwooCuQAQyqZp91tc7dv0qwfHE071jH/fwRuJKQsHocwMzygOOBz9z9tZiyVa+tT/w4YpGB0XxXwu19RPs7CjgfGElI+MV/D83ju09anFPViyvOTOB/gT+Y2TjCbYz/AT513V4gIiKSlpTAEhEREYkRPfUvXkU0r2ldbA+iqkHEr67lcG2TqFoiRdUsr6pTRl124u4LzOzfwDgzG+Du84EzgWy+3fsKtr62k2vZ7TevzcwuBW4H1hJun1xEGDfMCeNmDYuOFW9FNfVdaGajgMnAeOCEaNViM7vV3e+opW4iIiKynVECS0RERKThVSW62rv7+matSd39kZAMOpcw4PokoBT4c1y5qtd2nLvPrG2n0ZhZUwjJqL3cfXnc+v0SbhhU25vK3T8DfhDtfxhwKHAJcLuZFbv7fbXVTURERLYfGgNLRERE0s2WaF6n3keN5O1oflAz1iFZTxF6Rp1lZocTxs961N3XxpVL9rXlEcYPezNB8qotsFf9qwzuXuHu77n7/wGnRosnbMs+RUREJPUogSUiIiLpZi2h507vZqzDVMJT/X4fPZHwW8wsy8xSKrnl7pXA3YTxuaZHi/+UoOg/gfnARWZ2ZKJ9mdl+ZtYm+rOAcLvgiChhVVUmk3BbYV6ydTWzUWbWLcGqqmUlye5TREREUptuIRQREZG04u4bzewd4CAzexCYR+iVNdPdP2qiOnxuZmcTEkGfmNlzUT0yCYm1g4BVwJCmqE8S7gVuIDxR8WN3fyu+gLuXm9kJhIHTnzazN4EPCUmjnYG9gf5AD6DE3SvN7A7CbYkfm9k/gSxgDNAJeDn6dzJ+SEigvQp8RUhaDgCOAcqA25Lcn4iIiKQ4JbBEREQkHZ0O/J4wptOpgAFLgCZJYAG4+1/NbA7h6X5jgMOBYsITDf8OPNJUdakrd19pZs8QbsGLH7w9ttxHZjYMuAI4GjgLqCQ8RfAD4EZgdcwmPyck7CYRnnS4jjCY+88I42Ml6yHCoO/7E25BbE14GuTDwG/dfW499ikiIiIpzPSkYREREREBMLMWhB5N3YAe29EA9CIiIpLmNAaWiIiIiFQ5CegH/FnJKxEREUkl6oElIiIisoMzs+sI41H9mDDExO7uvrB5ayUiIiKylRJYIiIiIjs4M3PCUxM/Ba529xeauUoiIiIi36IEloiIiIiIiIiIpDSNgSUiIiIiIiIiIilNCSwREREREREREUlpSmCJiIiIiIiIiEhKUwJLRERERERERERSmhJYIiIiIiIiIiKS0pTAEhERERERERGRlPb/ATXgYwdKDjcCAAAAAElFTkSuQmCC\n",
      "text/plain": [
       "<Figure size 1440x720 with 1 Axes>"
      ]
     },
     "metadata": {
      "needs_background": "light"
     },
     "output_type": "display_data"
    }
   ],
   "source": [
    "#set fontsize for all labels and titel            \n",
    "plt.rc('font', **{'size':'20'})\n",
    "\n",
    "plt.close(1)\n",
    "fig1 = plt.figure(1, figsize=(20, 10))\n",
    "\n",
    "plt.plot(fsaf_mean,color='k',linewidth=3,label='fsaf global')\n",
    "plt.plot(fsaf_fc_mean,color='r',linewidth=3,label='fsaf global fixed clouds')\n",
    "\n",
    "\n",
    "#yearly mean 1850-2300, 30-year running mean\n",
    "plt.xticks(np.arange(0,len(dtmean),25),np.arange(1865,2325,25))\n",
    "#plt.xticks(np.arange(0,len(dtmean),25))\n",
    "plt.yticks(np.arange(0,6.5,0.2))\n",
    "\n",
    "plt.xlabel('time in years')\n",
    "plt.ylabel('fsaf in W/m$^{2}$')\n",
    "\n",
    "plt.grid()\n",
    "\n",
    "plt.legend(loc='best')\n",
    "\n",
    "\n",
    "[xx1,xx2,yy1,yy2]=plt.axis()\n",
    "#plt.axis([0,423,yy1,yy2])\n",
    "#plt.axis([50,xx2,0,1])\n",
    "\n",
    "\n",
    "plt.plot(fsaf_mean)\n",
    "\n",
    "#plt.savefig('/Users/kriemann/Data/MPI-ESM-LR/v1_2_ollie/SAF_winton/plots/MPI-ESM-LR_itd_1850-2300_fsaf.png')\n",
    "\n",
    "plt.show()\n"
   ]
  },
  {
   "cell_type": "code",
   "execution_count": 45,
   "metadata": {},
   "outputs": [
    {
     "data": {
      "image/png": "iVBORw0KGgoAAAANSUhEUgAABLAAAAJmCAYAAABMlnnHAAAABHNCSVQICAgIfAhkiAAAAAlwSFlzAAALEgAACxIB0t1+/AAAADl0RVh0U29mdHdhcmUAbWF0cGxvdGxpYiB2ZXJzaW9uIDMuMC4yLCBodHRwOi8vbWF0cGxvdGxpYi5vcmcvOIA7rQAAIABJREFUeJzs3XtYVWX+///nQjmIoKKSKB5QNDzU10xLR1KBFDQVHZwpJ6sxS2vKAcrGzMbw0IxOk6ZonvKA/XI8NaapeSADhTAHNamUPGuRpqFCooYo6/fHdu+P2w26QRTU1+O6uLZ73af3utnMwLv7vpdhmiYiIiIiIiIiIiIVlUt5ByAiIiIiIiIiInItSmCJiIiIiIiIiEiFpgSWiIiIiIiIiIhUaEpgiYiIiIiIiIhIhaYEloiIiIiIiIiIVGhKYImIiIiIiIiISIWmBJaIiIiIiIiIiFRoFTKBZRhGLcMwnjcM4xPDMPYbhnHeMIxcwzBSDcN4zjCMUsdtGMbThmGYl7+eL8u4RURERERERESk7FUu7wCK8UdgBnAMSAJ+AOoAUcAcoIdhGH80TdMsSaeGYTQApgJ5gFeZRiwiIiIiIiIiIjdFhVyBBewFIoH6pmkOME3zDdM0BwHNgR+BfliSWU4zDMMA5gMngZllHK+IiIiIiIiIiNwkFTKBZZrmF6ZprjJNs/Cq6z/zf8mnkBJ2Gw2EAc8CZ284SBERERERERERuSUqZALrOgouv150toFhGC2ACcAU0zQ335SoRERERERERETkpritEliGYVQGnrn8dl0J2vx/WM7RGnmTQhMRERERERERkZukoh7iXpwJwH3AZ6ZprneyzVtAG+AR0zTPl2QwwzCGAEMAPDw82jZs2LAkze9IhYWFuLjcVnnPm0LzYKF5sNA8WGgeLDQPFpoHC82DiIiIyLXt3bs32zRN3+vVu20SWIZhRAPDgO+Bp51s8zCWVVcTTdPcUtIxTdOcDcwGCAoKMvfs2VPSLu44ycnJhISElHcY5U7zYKF5sNA8WGgeLDQPFpoHC82DiIiIyLUZhnHEmXq3xX8SNAzjZWAKsBsINU3zlBNtrFsH9wKjbm6EIiIiIiIiIiJys1T4BJZhGLHANOA7LMmrn51s6gXcC7QAfjMMw7R+AXGX63xw+drkMg9cRERERERERETKRIXeQmgYxutYzr3aCXQzTTO7BM3zgbnFlD2I5VysVGAPUOLthSIiIiIiIiIicmtU2ASWYRijgLHAdiD8WtsGDcNwBQKBAtM0DwBcPrD9+WLqj8aSwFpgmuacMg5dRERERERERETKUIVMYBmG8WcsyatLQAoQbRjG1dUOm6aZcPnf/kAmcAQIuDVRioiIiIiIiIjIrVAhE1hA48uvlYDYYupsAhJuSTQiIiIiIiIiIlJuKuQh7qZpjjZN07jOV8gV9Q9fvhZQwv61fVBEREREREREpIKrkAksERERERERERERq4q6hVBEREREKoj8/HxOnTrFmTNnuHTpUnmHIyIiIhVUpUqV8Pb2pmbNmri7u5dp30pgiYiIiEix8vPz+eGHH/Dx8SEgIABXV1eKeLiOiIiI3OVM06SgoIBff/2VH374gYYNG5ZpEktbCEVERESkWKdOncLHx4fatWvj5uam5JWIiIgUyTAM3NzcqF27Nj4+Ppw6dapM+1cCS0RERESKdebMGapVq1beYYiIiMhtpFq1apw5c6ZM+1QCS0RERESKdenSJVxdXcs7DBEREbmNuLq6lvm5mUpgiYiIiMg1adugiIiIlMTN+N1BCSwREREREREREanQlMASEREREREREZEKTQksERERERERERGp0JTAEhERERFxQnx8PC1btqRKlSoYhsHkyZNv+pgFBQXExcXRrFkz3N3dMQyDFStWlPk4hmEQEhJyQ30kJydjGAajR48uk5iKcvjwYQzDYODAgTdtDBERqZgql3cAIiIiIiIV3eLFi4mJiaFNmzbExsbi7u5Ohw4dbvq4EydOZOzYsXTu3JnHH38cV1dXmjdvftPHFRERqWiUwBIRERERuY7Vq1fbXuvVq3dLx/Xy8iIxMRE3N7dbNq6IiEhFoy2EIiIiIiLXcfToUYBbmryyjlurVi0lr0RE5K6nBJaIiIiISDFGjx6NYRgkJSUBlrOirF9WKSkp9O7dm/r16+Pu7o6fnx8dOnRgzJgxdn3t3buXESNG0K5dO3x9fXF3d6dRo0YMGTKErKwsu7oDBw7EMAwOHTrEkSNHbGMGBAQ4FXd6ejrh4eF4e3tTrVo1unbtypYtW2z3k5yc7FQ/ubm5vPHGGwQFBeHh4YGPjw8RERF8/vnn12y3ZcsWunbtSvXq1fH29iYiIoJt27Y51Dt69Chjx44lODgYPz8/3NzcqFevHk8++SSZmZlOxSgiIncHbSEUERERESmG9WDzhIQEjhw5QlxcnF35unXr6NmzJ9WqVSMyMhJ/f39OnTpFZmYm06dPt6u/fPlyZs6cSWhoKB07dsTNzY1du3YxZ84cVq1axbZt2/D39wegb9++BAQE2A6Kj42NBaBGjRrXjTklJYXw8HAKCgro168fgYGBfPvtt4SGhhIWFub0vefk5BAcHMzu3bt56KGHiI2NJTs7m6VLlxIeHs6MGTN44YUXHNpt3bqV8ePH07VrV15++WX279/P8uXL2bx5Mxs2bKBTp062ups3b2bChAmEhobSr18/vLy82LdvHx9//DGffvopX375Ja1bt3Y6ZhERuXMpgSUiIiIipXLlKqSKzjTNUrULCQkhJCSE5ORkjhw54vCEvQ8++IDCwkKSk5MdEi3Z2dl2759++mleeeUV3N3d7a5v2LCBHj168PbbbzNjxgzAksDq27cvCQkJAE4/2a+wsJBBgwbx22+/8dlnn9GjRw9b2cyZM/nLX/7iVD8Ar7/+Ort372bIkCHMnDnT9v1+/fXXadeuHdHR0URERDisClu3bh1Tp05l6NChtmsrV66kb9++DBo0iD179uDiYtkIEhYWxvHjx/H29rbrIyMjg+DgYEaMGMHatWudjllERO5c2kIoIiIiInKDqlSp4nCtdu3adu/9/f0dklcA4eHhtGrVivXr199wHGlpaezfv5/Q0FC75BXAkCFDuPfee53qp6CggI8++ggvLy/Gjx9vl6xs1qwZ0dHRXLhwgQ8//NChbdOmTXnppZfsrvXp04cuXbqwf/9+UlJSbNfvueceh+QVQOvWrQkLCyMpKYmCggKnYhYRkTubElgiIiIiIqU0YMAAANq3b8+LL77IkiVLHM6zsjJNk48++oiuXbvi6+tL5cqVbWdbffvtt/z00083HM/XX38NwCOPPOJQ5uLiQseOHZ3q5/vvv+fcuXO0bt2amjVrOpRbtyJax7tSp06dbCusrmTdjnl1mzVr1tC7d2/q1q2Lq6urbU5WrVpFfn6+w0o2ERG5O2kLoYiIiIiUSmm35d1JoqKiWL16NRMnTmTevHnMmjULgLZt2zJ+/Hi6detmq/vqq68yefJk6tatS0REBP7+/raVW9Yztm5Ubm4uAHXq1CmyvLjrxfVTt27dIsut13Nycpwew8/Pz65vgPj4eGJiYvDx8aFbt240bNgQT09PDMNgxYoVZGRkkJ+f71TMIiJyZ1MCS0RERETkBvTs2ZOePXty9uxZtm7dyurVq5kxYwa9evXi66+/pmXLlpw4cYL4+Hjuu+8+0tLSHLbNLVq0qExiqVatGgDHjx8vsry461erXr06AD///HOR5ceOHbOr58wY1r6sbS5evEhcXBx+fn7s2LHDIVm2ZcsWp2IVEZG7g7YQioiIiIiUgapVqxIWFsakSZMYOXIkFy5csB1AfvDgQQoLCwkPD3dIXmVlZXHw4MEyiaFNmzYApKamOpQVFhaSlpbmVD9BQUF4enqyc+dOTp8+7VCelJQEwIMPPuhQlpqaSmFhocP15ORkuxizs7PJycmhY8eODsmrvLw8duzY4VSsIiJyd1ACS0RERESklDZu3Mj58+cdrltXIXl6egLYntSXmprKpUuXbPXy8vIYPHgwFy9eLJN4goODCQwMJCkpyeHpfbNnz2bv3r1O9ePm5saAAQPIy8vjrbfesis7cOAA8fHxuLq68vTTTzu03bdvH9OnT7e7tnLlSjZt2kTTpk3p1KkTYDnA3dPTk+3bt5OXl2erW1BQQExMjM6+EhERO9pCKCIiIiJSSsOGDePw4cOEhIQQEBCAm5sb27dv54svvqBRo0b0798fsJz/1L9/fxYvXswDDzxAeHg4ubm5JCYm4uHhwQMPPMDOnTtvOB4XFxfmzJlD9+7diYyMpF+/fgQGBvLNN9+QmJhIjx49WLt2bZGHrF9twoQJpKSkMG3aNNLT0wkNDSU7O5ulS5dy5swZpk2bRuPGjR3ade/enWHDhrF27Vpat27N/v37Wb58OR4eHsydO9c2touLC9HR0UyYMIH777+fPn36cOHCBZKSkjh16hShoaG2lV4iIiJagSUiIiIiUkojR46kR48e7Nq1izlz5jBz5kyOHz/OyJEjSU9Px8fHx1Z37ty5jBw5kvPnz/P++++zfv16evXqRVpaWpFnSZVWSEgImzZtIiQkhDVr1hAfH8/58+dJSkqiSZMmwP+dlXUtNWvWZMuWLQwfPpyTJ08yadIkli1bxsMPP8y6det46aWXimzXvn17kpOTyc/PZ9q0aaxdu5awsDA2b95M586d7eqOGzeOiRMnUqVKFWbNmsXy5ctp164d//vf/2jYsOGNT4aIiNwxDD09xjlBQUHmnj17yjuMcpecnGx7BPLdTPNgoXmw0DxYaB4sNA8WmgeLO2EeMjMzadGiRXmHIWUkODiYrVu3kpubS9WqVcs7HBERuYM5+zuEYRjbTdNsd716WoElIiIiInIHOXfuHDk5OQ7XExISSEtLIzw8XMkrERG57egMLBERERGRO8gPP/xAmzZt6NatG02bNuXixYt8/fXXpKamUqNGDSZOnFjeIYqIiJSYElgiIiIiIneQOnXqMGDAADZt2kRSUhL5+fn4+fnx7LPP8uabbxIYGFjeIYqIiJRYhUxgGYZRC/g90BO4H/AHLgDfAvOB+aZpFt6qfkREREREbhc+Pj7MmTOnvMMQEREpUxUygQX8EZgBHAOSgB+AOkAUMAfoYRjGH83rn0BfVv2IiIiIiIiIiEg5qagJrL1AJLDmyhVShmGMBP4H9MOShPrvLepHRERERERERETKSYV8CqFpml+Yprnq6u19pmn+DMy8/DbkVvUjIiIiIiIiIiLlp0ImsK6j4PLrxQrSj4iIiIiIiIiI3ES3VQLLMIzKwDOX364r735EREREREREROTmM26n88sNw3gXGAZ8Zppmz5vdj2EYQ4AhAL6+vm2XLl1a2iHvGHl5eXh5eZV3GOVO82ChebDQPFhoHiw0DxaaB4s7YR6qV69O06ZNyzsMERERuc3s37+f3Nzc69YLDQ3dbppmu+vVu20SWIZhRANTgO+BYNM0T93KfoKCgsw9e/aUZsg7SnJyMiEhIeUdRrnTPFhoHiw0DxaaBwvNg4XmweJOmIfMzExatGhR3mGIiIjIbcbZ3yEMw3AqgXVbbCE0DONlLEmn3UDoDSSvyqQfERERERERERG5dSp8AsswjFhgGvAdlqTTz+XZj4iIiIiIiIiI3FoVOoFlGMbrwHvATixJpxPl2Y+IiIiI3L3i4+Np2bIlVapUwTAMJk+efNPHLCgoIC4ujmbNmuHu7o5hGKxYsaLMxzEM44a3uyYnJ2MYBqNHjy6TmIpy+PBhDMNg4MCBTrcpbg5L09fNdjNjuhXfn9IYPXo0hmGQnJxc3qGISAVXubwDKI5hGKOAscB2IPxa2/0Mw3AFAoEC0zQPlLYfEREREZGiLF68mJiYGNq0aUNsbCzu7u506NDhpo87ceJExo4dS+fOnXn88cdxdXWlefPmN33cO4nmUETkzlAhE1iGYfwZS9LpEpACRBuGcXW1w6ZpJlz+tz+QCRwBAm6gHxERERERB6tXr7a91qtX75aO6+XlRWJiIm5ubrds3DtJcXNYUFBAZmYm1atXL8foRETEWRUygQU0vvxaCYgtps4mIOEW9SMiIiIid7GjR48C3NLklXXcWrVqKXl1A4qbQ63EEhG5vVTIM7BM0xxtmqZxna+QK+ofvnwt4Eb6ERERERG5kvV8nqSkJMByVpT1yyolJYXevXtTv3593N3d8fPzo0OHDowZM8aur7179zJixAjatWuHr68v7u7uNGrUiCFDhpCVlWVXd+DAgRiGwaFDhzhy5IhtzICAAKfiTk9PJzw8HG9vb6pVq0bXrl3ZsmVLic8bys3N5Y033iAoKAgPDw98fHyIiIjg888/v2a7LVu20LVrV6pXr463tzcRERFs27bNod7Ro0cZO3YswcHB+Pn54ebmRr169XjyySfJzMx0KsbiXG8OizpvauvWrbi5udGkSRNyc3Pt+jt27Bh16tTBy8uL77//3q7s1KlTvPHGG7Ro0YIqVapQvXp1Hn30UTZs2FBkbGfOnOHVV1+lfv36eHh40Lx5cyZNmkRhYWGp7nXDhg307t2be+65B3d3dxo0aECfPn2u+32y2rdvH8888wz+/v6278EzzzzDvn37HOpa5/Xw4cMOZdc6Z2v79u10797d4TNZHGd/rkTk7lFRV2CJiIiIiJQ768HmCQkJHDlyhLi4OLvydevW0bNnT6pVq0ZkZCT+/v6cOnWKzMxMpk+fbld/+fLlzJw5k9DQUDp27Iibmxu7du1izpw5rFq1im3btuHv7w9A3759CQgIsB0UHxtr2UxQo0aN68ackpJCeHg4BQUF9OvXj8DAQL799ltCQ0MJCwtz+t5zcnIIDg5m9+7dPPTQQ8TGxpKdnc3SpUsJDw9nxowZvPDCCw7ttm7dyvjx4+natSsvv/wy+/fvZ/ny5WzevJkNGzbQqVMnW93NmzczYcIEQkND6devH15eXuzbt4+PP/6YTz/9lC+//JLWrVs7HfOVSjOH7du355///Cd/+9vfGDx4MEuXLgWgsLCQp556ihMnTpCQkGC3cuvIkSOEhIRw+PBhOnXqRPfu3Tl79iyrV6+me/fuzJo1i8GDB9vq5+fn8+ijj5Kenk7r1q0ZMGAAOTk5jBs3jk2bNpX4PuPi4hg7dixeXl707duXBg0acPToUdLS0vjoo4/o2rXrNdunp6fTtWtXzpw5Q2RkJC1btuT7779n4cKFrFy5ko0bN9KuXbsSx3WltLQ0unbtyoULF4iKiqJp06bs3LmTkJCQIj+TJfm5EpG7hxJYIiIiIlIqY4zbZyVEnFm6P3hDQkIICQkhOTmZI0eOOKws+eCDDygsLCQ5Odkh0ZKdnW33/umnn+aVV17B3d3d7vqGDRvo0aMHb7/9NjNmzAAsyZe+ffuSkJAA4PST4woLCxk0aBC//fYbn332GT169LCVzZw5k7/85S9O9QPw+uuvs3v3boYMGcLMmTNtq85ef/112rVrR3R0NBEREQ6rwtatW8fUqVMZOnSo7drKlSvp27cvgwYNYs+ePbi4WDaChIWFcfz4cby9ve36yMjIIDg4mBEjRrB27VqnY75Saedw2LBhJCcns2zZMmbNmsULL7zAuHHj+OKLL3j66af585//bFf/z3/+M0eOHGHRokX079/fdj0nJ4eQkBCio6OJjIykTp06gOVQ+fT0dKKioli2bJltLkaMGEHbtm1LdI8bNmxg7NixNG7cmJSUFFsC1OrqlX1XM02TZ555hl9//ZWPPvqIAQMG2MqWLFlC//79eeqpp9i9e7ctzpIyTZNBgwZx/vx5VqxYQZ8+fWxlU6ZMsSUWr1SSnysRuXtUyC2EIiIiIiK3kypVqjhcq127tt17f39/h+QVQHh4OK1atWL9+vU3HEdaWhr79+8nNDTULnkFMGTIEO69916n+ikoKOCjjz7Cy8uL8ePH222ZbNasGdHR0Vy4cIEPP/zQoW3Tpk156aWX7K716dOHLl26sH//flJSUmzX77nnHofkFUDr1q0JCwsjKSmJgoICp2IuK4ZhkJCQgL+/P7GxsUyfPp1x48YRFBRkSzBaZWRksGnTJvr162eXvALLSq8xY8bw22+/8d///td2ff78+bi4uPDOO+/YJYUaN25MdHR0iWKdOnUqYEmKXZ28Aqhfv/4126elpfH999/zu9/9zi55BfDEE0/wyCOPsGfPHlJTU0sU19Vj7Nmzh86dO9slrwCGDh1KYGBgsW2d+bkSkbuHElgiIiIiIqVk/aO/ffv2vPjiiyxZsqTYVS+madq2dPn6+lK5cmXbuUzffvstP/300w3H8/XXXwPwyCOPOJS5uLjQsWNHp/r5/vvvOXfuHK1bt6ZmzZoO5dZtX9bxrtSpU6ciV+tYt2Ne3WbNmjX07t2bunXr4urqapuTVatWkZ+fXy4rbmrXrs1//vMfCgoKePnll3F1dWXJkiVUrVrVrp71DKfc3FxGjx7t8GU9A8t6nteZM2fYv38//v7+RSZurHPkrK+++grDMOjevXsp7hJ27NgBUOzW0mt9n0s6RpcuXRzKKlWqVORntSQ/VyJy99AWQhEREREpldJuy7uTREVFsXr1aiZOnMi8efOYNWsWAG3btmX8+PF069bNVvfVV19l8uTJ1K1bl4iICPz9/W0rTKxnbN0o68Hj1u1qVyvuenH91K1bt8hy6/WcnBynx/Dz87PrGyA+Pp6YmBh8fHzo1q0bDRs2xNPTE8MwWLFiBRkZGeTn5zsVc1l7+OGHadiwIYcOHSI0NLTIs7hOnjwJQGJiIomJicX2lZeXB1z/+2OdI2fl5OTg4+NT5EolZ9zI97mkY5TknkvycyUidw8lsEREREREbkDPnj3p2bMnZ8+eZevWraxevZoZM2bQq1cvvv76a1q2bMmJEyeIj4/nvvvuIy0tzWHb3KJFi8oklmrVqgFw/PjxIsuLu3616tWrA/Dzzz8XWX7s2DG7es6MYe3L2ubixYvExcXh5+fHjh07HJIo13pC3a0QExPDoUOHqF27NmvXrmXhwoUO2+ys9zJlyhSntv9Z619vjpxVo0YNTp48yfnz50uVxCrN99m6uu7ixYsO9YtKdJX2np35uRKRu4u2EIqIiIiIlIGqVasSFhbGpEmTGDlyJBcuXLAdQH7w4EEKCwsJDw93SF5lZWVx8ODBMomhTZs2AEWeWVRYWEhaWppT/QQFBeHp6cnOnTs5ffq0Q3lSUhIADz74oENZamoqhYWFDteTk5PtYszOziYnJ4eOHTs6JK/y8vJsW8/Kw7Jly5g9ezadO3dmx44d+Pr68uKLL7Jv3z67eh06dACwO9frWry9vWnatCk//fQTBw4ccCi3zpGzOnTogGmarFu3rkTtrKzfi+LGtV6/8vvs4+MDwI8//uhQf9u2bQ7XrG2LesLipUuXrnu+1rV+rkTk7qIEloiIiIhIKW3cuJHz5887XLeuNvH09ASwPakvNTWVS5cu2erl5eUxePDgIlezlEZwcDCBgYEkJSU5/JE/e/Zs9u7d61Q/bm5uDBgwgLy8PN566y27sgMHDhAfH4+rqytPP/20Q9t9+/Yxffp0u2srV65k06ZNNG3alE6dOgGWA9w9PT3Zvn27bYsdWA6Qj4mJKbenzR08eJDBgwdTq1YtFi5cSIMGDfjwww85e/YsTzzxhN2Wxnbt2tGpUyeWL1/OvHnziuzv22+/5cSJE7b3zz77LIWFhbz++ut2ib5Dhw4RHx9folj/+te/ApYnJxZ1htr1zlULDg4mKCiI1NRUPv74Y7uyjz/+mM2bN3PvvffanVP18MMPA5YnBV7p22+/ZcqUKQ5jdOzYkaCgIDZv3szKlSvtyqZNm1ZkIs/ZnysRubtoC6GIiIiISCkNGzaMw4cPExISQkBAAG5ubmzfvp0vvviCRo0a2Z5M5+fnR//+/Vm8eDEPPPAA4eHh5ObmkpiYiIeHBw888AA7d+684XhcXFyYM2cO3bt3JzIykn79+hEYGMg333xDYmIiPXr0YO3atUUesn61CRMmkJKSwrRp00hPTyc0NJTs7GyWLl3KmTNnmDZtGo0bN3Zo1717d4YNG8batWtp3bo1+/fvZ/ny5Xh4eDB37lzb2C4uLkRHRzNhwgTuv/9++vTpw4ULF0hKSuLUqVOEhobaVnrdKgUFBfTv35/c3FxWrlxpe4qf9Z7effddXnvtNdvT/wD+85//EBYWxnPPPUd8fDzt27enRo0aZGVl8c033/Ddd9+xZcsW7rnnHsDymVmxYgX//e9/efDBB4mIiCA3N5clS5bQuXNnPv30U6fjDQ8PZ9SoUYwbN44WLVrQt29fGjRowPHjx0lNTaVDhw4kJCQU294wDBYsWEC3bt144okn6NOnD82bN2fPnj2sWLECb29vPvzwQ7vPS58+fWjWrBmLFi0iKyuL9u3b88MPP7By5Ur69OnD0qVLHcaYO3cu3bp1o1+/fkRFRdG0aVMyMjL4/PPP6d69u8MKMmd/rkTk7qIVWCIiIiIipTRy5Eh69OjBrl27mDNnDjNnzuT48eOMHDmS9PR023YrgLlz5zJy5EjOnz/P+++/z/r16+nVqxdpaWlFniVVWiEhIWzatImQkBDWrFlDfHw858+fJykpiSZNmgD/d1bWtdSsWZMtW7YwfPhwTp48yaRJk1i2bBkPP/ww69at46WXXiqyXfv27UlOTiY/P59p06axdu1awsLC2Lx5M507d7arO27cOCZOnEiVKlWYNWsWy5cvp127dvzvf/+jYcOGNz4ZJTRixAjS09OJjo4mMjLSruyf//wnDz/8MNOmTeOTTz6xXa9fvz7bt2/nH//4B5UqVWLhwoXEx8eTlpZGw4YNmTVrFvfff7+tvru7O59//jmvvPIKv/zyC1OmTCE5OZm///3vvPfeeyWOeezYsaxZs4aOHTuyevVq3n33XdavX0+LFi145plnrtu+ffv2pKen8+STT7Jlyxb+/e9/k5aWxp/+9CfS09Np3769XX0PDw82btzI448/znfffce0adM4ePAg//nPf/jLX/5S5BjBwcGkpKTQtWtX1q5dy9SpU8nPzyd0YVLRAAAgAElEQVQ5OdmhfyjZz5WI3D0M0zTLO4bbQlBQkLlnz57yDqPcJScnl/jxvncizYOF5sFC82ChebDQPFhoHizuhHnIzMykRYsW5R2GlJHg4GC2bt1Kbm4uVatWLe9wRETkDubs7xCGYWw3TbPd9eppBZaIiIiIyB3k3LlzRT4NLiEhgbS0NMLDw5W8EhGR247OwBIRERERuYP88MMPtGnThm7dutG0aVMuXrzI119/TWpqKjVq1GDixInlHaKIiEiJKYElIiIiInIHqVOnDgMGDGDTpk0kJSWRn5+Pn58fzz77LG+++SaBgYHlHaKIiEiJKYElIiIiInIH8fHxYc6cOeUdhoiISJnSGVgiIiIiIiIiIlKhKYElIiIiIiIiIiIVmhJYIiIiIiIiIiJSoSmBJSIiIiIiIiIiFZoSWCIiIiIiIiIiUqEpgSUiIiIiIiIiIhWaElgiIiIiIiIiIlKhKYElIiIiIiIiIiIVmhJYIiIiIiIiIiJSoSmBJSIiIiLihPj4eFq2bEmVKlUwDIPJkyff9DELCgqIi4ujWbNmuLu7YxgGK1asuOnj3q0CAgIICAgo7zBERKQISmCJiIiIiFzH4sWLiYmJwcPDg9jYWOLi4ujQocNNH3fixImMHTuWevXq8dprrxEXF0fz5s2v2WbgwIEYhoFhGHz22WdF1hk9ejSGYTBnzpwi2yYkJBTbv7Xt6NGjS3o7IiIipVa5vAMQEREREanoVq9ebXutV6/eLR3Xy8uLxMRE3NzcStx++PDhREREUKlSpZsQ3Z1n48aN5R2CiIgUQyuwRERERESu4+jRowC3NHllHbdWrVqlSl41bdqUXbt2MW/evJsQ2Z0pMDCQwMDA8g5DRESKUCETWIZh1DIM43nDMD4xDGO/YRjnDcPINQwj1TCM5wzDKFHchmHUNwxjnmEYRw3DyDcM47BhGJMNw/C5WfcgIiIiIrc/63a5pKQkANvWPMMwbHVSUlLo3bs39evXx93dHT8/Pzp06MCYMWPs+tq7dy8jRoygXbt2+Pr64u7uTqNGjRgyZAhZWVl2da1b+Q4dOsSRI0dsY5bkfKZRo0bh6enJW2+9xdmzZ0s/CTfINE0WLFhAx44d8fX1xcPDgwYNGhAREcGSJUsc6mdlZTF06FCaNGmCu7s7tWrVIjIykvT0dIe6R48eZezYsQQHB+Pn54ebmxv16tXjySefJDMzs8SxXusMrCVLlvDoo49Ss2ZNPDw8CAgI4E9/+hPbtm1zqLto0SJCQ0Px8fHBw8ODFi1a8Pbbb5Ofn1/imERExKKibiH8IzADOAYkAT8AdYAoYA7QwzCMP5qmaV6vI8MwAoE04B5gJfA98DAQA3Q3DCPYNM2TN+UuREREROS2FhISAkBCQgJHjhwhLi7OrnzdunX07NmTatWqERkZib+/P6dOnSIzM5Pp06fb1V++fDkzZ84kNDSUjh074ubmxq5du5gzZw6rVq1i27Zt+Pv7A9C3b18CAgJsB8XHxsYCUKNGDadjr1evHsOGDWPcuHG88847Dgm1W+XNN99k/PjxNG7cmMcff5zq1atz7Ngx0tPTWbZsGU888YSt7o4dOwgPD+fUqVNEREQQFRVFdnY2K1as4JFHHuGTTz7hscces9XfvHkzEyZMIDQ0lH79+uHl5cW+ffv4+OOP+fTTT/nyyy9p3br1DcVvmibPPvssCxYsoHbt2kRFReHr60tWVhZJSUkEBQXRrl07W/3nnnuOefPmUb9+faKioqhRowZfffUVo0aNYuPGjSQmJlK5ckX9M0xEpOKqqP/LuReIBNaYpllovWgYxkjgf0A/LMms/zrR13Qsyato0zSnXtHXJOAV4B/Ai2UXuoiIiMjdY/RocDYvMngwzJ5tf23IEPjgA+fax8VZxrtS795w+Xgqp9uUREhICCEhISQnJ3PkyBGHg8s/+OADCgsLSU5OdkiUZGdn271/+umneeWVV3B3d7e7vmHDBnr06MHbb7/NjBkzAEsCq2/fvrbD1Et7YPrw4cOZPXs2EydO5MUXX6Ru3bpOtVuxYgWHDx8usiw5OblEMcyaNQt/f3++++47PD097cqunKOLFy/y+OOPk5eXR1JSEl26dLGVHT16lIceeojnnnuOw4cP2+YwLCyM48eP4+3tbddvRkYGwcHBjBgxgrVr15Yo3qt98MEHLFiwgIceeojExESqV69uK7t06RInTpywvU9ISGDevHn8/ve/Z+HChVSpUsVWNnr0aMaMGcP7779PTEzMDcUkInI3qpAJLNM0vyjm+s+GYczEknQK4ToJLMMwmgDhwGHg/auK44AhwNOGYQwzTbP81lWLiIiIyG3tykSFVe3ate3eW1dXXS08PJxWrVqxfv36Mo/Ly8uLMWPG8OKLLzJq1CiHpw4WZ+XKlaxcubLM4nB1dS3yIPkr52jNmjUcOHCA1157zS55BZbVZMOHDyc2NpaNGzfaVmHdc889RY7XunVrwsLC2LBhAwUFBbi6upY69qlTLf8NfNasWXbJK4BKlSrZJQWnTJlC5cqVmTdvnsNnYtSoUUybNo2FCxcqgSUiUgoVMoF1HQWXXy86UTfs8uuGK1dyAZimecYwjC+xJLg6AHrkiIiIiIiUyIABA1i+fDnt27fniSeeIDQ0lODgYOrXr+9Q1zRNFi5cSEJCAhkZGZw+fZpLly7ZyktzULsznn/+eeLj45k/fz4xMTHcf//9120zf/58Bg4cWGSZdSWRswYMGMDUqVNp1aoVf/zjH+nSpQu/+93vHJJBW7ZsAShypRvAvn37AMjMzLTbRrhmzRpmzpzJtm3byM7O5uJF+z8TsrOzbUmmovodOHBgsedenT17lu+++446derQpk2ba97nuXPnyMjIoHbt2ratn1dzd3cv1dlcIiJymyWwDMOoDDxz+e06J5oEXX7dW0z5PiwJrHtRAktERESkxEaPvrEterNnO24rLIlVq0rftixERUWxevVqJk6cyLx585g1axYAbdu2Zfz48XTr1s1W99VXX2Xy5MnUrVuXiIgI/P39bat0rGds3QyVKlXinXfeoVevXgwfPvyGt9SV1HvvvUdgYCDz5s1jwoQJTJgwgcqVK/PYY48xceJEmjZtCsDJk5ZjaZctW3bN/vLy8mz/jo+PJyYmBh8fH7p160bDhg3x9PTEMAxWrFhBRkaG3cHpRSXeQkJCik1g5eTkAMWvnrvS6dOnMU2TX375pdzOGxMRuZPdVgksYAJwH/CZaZrOrLG2/med3GLKrdeLPA3TMIwhWLYZ4uvrW+L9/neivLw8zQOaByvNg4XmwULzYKF5sNA8WNwJ81C9enXOnDlT3mGUO+tKqaLmonPnznTu3JmzZ8+ybds21q1bx9y5c+nVqxepqak0b96cX375hfj4eFq2bEliYqLDmU0LFy4ssn/rM4tK8j0oKLBsWDh37pytXefOnenSpQvr1q1j5cqVtqTOb7/9Zte3te3V169kbZufn+90XIMGDWLQoEH88ssvbNmyhf/+97988sknfPvtt/zvf//D3d3dlsxbvHix3Qqropw5c4aLFy8SFxdHnTp1SElJwc/Pz65OSkoKYPk5tMb566+/FtsfOM63ddtjVlbWde/VxcXyoPTWrVvbxr5W/CIid7rffvutTH8Pum0SWIZhRAPDsDxF8Omy6vbya5FPMzRNczYwGyAoKMi0PoXmbpacnIzmQfNgpXmw0DxYaB4sNA8WmgeLO2EeMjMzHZItdyNrIuNac+Ht7U2vXr3o1asXderU4a233mLz5s089NBD7Nq1i8LCQrp37069evXs2mVlZdkOTL+6f8Mwrjvu1aznPXl6etq1e++992jbti1xcXFERkYC4OHhYVfH2vbq61eyHqDu7u5e4s+Gt7c3TZo0YcCAATz66KN88cUXHDlyhLZt29K5c2emTp3Ktm3b7J5MWJyff/6ZnJwcoqKiaNasmV1ZXl4e33zzDWA5B8zZOK+eb29vb+677z6+++479u/ff81thN7e3rRq1YrMzEwKCgqoWbOmU2OKiNypPDw8rrv9uiRcyqynm8gwjJeBKcBuINQ0zVNONrWusKpeTHm1q+qJiIiIiDht48aNnD9/3uH68ePHAWxP3bNuUUtNTbU79yovL4/Bgwc7nNt0M7Rp04annnqKjIwMFi1adNPHA8sqrY0bN9pWNlkVFBRw6pTlV3rrHPXp04fAwEDef/99PvvssyL727JlC+fOnQMsB7h7enqyfft2u22FBQUFxMTEODwFsrSio6MBeOGFF8jNtf+zobCwkGPHjtnev/rqq1y4cIFBgwbZth9e6fTp0+zYsaNM4hIRudtU+BVYhmHEAu8B3wGPmqZ54jpNrrTn8uu9xZRb/1NNcWdkiYiIiIgUa9iwYRw+fNh2jpKbmxvbt2/niy++oFGjRvTv3x8APz8/+vfvz+LFi3nggQcIDw8nNzeXxMREPDw8eOCBB9i5c+dNj/cf//gHy5YtY//+/Td9LIDz58/TtWtXAgICaN++PY0aNeK3334jMTGRzMxMIiMjadGiBWBZ/bV8+XIiIiLo2bMnHTt25IEHHsDT05Mff/yR9PR0Dh48yLFjx/D09MTFxYXo6GgmTJjA/fffT58+fbhw4QJJSUmcOnWK0NBQkpKSbvgenn/+eVJTU/nwww9p1qwZffr0wdfXl6NHj/LFF18waNAg2+HwgwYNYvv27UyfPp3AwEAiIiJo2LAhp06d4tChQ2zevJlnn32WmTNn3nBcIiJ3mwqdwDIM43Us517tBLqZplnS/4xi/X+scMMwXK58EqFhGN5AMHAe+Kos4hURERGRu8vIkSP55JNP2LZtG59//jkuLi40bNiQkSNHEhsbi4+Pj63u3LlzadKkCUuWLOH999/H19eXyMhIxo4dS79+/W5JvA0aNCA2NpYJEybckvGqVq3Kv/71L5KSkkhLS2PFihV4e3sTGBjIjBkzGDRokF39//f//h8ZGRlMmjSJ1atXM3/+fFxcXKhbty5t2rRhzJgx1K5d21Z/3Lhx+Pr6MmfOHGbNmkX16tXp1q0bb7/9NnFxcWVyD4ZhsGDBAsLDw5k9ezZLly4lPz+funXr0qlTJ9t2TKv333+fHj16MHPmTD7//HNycnKoWbMmDRs25G9/+xtPPfVUmcQlInK3Ma5ezltRGIYxChgLbAfCr7Vt0DAMVyAQKDBN88BVZeuxPGkw2jTNqVdcnwS8AswyTfPF68UTFBRk7tmz53rV7nh3wlkeZUHzYKF5sNA8WGgeLDQPFpoHizthHjIzM20rZERERESc5ezvEIZhbDdNs9316lXIFViGYfwZS/LqEpACRFsPVLzCYdM0Ey7/2x/IBI4AAVfVewlIA+INw3j0cr32QCiWrYNvlv0diIiIiIiIiIhIWamQCSyg8eXXSkBsMXU2AQnX68g0zQOGYbTDkhDrDjwGHAPigTElOBBeRERERERERETKQYVMYJmmORoYXYL6hwGHJVpXlP8IPHujcYmIiIiIiIiIyK3nUt4BiIiIiIiIiIiIXIsSWCIiIiIiIiIiUqEpgSUiIiIiIiIiIhWaElgiIiIiIiIiIlKhKYElIiIiIiIiIiIVmhJYIiIiIiIiIiJSoSmBJSIiIiIiIiIiFZoSWCIiIiIiIiIiUqEpgSUiIiIiIiIiIhWaElgiIiIiIiIiIlKhKYElIiIiIuKE+Ph4WrZsSZUqVTAMg8mTJ9/0MQsKCoiLi6NZs2a4u7tjGAYrVqy46ePerQICAggICCjvMGz27dvH73//e/z8/DAMgxo1agAwevRoDMMgOTm5fAO8ws2MaeDAgRiGweHDh8u87xtR0T4vInc6JbBERERERK5j8eLFxMTE4OHhQWxsLHFxcXTo0OGmjztx4kTGjh1LvXr1eO2114iLi6N58+bXbGP9Y98wDD777LMi61iTDXPmzCmybUJCQrH9W9uOHj26pLcjJXDp0iX69u3LZ599Rq9evYiLi2PEiBHlHZaISLmpXN4BiIiIiIhUdKtXr7a91qtX75aO6+XlRWJiIm5ubiVuP3z4cCIiIqhUqdJNiO7Os3HjxvIOwebQoUPs3r2bwYMHM3v2bLuyoUOH0r9/fxo2bFhO0YmI3HpagSUiIiIich1Hjx4FuKXJK+u4tWrVKlXyqmnTpuzatYt58+bdhMjuTIGBgQQGBpZ3GMC1P3O1a9emefPmeHp63uqwRETKjRJYIiIiIiLFsG6XS0pKArBtzTMMw1YnJSWF3r17U79+fdzd3fHz86NDhw6MGTPGrq+9e/cyYsQI2rVrh6+vL+7u7jRq1IghQ4aQlZVlV9e6le/QoUMcOXLENmZJztsZNWoUnp6evPXWW5w9e7b0k3CDTNNkwYIFdOzYEV9fXzw8PGjQoAEREREsWbLEoX5WVhZDhw6lSZMmuLu7U6tWLSIjI0lPT3eoe/ToUcaOHUtwcDB+fn64ublRr149nnzySTIzM0sc67XONFqyZAmPPvooNWvWxMPDg4CAAP70pz+xbds2h7qLFi0iNDQUHx8fPDw8aNGiBW+//Tb5+flOxWEYBl26dAFgzJgxtu+/ddtmUedNRUdHYxgGw4YNc+hv7ty5GIZBt27dKCwstCvbunUrf/jDH2zz16BBA1544QVbAu1q27dvp3v37nh7e1OtWjW6du3Kli1bnLqvq507d45//etftGvXDm9vb7y8vGjRogXR0dEcP37cqT6WLl1K586dqV69OlWqVOH+++9n/PjxRc61YRiEhIQU2U9x52yZpsm0adNo1aoVHh4e+Pv7M3ToUHJzc4vs58KFC8THx/Pggw/i4+ODp6cnAQEB9OnTh88//9ypexKRomkLoYiIiIhIMax/7CYkJHDkyBHi4uLsytetW0fPnj2pVq0akZGR+Pv7c+rUKTIzM5k+fbpd/eXLlzNz5kxCQ0Pp2LEjbm5u7Nq1izlz5rBq1Sq2bduGv78/AH379iUgIMB2UHxsbCyA7RBvZ9SrV49hw4Yxbtw43nnnHYeE2q3y5ptvMn78eBo3bszjjz9O9erVOXbsGOnp6SxbtownnnjCVnfHjh2Eh4dz6tQpIiIiiIqKIjs7mxUrVvDII4/wySef8Nhjj9nqb968mQkTJhAaGkq/fv3w8vJi3759fPzxx3z66ad8+eWXtG7d+obiN02TZ599lgULFlC7dm2ioqLw9fUlKyuLpKQkgoKCaNeuna3+c889x7x586hfvz5RUVHUqFGDr776ilGjRrFx40YSExOpXPnaf4bFxcVx+PBhFixYQJcuXWyfw+KSLwDvvvsuaWlpvPfee4SFhdGzZ08Adu/eTXR0NHXq1OGjjz7CxeX/1jDMnz+fwYMH4+7uTmRkJA0aNGDfvn22z+RXX31lt00xLS2Nrl27cuHCBaKiomjatCk7d+4kJCSEsLCwEs3r6dOnCQ0NJSMjg6CgIAYNGoSbmxsHDhxg3rx5REVFUadOnWv2MXLkSMaPH0/t2rV58skn8fLyYu3atYwcOZL169eTmJiIq6trieK6WmxsLPHx8dStW5chQ4bg6urKypUr2bp1KxcuXHBYHTlw4EAWLVrEfffdxzPPPEOVKlU4evQoqamprFu3jq5du95QPCJ3NdM09eXE17333muKaSYlJZV3CBWC5sFC82ChebDQPFhoHiw0DxZ3wjzs3r37muVxBw+aJCU59TX4++8d2g/+/nun28cdPOjQvtc335S4TWl06dLFtPzqbC8qKsoEzJ07dzqU/fLLL3bvs7KyzN9++82h3vr1600XFxfzxRdfdChr1KiR2ahRoxLF+uc//9kEzMTERPPMmTNmnTp1zKpVq5pHjx611YmLizMB84MPPiiybZ8+fcy4uLgiv6xzERcX51Q8NWvWNP39/c2zZ886lF05RwUFBWZgYKDp7u5uJicn29X76aefzHr16pl+fn52c3j8+HHz119/deh3586dZtWqVc3u3bs7FaNVUfM9a9YsEzAfeughMycnx67s4sWLdvM6f/58EzB///vfm+fOnbOra53zyZMnOxVLUlJSsfNs7evq/43Zt2+f6e3tbdauXdvMysoyz507Z7Zq1cp0cXExExMT7eru2bPHdHV1NQMDA82srCy7so0bN5ouLi5m3759bdcKCwvNoKAgEzBXrFhhV3/y5MkmUGRMxfnTn/5kAuaLL75oXrp0ya7s119/tZtr6+fy0KFDtmtpaWkmYDZo0MA8duyY7XpBQYHZq1cvEzD/8Y9/2PULmF26dCkynqLG+PLLL03ADAwMNE+ePGm7fv78ebNDhw4mYPd5ycnJMQ3DMNu2bWtevHjRYYzs7OxrTYnIHed6v0NYAdtMJ/Iy2kIoIiIiInKDqlSp4nCtdu3adu/9/f1xd3d3qBceHk6rVq1Yv359mcfl5eXFmDFjOHv2LKNGjXK63cqVKxkzZkyRX5s2bSpxHK6urkUeJH/lHK1Zs4YDBw7w17/+1bZ9zqpevXoMHz6cn3/+2e6g9XvuuQdvb2+Hflu3bk1YWBhJSUkUFBSUON4rTZ06FYBZs2ZRvXp1u7JKlSpRt25d2/spU6ZQuXJl5s2b5/CZGDVqFLVq1WLhwoU3FM+1NG3alNmzZ5Odnc2TTz7Jyy+/zK5du3jjjTccVv7MmDGDgoICpkyZYlv5ZxUWFkZkZCSrVq3izJkzgGX11Z49e+jcuTN9+vSxqz906NASnR124sQJlixZQt26dXn33XftVoUBeHt7O8z11axnu/3973/Hz8/Pdr1y5cpMnDgRFxcXh6dsltT8+fMByyrCmjVr2q57eHgwfvx4h/qGYWCaJu7u7g73BFCrVq0bikfkbqcthCIiIiIipTRgwACWL19O+/bteeKJJwgNDSU4OJj69es71DVNk4ULF5KQkEBGRganT5/m0qVLtvLSHNTujOeff574+Hjmz59PTEwM999//3XbzJ8/n4EDBxZZNnr06BJtRxwwYABTp06lVatW/PGPf6RLly787ne/c0hQWM9ROnLkiO2spyvt27cPgMzMTLtthGvWrGHmzJls27aN7OxsLl68aNcuOzvblmQqqt+BAwcWe+7V2bNn+e6776hTpw5t2rS55n2eO3eOjIwMateubdv6eTV3d/dSnc1VEv3792fjxo3MmTOHzZs388gjjxT5/bLO96ZNm4o8X+zEiRNcunSJvXv30rZtW3bs2AHgkFwESyLvkUce4cCBA07FmJ6eTmFhIZ07d6Zq1aoluT0bazxFbV289957qV+/PocOHSInJ6dEW2+LGqOoe+7UqZPDVtBq1arRu3dvVq1axQMPPEC/fv3o1KkT7du314H7ImVACSwRERERKbXRjRszunHjUrefHRTE7KCgUrdf5UQy5maKiopi9erVTJw4kXnz5jFr1iwA2rZty/jx4+nWrZut7quvvsrkyZOpW7cuERER+Pv721bpWM/YuhkqVarEO++8Q69evRg+fDhr1669KeMU57333iMwMJB58+YxYcIEJkyYQOXKlXnssceYOHEiTZs2BeDkyZMALFu27Jr95eXl2f4dHx9PTEwMPj4+dOvWjYYNG+Lp6YlhGKxYsYKMjAy7w7yLSuSEhIQUm8DKyckBcFihVJTTp09jmia//PJLuZ03ZvWHP/zBtvror3/9a5Gr36zz/e9///uafVnn23poeXHnUl25Cup6SjKvxbHGc+UKuCvVrVuXH374gdzc3FInsK51z5UqVSpyRdWSJUv417/+xX/+8x/bGXgeHh784Q9/4N13373uuV4iUjwlsEREREREbkDPnj3p2bMnZ8+eZevWraxevZoZM2bQq1cvvv76a1q2bMmJEyeIj4/nvvvuIy0tzWHb26JFi256jGFhYaxbt47ExMSbOtbVKlWqRExMDDExMZw4cYLU1FQWL17MsmXL2LVrF7t27cLd3d22ImvlypVERkZet9+LFy8SFxeHn58fO3bscEhkFPVkPMtRK86zJj5++umn69a1xt+mTRvbyp3ykJ2dzXPPPWdb8RMbG0toaCi+vr529azx5ubmUq1atev2a61f3NMBf/75Z6djLMm8Xi+en3/+ucjti8eOHbOrB5Ytflev0LOyJtWKGuP48eM0adLEruzSpUucPHnSIQlXpUoVRo8ezejRo/nxxx/ZvHkzCQkJfPTRRxw+fJiUlJQS3KWIXElnYImIiIiIlIGqVasSFhbGpEmTGDlyJBcuXLCtdjp48CCFhYWEh4c7JK+ysrI4ePDgTY/v3XffxTAM/va3v1FYWHjTxyvKPffcQ1RUFEuXLiUsLIwDBw7w3XffAdChQwcAp//Az87OJicnh44dOzokr/Ly8sokiVS1alXuu+8+jh8/ztdff33Nul5eXrRq1Ypdu3Zx6tSpGx67NEzTZODAgfz0009MmTKFKVOmcOzYMZ555hmH5F1J5/vBBx8EKPIMtEuXLpGamup0nA8//DAuLi5s3ryZs2fPOt3uStYtncnJyQ5l+/fvJysri8aNG9utvvLx8eHHH390qH/p0iV27tzpcP1a95ySklJsMsyqQYMGDBgwgPXr19OsWTNSU1NtK99EpOSUwBIRERERKaWNGzdy/vx5h+vWVSrWVTDWLWqpqal2517l5eUxePDg6/4hXBbatGnDU089RUZGxk1f8WWVn5/Pxo0bHZInBQUFtiSPdY769OlDYGAg77//Pp999lmR/W3ZsoVz584BlmSYp6cn27dvt9tWWFBQQExMDNnZ2WVyD9HR0QC88MILti1lVoWFhbaVPmDZJnrhwgUGDRpU5Iqe06dP39TVWZMmTWLNmjU8/vjjPP/88zz//PP079+fdevWOWwVHDp0KK6urrzyyivs3bvXoa8LFy7YJbc6duxIUFAQmzdvZuXKlXZ1p02b5vT5VwC+vr7079+fY8eO8dprrzkkVPPy8hzm+mqDBg0C4IvE5wUAACAASURBVO233+aXX36xXb906ZKtz+eee86uzcMPP8z/z96dh1VVrQ8c/y5mZBIFRRzAFCe8icPNCQUnyCH0kok3b2Wmpff2K8sypQHLyqw0U3MWrcyhwbkQFcE0y8C0rkqpgQPOQc6oDOv3x/GcOByGg6Ig9/08z3nw7LX22u95967n8LL22kePHmXjxo1m2998880ib+E1rgP31ltvmRUlr169yvjx4y36nz17lp07d1psv3z5MhcvXsTOzu62rXUnxP8CuYVQCCGEEEKImzRmzBgOHz5sWkfJwcGBXbt2sWXLFvz8/Bg8eDBgWB9o8ODBLF++nKCgIMLCwjh//jybNm3CycmJoKCgImeAlLe33nqLL774gkOHDt32YwFkZ2fTs2dP/P39ad++PX5+fly9epVNmzaRmppKREQEzZs3BwxPKly5ciXh4eH07duXTp06ERQURLVq1Th27BjJycmkpaVx8uRJqlWrho2NDc888wzvvPMOf/vb3+jfvz/Xr18nMTGRrKwsunXrRmJi4i1/huHDh7N9+3Y++eQTAgIC6N+/P97e3pw4cYItW7YwbNgw0+Lww4YNY9euXcyaNYtGjRoRHh5OgwYNyMrKIj09nW+//ZbHH3+cOXPm3HJchSUnJzN+/HgaNmzIvHnzTNvnzp1LcnIyL7/8Ml27djXNvGrWrBmxsbEMGzaMwMBA7r//fpo0aUJOTg5Hjx5l27ZteHt78+uvvwKG2+8WLlxIr169ePDBB4mMjKRx48b8/PPPbN68mfvvv58NGzZYHe/MmTPZu3cvc+bMISkpifDwcBwcHEhPTyc+Pp61a9cSGhpa7P6dOnVi7NixvPvuu7Rs2ZKBAwfi4uJCXFwce/fuJTg4mBdffNFsnxdeeIH4+Hj69+9PVFQUNWrUYMeOHaSnpxMaGmoxm6tz58783//9HzNmzDAdw97enjVr1uDp6Wkx8+/48eN06NCB5s2b06ZNG+rXr8+FCxdYv349p06d4plnninyqZlCCOvIDCwhhBBCCCFuUnR0NL1792bfvn0sWLCAOXPmcPr0aaKjo0lOTsbT09PUd+HChURHR5Odnc1HH31EfHw8/fr1Y8eOHRZP5Ltd6tevz+jRo+/IscBwC97kyZNp1qwZO3bs4MMPP2Tp0qW4u7sze/ZsiwXb7733Xn7++Wdeeuklzp8/z6JFi5g9eza7du2idevWfPrpp3h5eZn6T5w4kSlTpuDs7MzcuXNZuXIl7dq148cff6RBgwbl8hmUUnz88ccsWbKE5s2b8/nnnzN16lS2bt1Kly5dLNbr+uijj1i3bh0dO3Zk8+bNTJ06lbVr13L+/HlefPHF25L/8+fPExUVBcDy5cvNrid3d3eWL1+OjY0NgwcPNpsZ9q9//Ytdu3YxZMgQfvnlF2bOnMmSJUs4dOgQAwcOZNasWWbH6dy5M9u2baNnz57ExcUxY8YMrl27RlJSEu3bty9TzJ6enuzYsYM333wTe3t75s2bx+zZs9m3bx/Dhg2jRYsWpY4xefJkli1bRkBAAJ988gnTp08nPz+fN998k02bNlnMdurRowerV68mMDCQ5cuX8/HHH+Pv78+PP/6In59fkcf48MMPmTFjBh4eHsydO5dly5YRHh7O5s2bLcb39/fn9ddfx8fHh8TERKZOncrKlStp2LAhS5cuLfbplEII66iyLmT4v6pp06b6t99+q+gwKlxSUlKJfwn5XyF5MJA8GEgeDCQPBpIHA8mDQVXIQ2pqqmmGjBBCCCGEtaz9DqGU2qW1bldaP5mBJYQQQgghhBBCCCEqNSlgCSGEEEIIIYQQQohKrdIWsJRSA5VSM5RS25RSF5RSWim15CbH6quU2qiUylBKZSul0pRSXyilOpZ33EIIIYQQQgghhBCifFXmpxC+ArQCLgEZQLObGUQpNRkYC2QCq4E/gMZAf+BBpdSjWuubKowJIYQQQgghhBBCiNuvMhewnsNQuDoEhABlfgauUsoHeAE4DdyrtT5ToK0bsAV4A5AClhBCCCGEEEIIIUQlVWkLWFprU8FKKXWzw/hhuE1yZ8HilXF8pdRFwPumgxRCCCGEEEIIIYQQt12lXQOrnBwErgP3KaW8CjYopboCbsDmighMCCGEEEIIIYQQQlin0s7AKg9a6yyl1EvAVGC/Umo1hrWwGgERwCbgqQoMUQghhBBCCCGEEEKUQmmtKzqGUimlQjGsgfWZ1vpfN7H/ACAW8Cyw+RAQo7VeWsJ+TwJPAnh7e7f9/PPPy3roKufSpUu4urpWdBgVTvJgIHkwkDwYSB4MJA8GkgeDqpAHDw8PGjduXNFhCCGEEOIuc+jQIc6fP19qv27duu3SWrcrrV+VnoEFoJQaC7wNTAdmAqcwPNFwEvCZUipIaz22qH211vOAeQBNmzbVoaGhdyTmyiwpKQnJg+TBSPJgIHkwkDwYSB4MJA8GVSEPqampuLm5VXQYQgghhLjLODk50bp163Ibr0qvgXVj5tZkYK3W+nmtdZrW+orW+ifgH8BxYIxS6p6KjFMIIYQQQgghhBBCFK9KF7CAfjd+JhZu0FpfAX7EkIPyKwkKIYQQQgghhBBCiHJV1QtYjjd+ehfTbtx+/Q7EIoQQQgghhBBCCCFuQpUoYCml7JVSzZRSjQo1bbvx80mlVN1C+/QGOgNXgR13IEwhhBBCCHEXmz59Oi1atMDZ2RmlFNOmTbvtx8zJySEmJoaAgAAcHR1RSrF69erbftzbzd/fH39//4oOo0INHToUpRSHDx+u6FCEEOKuUGkXcb/x5MABN9763PjZUSm1+Ma//9Bav3Dj33WBVOAI4F9gmC+BzUBPIFUptQrDIu7NMdxeqIBxWuvM2/QxhBBCCCFEFbB8+XKeffZZWrduzejRo3F0dKRDhw63/bhTpkzhjTfeoGvXrgwaNAh7e3uaNWtm9f7Hjh3D39+f/Px8xo8fz9tvv30bo/1LaGgoW7du5W544rkQQoi7Q6UtYAFBwGOFtt1z4wWGYtULlEBrna+U6gP8BxiMYeH2akAW8A0wXWu9sTyDFkIIIYQQVc/69etNP319fe/ocV1dXdm0aRMODg5l3n/BggXk5+ejlGLRokW88cYb2NlV/K8ACQkJFR1ChZs0aRLjxo2jbt26pXcWQghReW8h1FpP0FqrEl7+BfoeLrytQFuO1nqa1rqD1tpda22nta6lte4nxSshhBBCCGGNEydOANzR4pXxuDVr1ryp4lVeXh6xsbG4u7szcuRITp06xdq1a29DlGXXqFEjGjUqvPrH/5Y6derQrFkz7O3tKzoUIYS4K1TaApYQQgghhBAVbcKECSilSEw0PNRaKWV6GW3bto0HHniAevXq4ejoiI+PDx06dOD11183G+vAgQOMGzeOdu3a4e3tjaOjI35+fjz55JNkZGSY9TWuj5Sens6RI0dMxyzLulFxcXFkZGQQFRXFv//9bwDmz59fZN/Dhw+jlGLo0KEcOHCAqKgoatWqhY2NDUlJSaZ+WVlZvPzyy7Rs2ZJq1arh4eFBq1atGDduHJcvXzaNs3XrVot8hYaGmsYpaQ2sFStW0KNHD2rUqIGTkxP+/v7885//JCUlxarPbe35ALhy5QqTJk0iKCgIFxcXXF1d6dixI8uWLbPoe/36dWbOnEmfPn3w8/PD0dGRGjVq0LNnT+Li4qyKraCS1sD68ccfiYqKom7dujg6OlKnTh3CwsL4/PPPLfru3LmTgQMH4uPjg4ODA/Xr1+epp54yFV2FEKKqqPj5w0IIIYQQQlRSxqLL4sWLOXLkCDExMWbtGzZsoG/fvri7uxMREUHdunXJysoiNTWVWbNmmfVfuXIlc+bMoVu3bnTq1AkHBwf27dvHggULWLduHSkpKabbyQYMGIC/v79pofjRo0cDUL16datjnzdvHmAolLRs2ZI2bdqwceNGjhw5gp+fX5H7/P7777Rv354mTZowZMgQsrOzcXd3ByA9PZ1u3bpx5MgR2rZty6hRo8jPz+fAgQN88MEHjBw5kurVqxMTE1Nkvkorvmmtefzxx/n444/x8vIiMjISb29vMjIySExMpGnTprRr167EMcpyPs6dO0f37t3ZvXs3bdq0YdiwYeTn5xMfH8/DDz/Mvn37ePPNN039s7KyePbZZ+nUqRO9evXC29ubkydPsm7dOvr06cP8+fMZPnx4ifFZY/78+YwaNQpbW1siIiIICAjgzJkzpKSkMGvWLAYNGmTqu2jRIkaMGIGjoyMRERHUr1+fgwcPmq6pH374gQYNGtxyTEIIUSloreVlxatJkyZaaJ2YmFjRIVQKkgcDyYOB5MFA8mAgeTCQPBhUhTzs37+/xPaYGK3B8IqJsWx//vm/2t9/37J9xIi/2ufOtWz/5z//av/sM8v2fv3+al+71rK9vE5BSEiINnx1NhcZGakBvWfPHou2s2fPmr3PyMjQV69etegXHx+vbWxs9MiRIy3a/Pz8tJ+fX5njzcjI0La2trrgd9jp06drQL/yyisW/dPT0zWgAT1+/Pgix+zUqZMG9Ntvv23RdvbsWZ2dnW16X1y+jIr6XHPnztWA/vvf/67PnTtn1pabm6tPnDhR7HhGZTkfjz32mAb05MmTzbZnZ2fr8PBwrZTSu3fvNm2/evWqPnbsmMW4586d04GBgdrT01NfuXKl1BgLHz89Pd20bd++fdrOzk57enrqvXv3WuxT8Pi//fabtre3140aNdIZGRlm/RISErSNjY0eMGCA1fEIIUR5K+07hBGQoq2oy8gthEIIIYQQQtwiZ2dni21eXl5m7423gxUWFhZGYGAg8fHx5RbPwoULycvLY+jQoaZtDz/8MA4ODsTGxpKXl1fkfrVr17aYZQawa9cuduzYQVBQEC+99JJFu5eXF05OTrcU84wZMwCYO3cuHh4eZm22trbUqVPH6rFKOx+ZmZksWbKEdu3aMXbsWLN+Tk5OTJ48Ga01S5cuNW13dHSkXr16FuN6eHgwbNgw/vzzT5KTk62OsSizZ88mNzeXV199lcDAQIv2gsefPXs2OTk5fPjhhxYLwXfv3p2IiAjWrVvHxYsXbykmIYSoLOQWQiGEEEIIIW7SkCFDWLlyJe3btycqKopu3brRuXPnIgsdWms+++wzFi9ezM8//8yff/5pVki6mYXai5Kfn09sbCw2NjY8+uijpu01a9akX79+rFy5kq+//pqIiAiLfVu1alVkke2HH34AIDw8HBub8v8b+OXLl9m7dy+1a9emdevWNz2OtecjOTmZvLw8lFJMmDDBYpycnBwAUlNTzbbv27eP9957j2+//ZaTJ09y9epVs/bjx4+b/r148WKL9a1CQ0PN1gIrzJjn3r17l/ZR+f777wHYunVrkYWzM2fOkJeXx4EDB2jbtm2p4wkhRGUnBSwhhBBCCHHTJkwwvIozZYrhVZx58wyv4ixdangVZ926kuMroVZQLiIjI1m/fj1TpkwhNjaWuXPnAtC2bVsmTZpEr169TH2ff/55pk2bRp06dQgPD6du3bqmmULGNaPKQ3x8PEeOHDEdo6DHH3+clStXMm/evCILWD4+PkWOee7cOQCL8cpLeY1v7fnIzMwEDIWskmZNXbp0yfTvH374ge7du5Obm0uPHj2IiIjA3d0dGxsb9uzZw5o1a7h27Zqp/+LFi02L2RdUUgGrLHkwfob33nuvxH4FP4MQQtzNpIAlhBBCCCHELejbty99+/bl8uXL7Ny5k/Xr1zN79mz69evH7t27adGiBWfOnGH69Om0bNmSHTt24ObmZjZGUU+9u1nGxdvj4+PNnpZY0IYNGzh27Bj169c3215cf+Pi8QVnGJWn8hzfmvNhvEXxueeeY+rUqVaN++abb5KdnU1iYqJFEWrSpEmsWbPGbFvBpzdaq2AemjVrVmJf42c4f/68aaF9IYSoymQNLCGEEEIIIcqBi4sL3bt3Z+rUqURHR3P9+nXi4uIASEtLIz8/n7CwMIviVUZGBmlpaeUSw6lTp1i/fj3u7u488cQTRb46d+5MXl4esbGxVo/boUMHwFAUy8/PL7W/ra0tQLFrbRXm4uJCy5YtOX36NLt377Y6rtLGLO583HfffdjY2LBt2zarxzt06BA1atQocgZVUTOtboYxz8Y4relbls8ghBB3MylgCSGEEEIIcZMSEhLIzs622H769GkAqlWrBoC/vz8A27dvNyvqXLp0iREjRpCbm1su8cTGxpKbm8uQIUNYsGBBka/FixejlGLhwoVWFaPAcAtep06d2LNnD5MnT7Zoz8zMNFsPqmbNmgAcPXrU6tifeeYZAJ566inOnz9v1pafn8/JkydLHcPa81GrVi2GDBlCSkoKEydOLDL/v//+O+np6ab3/v7+ZGVl8csvv5j1W7hwYbktwD9q1Cjs7OyYOHEi+/fvt2jPyMgw/fvpp5/G3t6e5557jgMHDlj0vX79uhS3hBBVitxCKIQQQgghxE0aM2YMhw8fJjQ0FH9/fxwcHNi1axdbtmzBz8+PwYMHA4a1pQYPHszy5csJCgoiLCyM8+fPs2nTJpycnAgKCmLPnj23FIvWmoULFwIwfPjwYvs1btyYkJAQkpKSiIuLo2/fvlaNv2TJEkJDQ4mOjuarr74iNDQUrTUHDx5k48aN/Prrr6ZCXY8ePfjiiy+IjIykT58+ODs74+fnxyOPPFLs+MOHD2f79u188sknBAQE0L9/f7y9vTlx4gRbtmxh2LBhRS64XpC15wNg5syZHDx4kNdee41PP/2U4OBgateuzYkTJ0hNTSU5OZlly5bRsGFDAEaPHk18fDzBwcEMGjQIDw8PUlJS2L59OwMHDuTLL7+0Ko8ladGiBbNmzWLkyJG0bt2a/v37ExAQQGZmJikpKbi5uZGYmAhAs2bNiI2NZdiwYQQGBnL//ffTpEkTcnJyOHr0KNu2bcPb25tff/31luMSQojKQApYQgghhBBC3KTo6GhWrVpFSkoKmzdvxsbGhgYNGhAdHc3o0aPx9PQ09V24cCH33HMPK1as4KOPPsLb25uIiAjeeOMNHnzwwVuOZfPmzaSlpdG6dWvatGlTYt8RI0aQlJTEvHnzrC5gNWzYkJ9++ol3332X1atXM3PmTJycnPD392fMmDHUqlXL1Hf48OEcOXKE5cuX8+6775Kbm0tISEiJBSylFB9//DFhYWHMmzePzz//nGvXrlGnTh26dOlS5KLzhZXlfLi7u7N161bmzZvH0qVL+eqrr7h69Sq1a9cmICCADz74wGwR/vvvv59169bx5ptvsmLFCmxtbbnvvvtITEwkLS2tXApYYDg3LVu25P333ycpKYnVq1fj5eXFvffea1GY/Ne//kWrVq2YMmUKiYmJbNy4ERcXF3x9fRk4cCBRUVHlEpMQQlQGSmtd0THcFZo2bap/++23ig6jwiUlJZX45JT/FZIHA8mDgeTBQPJgIHkwkDwYVIU8pKam0rx584oOQwghhBB3GWu/Qyildmmt25XWT9bAEkIIIYQQQgghhBCVmhSwhBBCCCGEEEIIIUSlJgUsIYQQQgghhBBCCFGpSQFLCCGEEEIIIYQQQlRqUsASQgghhBBCCCGEEJWaFLCEEEIIIYQQQgghRKUmBSwhhBBCCCGEEEIIUalJAUsIIYQQQgghhBBCVGpSwBJCCCGEEEIIIYQQlZoUsIQQQgghhBBCCCFEpSYFLCGEEEIIIYQQQghRqUkBSwghhBBCCCGEEEJUalLAEkIIIYQQQgghhBCVmhSwhBBCCCGEsML06dNp0aIFzs7OKKWYNm3abT9mTk4OMTExBAQE4OjoiFKK1atX3/bj3m7+/v74+/tXdBgVaujQoSilOHz4cEWHAsCFCxd45pln8Pf3x87ODqUUe/bsISkpCaUUEyZMqOgQTW5nTIsXL0YpxeLFi8t97FtR2a4XISqCXUUHIIQQQgghRGW3fPlynn32WVq3bs3o0aNxdHSkQ4cOt/24U6ZM4Y033qBr164MGjQIe3t7mjVrZvX+x44dw9/fn/z8fMaPH8/bb799G6P9S2hoKFu3bkVrfUeOJ27d2LFjmTt3Lv369eORRx7B1tYWHx8fzp07V9GhCSEEIAUsIYQQQgghSrV+/XrTT19f3zt6XFdXVzZt2oSDg0OZ91+wYAH5+fkopVi0aBFvvPEGdnYV/ytAQkJCRYdQ4SZNmsS4ceOoW7duRYcCGK61Jk2asG7dOrPt7u7upKam4uXlVUGRCSGEQaW9hVApNVApNUMptU0pdUEppZVSS25hvC5Kqa+UUieVUtdu/NyolOpTnnELIYQQQoiq58SJEwB3tHhlPG7NmjVvqniVl5dHbGws7u7ujBw5klOnTrF27drbEGXZNWrUiEaNGlV0GBWqTp06NGvWDHt7+4oOBTBca3Xq1LHYXq1aNZo1ayYFLCFEhau0BSzgFeBpIAg4fisDKaVeAb4FugIbgCnAOsATCL2lKIUQQgghRJU1YcIElFIkJiYCoJQyvYy2bdvGAw88QL169XB0dMTHx4cOHTrw+uuvm4114MABxo0bR7t27fD29sbR0RE/Pz+efPJJMjIyzPoa17tJT0/nyJEjpmOWZd2ouLg4MjIyiIqK4t///jcA8+fPL7Lv4cOHUUoxdOhQDhw4QFRUFLVq1cLGxoakpCRTv6ysLF5++WVatmxJtWrV8PDwoFWrVowbN47Lly+bxtm6datFvkJDQ03jlLQG1ooVK+jRowc1atTAyckJf39//vnPf5KSkmLV57b2fABcuXKFSZMmERQUhIuLC66urnTs2JFly5ZZ9L1+/TozZ86kT58++Pn54ejoSI0aNejZsydxcXFWxVZQSWsa/fjjj0RFRVG3bl0cHR2pU6cOYWFhfP755xZ9d+7cycCBA/Hx8cHBwYH69evz1FNPmYqupQkNDUUphdaarVu3WpyvotabWrlyJUopOnToQE5Ojtl4e/fupVq1avj6+nLmzBmztoyMDJ5++mnuueceHB0dqVmzJhERESQnJxcZ2+nTp3niiSeoXbs2zs7OBAUF8fHHH1v1uYpyq9fWrl27ePDBB6lVq5bpv99///vfnDx50qKvMa9FKWmdrc2bN9OlSxdcXFyoUaMGAwYM4Ndffy02prVr19KjRw/q1KmDo6Mjvr6+hISEMGvWLKs+kxB3k4qfP1y854AM4BAQAiTezCBKqYeAicBmIFJrfbFQe+X4k4cQQgghhKh0jL/EL168mCNHjhATE2PWvmHDBvr27Yu7uzsRERHUrVuXrKwsUlNTmTVrlln/lStXMmfOHLp160anTp1wcHBg3759LFiwgHXr1pGSkmK6nWzAgAH4+/ubFoofPXo0ANWrV7c69nnz5gGGQknLli1p06YNGzdu5MiRI/j5+RW5z++//0779u1p0qQJQ4YMITs7G3d3dwDS09Pp1q0bR44coW3btowaNYr8/HwOHDjABx98wMiRI6levToxMTFF5qu04pvWmscff5yPP/4YLy8vIiMj8fb2JiMjg8TERJo2bUq7du1KHKMs5+PcuXN0796d3bt306ZNG4YNG0Z+fj7x8fE8/PDD7Nu3jzfffNPUPysri2effZZOnTrRq1cvvL29OXnyJOvWraNPnz7Mnz+f4cOHlxifNebPn8+oUaOwtbUlIiKCgIAAzpw5Q0pKCrNmzWLQoEGmvosWLWLEiBE4OjoSERFB/fr1OXjwoOma+uGHH2jQoEGJxxs6dCihoaG8/vrr+Pn5MXToUKDk8xUZGcl//vMfPvroI15++WXeffddwFAQjIqK4tq1ayxZsoRatWqZ9vnpp58ICwsjKyuL8PBwIiMj+eOPP1i9ejXBwcGsWrWKPn3+ujkmMzOTTp06kZaWRnBwMMHBwZw8eZKRI0cSFhZWppyWx7W1fv16HnzwQbTWDBw4ED8/P3bt2sXs2bNZs2YN33333S0/mODLL78kKioKBwcHoqKiqFOnDtu3b6djx47ce++9Fv3nzZvHU089hY+PDw888ABeXl6cOXOGX375hUWLFpkK10JUGVrrSv/CMEtKA0vKuJ8NkAZcBrxvJYYmTZpooXViYmJFh1ApSB4MJA8GkgcDyYOB5MFA8mBQFfKwf//+Ettj0tI0iYmaxEQdk5Zm0f78wYOm9vePHrVoH/Hrr6b2ucePW7T/c98+U/tnp05ZtPf75RdT+9qzZy3aE7OySozfWiEhIdrw1dlcZGSkBvSePXss2s4WiicjI0NfvXrVol98fLy2sbHRI0eOtGjz8/PTfn5+ZY43IyND29ra6oLfYadPn64B/corr1j0T09P1ze+b+vx48cXOWanTp00oN9++22LtrNnz+rs7GzT++LyZVTU55o7d64G9N///nd97tw5s7bc3Fx94sSJYsczKsv5eOyxxzSgJ0+ebLY9Oztbh4eHa6WU3r17t2n71atX9bFjxyzGPXfunA4MDNSenp76ypUrpcZY+Pjp6emmbfv27dN2dnba09NT792712Kfgsf/7bfftL29vW7UqJHOyMgw65eQkKBtbGz0gAEDrI4H0CEhIRbbExMTNaBjYmLMtl+9elW3bt1aK6V0XFyc1lrroUOHakC/9tprZn1zcnJ0o0aNtKOjo05KSjJrO378uPb19dU+Pj5m/32MGDFCA3r06NFm/ZOTk7WdnV2RMRWnLNfWokWLNKAXLVpk2nbx4kVds2ZNbWNjo7/99luz/d955x0N6F69epltL+m/geKOUaNGDW1nZ6eTk5PN+o8ePdr032fB66VNmzbawcFBnz592uIYha93ISpCad8hjIAUbUVdpjLfQlgeOgENgW+AP5VSfZVSLymlnlVKdazg2IQQQgghRBXh7Oxssa3wmkHG28EKCwsLIzAwkPj4+HKLZ+HCheTl5Zlm0wA8/PDDODg4EBsbS15eXpH71a5d22KWGRhundqxYwdBQUG8B6uVowAAIABJREFU9NJLFu1eXl44OTndUswzZswAYO7cuXh4eJi12draFrk+U3FKOx+ZmZksWbKEdu3aMXbsWLN+Tk5OTJ48Ga01S5cuNW13dHSkXr16FuN6eHgwbNgw/vzzz2JvhbPW7Nmzyc3N5dVXXyUwMNCiveDxZ8+eTU5ODh9++KHFQvDdu3cnIiKCdevWcfHixcLDlAtHR0dWrFiBi4sLjz76KO+//z6LFy+ma9euvPbaa2Z9v/76a37//Xf+7//+j5CQELM2X19fxo4dy6lTp0yL++fk5PDZZ5/h5uZmdusiQLt27RgyZEiZYr3Va2vNmjVkZmYSFRVFly5dzNrGjBmDv78/mzZt4ujRo2WKq/AxsrKyePjhhy1mg02YMMEibiM7O7si11GTNctEVVSZbyEsD3+/8fM08BPwt4KNSqlvgYFa67N3OjAhhBBCCHH3GzJkCCtXrqR9+/ZERUXRrVs3OnfuXGShQ2vNZ599xuLFi/n555/5888/zQpJN7NQe1Hy8/OJjY3FxsaGRx991LS9Zs2a9OvXj5UrV/L1118TERFhsW+rVq2KLLL98MMPAISHh2NjU/5/A798+TJ79+6ldu3atG7d+qbHsfZ8JCcnk5eXZ7G2k5FxXafU1FSz7fv27eO9997j22+/5eTJk1y9etWs/fjxv5buXbx4scX6VqGhoWZrgRVmzHPv3r1L+6h8//33AGzdurXIwtmZM2fIy8vjwIEDtG3bttTxbkZAQABz585lyJAhvPjii3h5ebF06VJsbW2LjPXIkSNF5vvgwYOAId99+vTh119/5cqVK3Tp0qXIwk1oaKjVa2GVx7X1008/AYbCYGF2dnZ07dqVw4cPs3v37lJv2SztGIULfGAokgYFBZnWljMaMmQIY8aMITAwkKioKEJCQujcuTPe3t43FYMQlV1VL2AZb7oeCaQDPYGdgB+GhdzDgS8oZiF3pdSTwJMA3t7eZgtY/q+6dOmS5AHJg5HkwUDyYCB5MJA8GEgeDKpCHjw8PEqcwTHGy4sxBf7SX7jvhNq1mVC7drHtU3x9mVLgyX6F2+fWr8/c+vWLbV/q7w8F1p0p3N7Wzq5cZqAYC02Fx+rVqxeff/45M2fOJDY2lrlz5wLQunVrYmJizH7hHTduHLNmzcLHx4fu3bvj6+trmrW0dOlSjh49ajG+4c4Ky+OWxLjOVY8ePXB3dzfbNyoqipUrVzJr1iy6detm2n7p0iXAUOQq6linT58usb2w4vJlVPhzGRccr1Onzi2dL2vPh3HR/OTk5BJnTZ0/f94Uz48//sgDDzxAbm4uISEh3H///bi5uWFjY8N///tfvv76a7P+CxcuZPv27WbjXbt2zVRMMhbJLl26ZNonKysLwOK8FeXsWcPf4N97770S+505c8bqnObl5Vn0vXLliin2osbp2LEj7u7uXLhwgf79+xcZ+6lTpwD44osvSjx+ZmYmFy9eNC2KXtz1ZlyXrbiYCirrtWUsSl69etXU/48//gCK//9hzZo1ATh58qSpvaT/Bko6hpubW4nHKHi9jBgxAhcXFxYsWMD06dOZNm0aSimCg4OZOHEibdq0KfXzCnE7Xb16tVy/B1X1Apax9K8wzLT6+cb7fUqpfwAHgBClVEet9feFd9ZazwPmATRt2lSX9NeS/xVJSUkl/tXof4XkwUDyYCB5MJA8GEgeDCQPBlUhD6mpqbi5uVV0GBXOOKOkqFw89NBDPPTQQ1y+fJmdO3eyfv16Zs+ezaBBg9i9ezctWrTgzJkzzJkzh5YtW7Jjxw6LcVauXFnk+ManmJXlHCxZsgSAhIQE0y/6hW3evJlz585R/0Zx0NXVFTDMAivqWLVvFCEzMzOtiqWkfIHl5zLOkDp58uQtX2/WnA8fHx8AnnvuOaZOnWrVuB988AHZ2dkkJiZa/Hc9adIkvv76a5ycnEzxb9u2rcTxjLd9ubq6mvapUaMGaWlpXLhwAd8Chd2ieHp6AoYiW3HnuaxsbW0t8l+tWjXAcMtg4TatNYMGDeLChQt4eXmxePFiHn30Ubp27WrWz3g725o1a4qc+VeY8Za+4q63CxcuFBtTYWW9toxF5YLn0hj/hQsXihwjMzMTAB8fH1O78fw6OztjZ2f+a7exgFXUMS5evFjiMQpeLwBPPfUUTz31FOfOnWPHjh2sWrWK2NhYIiMjSU1NNVtIX4g7zcnJ6ZZm1RZW1dfA+vPGz7QCxSsAtNbZgHGhgfvuaFRCCCGEEKLKcXFxoXv37kydOpXo6GiuX79OXFwcAGlpaeTn5xMWFmbxy2lGRgZpaWnlEsOpU6dYv3497u7uPPHEE0W+OnfuTF5eHrGxsVaP26FDBwDi4+PJz88vtb+xgFXcWluFubi40LJlS06fPs3u3butjqu0MYs7H/fddx82NjalFpkKOnToEDVq1CiyKF341q6bZcyzMU5r+pblM5S39957jw0bNjBkyBC2bNmCvb09Dz/8sGk2kVFZY23WrBnVqlVjz549nD9/3qK9LDM6yuPaMv4CXtRxc3NzTTPtCs54MhYYjx07ZrFPSkqKxTbjvkVdS+fPn2fPnj0lxli9enXT0zCHDh1KVlZWhV4bQtwOVb2A9duNn+eKaTcWuCxXeRRCCCGEEKIUCQkJZGdnW2w33nJnnL3if+M2x+3bt5sVdS5dusSIESPIzc0tl3hiY2PJzc1lyJAhLFiwoMjX4sWLUUqxcOFCq4pRAG3btqVTp07s2bOHyZMnW7RnZmaarQdlvN2pLItaP/PMM4BhRknhokV+fr7ptrKSWHs+atWqxZAhQ0hJSWHixIlF5v/3338nPT3d9N7f35+srCx++eUXs34LFy4stwX4R40ahZ2dHRMnTmT//v0W7cZbHwGefvpp7O3tee655zhw4IBF3+vXr9/WAsbOnTt55ZVXaNy4MbNnz+Zvf/sbH3zwAcePH2fo0KGm20QB+vfvT6NGjfjoo4/45ptvihzv+++/N92uaG9vz5AhQ7h48aLFmlkpKSl89tlnZYr1Vq+tAQMGUKNGDZYtW2Zap8xo2rRppKWl0bNnT7P1r+67zzBHYv78+Wb9ExISWLZsmcUx+vfvj6enJ0uXLrUocE2YMKHIQt6GDRuKvHbPnDkD/HW9C1FVVPVbCL8FcoEApZSD1vp6ofaWN34evqNRCSGEEEKIKmHMmDEcPnyY0NBQ/P39cXBwYNeuXWzZsgU/Pz8GDx4MGG4tGjx4MMuXLycoKIiwsDDOnz/Ppk2bcHJyIigoqNQZFqXRWrNw4UIAhg8fXmy/xo0bExISQlJSEnFxcfTt29eq8ZcsWUJoaCjR0dF89dVXhIaGorXm4MGDbNy4kV9//dVUqOvRowdffPEFkZGR9OnTB2dnZ/z8/HjkkUeKHX/48OFs376dTz75hICAAPr374+3tzcnTpxgy5YtDBs2rMgFwAuy9nwAzJw5k4MHD/Laa6/x6aefEhwcTO3atTlx4gSpqakkJyezbNkyGjZsCMDo0aOJj48nODiYQYMG4eHhQUpKCtu3b2fgwIF8+eWXVuWxJC1atGDWrFmMHDmS1q1b079/fwICAsjMzCQlJQU3NzcSExMBwyyl2NhYhg0bRmBgIPfffz9NmjQhJyeHo0ePsm3bNry9vfn1119vOa7Czp07x+DBg1FKsXz5ctOswpEjR5KQkMCXX37J1KlTGTNmDGAoSK1cuZLw8HD69u1Lp06dCAoKolq1ahw7dozk5GTS0tI4efKkqejy9ttvk5CQwLRp00hJSSE4OJiTJ0+yYsUK+vTpw9q1a62O91avLVdXV2JjY3nooYcICQnhoYceokGDBuzatYuNGzfi4+NjWm/N6PHHH+e9995j0qRJ/Pzzz7Ro0YIDBw4QFxfHP/7xD7766iuLY8ybN8/0pMOoqCjq1KnD9u3b2bt3L127duXbb78122fw4ME4OTkRHByMv78/Wmu2bdtGcnIybdu2pWfPnlbnSIi7gta60r8wLLKugSXFtNsDzYBGRbQtubHvm4W29wLyMczOql5aDE2aNNFC68TExIoOoVKQPBhIHgwkDwaSBwPJg4HkwaAq5GH//v0VHUKlEBISog1fnc2tWLFCDx48WDdu3Fi7uLhoNzc3HRgYqKOjo/WZM2fM+l6+fFlHR0frRo0aaUdHR12vXj3973//W//xxx/Fju/n56f9/PysinHjxo0a0K1bty6172effaYBHRERobXWOj09XQP6scceK3G/P/74Q48dO1Y3adJEOzo6ag8PD92qVSsdHR2tL1++bOqXm5urx48frxs2bKjt7Ow0oENCQqz6XEuWLNFdu3bV7u7u2tHRUfv7++uHH35Y79q1q9TPVZbzobXW165d0zNmzNAdO3bU7u7u2sHBQdevX193795df/DBB/qPP/4w679u3Trdvn177erqqj08PHSvXr301q1b9aJFizSgFy1aVGqMRo899pgGdHp6ukXbjh07dGRkpPb29tb29va6Tp06Ojw8XH/xxRcWfX/55Rf92GOP6QYNGmgHBwft6empAwMD9ZNPPqkTEhKsjqfwOTJKTEzUgI6JiTFti4yM1ICeOnWqRf9z587phg0bant7e71z506zttOnT+uXXnpJBwYGamdnZ+3i4qIbN26sH3zwQf3pp5/qnJwcs/4nT57Ujz/+uPby8tJOTk66VatWetGiRUXGZA1rrq2SzuWPP/6oBwwYoL28vLS9vb2uX7++HjlypD5+/HiRx9u7d6/u3bu3dnV11S4uLjokJEQnJSWVeIyNGzfqzp07a2dnZ129enUdERGhU1NTi7xeZs+erQcMGKAbNmyonZ2dtaenpw4KCtKTJ0/WFy5cKFNuhLgdrP0OAaRoK2pDSheY2lmZKKUGAANuvPXB8MTANMA4D/YPrfULN/r6Y3jK4BGttX+hcWoB3wGNb+z7I4anEP4DQ2HrYa11yY/DwLCI+2+//VZatyqvKixGWx4kDwaSBwPJg4HkwUDyYCB5MKgKeUhNTaV58+YVHYYQQggh7jLWfodQSu3SWrcrrV9lvoUwCHis0LZ7brwAjgAvlDaI1vqMUqo98AqGolUH4CLwNTBJa/1DSfsLIYQQQgghhBBCiIpVaQtYWusJwAQr+x4GVAntWcDzN15CCCGEEEIIIYQQ4i5S1Z9CKIQQQgghhBBCCCHuclLAEkIIIYQQQgghhBCVmhSwhBBCCCGEEEIIIUSlJgUsIYQQQgghhBBCCFGpSQFLCCGEEEIIIYQQQlRqUsASQgghhBBCCCGEEJWaFLCEEEIIIYQQQgghRKUmBSwhhBBCCCGEEEIIUalJAUsIIYQQQgghhBBCVGpSwBJCCCGEEEIIIYQQlZoUsIQQQgghhBBCCCFEpSYFLCGEEEIIIawwffp0WrRogbOzM0oppk2bdtuPmZOTQ0xMDAEBATg6OqKUYvXq1bf9uOUpKSkJpRQTJkyo6FDMLF68GKUUixcvruhQhBBCWEEKWEIIIYQQQpRi+fLlPPvsszg5OTF69GhiYmLo0KHDbT/ulClTeOONN/D19eWFF14gJiaGZs2albjP0KFDUUqhlOKbb74pss+ECRNQSrFgwYIi9y2pqGPct7IVpIQQQlRtdhUdgBBCCCGEEJXd+vXrTT99fX3v6HFdXV3ZtGkTDg4OZd5/7NixhIeHY2trexuiE0IIIe4cmYElhBBCCCHKJPdaLvl5+RUdxh114sQJgDtavDIet2bNmjdVvGrcuDH79u0jNjb2NkQmhBBC3FlSwBJCCCGEEFbT+ZqsQ1mc3X+WaxevVXQ4t53xdrnExEQA0615SilTn23btvHAAw9Qr149HB0d8fHxoUOHDrz++utmYx04cIBx48bRrl07vL29cXR0xM/PjyeffJKMjAyzvsZb+dLT0zly5IjpmP7+/lbH/uqrr1KtWjVee+01Ll++fPNJuE127drFs88+S6tWrahRowZOTk4EBAQwZswY/vzzT4v+BdesSkxMJDQ0FDc3N9zd3enbty+pqalFHufQoUM89NBDeHp64uLiQqdOnfj666/LHO/FixeZOHEiLVu2xN3dHTc3Nxo1akRUVBS7du0y9Tt8+DBKKYYOHcrhw4cZPHgwXl5eODk50a5dO9NsvsKuXbvGO++8w7333ku1atVwd3enS5cufP7552b9Ll26hIODA507dzbbnp2djZOTE0opPv30U7O2WbNmoZSSYqYQ4q4mtxAKIYQQQgirXTx5kdzsXACyDmZR+97a2NhV3b+JhoaGAobiyZEjR4iJiTFr37BhA3379sXd3Z2IiAjq1q1LVlYWqampzJo1y6z/ypUrmTNnDt26daNTp044ODiwb98+FixYwLp160hJSaFu3boADBgwAH9/f9NC8aNHjwagevXqVsfu6+vLmDFjmDhxIu+++65FQa2izZ8/n1WrVhESEkLPnj3Jy8vjp59+YurUqcTFxbFz507c3Nws9lu/fj1r1qyhd+/ejBw5kv379/PNN9+QnJzM/v378fLyMvU9ePAgHTt2JDMzk969exMUFMShQ4cYMGAAvXv3tjpWrTX3338/O3bsoGPHjgwfPhw7OzuOHTtGUlISXbp0oW3btmb7HDlyhPvuu4977rmHRx55hKysLFasWEH//v3ZvHkz3bp1M/W9fv064eHhbN26lWbNmvGf//yHK1eu8OWXXxIVFcWePXt4++23AXB1deW+++5j586dXLx40ZSj7777jmvXDEXlhIQEHnnkEdP4W7ZsAaBHjx5Wf2YhhKh0tNbysuLVpEkTLbROTEys6BAqBcmDgeTBQPJgIHkwkDwYSB4MqkIe9u/fb/r3tUvX9PHk46bXxVMXtY6J0Rqse40YYXmAESOs3z8mxnL/fv3Kvs9NCAkJ0YavzuYiIyM1oPfs2WPRdvbsWbP3GRkZ+urVqxb94uPjtY2NjR45cqRFm5+fn/bz8ytTrI899pgG9KZNm/TFixd17dq1tYuLiz5x4oSpT0xMjAb0/Pnzi9y3f//+OiYmpsiXMRcxVuY2MTGxyP6HDx/Wubm5Fv0XLFigAf3OO++YbV+0aJEGtK2trd68ebNZ27hx4zSgJ0+ebLa9V69eGtDTpk0z27569WoNaEAvWrSo1M/wyy+/aEAPGDDAoi0vL09nZWWZ3qenp5vGnjBhglnfDRs2aED37t3bbPvbb79t2p6Tk2Pafvr0ae3n56cB/d1335m2v/rqqxrQ69evN8uBra2t7tatm65Xr55ZfDVr1tT33HNPqZ9TCCHKU8HvECUBUrQVdZmq++cyIYQQQghRbnS+5lz6OdN7BzcHXGq5VGBElYuzs7PFtoIzgQDq1q2Lo6OjRb+wsDACAwOJj48v97hcXV15/fXXuXz5Mq+++qrV+61Zs4bXX3+9yNfWrVvLJTY/P78iF5cfNmwY7u7uxeZj8ODBFjOJnnzySQB+/PFH07aMjAw2bdpEw4YNefrpp8369+/fn5CQkDLHXNR5trGxwdPT02K7n58fr7zyitm28PBwGjRoYBYnQGxsLEoppk6dip3dXzfJ1KpVy3TeCj4x0vj5ExISTNsSEhJo27YtDz74IBkZGRw4cACAPXv2kJmZKbOvhBB3PSlgCSGEEEKIUl08cZHcq4ZbB5WNorp/dbN1oP5XDRkyBID27dszcuRIVqxYYbGelZHWmiVLltCzZ0+8vb2xs7MzrW313//+l+PHj9+WGIcPH06LFi1YtGgR//3vf63aZ9GiRcX+BbzwbZQ3Kycnh5kzZxIcHEyNGjWwtbVFKYWNjQ0XLlwoNh/t2rWz2Fa/fn0As7Wzdu/eDUBwcHCRhTLj7aHWaNGiBUFBQSxbtozOnTvz7rvvsmPHDq5fv17sPkFBQUUet379+mZxXrx4kUOHDuHr60uzZs0s+nfv3t3s8wB07NgRZ2dnUwHr/Pnz/PTTT/To0cPU39hmvH3QuF0IIe5WsgaWEEIIIYQo0fXL17l06pLpvXs9d+wcb3yNnDDB8LpZ8+YZXjdr3bqb37ccREZGsn79eqZMmUJsbCxz584FoG3btkyaNIlevXqZ+j7//PNMmzaNOnXqEB4eTt26dU0zeoxrbN0Otra2vPvuu/Tr14+xY8cSFxd3W45TVlFRUaxatYp77rmH/v374+PjY5qhNm3aNNN6ToUVtQ6YcdZSXl6eadv58+cBqF27dpHj+Pj4WB2rra0tW7Zs4Y033uDLL7/kpZdeAsDNzY3HHnuMSZMm4erqWmqcxljz8/96iqcxzjp16hTZ37j93LkCMyAdHAgODmbz5s2cOXOG77//nry8PHr06EHz5s3x9fUlISGBUaNGkZCQgFJKClhCiLueFLCEEEIIIUSxtNacP3Le9N7BzYFq3tUqMKLKp2/fvvTt25fLly+zc+dO1q9fz+zZs+nXrx+7d++mRYsWnDlzhunTp9OyZUt27NhhsTj5smXLbnuM3bt3Z8OGDWzatOm2HssaKSkprFq1ip49e/LNN99gb29vasvPz+fdd9+95WN4eHgAcPr06SLbT506VabxPD09+eCDD/jggw84dOgQW7duZe7cucycOZNz585ZPPmvrHEWF8/JkyfN+hl1796dTZs2sWXLFnbs2IGjo6PpyYTdunUjLi6Oa9eusW3bNgIDA6lVq9ZNxSeEEJWF3EIohBBCCCGKdf3idXKu5BjeKKjuJ7cOFsfFxYXu3bszdepUoqOjuX79umm2U1paGvn5+YSFhVkUrzIyMkhLS7vt8b3//vsopXjxxRfNZgBVhEOHDgEQERFhVrwCwzpW2dnZt3yM1q1bA7B9+3azmVlGSUlJNz1248aNeeKJJ9i6dSuurq6sWbPmpsdyc3OjUaNGHD9+nIMHD1q0JyYmAtCmTRuz7QXXwdqyZQudO3fGycnJ1JaVlcXs2bO5fPmyrH8lhKgSpIAlhBBCCCGKdCHjAlfPXTW9d6vjhp2TTOAvKCEhochii3HWT7Vqhtlq/v7+gGUx5dKlS4wYMYLc3NzbHmvr1q3517/+xc8//3zbZ3yVxpiPwkWkM2fO8J///KdcjlGvXj169epFeno6M2fONGtbs2ZNmRajT09PZ9++fRbb//zzT65du1bk4u5lMWzYMLTWvPjii2bXxx9//MHEiRNNfQpq27Yt1atXZ82aNezbt8+sSGX896RJkwBZ/0oIUTXINxAhhBBCCGFBa836ketp+HRDAOyc7HD1cS1lr/89Y8aM4fDhw4SGhuLv74+DgwO7du1iy5Yt+Pn5MXjwYMCw3tLgwYNZvnw5QUFBhIWFcf78eTZt2oSTkxNBQUHs2bPntsf71ltv8cUXX5hmQFWUv//973Tu3JmVK1fSqVMngoODOX36NHFxcTRt2hRfX99yOc5HH31Ex44dGT16NBs3bqRVq1YcOnSIVatW8cADD7DOyjXUfv75Z/7xj3/Qtm1bWrZsia+vL2fPnmXNmjXk5OSY1sS6WS+88AJxcXGsWbOGVq1a0adPH65cucIXX3zBmTNnGDt2LMHBwWb72NjYEBISYpr9VbCA1aBBAxo1asTvv/+Ora3tTT1xUQghKhuZgSWEEEIIISz8tOAnDn791+1MHn4eKBu5dbCw6Ohoevfuzb59+1iwYAFz5szh9OnTREdHk5ycjKenp6nvwoULiY6OJjs7m48++oj4+Hj69evHjh07LNY3ul3q16/P6NGj78ixSmJra8vatWsZNWoUJ06cYPr06Wzfvp3hw4cTHx9vcVvhzQoICOCHH37gwQcf5LvvvuPDDz/k2LFjrF69msjISKvHadeuHePHj8fR0ZENGzYwZcoU4uLiaNu2Ld988w3PP//8LcXp4ODApk2beOuttwCYMWMGH3/8MQEBASxdupTJkycXuZ+xaOXu7m7xdEZjW9u2be/Y9SWEELeT0lpXdAx3haZNm+rffvutosOocElJSWV65HBVJXkwkDwYSB4MJA8GkgcDyYPB3ZqHP9P+ZPa9s8m5nENYXBgtAlvgUV9+ARZCCCGE9VJTU2nevHmp/ZRSu7TW7UrrJzOwhBBCCCGESX5ePqsfW03OZcPC7bb2trjVdStlLyGEEEKI20sKWEIIIYQQwmTPoj0c3X4UAGWrqFazGjY28pVRCCGEEBWr0n4bUUoNVErNUEptU0pdUEpppdSSchj3kRtjaaXU8PKIVQghhBCiKsj+M5uE8Qmm98HjgrF1tK3AiIQQQgghDCptAQt4BXgaCAKOl8eASqn6wAzgUnmMJ4QQQghRlSRNSOLKH1cA8GjgQZfoLhUckRBCCCGEgVUFLKVUdaVUX6VUJ6WUKtTmopR67TbE9hzQBHAHRt3qYDfiXgRkAnNudTwhhBBCiKrkzN4zJH+UbHofNiUM+2rl8yQ4IYQQQohbVWoBSykVCKQCa4DtQLJSyq9AF1cgprwD01onaq0P6vJ7TOIzQHfgceByOY0phBBCCFElxD8fj84zfO1q2L0hzR8s/alBQgghhBB3ijUzsCYB3wMeQF0gDfhOKRVwOwMrT0qp5sA7wIda628rOh4hhBBCiMrk6HdHSduUBhgWbr//w/spNOleCCGEEKJCWVPA6gC8qrW+rLU+qbUeBHwOJCmlmtze8G6dUsoO+BQ4CkRXcDhCCCGEEJXOtxP/+vvevf+6l1ota5XY/9q1a+Tm5t7usIQQQgghTOys6OMImN3Gp7V+/saaUluBf96OwMrRa0BrIFhrnV2WHZVSTwJPAnh7e5OUlFT+0d1lLl26JHlA8mAkeTCQPBhIHgwkDwaSB4O7IQ8X9l/g9/jfDW9swKGHg1nMHh4eXLx40fQ+Pz+fo8cyyMvX+PrUwtnZ+Q5HLIQQQoi7wdWrV8v1e5A1BazfgHbA/oIbtdbPKaVsMKyNVSkppe7DMOtqitb6+7Lur7WeB8wDaNq0qQ4NDS3fAO9CSUlJSB4kD0aSBwPJg4HkwUDyYCCvhJV5AAAgAElEQVR5MLgb8rD0/aWmf//tn3+jzyN9zNpTU1Nxc3MzvT9y5Ah5jh4oBycyjmdw799aYmdnzVdKIYQQQvwvcXJyonXr1uU2njW3EK6imFlWWutngSVApVskocCtgweAVys4HCGEEEKISud48nEOfn3Q8EZBl5e7lNg/MzOTzMvXsXF2Jf/KeerV9ZXilRBCCCHuiFILWFrrSVrr3iW0/0drbU0h7E5zBZoAzYGrSiltfPHXUxPn39g2rcKiFEIIIYSoANcuXmPVI6tM7wMfCsS7uXex/bOzszl6/BR2bl7kX7uCu6PC27v4/kIIIYQQ5akq/8nsGrCwmLY2GNbF2o7hFsky314ohBBCCHG30lqz/sn1ZP6WCYB9NXtC3wgttn9eXh6/p6Vj41EbnZ+H3dVz+DdrKk8qFEIIIcQdc0szp5RS9ZRSU5RSCUqp35RS/8/efcdVXf0PHH8d9hIcoAgquE0td25BceRIDVMcv9JSS5uW5coCNWc5snKH2tfMlVtREdEc5czKlaGAIuYiFMHBOL8/rty83osy1ez9fDw+D/uc8/58Pu/PuRe693DO+Zy2sJ3Kr2Tvk4etUqqKUqp8ZpnW+obWup+lDVh7J2zhnbKlBZ2jEEIIIcTj4sDMAxxZcsS432F2B9wru2cZHxcXR5q9K8rKhvSrFyhfrizW1tYPI9XHyvTp06latSqOjo4opZg2reAH8aemphIcHEzFihWxt7dHKcXq1asL/Lr5afv27SilCAkJedSpmFiwYAFKKRYsWPCoU3nsXLt2jXfeeQdfX19sbGxQSnH48OHH8rUsyJwe1/dInz59UEoRExPzqFMR4qHKdQeWUsofw/pS7wFNAScMa2Hdu+XqGkqpzkqpBUqpBcCwO8UNM8uUUp/fFe4NHAcicnMtIYQQQoj/igu/XWDze5uN+7X71+aZ/3smy/gbN25w5fpNrBxcSL9+hdIl/5tPHlyyZAnvvvsuDg4ODBo0iODgYBo0aFDg1508eTKjR4/Gy8uLDz74gODgYKpUqXLfYzK/3Cql2Lhxo8WYkJAQlFLMmzfP4rH3+8Keeezj1Ikh8teQIUP48ssvefrppxk+fDjBwcF4eno+6rSEEP9xeZlCOAmwBl4GFmutM/InJaOaQO97ysrd2QBigQ/y+ZpCCCGEEE+stJtprOy1kvTb6QCUqFGC5754Lsv4ixcvcjnhbzwr+6Jv36CQrcbdPeuRWk+y9evXG//18vJ6qNd1cXEhPDwcOzu7HB8/ZMgQ2rRp858cMSdyb/369VSqVIl169aZlLu6unL8+PH/7O8BIcSjlZcphE8D32utFxVA5xVa6xCttbrP5ntXbMy9Zdk897wHRwshhBBCPBm2Dt/KxSMXAbBxtOHFJS9i62hrMTY1NZWgHr1Q9i6ggeQEfHx8/rPrXsXHxwM81M6rzOsWK1YsV51XFSpU4OjRo4SGhhZAZuJJFh8fT8mSJc3KnZycqFKlinRgCSEeibx0YP0NJORXIkIIIYQQouCcCj/F3ml7jfutP2+Ne5Wsv4R+8OGH/Gb3FFjbknbtIr5lSmFra7mz60mWOV0uMjISwDg17+6OvJ07d/L8889TqlQp7O3t8fT0pEGDBowaNcrkXCdPnmTYsGHUrVsXDw8P7O3t8fHx4bXXXiMuLs4kNnMqX3R0NLGxscZr+vr6Zjv3jz/+GCcnJz755BOSk5Nz3wgF5ODBg7z77rvUqFGDokWL4uDgQMWKFRk8eDB///23Wfzd6xFFRkbi7+9PoUKFcHV1pX379hw/ftzidaKioujatStFihTB2dmZRo0asWHDhhznm5SUxJgxY6hevTqurq4UKlSI8uXLExQUxMGDB41xMTExKKXo06cPMTExdO/eHXd3dxwcHKhbt65xNN+9bt26xYQJE3jmmWdwcnLC1dWVpk2bsmzZMpO469evY2dnR+PGjU3Kb9y4gYODA0op/ve//5nUzZgxA6XUAzsz/f39UUqhtWbHjh3G952/vz9geb2plStXopSiQYMGpKammpzvyJEjODk54eXlxcWLF03q4uLieOuttyhXrhz29vYUK1aMjh07sn//fou5Xbhwgb59+1KiRAkcHR2pWbMmCxcuvO/93M/SpUsJCAgwvvd8fX3p0aMHBw4cyNbxBw8epEuXLhQvXtz4s/zGG29w/vx5s9jMdrXkfutsbd26laZNm+Ls7EzRokXp3LkzJ06cyDKntWvXEhAQQMmSJbG3t8fLyws/Pz9mzJiRrXsS4nGXlymE6wG//EpECCGEEEIUjOt/XWfVS6uM+xXbVaTuwLpZxi9cuJDQHScp1uZN9K1kPIt64ubm9jBSfexkfnFfsGABsbGxBAcHm9Rv2rSJ9u3b4+rqSseOHfH29iYhIYHjx48zY8YMk/iVK1cya9YsmjdvTqNGjbCzs+Po0aPMmzePdevWceDAAby9vQHo3Lkzvr6+xoXiBw0aBEDhwoWznbuXlxeDBw9mzJgxTJo0yaxD7VGbO3cuq1atws/Pj5YtW5Kens6hQ4eYMmUKYWFh7N27l0KFCpkdt379etasWUPbtm0ZMGAAx44dY+PGjezfv59jx46ZjA76888/adiwIVeuXKFt27bUrFmTqKgoOnfuTNu2bbOdq9aa5557jj179tCwYUP69euHjY0NZ8+eZfv27TRt2pQ6deqYHBMbG8uzzz5LuXLleOmll0hISGDp0qV06tSJrVu30rx5c2Ps7du3adOmDTt27KBKlSq8+eabpKSksGLFCoKCgjh8+DDjxo0DwMXFhWeffZa9e/eSlJRkbKPdu3dz69YtACIiInjppZeM59+2bRsAAQEB973PPn364O/vz6hRo/Dx8aFPnz4A9+04DQwM5M033+Trr7/mo48+YtKkSQCkpKQQFBTErVu3WLRoEcWLFzcec+jQIVq3bk1CQgJt2rQhMDCQy5cvs3r1apo0acKqVato166dMf7KlSs0atSI06dP06RJE5o0acL58+cZMGAArVu3vu893UtrzSuvvMLChQtxd3cnMDAQDw8P4uLiiIyMpHLlytStm/XvRzC8B7t06YLWmhdffBEfHx8OHjzIzJkzWbNmDbt3785RZ7Mlma+9nZ0dQUFBlCxZkl27dtGwYUOeecZ83cI5c+bw+uuv4+npyfPPP4+7uzsXL17kt99+Y/78+bzxxht5ykeIx4LWOlcb4A5EAV8Dzrk9z79lq1SpkhZaR0ZGPuoUHgvSDgbSDgbSDgbSDgbSDgbSDgaPQzukp6XrhQELdQghOoQQPcljkk46n5Rl/NGjR7WL7zO6zAertceLwXrHjh06IyMj6wsE6+x/oupv4fj+OTg+2MLxHXJxTC74+flpw0dnU4GBgRrQhw8fNqu7dOmSyX5cXJy+efOmWdzmzZu1lZWVHjBggFmdj4+P9vHxyVGuvXv31oAODw/XSUlJukSJEtrZ2VnHx8cbY4KDgzWg586da/HYTp066eDgYItbZlsEBwdnK5/IyEiL8TExMTotLc0sft68eRrQEyZMMCmfP3++BrS1tbXeunWrSd2wYcM0oCdOnGhS3qpVKw3oadOmmZSvXr1aY5gcq+fPn//Ae/jtt980oDt37mxWl56erhMSEoz70dHRxnOHhISYxG7atEkDum3btibl48aNM5anpqYayy9cuKB9fHw0oHfv3m0s//jjjzWg169fb9IG1tbWunnz5rpUqVIm+RUrVkyXK1fugfeZCdB+fn5m5Vm9ljdv3tS1atXSSikdFhamtda6T58+GtCffPKJSWxqaqouX768tre319u3bzepO3funPby8tKenp4mPyv9+/fXgB40aJBJ/P79+7WNjU2O3o+zZ8/WgK5Xr55OTEw0qUtLSzP5Ocl8z939HklKStLFihXTVlZW+scffzQ5fsKECRrQrVq1MinP6vfH/a5RtGhRbWNjo/fv328SP2jQIOP7Kzo62lheu3ZtbWdnpy9cuGB2jXt/FwnxsBw7dixbccABnY1PArmeQqi1vgw8B3QH/lJKHVRKbbOwyZMBhRBCCCEekZ1jdxIdEW3YURC4KBAXTxeLsWlpafTp+xqurd8mLekyxaM2UKxYsf/sulc5YenJjPeuE+Tt7Y29vb1ZXOvWralWrRqbN282q8srFxcXRo0aRXJyMh9//HG2j1uzZg2jRo2yuO3YsSNfcvPx8bG4uPyrr76Kq6trlu3RvXt3s5FEr732GgD79u0zlsXFxREeHk7ZsmV56623TOI7deqEn1/OJ5NYep2trKwoUqSIWbmPjw8jR440KWvTpg1lypQxyRMgNDQUpRRTpkzBxuafSTLFixc3vm53PzEy8/4jIv75qhUREUGdOnXo0qULcXFxnDx5EoDDhw9z5cqVB46+ygt7e3uWLl2Ks7MzL7/8Mp9//jkLFiygWbNmfPLJJyaxGzZs4NSpU7z99ttmr4GXlxdDhgzhr7/+Mt5bamoq3333HYUKFTJ78mXdunXp1atXjnL98ssvAZg9e7bZyFJra2uLa3/dbc2aNVy5coWgoCCaNm1qUjd48GB8fX0JDw/nzJkzOcrr3mskJCTQs2dPs9FgISEhWY6ItbGxsTjVW9YsE0+KXHdgKaWqAXuAIoAzUAvwz2ITQgghhBAP2ZndZ9gest243/SjppRvXT7L+KlTpxLl9BS2RUpyLfxrli5agJVVXpZMffJlfnmuX78+AwYMYOnSpWbrWWXSWrNo0SJatmyJh4cHNjY2xjWGfv/9d86dO1cgOfbr14+qVasyf/58fv/992wdM3/+/Cz/An7vNMrcSk1N5auvvqJJkyYULVoUa2trlFJYWVlx7dq1LNvD0vSu0qVLA5isnfXLL78A0KRJE4sdZZnTQ7OjatWq1KxZk++//57GjRszadIk9uzZw+3bt7M8pmbNmhavW7p0aZM8k5KSiIqKwsvLiypVqpjFt2jRwuR+ABo2bIijo6Oxk+fq1ascOnSIgIAAY3xmXeb0wczyglKxYkVmz57NpUuX+PDDD3F3d2fx4sVmbfDTTz8BhimWISEhZltm517mmmYnTpwgJSWFmjVrWuy4ycnrmJyczJEjRyhRogS1atXK1X0eOnQIsNyeNjY2NGvWDDB9vXJ7DUudrG5ubtSsWdOsvFevXqSkpFCtWjXee+89Vq9ezaVLl3KdgxCPo7ysgTUFKAZ8AiwE4rXW6fmSlRBCCCGEyJP02+msf329YaIJ4OPng3+wf5bxf/zxB6NnLKJot09JOrSeYa92oVq1alkujG0UcmfLrTl3ttxal4dj80FgYCDr169n8uTJhIaGMnv2bADq1KnD+PHjadWqlTH2/fffZ9q0aZQsWZI2bdrg7e1tHNGTucZWQbC2tmbSpEl06NCBIUOGEBYWViDXyamgoCBWrVpFuXLl6NSpE56ensYRatOmTTOu53QvS+uAZY5aSk//5+vI1atXAShRooTF83h6emY7V2tra7Zt28bo0aNZsWIFQ4cOBaBQoUL07t2b8ePH4+JiOrIxq/XKbGxsyMj45yHumXlmNfInszwxMdFYZmdnR5MmTdi6dSsXL17kp59+Ij09nYCAAJ566im8vLyIiIhg4MCBREREoJQq8A4sgFatWuHq6sq1a9fo2rWrcU23u125cgWA5cuX3/dc169fB/L3dcxsQ0t5ZVduXq/cXiMn9/z+++/j7u7OjBkzmD59OtOmTUMphZ+fH5999tkD1/US4t8gLx1YDYGVWutP8ysZIYQQQgiRP36a+hOXjhr++m7rbMsL/3sBKxvLo6m01vQf8AauLQeSfu0SZf7+hSFDpj/MdP/V2rdvT/v27UlOTmbv3r2sX7+emTNn0qFDB3755ReqVq3KxYsXmT59OtWrV2fPnj1mi5N///33BZ5jixYt2LRpE+Hh4QV6rew4cOAAq1atomXLlmzcuNFk2lNGRoZxIfC8yBytc+HCBYv1f/31V47OV6RIEaZOnWoYqRgVxY4dO5g9ezZfffUViYmJZk/+y2meWeWT+VS7e0cftWjRgvDwcLZt28aePXuwt7c3PpmwefPmhIWFcevWLXbu3Em1atVMFlEvCFprXn75Za5du4a7uztz5syhe/fuxhFJmTLvY82aNXTs2PGB583P1zGzUzEvox1z83pljmRNS0szmSIKlju6cnvPL7/8Mi+//DKJiYns2bOHVatWERoaSps2bTh+/HiBvweEKGh5GRN+G4jJpzyEEEIIIUQ+SYxJZMeof9Ypaj6mOW6ls36K4Jo1a/g1xQ3bYqVJDJ/JgnmzLa6jIu7P2dmZFi1aMGXKFEaMGMHt27eNo51Onz5NRkYGrVu3Nuu8iouL4/Tp0wWe3+eff45Sig8//NBkBNCjEBUVBUDHjh3N3mv79u3jxo0beb5G5hSxXbt2mYzMyrR9+/Zcn7tChQr07duXHTt24OLiwpo1a3J9rkKFClG+fHnOnTvHn3/+aVYfGRkJQO3atU3K714Ha9u2bTRu3BgHBwdjXUJCAjNnziQ5OblA17/K9Nlnn7Fp0yZ69erFtm3bsLW1pWfPnly+fNkkrkGDBgDs3LkzW+etUqUKTk5OHD582Dgy6W45eR2dnZ2pXr06Fy5cyPUUv8z3laXrpqWlsWvXLsD09cpcI+3s2bNmxxw4cMCsLPNYS+vNXb16lcOHD983x8KFC9OuXTvmzp1Lnz59SEhIyHZ7C/E4y0sH1nbg2XzKQwghhBBC5AOtNRvf2kjajTQAStQoQf2362cZn5qaypCPR+HWMIiUU/vp16ExNWrUeFjp/utFRERY7GzJHDnh5OQEgK+vL2DemXL9+nX69+9PWlpagedaq1Yt/u///o9ff/21wEd8PUhme9zbCXDx4kXefPPNfLlGqVKlaNWqFdHR0Xz11VcmdWvWrMnRYvTR0dEcPXrUrPzvv//m1q1bFhd3z4lXX30VrTUffvihyfvj8uXLjBkzxhhztzp16lC4cGHWrFnD0aNHTTqpMv97/PjxQMGvf7V3715GjhxJhQoVmDlzJk8//TRTp07l3Llz9OnTJ/Mp9oBhAf3y5cvz9ddfs3HjRovn++mnn0hJSQHA1taWXr16kZSUZLaI+4EDB/juu+9ylOs777wDwOuvv27WIZaRkWEcQZWVzp07U7RoUb7//nt+/vlnk7pp06Zx+vRpWrZsSZkyZYzlzz5r+No8d+5ck/iIiAiLP4udOnWiSJEiLF682KyDKyQkxGJH3qZNmyz+Hrl48SLwz+8iIf7N8jKFcAiwVyk1DJio7/6tJIQQQgghHol9X+3jzw13RnEo6DC7Q5ZTBwHmzJnD5RL1KGTnSNqB5Xw868eHlOmTYfDgwcTExODv74+vry92dnYcPHiQbdu24ePjQ/fu3QHDmjXdu3dnyZIl1KxZk9atW3P16lXCw8NxcHCgZs2aDxxVkR/Gjh3L8uXLjSOgHpV69erRuHFjVq5cSaNGjWjSpAkXLlwgLCyMypUr4+XllS/X+frrr2nYsCGDBg1iy5Yt1KhRg6ioKFatWsXzzz/PunXZW0Tt119/5YUXXqBOnTpUr14dLy8vLl26xJo1a0hNTTWuiZVbH3zwAWFhYaxZs4YaNWrQrl07UlJSWL58ORcvXmTIkCE0adLE5BgrKyv8/PyMo7/u7sAqU6YM5cuX59SpU1hbW+fqiYvZlZiYSPfu3VFKsWTJEuMIwwEDBhAREcGKFSuYMmUKgwcPBgwdUitXrqRNmza0b9+eRo0aUbNmTZycnDh79iz79+/n9OnTnD9/3tjpMm7cOCIiIpg2bRoHDhygSZMmnD9/nqVLl9KuXTvWrl2b7Xz79evHrl27+Pbbb6lYsSKdOnXCw8OD+Ph4tm3bxquvvmrWUXY3FxcXQkND6dq1K35+fnTt2pUyZcpw8OBBtmzZgqenp3EtvEyvvPIKn332GePHj+fXX3+latWqnDx5krCwMF544QV++OEHs2vMmTPH+KTDoKAgSpYsya5duzhy5AjNmjXjxx9Nf1d3794dBwcHmjRpgq+vL1prdu7cyf79+6lTpw4tW7bMdhsJ8bjKywiskcARYCwQpZT6QSkVamH7Jn9SFUIIIYQQ93Nu/zm2DN5i3H/27WcpVb9UlvFXr15l1JSZFKrVnuu/bWH4G30oVqzYw0j1iTFixAjatm3L0aNHmTdvHrNmzeLChQuMGDGC/fv3G6cOAXzzzTeMGDGCGzdu8PXXX7N582Y6dOjAnj17LD5drSCULl2aQYMGPZRr3Y+1tTVr165l4MCBxMfHM336dHbt2kW/fv3YvHlzvk1hrVixIj///DNdunRh9+7dfPHFF5w9e5bVq1cTGBiY7fPUrVuX4cOHY29vz6ZNm5g8eTJhYWHUqVOHjRs38v777+cpTzs7O8LDwxk7diwAX375JQsXLqRixYosXryYiRMnWjwus9PK1dXVbJHuzLo6deoU6Purb9++xMTEMGHCBOrUqWNSN2/ePMqWLcvw4cONTxcEeOaZZ/j1118ZOnQoV69eZf78+cycOZODBw9Sq1Yt/ve//+Hu7m6Md3d3Z/fu3bzyyiucOHGCadOmcfjwYWbOnMl7772Xo3yVUixcuJBFixbx1FNPsWzZMqZMmcKOHTto2rRpttbl6tSpE7t376Zdu3Zs3ryZzz//nOPHjzNgwAAOHjxIuXLlTOKLFy/Ojh07aNu2LT/++CMzZ840dmB36NDB4jVefPFFNm3aRJ06dVi2bBmzZs2iaNGi/PTTT5QtW9YsfsKECTRs2JBDhw4xY8YM5s+fT2pqKhMnTiQyMlKmhYsngsrtwCmlVHYnzmuttfnzY/9lKleurP/4449HncYjt3379hw9qvZJJe1gIO1gIO1gIO1gIO1gIO1g8DDb4WbiTWbXmk1ijGFB4JJ1SvLq7lexsbc84D49PZ2u3YLYbfU09qWrYbVxNCcO7zOuoZPp+PHjPPXUUwWevxBCCCGeLNn9DKGUOqi1fuCjMvMyhdC821cIIYQQQjwSm97dZOy8sne1p+uyrll2XoFh6tv2q0VxrVuXK1tmMm/UR2adV0IIIYQQj4tcd2BprWPzMxEhhBBCCJE75/ad49dvfzXudwztSJFyRbKMnzp1KqG7Yyga0J9r+1fT378SQUFBDyNVIYQQQohcydEaWEqpaUqpZkopVVAJCSGEEEKI7NNas2nQJuN+lReqULVL1Szjt2zZwsiZyyjSoi/Jf+ymeZG/+fzzzx9GqkIIIYQQuZbTRdzfAiKBC0qpeUqpdkopuwLISwghhBBCZMPRpUeJ+ykOACtbK1p91irL2NjYWHoNeI9i7d/n9l9RVLi0i0X/+x9WVnl5ro8QQgghRMHL6acVL2AgcBD4P2AdcFkptUQpFaSUKpTfCQohhBBCCMtuX79N+JBw436DQQ0oWr6oxdibN2/SpVsPbJu/iU5PRe35hlUrluHo6Piw0hVCCCGEyLUcdWBprS9qredordsCxYGXgM1AO+B74KJSar1Sqq9SyiP/0xVCCCGEEADpt9NZ1mUZ185eA8DJw4mmHzW1GKu15s233iK2RGNs3Uvz98YpLF8wG09Pz4eZshBCCCFEruV6vLjW+prWerHWuivgAXQGlgD1gblAvFJqh1LqXaWUT/6kK4QQQgghMtIzWPXyKk5tOWUsaz25NQ5ulp8iOHnyZFYcvYZzVX8Sf/wf4955mcaNGz+sdIUQQggh8ixfFjzQWt/SWq/VWr8ClAACgFlAWWAqcFopdTA/riWEEEII8V+3+f3NHF161LjvF+xHjZdqWIxdvXo1wfNWU8SvN8lHt9OpkiNvv/32w0pVCCGEECJf5PuKnVrrDK11pNb6ba11GeBZYCIgCywIIYQQQuRR1OYo9k3fZ9yv91Y9/IL9LMYeOXKE3u99TLH273Hz3HGqXDvA3DlzkAdKCyGEEOLfxiYnwUopW611ak6O0VofAA4AI3JynBBCCCGEMHXr2i3W9V9n3K/SuQptv2hrsUPq1q1b9Ordl0LPvUdGylWcDv6PVT9GYG9v/zBTFkIIIYTIFzkdgfW3UipMKfWhUqp2gWQkhBBCCCEsCh8a/s+i7e5OdJjdAWVleTRVSEgI50o0xLqQO9c2fcG65Ytxd3d/mOkKIYQQQuSbnHZg2QBtgAnAfqXUFaXUCqXUQKVUxfxPTwghhBBCAERtiuLgrH+WFG37ZVuciztbjN21axfTf9iByzOtuPbzcj59ry/VqlV7WKkKIYQQQuS7HE0hBAoDjYEWd7a6QCDwAoBS6hwQkblprc/nX6pCCCGEEP9NMTtiWBq41LhfpXMVqgVZ7pC6dOkS/9f/DYo+N4xbf0VR2/4Cb7311sNKVQghhBCiQORoBJbW+qbWOkJr/ZHWuiFQFOgIfAH8DngDvYGFQJxS6phSanp+Jy2EEEII8V9xZtcZFrdfTNqNNAAKeRei3Yx2Wa579UKXrtyq2xtla8/tH+eycH4oVlb5/tye/6Tp06dTtWpVHB0dUUoxbdq0Ar9mamoqwcHBVKxYEXt7e5RSrF69usCvW9B8fX3x9fUtkHMrpfD39y+Qc+dWTEwMSin69OnzqFMRQoh/rZyOwDKhtU4C1t/ZUEoV45/RWa2BKkBl4J28pSmEEEII8d9z5eQVvmv3HanJhmfouJR0oXdkbwqVLGQWq7Wm/2uv8Ufhejh7V+HSqnEs+WI8pUqVethpP5GWLFnCu+++S61atRg0aBD29vY0aNCgwK87efJkRo8eTbNmzejWrRu2trZUqVIl28efPXsWX19fMjIyGD58OOPGjSvAbP/h7+/Pjh070Fo/lOsJIYR48uWpA8uCMndtxfP53EIIIYQQ/xlpt9JY0X0Ft5NuA+Bcwpnekb0pVrGYxfhp06axNuo2hZv68/eOhYzq/wLPP//8w0z5ibZ+/Xrjv15eXg/1ui4uLoSHh2NnZ5fj4+fNm/NbTaUAACAASURBVEdGRgZKKebPn8/o0aOxscnvrwA5FxER8ahTEEII8S+Tp/HkSqkqSqk37izkfhk4AHwG1ATWAq8BlXJ57heVUl8qpXYqpa4ppbRSalEOz1FMKdVPKbVKKRWllLqhlLqqlNqllOqrlJLx9EIIIYR4LEWMiOCvX/4CwNrOml5hvXCvbPkpgqdOnSJ4+nzcmvTk+pFtdKlaiMGDBz/MdJ948fHxAA+18yrzusWKFctV51V6ejqhoaG4uroyYMAA/vrrL9auXVsAWeZc+fLlKV++/KNOQwghxL9IjjpwlFI+SqlXlFL/U0rFAUeBr4AmwFbgTeAprbW31rqX1nqe1vpULnMbCbyFoTPsXC7P0RWYC9QH9gLTgB+A6sA8YJmytICEEEIIIcQjFLUpip+n/GzcbzmpJSVrlbQYq7VmwMA3cWn+GulJV/A+v5NZM2daXCNL5FxISAhKKSIjIwHD+kqZW6adO3fy/PPPU6pUKezt7fH09KRBgwaMGjXK5FwnT55k2LBh1K1bFw8PD+zt7fHx8eG1114jLi7OJLZPnz4opYiOjiY2NtZ4zZysGxUWFkZcXBxBQUG88cYbAMydO9di7N1rNJ08eZKgoCCKFy+OlZUV27dvN8YlJCTw0UcfUb16dZycnHBzc6NGjRoMGzaM5ORk43l27Nhh1l53r0t1vzWwli5dSkBAAEWLFsXBwQFfX1969OjBgQMHsn3v94qPj2f06NE0btwYT09P7Ozs8PLyomfPnhw/fvy+7RETE0P37t1xd3fHwcGBunXrGkfk3SspKYn333+fUqVK4eDgQJUqVZgyZQoZGRk5yldrzcKFC2nUqBEeHh44ODhQunRp2rRpw9KlS01iM9syJSWFDz/8kDJlymBvb0+FChWYOHFiltM4ly1bRrNmzXBzc8PR0ZGnn36a8ePHc+vWLZO4hg0bYm9vT3Jyskl5s2bNUErRt29fk/Jjx46hlOLll1/O0T0LIcSD5HT88Ok7/14BfgQigUit9bF8zcrgPSAOiAL87lwrp05iWGR+g9ba+H8NpdQIYB/QBcNTFH/Ic7ZCCCGEEPngZuJN1ry6xrhfsV1F6r9TP8v47777jn3XClGkeFkurRzDqu++ztVoHWFZZqfLggULiI2NJTg42KR+06ZNtG/fHldXVzp27Ii3tzcJCQkcP36cGTNmmMSvXLmSWbNm0bx5cxo1aoSdnR1Hjx5l3rx5rFu3jgMHDuDt7Q1A586d8fX1NS4UP2jQIAAKFy6c7dznzJkDGDrDqlevTu3atdmyZQuxsbH4+PhYPObUqVPUr1+fSpUq0atXL27cuIGrqysA0dHRNG/enNjYWOrUqcPAgQPJyMjg5MmTTJ06lQEDBlC4cGGCg4MttteDOt+01rzyyissXLgQd3d3AgMD8fDwIC4ujsjISCpXrkzdunWzff93+/HHH5kwYQLNmzenS5cuuLi48Oeff7JixQrWrl3L7t27qVGjhtlxsbGxPPvss5QrV46XXnqJhIQEli5dSqdOndi6dSvNmzc3xt66dYuAgAD2799PjRo16NWrF4mJiYwZM8bYoZddH330EePHj6ds2bJ069YNNzc3zp8/z/79+1m+fDlBQUEm8ampqbRu3Zr4+Hjatm2LjY0Nq1evZtiwYdy8edPsfTtixAjGjx+Pu7s7PXv2xMXFhbCwMEaMGMHmzZsJDw/H1tYWgICAAH7++Wd27tzJc889B0BKSgp79+4FzKeDbtu2zXicEELkK611tjcgA0jHMNpqOIaRTVY5OUduNsAf0MCifDzniDvn/DI78ZUqVdJC68jIyEedwmNB2sFA2sFA2sFA2sFA2sFA2sEgN+2w9rW1OoQQHUKI/qzEZ/r6hetZxsbGxmqPslV16fd/0O6dh+t33303D9laduzYsfsHBAdrDYYtONi8/v33/6n//HPz+v79/6mfPdu8vkePf+q/+868vkOHf+rXrjWvz6f3op+fnzZ8dDYVGBioAX348GGzukuXLpnsx8XF6Zs3b5rFbd68WVtZWekBAwaY1fn4+GgfH58c5xsXF6etra313Z9hp0+frgE9cuRIs/jo6Gh957OxHj58uMVzNmrUSAN63LhxZnWXLl3SN27cMO5n1V6ZLN3X7NmzNaDr1aunExMTTerS0tJ0fHx8lue7G6D9/PxMyi5cuKCvXbtmFnv48GHt7Oysn3vuOZPyu9sjJCTEpG7Tpk0a0G3btjUpHzt2rAZ0YGCgTk9PN5afPn1aFylSRAO6d+/e2bqHokWLam9vb52cnGxWd+/7ysfHx5hPSkqKyT27ublpNzc3ffv2bWP5nj17NKBLly6tz58/byxPTU3VHTp00IAeO3assTwiIkID+oMPPjBrg1atWmlAR0VFGes6d+6sAX3mzJls3asQ4sn1wM8QdwAHdDb6ZXK6BlQvIBQoC4wF9gB/K6XWK6UGK6Vq5fB8j1LqnX/THmkWQgghhBB3xP4Yy6E5h4z77b5qh3NxZ4uxUVFRNG3VHpsWb0JGGo7H1jFmzJiHlaq4h6Ojo1mZu7vpmmXe3t7Y29ubxbVu3Zpq1aqxefPmfMvnm2++IT09nT59+hjLevbsiZ2dHaGhoaSnp1s8rkSJEmajdQAOHjzInj17qFmzJkOHDjWrz5xelxdffvklALNnz8bNzc2kztrampIlLU+jzY7ixYtTqJD50ztr1KhBixYtiIyMJDU11azex8eHkSNHmpS1adOGMmXKsG/fPpPy+fPnY2VlxaRJk7Cy+udrVtmyZXnnnZw/lN3W1hZra2uz8nvfV5mmT59u8j4sXrw4nTp14urVq/zxxx/G8tDQUABGjhyJp6ensdzGxobJkydjZWXFvHnzjOWNGjXCwcHBZKRVREQENjY2xmmymXUZGRls376dihUrUrp06RzfsxBC3E+OOrC01t9rrftrrctj6MR6DVgP1MKwePsBpdQVpdRKpdTbSqlq+Z9y3imlbIDMSdmbHmUuQgghhBAAaTfTWNd/nXG/csfKPNXlKYuxR48epelznUjzfwcb1+IkrJ1A6NdTLX5BFwWrV69eANSvX58BAwawdOlSs/WsMmmtWbRoES1btsTDwwMbGxvj+lC///47587ldtlXUxkZGYSGhmJlZWWyDlGxYsXo0KED8fHxbNiwweKxNWrUsNjJ9vPPhjXZ2rRpY9I5k1+Sk5M5cuQIJUqUoFatgvmb+IYNG3j++ecpWbIktra2xrZft24dt27d4vLly2bH1KxZ02InUunSpfn777+N+0lJSURFReHt7W1xcfq71//Kjl69ehETE0O1atUYPnw4mzZt4urVq1nGu7m5UaFCBYt5Aia5Hjpk6CRv0aKFWXylSpUoVaoU0dHRJCYmAuDg4ECjRo04fPgwV65cAQzTBOvVq0fDhg0pUaKEsQPr0KFDJCYmWjy3EELkVa6foau1jgW+ubOhlHoKCABaAM2ATnfKL2mtPbM6zyMyAcNC7hu11ln+qUsp9RqGTjo8PDxMFrD8r7p+/bq0A9IOmaQdDKQdDKQdDKQdDKQdDHLSDjELYrhy0vDl0NrJmiL/V8TiujlXr16l/zsfYtd+OMrOib9XjuKTN17CxsamQNrczc2NpKSkrAMGDzZsme6NDQkxbFnVT55s2LKqnz3bsGVVv3ix6f699XXqmJflQuaIpXvbolWrVixbtoyvvvqK0NBQZt/JtVatWgQHB5t8kR82bBgzZszA09OTFi1a4OXlZRy1tHjxYs6cOWN2fn1nAe77vgb3yFznKiAgAFdXV5Njg4KCWLlyJTNmzDBZv+n69euAoZPL0rUuXLhw3/p7ZdVeme69r8ynPJYsWTJH93q/6999npkzZzJ06FAKFy5MixYtKFWqFI6Ojiil2LBhA7///jtXrlzBxcUF+Kc9nJ2dLeajlCIjI8NYl9n56O7ubjE+s3M5NTU1W/c3evRovL29WbRoERMmTGDChAnY2NjQunVrxo4da9JJprXO8uf07tchsz6zM8vFxcXiMcWLF+fMmTOcO3fO2HnXpEkTtm3bxsaNG/Hz8+OXX35h8ODBJCUl0bRpUyIiIrh27RobN24EDKO28uN1FEL8u928eTNfP5vkugPrXlrr48BxpdQqoBWGRdifBjzy6xr5QSn1DjAYOAG8dL9YrfUcYA5A5cqVdU7/cvIk2r59e47/gvQkknYwkHYwkHYwkHYwkHYwkHYwyG47JEQlsGvJLuN+m8/aUK9rPbM4rTUvBHbBqvGrWNm7kLR6NBu+/ZpmzZrlZ9omjh8/LiO7wPhF3lJbdO3ala5du5KcnMzevXtZv349M2fOpFu3bvzyyy9UrVqVixcvMmvWLKpXr86ePXvMzrNy5UqL58982mFOXoNFixYBhmldmQuw32vr1q0kJiYaR+hkdtzY2dlZvFaJEiUAuHLlSrZyuV97gfl9lSpVCoDz58/ny/vN2traeJ60tDTGjx+Pp6cnhw4dMpuKeOjQIX7//XdcXFyMx2S2h62trcV87r2/zMX3L1++bDE+szMnq/NZMnToUIYOHcrFixfZtWsXS5YsYfny5fzxxx8cPXrUOFLufu+RzBgnJydjfZEiRYiOjiY5OdlkCmGmixcvGu8p85i2bdsyevRodu/ejbOzMxkZGbRr145ChQrRpk0bVqxYwenTp9m1axdKKWOdEOK/zcHBIV9H1ea5A0spVQxojmHkVQCQOXZVYVj48Le8XiO/KKXeBL4AjgEBWuuER5ySEEIIIf7jtNaEvRNG+i3DSAmvel7Ueb2OxdjZs2cTecGWIs2e5vL6KSz5cnyBdl6JnHF2dqZFixa0aNGCIkWK8MknnxAWFkbVqlU5ffo0GRkZtG7d2uyLfVxcHKdPn87irDnz119/sX79elxdXenatavFmBMnTrB7925CQ0MtrndlSYMGDQDYvHkz48aNe+A0wswOnvT0dItT8O7l7OxM9erVOXLkCL/88ku+fuG5fPkyiYmJBAYGmnVeXb9+3TilLi8KFSpEhQoVOH36NKdOnTKbRpiXEQjFixcnMDCQwMBAAgIC2LZtG0eOHKFOHcu/Jx6kVq1aHDp0iO3bt5vlGRUVRVxcHGXLljV54mW9evVwdXU1rn3l6OhIw4YNgX+eNrhx40Z2797NM888k+U6XUIIkRc5nsCulHJRSrVXSk1WSh0GLgBLgQFAReA0MBfoDpTQWj8WC7srpQYBXwFHgOZa678ecUpCCCGEEJxYfYKosCjDjoL2M9pjZW3+Ee3XX39lyMQZFG7Si+Rj2+nTvCodOnR4yNmKe0VERHDjxg2z8swpd05OTgD4+voCsGvXLpMF1K9fv07//v1JS8uf5wqFhoaSlpZGr169mDdvnsVtwYIFKKX45ptvyMjIyNZ569SpY1wHaeLEiWb1V65c4ebNm8b9YsWKAXDmzJls55650Pnrr79utt5TRkYG58+fz/a57la8eHGcnJw4ePCgcWogGKbzvfvuuxbXvsqNV155hYyMDIYOHWrSrtHR0UyfPj3b57l16xYRERHGaZZ355uQYPj7e+b7KjdeffVVAD799FMuXbpkLE9PT+eDDz4gIyODvn37mhxjbW1Ns2bNiIqKYvny5TRp0sQ4uqts2bL4+vryxRdfkJKSIutfCSEKTI5GYCml9gB1AWsMI6wA4oFIIAKI0FqfzdcM84FSaiiGda8OA6201vnzfykhhBBCiDy4kXCDTe/+8zyZOq/Xwauul1nczp076fzyAFzbDSH92iVKnI3k82W7zOLEwzd48GBiYmLw9/fH19cXOzs7Dh48yLZt2/Dx8aF79+4AeHp60r17d5YsWULNmjVp3bo1V69eJTw8HAcHB2rWrMnhw4fzlIvWmm+++QaAfv36ZRlXoUIF/Pz82L59O2FhYbRv3z5b51+0aBH+/v6MGDGCH374AX9/f7TW/Pnnn2zZsoUTJ04YO+oCAgJYvnw5gYGBtGvXDkdHR3x8fHjppaxX8OjXrx+7du3i22+/pWLFinTq1AkPDw/i4+PZtm0br776KiF3r6eWTVZWVrzzzjtMmDCBp59+mk6dOnH79m0iIyNJSEigefPmREZG5vi89xo8eDCrV6/mhx9+oHbt2rRp04arV6+ydOlSmjVrxtq1a7N1nhs3btCyZUt8fX2pX78+Pj4+3Lx5k/DwcI4fP07Hjh156inLD3jIjkaNGjFkyBAmTZpE9erVefHFF3F2diYsLIwjR47QpEkTPvzwQ7PjAgICWL9+PRcvXjSOurq7LvO9d2+dEELkl5yOwGoAJAGrgbeAqlrrUlrrl7TWCx5V55VSylYpVUUpZfbID6XUxxg6rw5imDYonVdCCCGEeOTSU9NZ3nU5185eA8DJ3YmAseZf/FauXEm73m/j1PFjUFYkb57K0kULjYt/i0drxIgRtG3blqNHjzJv3jxmzZrFhQsXGDFiBPv376dIkSLG2G+++YYRI0Zw48YNvv76azZv3kyHDh3Ys2cPbm5uec5l69atnD59mlq1alG7du37xvbv3x+AOXPmZPv8ZcuW5dChQwwZMoSkpCS++uorvvnmG86cOcPgwYMpXry4MbZfv34MHz6cq1evMmnSJD7++GNjB0dWlFIsXLiQRYsW8dRTT7Fs2TKmTJnCjh07aNq0KR07dsx2rvcaM2YMkydPxtHRkdmzZ7Ny5Urq1q3Lvn37KFOmTK7Pezd7e3u2bt3Ke++9x6VLl/jiiy/Yvn07I0eOZOrUqdk+j7OzMxMnTqRKlSrs2bOHL774gsWLF+Pq6srMmTNZvnx5nnOdOHEi33//PRUrVuTbb79l+vTpZGRk8OmnnxIeHo6dnZ3ZMXd3TN07yiqzzsbGRqY1CyEKjLp3aOp9g5WqDfyic3JQLimlOgOd7+x6Am0wTE/ceafsstb6gzuxvkA0EKu19r3rHL2BBUA68CVg6dmzMVrrBQ/Kp3LlyvqPP/7I+Y08YWRRXgNpBwNpBwNpBwNpBwNpBwNpB4Os2kFrzYY3NnBw1kFjWbcfuvFUoOmoiq1bt9Lp9WEU6zyC9GuXyIj8kg3Lvn1g50R+On78eJ5GewghhBDivym7nyGUUge11nUfFJejKYRa67yvcJh9NYHe95SVu7MBxAIfPOAcZe/8aw0MyiJmB4ZOLiGEEEKIh2L/1/tNOq/8R/ubdV5FR0fT/bV3KdYpmLSEOJz3z2fzlrWUK1cOIYQQQoj/mhwv4v6waK1DtNbqPpvvXbEx95Zl8xxKa+3/kG9NCCGEEP9hp7acYtOgf9a9qt69Os1Gmk65SUlJ4YWuPbAPeBudnga75vBj+EbpvBJCCCHEf9Zj24ElhBBCCPGkuXziMsu7LUenG1Zj8KrnRcfQjiilTOIGDBxIfJmW2BTx4u8Nn/PDt3MpWbLko0hZCCGEEOKxIB1YQgghhBAPwY2/b/D9899z6+otAAp5F6L7mu7YOtqaxC1evJjVRxNxqtSQvyNDmTJ0AA0bNnwUKQshhBBCPDakA0sIIYQQooBprVndezUJUQkA2Dja0GNtDwqVLGQSFxsby5sfjaOIfx9SovbRuaobr7322qNIWQghhBDisZKjRdyFEEIIIUTO/TT5J06uO2nc77ywMyVrm04JTE9P5/9e7oNj8wFk3ErG5dhqvvp5572nEkIIIYT4T5IRWEIIIYQQBejM7jNsHbbVuN/gvQZU61rNLG7y5MkctS6PXfGy/L3pS777Zhaurq4PM1UhhBBCiMeWdGAJIYQQQhSQ1KuprAhaYVy0vVSDUrSc0NIs7sSJE4yZ+R2F6nUi6dAGPujVVta9EkIIIYS4S56mECql/IAPgWeBIljuENNaa5mqKIQQQoj/FJ2hOT7uOEnnkgBwLOrIi0tfxNrO2iQuPT2dV/q9hmvLN0i/epEyfx/io49k6qAQQgghxN1y3bGklGoPrAasgTPAH0BaPuUlhBBCCPGvtmviLv7e97dxv/O3nXEr42YW9+WXX3LCtgJuxUpxefknbFgZiq2trVmcEEIIIcR/WV5GRoUAqUB7rfWW/ElHCCGEEOLfL2ZHDJEjI437jYc2plL7SmZxu3bt4pPpCyjy4miSDofxwUvPU6NGjYeZqhBCCCHEv0JeOrCqA0uk80oIIYQQ4h+JsYks77ocnWFY96pM0zK0+LSFWdzhw4fp+NIA3DqOJO3qBbwu7mXEiN0PO10hhBBCiH+FvHRgXQcS8isRIYQQQoh/u9vXb7Ok4xJSLqUAYFvEli7fd8HKxnSZ0D///JPnuvTCqd1QdNptMiK+YGXYKuzs7B5F2kIIIYQQj728PIUwApDH4wghhBBCYFi0fXXv1Vz47QIAVrZWVBtVDVdvV5O4uLg4Wj3fBeuW76FsbEnZOJFNP3xHxYoVH0XaIgemT59O1apVcXR0RCnFtGnTCvyaqampBAcHU7FiRezt7VFKsXr16gK/bkHz9fXF19e3QM6tlMLf379Azp1bMTExKKXo06fPo07lsZTVz9bj+FoWVE6P63tkwYIFKKVYsGDBo05FiDyNwBoK7FNKjQTGaq11PuUkhBBCCPGvkn47ndW9V3N85XFjWYdZHbha7qpJ3OXLl2nVvhO3G7+OjXNhEleNJmzRHFn36l9gyZIlvPvuu9SqVYtBgwZhb29PgwYNCvy6kydPZvTo0TRr1oxu3bpha2tLlSpVsn382bNn8fX1JSMjg+HDhzNu3LgCzPYf/v7+7NixA/mKIB7kUf1sCSH+ffLSgRUMHAVGAa8qpQ4DiRbitNa6bx6uI4QQQgjx2EpNSWXZi8uICosyltUfVJ9ar9Zi+/btxrKkpCSea9+RxGd6YlfEmyurxrBi5iQaN278CLIWObV+/Xrjv15eXg/1ui4uLoSHh+dqium8efPIyMhAKcX8+fMZPXo0NjZ5+QqQPyIiIh51CuIxcb+frePHj+Pk5PQo0hJCPIby8n+vPnf9t++dzRINSAeWEEIIIZ44abfSWNxhMTGRMcayum/Upc3kNiZx6enp9Oz1f5wt0waHkhW5vGYC88cP5bnnnnvIGYvcio+PB3ionVeZ1y1WrFiuOq/S09MJDQ3F1dWVXr16MXPmTNauXUtgYGABZJoz5cuXf9QpiMfE/X62cjLaUAjx5MvLGlhls7mVy2OOQgghhBCPHa01a/uuNem8ajqyKe2+aoeyUiaxI0aMYHdycRzL1yVhywymvN+bbt26PeSMRW6EhISglCIyMhIwrH+TuWXauXMnzz//PKVKlcLe3h5PT08aNGjAqFGjTM518uRJhg0bRt26dfHw8MDe3h4fHx9ee+014uLiTGL79OmDUoro6GhiY2ON18zJulFhYWHExcURFBTEG2+8AcDcuXMtxt69/s7JkycJCgqiePHiWFlZmYwkTEhI4KOPPqJ69eo4OTnh5uZGjRo1GDZsGMnJycbz7Nixw6y97l436H5rYC1dupSAgACKFi2Kg4MDvr6+9OjRgwMHDmT73u8VHx/P6NGjady4MZ6entjZ2eHl5UXPnj05fvy4Wfzd7RETE0P37t1xd3fHwcGBunXrGkcN3SspKYn333+fUqVK4eDgQJUqVZgyZQoZGRk5yldrzcKFC2nUqBEeHh44ODhQunRp2rRpw9KlS01iM9syJSWFDz/8kDJlymBvb0+FChWYOHFiltM4ly1bRrNmzXBzc8PR0ZGnn36a8ePHc+vWLZO4hg0bYm9vT3Jyskl5s2bNUErRt6/pWIVjx46hlOLll1++7z1m52fr3vdNdHQ0hQsXpmjRosTGxpqcLzk5maeeegpra2vj+y9TSkoK48ePp2bNmjg7O+Pi4kLDhg35/vvvLeZ2+/ZtxowZQ/ny5bG3t6ds2bKMHDnSrG2ya9++fQQFBeHt7Y29vT0lS5akdevWLFu2LFvHnz9/njfffBNfX1/s7Ozw8PAgMDCQgwcPmsVmtuvdP7eZ7rfOVlRUFF27dqVIkSI4OzvTqFEjNmzYkGVOv/32Gz169MDX1xd7e3s8PDyoXbs2gwYNIjU1NVv3JURO5XoEltY69sFRQgghhBBPpu3B2/n9u9+N+y3GtqDpiKZmcQsWLGDG5l8p9tzbXDuwhoGtn+H1119/mKmKPMj88rxgwQJiY2MJDg42qd+0aRPt27fH1dWVjh074u3tTUJCAsePH2fGjBkm8StXrmTWrFk0b96cRo0aYWdnx9GjR5k3bx7r1q3jwIEDeHt7A9C5c2d8fX2Ni1kPGjQIgMKFC2c79zlz5gCGzrDq1atTu3ZttmzZQmxsLD4+PhaPOXXqFPXr16dSpUr06tWLGzdu4OpqeBBBdHQ0zZs3JzY2ljp16jBw4EAyMjI4efIkU6dOZcCAARQuXJjg4GCL7fWgzjetNa+88goLFy7E3d2dwMBAPDw8iIuLIzIyksqVK1O3bt1s3//dfvzxRyZMmEDz5s3p0qULLi4u/Pnnn6xYsYK1a9eye/dui2vRxcbG8uyzz1KuXDleeuklEhISWLp0KZ06dWLr1q00b97cGHvr1i0CAgLYv38/NWrUoFevXiQmJjJmzBizDpUH+eijjxg/fjxly5alW7duuLm5cf78efbv38/y5csJCgoyiU9NTaV169bEx8fTtm1bbGxsWL16NcOGDePmzZtm79sRI0Ywfvx43N3d6dmzJy4uLoSFhTFixAg2b95MeHg4tra2AAQEBPDzzz+zc+dO46jRlJQU9u7dC5hPB922bZvxuPt50M+WJWXLlmXevHl07dqVHj168OOPPxqnxL7xxhucOHGCkJAQ/Pz8jMckJibSokULfvnlF2rXrs2rr75KRkYGmzdvpmfPnhw9epRPP/3UGK+1plu3bqxZs4by5cvz1ltvcfv2bUJDQ/n999/NcnqQuXPnMnDgQKytrenYsSMVK1bk4sWLHDhwgBkzZjzwjxnR0dE0adKE+Ph4WrRoQY8ePTh79izLly9nwCTv7QAAIABJREFUw4YN/PDDD3To0CHHed3tzz//pGHDhly5coW2bdtSs2ZNoqKi6Ny5M23btjWL/+2336hfvz5KKTp27EjZsmW5du0aUVFRzJgxg08//dT4/hEiX2mtZcvGVqlSJS20joyMfNQpPBakHQykHQykHQykHQykHQye9Hb4/fvfdQghxm3d6+t0RkaGWdz06dO1c9mauswHq3XxrqN0h+c76rS0tEeQce4dO3bs/gHB+p9PTMEW6t+/q/5zC/X976qfbaG+x13131mo73BX/VoL9ZH3yT0H/Pz8tOGjs6nAwEAN6MOHD5vVXbp0yWQ/Li5O37x50yxu8+bN2srKSg8YMMCszsfHR/v4+OQ437i4OG1tba3v/gw7ffp0DeiRI0eaxUdHR2sMS3/o4cOHWzxno0aNNKDHjRtnVnfp0iV948YN435W7ZXJ0n3Nnj1bA7pevXo6MTHRpC4tLU3Hx8dneb67AdrPz8+k7MKFC/ratWtmsYcPH9bOzs76ueeeMym/uz1CQkJM6jZt2qQB3bZtW5PysWPHakAHBgbq9PR0Y/np06d1kSJFNKB79+6drXsoWrSo9vb21snJyWZ1976vfHx8jPmkpKSY3LObm5t2c3PTt2/fNpbv2bNHA7p06dL6/PnzxvLU1FTdoUMHDeixY8cayyMiIjSgP/jgA7M2aNWqlQZ0VFSUsa5z584a0GfOnMnWvd7vvWLptdRa64EDB2pADxs2TGut9cKFCzWg/f39Tdpea6179+6tAT1x4kST8hs3bvw/e/cdFsXVNnD4N/SiKAhiByu2REysQAICgoqiQWMssRvj62tsSTSaGLDkVZNYk1gSxV5QY8WKlFgwigXziSU2VOyCEkHp5/tj3ZV1F6WIqDn3de2FM3Nm5tmzw8o+e84zwtfXVyiKIo4fP65Zv3LlSgGIFi1aaF3TiYmJokaNGnnGpE9cXJwwMjIS1tbW4uTJkzrbr169qvm3+pp7+hrx8fERgJg8ebLW+gMHDghDQ0NhY2MjHjx4oFkfGBgoAL3/D+d1DvXrOGvWLK31mzZt0vweLF68WLN+1KhRAhCbNm3SOUdSUpLOayD9ez33b4jHgCMiH3mZfE8hVBQlWFGURYqi2Odazs9jUaEya5IkSZIkSa+gR/cesWPYDs1yrTa1VNMGFe1pg/Hx8QT+8DPWHUaTee865c9vZdXKFRgaGr7skKWXwNzcXGedra2t1rJ6+tDTfHx8aNCgAbt27Xph8SxatIjs7GytqUI9evTAxMSE4OBgsrOz9e5nb2+vdyTM0aNHiY6OxtnZmTFjxuhsV0+vK4qffvoJgAULFlCmTBmtbYaGhlSsWLHQxy5fvjylS5fWWd+oUSM8PT2JjIzUO+3JwcGBb775Rmudr68v1apV4/Dhw1rrFy9ejIGBAd9//z0GBk8+ZlWvXp1hw4YVOGZjY2O97xdPX1dqc+bM0boOy5cvT8eOHUlOTubs2bOa9cHBwQB88803VKhQQbPeyMiI6dOnY2BgwMKFCzXrXVxcMDMz0xppFR4ejpGRkWaarHpbTk4OUVFR1K5dm6pVqxb4OefXjBkzaNSoEdOmTePnn39myJAh2NnZsXLlSq2+T0xMZMWKFTRp0oTRo0drHcPMzEwzxXLVqlWa9YsXLwbgf//7n9Y1bWNjw/jx4wsU57x588jKymL8+PE0aNBAZ3uVKlWeuX9CQgK7d++mWrVqOvG7uLjQvXt3kpKS2LBhQ4HievocYWFhVK9enaFDh2pt69ixo9Zotqfpe9+ztrbWeg0k6UUqyJXV9/GjzFPL+XlIkiRJkiS9ESLHR/LwzkMArKpa0SWkCwZG2n9SPXjwgPYfdMHcdyQA2ZE/s3XDOr0foKXXW8+ePQFo3rw5gwcPJiQkRKeelZoQghUrVuDt7Y2dnR1GRkaamj//93//x7Vr115ITDk5OQQHB2NgYKBVh6hcuXK0b9+e69ev51nbplGjRnqTbH/++SegSt4Ux4fT1NRUTp48ib29PY0bN37hxwfYtm0bHTp0oGLFihgbG2v6fuvWraSnp3P37l2dfZydnfUmkapWrcq9e/c0yw8ePOD8+fNUrlxZb4H63HWc8qNnz57Ex8fToEEDxo4dy86dO0lOTs6zfZkyZahVq5beOAGtWI8dOwaAp6enTvs6depQpUoVLl26xP37qhvMm5mZ4eLiQmxsLImJiYBqmmDTpk1p2bIl9vb2mgTWsWPHNFP2ipOZmRkhISFYWlry2Wef8fDhQ5YtW6ZTCD4mJobs7GwURSEoKEjnoa5BlbsO2rFjxzAwMMDNzU3nvAV9HdW/N/qm4eXH8ePHAXjvvff0TslT97O6XVHO4ebmpvda1/ecP/roIwwNDenUqRO9e/dm2bJlXLhwodAxSFJ+FaQGVvXHP689tSxJkiRJkvSvcOP4DY7Me1JI2nemL6ZW2h/2MzMz+bBrN+7U9sesbEWSNkxg57JfC1R8+7US9PiRl+mPH3n59fEjL6seP/Ky9RnbADyes72IAgICCA0NZfr06QQHB7NgwQIA3n33XaZMmULr1q01bUeNGsWsWbOoWLEivr6+VK5cWTOCQV0H6EXYtWsXly9f1pwjt379+rFhwwZ+/fVX/P39dfbNPSInN3Uy4+njvSjFffw5c+YwfPhwrK2tad26NdWqVcPCwgJFUdi0aRMnTpzQW6A7r5pjRkZGWoXZ1ckle3t7ve3z6te8zJw5k5o1axIcHMzUqVOZOnUqRkZGtGvXjunTp+skq54VJ6A14k4da14j2ipWrMiVK1dITk7WHNfLy4uIiAgiIyPx8vLi+PHjjBs3DlAlUcLCwhBCaBJZz6t/9SLUqVOHt99+m+joaOrXr4+Pj49OG3XCLSYmhpiYmDyPlZKSovl3cnIyNjY2ehNGBX0di3pd5+e1yn2eopyjINdus2bN2LdvH9999x3r169n+fLlADg5OREYGEj37t0LHY8kPUu+E1jiqaLtTy9LkiRJkiS9yUSOYPt/tyNyVHf0qulTk3oB9bTbCEH/AQM4YlCHUjXeJXHnT/z87XBcXV1LImTpJfHz88PPz4/U1FQOHTpEaGgo8+bNo3379hw/fpz69etz+/Zt5syZQ8OGDYmOjtYZjZfX3dAKQ128fdeuXTpTW9V27tzJ1atXdaZ55dVench4UaPEXubxs7KyCAwMpEKFChw7dkwnGXDw4MEin0M95fHWrVt6t9+8ebNAxzM0NGT48OEMHz6c27dvs3//ftasWcO6deuIi4sjLi5O70i5gsR68+ZNvaPFbty4odUOnoz02bNnDwYGBuTk5GiSVJ6enqxevZoTJ04QHh6Ooihaxe2Ly9SpU4mOjsbW1pa4uDimTJnC119/rdVG/RxGjhzJjBkz8nXcMmXKkJSURGZmpk4Sq6CvY+7rum7dugXaVx3Ls86r77VSj5DMysrSaa8v0VXYa7dly5aEhoaSnp7O0aNH2blzJz/99BM9evTAzs4Ob2/vvJ6WJBWanJwqSZIkSZKUD0cWHCHhoGpqmIGxAW1/aqvzYX/s2LGEXlYo9ZY39/ev4oO3y9OnT5+SCFcqAZaWlnh6ejJjxgzGjRtHRkYGO3ao6qVdvHiRnJwcfHx8dJJXCQkJXLx48YXEcPPmTUJDQ7GysmLAgAF6H66urmRnZ2tqIeVHixYtAFVSLPfIo7yopyLlVWvraZaWljRs2JBbt24VaTqUPnfv3uX+/fu4uLjoJK9SUlI0U+qKonTp0tSqVYtr167pnUoVFRVV6GOXL1+egIAA1q5di6enJxcuXODkyZOFPp56iqa+mM6fP09CQgLVq1fXGtXVtGlTrKysCA8PJyIiAnNzc1q2bAk8GW21fft2Dhw4wNtvv51nna4XJTo6mm+//RYnJydOnjypGfmzf/9+rXbNmjXDwMCAffv25fvY77zzDjk5OTrHgoK/jurfG/X7QEGpX6v9+/frTUhFRkYCqpjVrK2tAbh69apO+yNHjuisy30Ofb+vz3vOpqamuLi4MHHiRObMmQPA5s2bn7mPJBWWTGBJkiRJkiQ9x/3L99kzeo9m2XW0K+XqlNMsZ2dnM3LkSOZFnqNMy648iN1Bl3oW9OvXryTClV6i8PBwHj16pLNePZrBwsICQDOF9OkPiSkpKXzyySd6P5wWRnBwMFlZWfTs2ZOFCxfqfSxZsgRFUVi0aFG+klGgmhKproM0bdo0ne2JiYmkpaVplsuVU/1+XLlyJd+xqwudf/rppzr1nnJycjSjTQqqfPnyWFhYcPToUa2pYpmZmQwfPlxv7avC6NevHzk5OYwZM0arXy9duqT5YJ8f6enphIeHo7ox1xOZmZkkJSUBT66rwujfvz8AkydP5s6dO5r12dnZfPHFF+Tk5DBgwACtfQwNDXn//fc5f/4869atw83NTTMCrHr16jg6OjJ79mwePnxY7PWv7t27R/fu3TE0NGTNmjXY29sTEhKCkZER3bt310wbBNVr37NnT44cOcKkSZP0/p5duHCBS5cuaZbV79tff/211jWdlJTE5MmTCxTrf/7zH4yMjJg0aRKnTp3S2Z5XvTy1KlWq0Lp1a+Lj45k1a5bWtkOHDrFq1Sqsra354IMPNOubNWsGqIrR536+V69eZeLEiXme49KlS/z8889a2zZv3swff/yhs8++ffv01mR7+n1Pkl60gtTAkiRJkiRJ+tcRQhA6KJSMlAwAbOvZ8v4372u2P3r0iJ4f9yIq2QbrVv1JPbMPV9ME5s9br/cbfOnN8vnnnxMfH4+HhweOjo6YmJhw9OhRIiIicHBwoFu3boCqjky3bt1Ys2YNzs7O+Pj4kJycTFhYGGZmZjg7OxMbG1ukWIQQLFqkugH4wIED82xXq1Yt3N3diYqKYseOHfj5+eXr+CtWrMDDw4Nx48bx+++/4+HhgRCCc+fOsXv3bs6cOaNJ1Hl5ebFu3ToCAgJo164d5ubmODg40KtXrzyPP3DgQPbv38+yZcuoXbs2HTt2xM7OjuvXrxMREUH//v0JCgrKd3+oGRgYMGzYMKZOncpbb71Fx44dycjIIDIykqSkJFq1aqUZyVIUn3/+OZs2beL333/nnXfewdfXl+TkZEJCQnj//ffZsmVLvo7z6NEjvL29cXR0pHnz5jg4OJCWlkZYWBinT5/G39+fevXqPf9AeXBxcWH06NF8//33NGzYkC5dumBpacmOHTs4efIkbm5ufPnllzr7eXl5ERoayu3bt3VqXHl5eWmuveKuf9W/f3+uXLnCnDlzcHZ2BlQ3H5g+fTpDhw6lX79+Wn39888/c+7cOb799luWL1+Om5sb9vb2XL9+ndOnTxMTE8Pq1aupXl1V4rl79+6EhISwZcsWGjZsSMeOHcnMzGT9+vU0bdq0QMXK69evz9y5cxk8eDCNGzemY8eO1K5dm8TERI4cOULp0qWfe+3Nnz8fV1dXvvzyS3bv3k2TJk24evUq69atw8DAgMWLF2uN6mzevDnvv/8+e/fupVmzZnh6enLr1i22bt2Kr6+v3pFZv/zyCy1btmTEiBHs3r2bRo0acf78eTZu3EiHDh3YulW72OD06dPZvXs3Hh4e1KhRg1KlShEXF8eOHTuwtrZm0KBB+e4jSSoQIYR85ONRp04dIQkRGRlZ0iG8EmQ/qMh+UJH9oCL7QUX2g8qb1A/HFh0TQQSpHkqQuHrwqmZbSkqKcHvfQ9h1GiccxoQKa8+BIqBzF/Hw4UMhxJvRD6dOnSrpEF4J7u7uQvWns7aQkBDRrVs3UatWLWFpaSlKly4tGjRoIMaNGydu376t1TY1NVWMGzdO1KxZU5iamooqVaqIIUOGiLt37+Z5fAcHB+Hg4JCvGHfv3i0A0bhx4+e2XblypQCEv7+/EEKIS5cuCUD06dPnmfvdvXtXjB49WtSpU0eYmpqKMmXKiEaNGolx48aJ1NRUTbusrCwxduxYUb16dWFkZCQA4e7unq/ntWLFCvH+++8LKysrYWpqKhwdHUWPHj3E0aNHn/u8hBA65xJCiMzMTDF9+nRRr149YWZmJuzt7cXHH38s4uPjRZ8+fQQgLl26pGn/vP7I6/VKTk4WI0eOFJUqVRKmpqbCyclJ/Pjjj+LChQv56l8hhMjIyBDTpk0Tbdq0EVWrVhWmpqbC1tZWNG/eXMybN0+kp6drtX9WXwYGBgpA73vR6tWrhaurqyhVqpQwNTUV9evXF5MnTxaPHj3Se6y//vpLAAIQhw8f1tq2atUqAQgjIyPxzz//PPc55pZXXwqh+1rOmTNH67p92gcffCAAMWPGDK316enp4qeffhItW7YUVlZWwsTERFStWlV4enqKmTNnirt37+q0nzBhgqhevbowMTERDg4OYty4cSItLU3v9fU80dHRIiAgQNjZ2QljY2NRsWJF4evrK9atW6dp86xrLiEhQQwePFhUq1ZNGBsbi3LlyomOHTvqvA5q9+7dEwMHDhR2dnbCxMRENGjQQCxYsOCZ5zh37pzo3LmzKFOmjLCwsBAtWrQQoaGhYvHixQIQixcv1rTdtWuX6Nu3r6hXr56wsrISFhYWok6dOuKzzz4T8fHxBeob6c2W378hgCMiH3kZRTw1NFXSz8nJSZw9e7akwyhxUVFRBb597JtI9oOK7AcV2Q8qsh9UZD+ovCn9kHQhiQWNF5DxQDX6qsWoFvhO9wVU03w6+HcitlRTzGs15V74Qj5xr8UPP/ygKaL7JvTD6dOnizTaQ5IkSZKkf6f8/g2hKMpRIUST57WTNbAkSZIkSZL0yM7I5vduv2uSVza1bfCcpKrtkpWVRbfuPThu2hCL2s1J2j2Pb7u9x/Tp0zXJK0mSJEmSJOnFyfdfWIqiDFMUpVlxBpPrXF0URflJUZR9iqL8oyiKUBRlRSGPVUVRlGBFUa4ripKuKEq8oiizFEWxftFxS5IkSZL05gj/OpzrR64DqrsOdl7dGWML1S3Vx44dy94Ueyzre3AvMpgvP2jBF198UZLhSpIkSZIkvdEK8hXhLKCNekFRlGxFUca/+JAA+AYYCjgD1wp7EEVRagJHgX7AYWAmcBEYDhxUFKXcM3aXJEmSJOlf6q8Vf3Hwx4OaZe9p3lR6txIABw4cYO7mA5R+x4/kQ78z0M2R8eOL608iSZIkSZIkCQqWwEoDTHMtK48fxWEkUAewAv5ThOPMBcoDw4QQnYQQXwkhPFElspyA74ocqSRJkiRJbwwhBH9M+oONvTZq1tVqW4sWw1sA8PDhQ/p++l9sfIaQfvM8TYyv8+OPP6IoxfUnkSRJkiRJkgQFS2BdAnwVRbHPta5YKsALISKFEOdEESrMK4pSA/AB4oFfntocCKQCvRRFsSx0oJIkSZIkvTFEjmDLgC1EfRulWWfXwI5OSzuhGKgSVN988w33a7TGwLwUaX/8xqKFv8rklSRJkiRJ0ktQkATWAuAd4LqiKNmP1wU9nkr4rEfWiw87Xzwf/9wthMjJvUEI8QA4AFgALV52YJIkSZIkvXoOzjhI7OJYzXIN7xr0P9AfSzvVd1179+5lwbZDWNb3IDk6hB++HkG1atVKKlxJkiRJkqR/FaP8NhRCzFEU5TbgB1QCWgFXUI1wehU5Pf75dx7bz6EaoVUHCH8pEUmSJEmS9EpK+DOB8LFP/hxo1LsRHRZ2wNDYEID79+/z8Sf/xcZ3LOk3ztG8dDIDBgwoqXAlSZIkSZL+dfKdwAIQQqwB1gAoipIDLBZCTCyOwF6AMo9/JuexXb2+bF4HUBRlEDAIwM7OjqioqBcW3OsqJSVF9gOyH9RkP6jIflCR/aAi+0HldeqHzAeZHP3kKDlZqgHbpeuXxqqXFfsO7NO0mThpEunOXTE1NiUtagEDf5zIH3/88dxjv079kJcyZcrw4MGDkg5DkiRJkqTXTFpa2gv9O6hACaynTACiXlAcJUFdsCLPOltCiF+BXwGcnJyEh4fHSwjr1RYVFYXsB9kParIfVGQ/qMh+UJH9oPK69IMQgrUBa0m/lQ6AWVkz+m/rT1nHJ99vrVy5kiPJpbBp+g6Ju35hyYzJdO7cOV/Hf1364VlOnz5N6dKlNcvZOdlkZGdgbmxeglFJkiRJkvSqMzMzo3Hjxi/seIVOYAkhJrywKIqHeoRVmTy2Wz3VTpIkSZKkf5nDPx/mzKYzmmX/YH+t5FVcXBxDvpmKdeeJPDx3iC6NK+Q7efUmSstK40LSBbJysqhvVx9jQ+OSDkmSJEmSpH+JoozAAkBRlIqAF1AZMNXTRAghJhX1PIVw9vHPOnlsr/34Z141siRJkiRJeoNdP3qdsC/CNMvNPmtGvQ/qaZbv3btHx649Kd1mFNkP71P69GbmHNpfEqG+EpLTkrl47yLZQnUvnwv3LuBUzknehVGSJEmSpJeiSAksRVEmAF89dRyFJ9Py1P8uiQRW5OOfPoqiGOS+E6GiKKUBV+AR8GcJxCZJkiRJUglKS05j/Ufryc5QJWMqvlOR1j+01mzPzs6me4+PSXm7KyYWZUjeEMiOLau0ptL9m9xMuUnCPwmaZQUFWwtbmbySJEmSJOmlMSjsjoqi9ATGA/uALqiSVUuBHsBvQA6qgu+eRQ/zmXEYK4pSV1GUmrnXCyEuALsBR+C/T+02AbAElgkhUoszPkmSJEmSXi1ZaVmEdArh3oV7AJiUNqFLSBeMTFXfxyUmJuLfsRMxojpmDo1I2vUzi34I5K233irJsEvEw8yH3Hl4Ryt5ZWxgTF3butha2JZgZJIkSZIk/dsUOoEF/AdIANoIITY+XhcvhFgjhBgMtAe68qTWVL4pitJJUZQliqIsQTXCC6Clep2iKD/mal4ZOA2EP30cYAhwG5ijKMomRVGmKIoSAYxENXXw64LGJkmSJEnS6ysnO4ffe/xOfFS8Zl2H3zpgU8sGgMOHD/OOiwdHrVwp7dyW5IPrGObfgi5dupRQxCUnR+TgvcybhxkPNetKmZSivl19LE0sSzCykjNnzhzq16+Pubk5iqIwa9asYj9nZmYmgYGB1K5dG1NTUxRFYdOmTcV+3n8rR0dHHB0dSzqMV0JUVBSKohAUFJSv9kuWLEFRFJYsWVKscRVUUFAQiqK89neElSSpaAmst4DtQoisXOsM1f8QQuwCdgFfFuLYzkCfxw/fx+tq5FqXr78iH4/CagIsAZoDnwM1gTlASyFEYiFikyRJkiTpNbX9v9s5s/FJ0XavqV40/KghAEePHsW76wByfMZgUqE2d7f+yMBmdkyaVBKVEEqegWLAf5s+GcRuZ2FHnXJ1/rWF29esWcPw4cMxMzNjxIgRBAYG0qJFi2I/7/Tp05k4cSKVKlXiiy++IDAwkLp16z5zn759+6IoCoqisH37dr1t1B/qFy5cqHffZyUh1PvmN7EhSZIkSS9CUWpgGQO5E0CP0L3j30lgcEEPLIQIAoLy2TYe1fTFvLZfBfoVNAZJkiRJkt4sJ9ec5OiCo5rlFqNa4DraFYAbN27QsXtfyrQfg8hMJzV0Citn/Y+OHTuWVLivhJ5v9yT6eDQOZRyws7Qr6XBKVGhoqOZnpUqVXup5S5UqRVhYGCYmJgXef/To0fj6+mJoaPj8xhLh4fomdUiSJEmvgqKMwLoBVMy1fAV4+6k2lYEsJEmSJEmSStCDGw/YNmSbZrlh94b4/OCDoiikpaXRqfOHZLsMRDE25dGuGRzYvv5fn7xSszaz/tcnrwCuX78O8FKTV+rzlitXrlDJq1q1ahEXF0dwcHAxRPZmqlmzJjVr1nx+Q0mSJOmlK0oC6ziqaYRqEcB7iqL0UhTFUlEUP6Dz43aSJEmSJEklQgjB1oFbSbuXBkAZhzK0n98exUBBCMEngwZx0c4VE/saJIb+yOoFM6lXr14JR/3y3U69zX+3/ZfUDHl/m9zU0+UiI1U3uFZPzct9B8Z9+/bRoUMHqlSpgqmpKRUqVKBFixZMmDBB61h///03X331FU2aNMHOzg5TU1McHBwYNGgQCQkJWm3VU/kuXbrE5cuXNecsSH2m8ePHY2Fhwbfffktqasm9rkIIli5diouLC3Z2dpiZmVG1alV8fX0JCQnRaZ+QkMDQoUOpUaMGpqamlCtXDn9/f2JiYnTaXr9+nYkTJ+Lq6kqFChUwMTGhUqVK9OjRg9OnTxc41mfVwAoJCcHLywsbGxvMzMxwdHSke/fuHDlyRKft6tWradWqFdbW1piZmVGvXj0mT55Menp6vmMpyPUC2jWrYmNj8fPzo2zZslhYWODu7k50dLTe89y6dYsBAwZgb2+Pubk5zs7OLF26NN9xPk9kZCSDBg2ifv36WFlZYW5uTsOGDZkwYQJpaWk67XPXrFq/fj3NmjXDwsICGxsbunXrxrVr1/Se5+jRo7Rp04bSpUtjZWWFt7c3Bw8eLHC8t27d4osvvsDJyQlLS0vKli2Lk5MTffv25eLFi5p2he3v5ORkxo4di5OTE2ZmZlhbW+Pr68uePXu02p09exZFUejZs6fW+kuXLmneD/bt26e1bfTo0SiKQkRERIGftyS9DooyhTAUmKsoSnUhxCVgKvARqnpTSx63yQS+KUqAkiRJkiRJRXF80XHObT+nWe64uCOmVqYA/Pjjj2w9n0HZ99/nXuRi/je0Bz4+PiUVaonJzM6k89rO7L+yn0PXDhHaI5QKpSqUdFivBA8PD0BVoPry5csEBgZqbd+5cyd+fn5YWVnh7+9P5cqVSUpK4vTp08ydO1er/YYNG5g/fz6tWrXCxcUFExMT4uLiWLhwIVu3buXIkSNUrlwZgE6dOuHo6KgpFD9ixAgAypYtm+/YK1WqxOeff86kSZP4/vvvdRJqL8vXX3/NlClTqF69Ol27dqVMmTLcuHGDmJgY1q1bx0cffaRpe+zYMXx8fEhKSsLX15eAgADu3r3Lpk2bcHNzY+PGjbRr107Tfu/evUydOpVWrVrRuXNnSpXtOopQAAAgAElEQVQqxblz51i/fj1btmzhwIEDNGrUqEjxCyHo168fS5cuxdbWloCAAOzs7EhISCAyMhInJyeaNGmiaT9gwACCg4OpUqUKAQEBlC1blj///JPx48cTHh5OWFgYRkbP/xhWkOsltyNHjvD999/TsmVLBg4cyJUrV/j999/x8vIiNjYWJycnTdvExERcXFy4ePEibm5uuLm5cePGDQYPHvzC3gunTZvGmTNncHFxwc/Pj7S0NA4cOEBQUBBRUVHs2bNH7xTXuXPnsmXLFvz9/XF3d+fQoUOEhIRw4sQJYmNjMTU11bSNjo7G29ubjIwMAgICqFWrFrGxsXh4eODp6ZnvWB8+fIirqysXLlygdevWdOjQASEEly9fZvPmzXTp0oUaNWpo7VOQ/r5//z6urq6cOnWKpk2bMmLECO7evcvatWvx8fFh3rx5fPrppwA4OTlRuXJlnWRU7mmu4eHhvPfee5rliIgIzMzMcHFxyfdzlqTXSaETWEKIJTxJVCGEuKooSlOeFEqPB+YKIf6vaCFKkiRJkiQVzr1L99g1cpdmufnw5lRvVR2Abdu2EbRwI3YffE3KyQi6vFWWYcOGlVSoJWrMnjHsv7IfgGM3jnHsxjHa1W73nL1UoqKi+OOPP/LV9p133qFDhw5a67Zu3cqxY8fytb+7u7smoaS2evVq/v777wLtUxAeHh54eHgQFRXF5cuXdQqX//bbb+Tk5BAVFaWTKLl7967Wcq9evRg5cqTWB2+A3bt307ZtWyZPnsy8efMAVQKrU6dOmmLqhS2YPnr0aH799VemT5/O4MGDqVix4vN3AjZt2kR8fLzebQW9m9uCBQuoXLkyJ0+exMLCQmtb7j7Kysqia9eupKSkEBkZibu7u2bb9evXadq0KQMGDCA+Pl7Th56enty6dYvSpUtrHffEiRO4urry1VdfsWPHjgLF+7TffvuNpUuX0rRpU8LCwihT5knZ3+zsbG7fvq1ZXrJkCcHBwXzwwQesXLkSc3NzzbagoCAmTJjAL7/8wvDhw5973oJcL7lt27aNxYsX07dvX826BQsWMHjwYGbPns3cuXM168eOHcvFixcZMWIEM2fO1KwfOnQoLVu2fG6M+TF37lyqV6+uNWoRVCMEJ0+ezPr167WSmGo7d+4kJiaGt956MumnR48erF69ms2bN9O1a1dAlWDs378/jx49YtOmTVrTv2fPnq1J/uZHeHg4Fy5c0OkPgIyMDL0j6ArS32PGjOHUqVMMGjSI+fPna/pkzJgxNGnShGHDhuHr66sZBejp6cny5cuJi4ujQYMGmhhtbW2pUqUK4eHhmveGe/fucfz4cTw8PDAzM8v3c5ak10lRphDqEEJcEkIMFUK0FUL8RyavJEmSJEkqKSJHsLnfZjJSMgAo51QOryleAMTGxvLx0DGU8xtF+vUz1P3nKPPmztX5gPVvsC5uHTP/fPJB7X9e/8t38kp6IneiQs3W1lZruXLlyjrJCAAfHx8aNGjArl27dLYVValSpZgwYQKpqamMHz8+3/tt3ryZCRMm6H3kN2GZm7Gxsd5RNrn7aNu2bVy4cIHPPvtMK3kFqtFko0eP5ubNm1ojUMqXL6+TvAJo1KgRnp6eREZGkpmZWeB4c/vpp58AVVIid/IKwNDQUCspOHv2bIyMjAgODta5JsaPH0+5cuVYuXJlvs5b2OvF1dVVK5kC0L9/f4yMjDh8+LBmXWZmJitXrqR06dI6CdImTZroTF0rrBo1auh9b1UnlvJ6HsOGDdNKXgF88sknAFrPIzo6mrNnz/L+++/r1C4cOnRooWqa6ft9NjEx0XutFaS/V6xYQalSpZgyZYpWn9SuXZthw4aRkZHBsmXLNOu9vFT/Z+W+5iMjI/H09MTb25tDhw6RkpKiWZ+Tk6PZR5LeREWZQqiXoii2wHvAQ2CPECL7RZ9DkiRJkiTpef6c/SeX/7gMgGKo8MGyDzA2N1ZNUercC0u/r8hJf4jJoSVs2BdeqCLZr7vdF3bTf0t/zXJHp46McR1TghG9fnr27MmGDRto3rw5H330Ea1atcLV1ZUqVarotBVCsHLlSpYsWcKJEye4d+8e2dlP/lQurmtw4MCBzJkzh8WLFzN8+HCdpIA+T48oyU09kii/evbsyU8//USDBg348MMPcXd3p2XLljrJIHW9In0j3QDOnVNNBT59+rTWNMJt27Yxf/58jhw5wt27d8nK0r6H1N27dzVJJn3H7du3b551r1JTUzl58iT29vY0btz4mc/z4cOHnDhxAltbW83Uz6eZmprmuzZXYa+X3NMZ1YyNjbG3t+fevXuadWfOnOHhw4e89957Oq8FqEYfvohaWKmpqcyePZuNGzfy999/8+DBA4QQmu151bTS9zyqVq0KoPU81CM4n056girB6ObmxoULF/IVq7u7O5UrV2bq1KkcO3aMdu3a4erqirOzc5538ixof7u6umJjY6Ozj6enJ5MnT+b48SclpHMnsIYNG8bJkye5desWXl5eVK1alR9//JF9+/bRtm1bzVTDgkyZlKTXTaETWIqi/AfoC7QVQiQ9XvcusBNQ/0YeURTFUwghq4FKkiRJkvTS3D55m/CxT76xdhvrRuVmlYmJiaFN175Y+I0F4OH2qURsWkX58uVLKtQSkfgwkZG7RrL8r+WadTWta7Kk05ICj0JTT7ErrA4dOuhMKyyI7t27F3rfFyEgIIDQ0FCmT59OcHAwCxYsAODdd99lypQptG7dWtN21KhRzJo1i4oVK+Lr60vlypU1Iz3UNbaKg6GhId9//z3t27dn9OjRRZ5SV1AzZ86kZs2aBAcHM3XqVKZOnYqRkRHt2rVj+vTp1KpVC1DVYwJYt27dM4+nHnECMGfOHIYPH461tTWtW7emWrVqWFhYoCgKmzZt4sSJE1rTvvQl3jw8PPJMYN2/fx9Ab62pp927dw8hBHfu3Hkh9cYKe73kVSfNyMhIKwGWnJwMgL29vd72FSoUvQ5eZmYmnp6eHD58mIYNG/LRRx9hZ2eHsbExoHo98ipsr+95qGuHFdfzsLKy4s8//yQwMJAtW7ZoRofZ2toyZMgQvvnmG03sz4pTHau+OPOaxqter77mAKpUqULt2rWJiooiOztbMxLLy8uLChUqYGxsTHh4OG3btiU8PBwrKyu9CTVJelMUZQTWR4BQJ68e+wGwBhYD9oAfMBiYXoTzSJIkSZIk5Vva/TRCPgghO131waFC4wq4j3cnPj6etl37YNH+a4TIIW3bVMJ+X17kAs+vm8PXDtNpTSdupNzQrLO1sGXDRxsoa5b/AuHSE35+fvj5+ZGamsqhQ4cIDQ1l3rx5tG/fnuPHj1O/fn1u377NnDlzaNiwIdHR0TpTkVavXl3sMXp6erJz507CwsKK9VxPMzQ0ZPjw4QwfPpzbt2+zf/9+1qxZw7p164iLiyMuLg5TU1PNKKDNmzfj7+//3ONmZWURGBhIhQoVOHbsmE5iQN8d6HKP/MkPdXIir1FCuanjb9y4cb7ruuXlZVwv6nhv3bqld/vNmzeLfI7Nmzdz+PBh+vTpo6nnpnbjxo0Xkuh70c+jSpUqLFq0CCEEp06dIiIigl9++YWJEyeSk5PDpEmTihRnXvHcuHFDq52ap6cnCxYsICYmhvDwcKpVq6aZFtmsWTP27NnDjRs3OHPmDO3bt8/XDQIk6XVVlBpYtYG/1AuPpw66A4uEEAOFEB2AGKBH0UKUJEmSJEnKH5Ej2NhrI0nnVd+vGVsaE7AigMycTDp/1AMTr88ASNs+lbANK3jnnXdKMtyX7uTtk7gvcddKXnVv2J24IXG8bf+23n2ysrJITk4u8Af/fyNLS0s8PT2ZMWMG48aNIyMjQzPa6eLFi+Tk5ODj46OTjEhISODixYvFHt+PP/6Ioih8+eWX5OTkFPv59ClfvjwBAQGsXbsWT09PLly4wMmTJwFo0aIFAPv27cvXse7evcv9+/dxcXHRSV6lpKQUOYkEqte0YcOG3Lp1S2tqlz6lSpWiQYMGxMXFkZSU9My2z/Myrpe6detiYWFBbGysZnRQbgUt1q/P+fPnAejcubPOtsLUUtNH/T6u73jZ2dns37+/UMdVFIUGDRrw2WefaZK+mzZtKnScTk5Omv7OPbVQLTIyEkDn/yX1NMJdu3axd+9evL29tbb99ddfrFmzRqutJL2pipLAKgfczrXs+vjnxlzr9gEORTiHJEmSJElSvkVNiOLv0Cd3pOu4uCN29e0YPmIEV8q7YmxTmXvbZ7B15cLn1rN5EzWwa0Cnup0AsDazZku3LazqvIrylrpTKLOysti1axcpKSmkpqby6NGjlx3uayE8PFxv36hHg6jvuqeeorZ//36taUUpKSl88sknOnWbikPjxo35+OOPOXHiRLGP+FJLT08nPDxcJwGamZmpSfKo+6hjx47UrFmTX375he3bt+s93sGDB3n48CGgSoZZWFhw9OhRrWmFmZmZDB8+XOcukIWlvjvpp59+qpPoycnJ0YycAdW0v4yMDPr37681FUzt3r17+UqsvYzrxdjYmJ49e/LgwQOd2mBHjhzJd7H5Z1E/j6eTYRcvXmTMmBdTb8/FxQUnJyf27t3L5s2btbb9/PPP+a5/BXDy5Em9d998+ve5MExMTOjZsycpKSl8++23WtsuXLjAnDlzMDY2plevXlrbWrVqhaIozJ07l+TkZK0klaenJ0IIpk6dqlmWpDdZUcYXJgG5b63iDuQA0bnWCUDew1OSJEmSpGJ3cOZB9k7cq1lu+UVLGnzYgBUrVrDq8FXK+Qzh3t5lTBnR94XdHv51oygKwf7BGCgGBLkHUbtcbb3tbty4wcaNG7lz5w4+Pj4APHjwAHNz83/lnRqf5fPPPyc+Pl5TR8nExISjR48SERGBg4MD3bp1A1R1eLp168aaNWtwdnbGx8eH5ORkwsLCMDMzw9nZmdjY2GKP97vvvmPdunWakTHF7dGjR3h7e+Po6Ejz5s1xcHAgLS2NsLAwTp8+jb+/P/Xq1QNUCZUNGzbg6+uLn58fLi4uODs7Y2FhwdWrV4mJieHixYvcuHEDCwsLDAwMGDZsGFOnTuWtt96iY8eOZGRkEBkZSVJSEq1atdKMaimKgQMHsn//fpYtW0bt2rXp2LEjdnZ2XL9+nYiICPr3769JAPXv35+jR48yd+5catasia+vL9WqVSMpKYlLly6xd+9e+vXrx/z58595zpd1vfzvf/8jPDycWbNmceTIEdzc3Lhx4wYhISG0a9eOLVu2FOn4HTp0oFatWsyYMYP/+7//o3Hjxly5coXQ0FD8/Py4cuVKkZ+DoigsWrSI1q1b07lzZwICAqhVqxYnTpxgz549tGnThp07d+brWHv27GHUqFG4uLhQt25dypcvT0JCAps3b8bAwIAvv/yySLFOnTqVffv28fPPPxMTE0OrVq24e/cua9eu5cGDB/z8889Ur15dax9bW1vefvttTpw4AWgnqVq2bImFhQW3b9/Gzs4uXzdokKTXWVFGYJ0GOiiKUk5RlLKoamLFCCH+ydXGESj65GlJkiRJkqRn+HP2n+wetVuzXMO7Bt5TvLlw4QJDx0/FxvMTHl6Ioa2DAUOHDi3BSEueubE5KwNW5pm8unTpEsHBwdy5c0ezztTUFFtbW5m80mPcuHG0bduWuLg4Fi5cyPz587l16xbjxo0jJiYGa2trTdtFixYxbtw4Hj16xC+//MKuXbto37490dHReu8CVxyqVq3KiBEjXsq5QDUFb9q0adStW5fo6Ghmz57NqlWrsLKyYt68eToF29Uf1MeMGUNycjKLFy9m3rx5HD16lMaNG7N8+XJsbZ98hz5p0iSmT5+Oubk5CxYsYMOGDTRp0oTDhw9TrVq1F/IcFEVh6dKlrFixgnr16rF27VpmzJjBH3/8wXvvvadTr+uXX35h69attGzZkj179jBjxgy2bNlCcnIyX375Zb77/2VcL7a2thw4cIB+/fpx5swZZs2aRWxsLPPmzWPkyJFFPr6lpSURERH06NGDuLg45syZw19//cX48eNZsWLFC3gGKq6uruzbtw9vb2927NjBTz/9RHp6OlFRUTRv3jzfx/H19WXEiBGkpaWxefNmpk+fzt69e2ndujX79u2jS5cuRYrTxsaGgwcPMnr0aBITE5kxYwbr1q2jWbNm7Ny5kyFDhujdTz3qqn79+lpF6U1MTHBzcwOejNSSpDeZUth6Boqi+AObgHQgC7AA+gghVjzebggkANFCCN1Jz68ZJycncfbs2ZIOo8RFRUUV6U5DbwrZDyqyH1RkP6jIflCR/aDysvpBCMG+7/YROf7JKItq71Wj5/aeGJgZ4Obeiiv1emBgaon5HzM4dnCfTj2Z4lTS18NXe77CytSKsW5j8/XB5urVqyxfvpzMzExANSKmXbt2NGrUSH4wkiRJkiSpQE6fPq0ZZfssiqIcFUI89xaahZ5CKITYoijKYGDQ41Ur1cmrx7xRTR/cVdhzSJIkSZIk5SUjJYPN/TZzav0pzbqqrlXpsa0HJqVMCAoK4pxlQ0rbVuPuum/ZFLLwpSavStqMgzOYdmAaADdTbjKrzSwMlLwH39+8eZOVK1dqklelS5emd+/e3LlzRyavJEmSJEkqcflOYCmKMgz4UwhxWL1OCPEr8Ku+9kKIXYC1vm2SJEmSJElF8TDxIcu8lnHrxJPbpju2cqTb5m6YljYlIiKCH1btxC5gPP8c3sjXA7vQpMlzv9h7Yyw/sZzPd3+uWb6cfJkckZNnAuv+/fusWLGC9PR0QFWouHfv3tja2mpNJZQkSZIkSSopBamBNQtoo15QFCVbUZTxLz4kSZIkSZKkvGVnZLM2YK1W8qrZZ834eNfHmJY25fTp03QZ8Bnl/EaRcesCDXMuMnr06BKM+OXJETlM/GMivTf11qxzq+bGms5rMDLQ/72lEII1a9aQmpoKgJmZGb169dKqMyRJkiRJklTSCpLASgNMcy0rjx+SJEmSJEkvhRCCrYO2cnnvZc269r+2p+2cthgaG3L79m3aBXTDos3n5GSmo+z/ldUrl2NoaFiCUb8cD9If0HltZwKjAjXrGtg1YEu3LZgbm+e5n6Io+Pr6YmpqiqGhId26ddMqEixJkiRJkvQqKEgNrEuAr6Ioc4QQ6q88C1cBXpIkSZIkqRD2T93PiaUnNMteU71495N3AUhMTMTPvxNpTXtjbFGG5A1BRG1YTuXKlUsq3JcmNSOVdqvasf/Kfs06z+qehHQJwdr8+RUdqlevTv/+/UlMTMTBwaE4Q5UkSZIkSSqUgozAWgC8A1xXFCX78bqgx1MJn/XIevFhS5IkSZL0bxO3Lo6IcRGaZef+zriOdgXg2rVrvOfpw9VanTCpWIfE0Oksn/0djRs3LqlwX5r0rHQ+CPlAK3k1ssVIdn28C1sL3WmAd+7c4fjx4zrry5cvn687BUmSJEmSJJWEfI/AEkLMURTlNuAHVAJaAVeA+OIJTZIkSZIkSSXhUAKbem/SLDt6ONJ+XnsURSEuLg6/zt3JcBmEqU0V7m6exoxRffD39y/BiF+egVsHEnYxTLM83Wc6o1qO0tv2r7/+IjQ0lKysLGxsbORoK0mSJEmSXhsFmUKIEGINsAZAUZQcYLEQYmJxBCZJkiRJkgSQfCWZNf5ryEpTDeouV6ccXX/viqGJIUuWLGHYhBlYtRmBkbkViRsnsei7L+nWrVsJR/3yDGkyhNC/Q7mfdp8JHhP0Jq9ycnLYuXMnMTExmnWbN29m6NChGBgUZEC+JEmSJElSyShQAuspE4CoFxSHJEmSJEmSjuzMbNZ1XUfqbdUd8sxtzOmxrQdGpY3o268fG07ew7rLRLJT7pG8cQLr5/1AmzZtnnPUN0vLqi2J7BPJlrNbGP++7g2i09PTWb9+PefPn9esK1euHF27dpXJK0mSJEmSXhuFTmAJISa8yEAkSZIkSZKeFvF1BNcOXQPAwMiAjzZ+RNkaZenVuze7ksph49WFh38fpNyFHezcupqGDRuWcMTF75/0f7AytdJa51zBGecKzjptU1JSWLFiBbdu3dKsq1+/Pv7+/piamuq0lyRJkiRJelXJr90kSZIkSXolndt+jugfojXLXlO8qPZeNUaMHMn266aUetuH5Og1tCl9lSPRe/8VyasVf62gxuwaHLtx7LltHzx4wJIlS7SSV25ubnTp0kUmryRJkiRJeu3IBJYkSZIkSa+c1DupbOy9UbNcu11tWo5qyXfffcfSQ9co0yyAf45upWt9S5YuWYKlpWUJRlv8MrIzGB8xnt4be5P4KBHfFb6cvnM6z/b//PMPS5YsITExEQBFUfD398fLywtFUV5W2JIkSZIkSS9MUWpgSZIkSZIkFYvIbyN5lPgIgNKVStNpaSfmL5jPtPX7KdfmM1JPReFZNpG5v6x54xMyJ2+fpPfG3hy/eVyzrkKpClibW+ttL4RgxYoVJCUlAWBgYEDnzp2pX7/+S4lXkiRJkiSpOMgRWJIkSZIkvVJu/XWLY78+mSLXfkF7QiNC+WLWCmx8hvDo4hEapf3FyhUrMDQ0LMFIi9/uC7tp9lszreSVu4M7UX2iqFCqgt59FEXhvffeA1TJqw8//FAmr16QOXPmUL9+fczNzVEUhVmzZhX7OTMzMwkMDKR27dqYmpqiKAqbNm0q9vP+Wzk6OuLo6FjSYbwSoqKiUBSFoKCgfLVfsmQJiqKwZMmSYo2roIKCglAUhaioqJIO5ZVz8+ZN+vTpQ5UqVTA0NERRFO7fv/9KvpbFGdOreo14eHi88V/SFZRMYEmSJEmS9MoQQrBr5C5EjgCgpk9NEiwS6D92GrYdviT9xt84XA1j04bf3/g6TlvPbqXD6g48ylKNRDM1NGWGzwwi+kRQzqLcM/d96623aN68Od27d6du3bovI9w33po1axg+fDhmZmaMGDGCwMBAWrRoUeznnT59OhMnTqRSpUp88cUXBAYGPvc17du3L4qioCgK27dv19tG/YFt4cKFevd91odE9b75TWxIkvRq6tu3L8uXL8fd3Z1vvvmGwMBAzMzMSjosScqTnEIoSZIkSdIr4+yWs1yKuASAYqjQ8IuGtB7YExv/b8m8dx3rv1azPXwXpUqVKuFIi9e6uHX02NCDrJwsAKqVqcaOnjuob6c7kiojI4OsrCwsLCy01rdp0+alxPpvERoaqvlZqVKll3reUqVKERYWhomJSYH3Hz16NL6+vm/8aMUXJTw8vKRDkKSXIiMjg7CwMLy9vVm5cqXWtg8++IAWLVpQsWLFEopOkvR7pUdgKYpSRVGUYEVRriuKkq4oSryiKLMURdFf9CHv47gpirL58f5piqJcURRlu6Io8i87SZIkSXpF3Dl9h60Dt2qWnQc60//r/2Ds+V9ETjbij1/YHboJW1vbEoyy+K34awXdfu+mSV7VtK7J3r579Sav/vnnH5YvX87y5ct59OjRyw71X+X69esALzV5pT5vuXLlCpW8qlWrFnFxcQQHBxdDZG+mmjVrUrNmzZIOQ5KK3c2bN8nJydH7nlamTBnq1q1LmTJlSiAyScrbK5vAUhSlJnAU6AccBmYCF4HhwEFFUZ49dv7Jcf4D7AO8Hv+cCfwBuAM7FEX5+sVHL0mSJElSQdyPv8/y1st5ePchABa2Fmy8v4mrlTwwtqnCve0z+H3Zb1StWrWEIy1+l+9fJkfkAFDXti5/9P0Dh7IOOu1OnjzJvHnzSEhI4ObNm6xatYrs7OyXHe4bTz1dLjIyEkAzNS93XZJ9+/bRoUMHqlSpgqmpKRUqVKBFixZMmDBB61h///03X331FU2aNMHOzg5TU1McHBwYNGgQCQkJWm3VU/kuXbrE5cuXNecsSH2m8ePHY2FhwbfffktqamrhO6GIhBAsXboUFxcX7OzsMDMzo2rVqvj6+hISEqLTPiEhgaFDh1KjRg1MTU0pV64c/v7+xMTE6LS9fv06EydOxNXVlQoVKmBiYkKlSpXo0aMHp0/nfafOvDyrBlZISAheXl7Y2NhgZmaGo6Mj3bt358iRIzptV69eTatWrbC2tsbMzIx69eoxefJk0tPT8x1LQa4X0K5ZFRsbi5+fH2XLlsXCwgJ3d3eio6P1nufWrVsMGDAAe3t7zM3NcXZ2ZunSpfmO83kiIyMZNGgQ9evXx8rKCnNzcxo2bMiECRNIS0vTaZ+7HtH69etp1qwZFhYW2NjY0K1bN65du6b3PEePHqVNmzaULl0aKysrvL29OXjwYIHjvXXrFl988QVOTk5YWlpStmxZnJyc6Nu3LxcvXtS0K2x/JycnM3bsWJycnDAzM8Pa2hpfX1/27Nmj1e7s2bMoikLPnj211l+6dEnzfrBv3z6tbaNHj0ZRFCIiIp75HB0dHXFwUP2/snTpUs3x+vbtC+ivNzVjxgwURaFz5846x9uzZw+Ghoa89dZbOl+mnDlzhr59+1K1alVMTU2xt7enR48enD17Vm9s58+f58MPP8Ta2hpLS0tcXFzYtm3bM59PXrKzs5k/fz6urq6UKVMGc3NzatWqxcCBAzl37ly+jhEeHk6bNm00v/d16tThq6++Ijk5Wafts94/nlVna82aNbz77ruYm5tTvnx5evXqpfnS5GkFfT9907zKUwjnAuWBYUKIn9QrFUWZAYwEvgMGP+sAiqIYA1OANOBdIcTZXNv+BxwHvlYU5UchRP7/N5EkSZIk6YVJuZXCMu9lPLj2AABjS2MqfVGJSWv3YtO6M/cig/nh8wG4uLiUcKQvx9fvf83DzIds/Xsre3rvobxlea3t2dnZhIaGEhsbq7W+QYMGcppYMfDw8ABUH+guX75MYGCg1vadO3fi5+eHlZUV/v7+VK5cmaSkJE6fPs3cuXO12m/YsIH58+fTqlUrXFxcMDExIS4ujoULF7J161aOHDlC5cqVAejUqVQ0f+AAACAASURBVBOOjo6aQvEjRowAoGzZsvmOvVKlSnz++edMmjSJ77//Xieh9rJ8/fXXTJkyherVq9O1a1fKlCnDjRs3iImJYd26dXz00UeatseOHcPHx4ekpCR8fX0JCAjg7t27bNq0CTc3NzZu3Ei7du007ffu3cvUqVNp1aoVnTt3plSpUpw7d47169ezZcsWDhw4QKNGjYoUvxCCfv36sXTpUmxtbQkICMDOzo6EhAQiIyNxcnKiSZMmmvYDBgwgODiYKlWqEBAQQNmyZfnzzz8ZP3484eHhhIWFYWT0/I9hBblecjty5Ajff/89LVu2ZODAgVy5coXff/8dLy8vYmNjcXJy0rRNTEzExcWFixcv4ubmhpubGzdu3GDw4MH4+PgUqd/Upk2bxpkzZ3BxccHPz4+0tDQOHDhAUFAQUVFRmuTH0+bOncuWLVvw9/fH3d2dQ4cOERISwokTJ4iNjdWqgxgdHY23tzcZGRkEBARQq1YtYmNj8fDwwNPTM9+xPnz4EFdXVy5cuEDr1q3p0KEDQgguX77M5s2b6dKlCzVq1NDapyD9ff/+fVxdXTl16hRNmzZlxIgR3L17l7Vr1+Lj48O8efP49NNPAXBycqJy5co6yajc01zDw8M1N+0AiIiIwMzM7Ln/X44YMYL4+Hhmz55No0aN6NSpEwDOzs557jNq1CiioqLYsGEDc+fOZciQIYBqJNfHH3+MmZkZISEhmJuba/bZuXMnAQEBZGZm0qFDB2rVqkVCQgIbNmxg27ZtREZG8s4772janzt3jpYtW5KYmEjbtm1xdnbm/PnzdOrUibZt2z7zOT0tIyMDPz8/9uzZQ9WqVenRowdWVlbEx8ezceNG3NzcqF279jOPsWDBAv7zn/9gaWnJhx9+SPny5YmKimLatGls3bqVAwcOFOg9WZ+ZM2cyatQoypYtS+/evSlbtiy7du3CxcVF7wi4gryfvpGEEK/cA6gBCOASYPDUttJACpAKWD7nOPaPj3Mij+1/Pd5e7nkx1alTR0hCREZGlnQIrwTZDyqyH1RkP6jIflCR/aCS337Iyc4Ry7yXiSCCRBBBYpLpJHEy9KSoUruhqDpirSj/YZDo1bu3yMnJKd6Ai0lhr4ecnBzxIP2BzvpHjx6JpUuXiqCgIM1j5syZIj4+voiR5u3UqVPP3B4YGSgIIl+PT7Z8orP/J1s+yff+gZGBOvu3X9W+wPsUhru7u1D96awtICBAACI2NlZn2507d7SWExISRFpamk67Xbt2CQMDAzF48GCdbQ4ODsLBwaFAsfbp00cAIiwsTDx48EDY29sLS0tLcf36dU2bwMBAAYjffvtN774dO3YUgYGBeh/qvggMDMxXPDY2NqJy5coiNTVVZ1vuPsrMzBQ1a9YUpqamIioqSqvdtWvXRKVKlUSFChW0+vDWrVvin3/+0TlubGyssLS0FG3atMlXjGr/z955h0V1dA38d+kdaWIjYMWIRrErGBUUE3vXWF67ib6JMeZLMzFqmppEX3sXjL0ramJF7CWiooIQG4rEQhMUBSk73x/rblh3kWIBzfyeZx/cmTNzz5w793rv2TNnDNl7wYIFAhANGjQQKSkpOnXZ2dk6dg0KChKA6NKli3j48KGOrMbm06dPL5AuhZ0voaGh4vG7jQgKCtKpmz9/vgDEiBEjdMqHDRsmADF69Gid8pMnTwoTE5NCnWfN2J889pUrVwzew7/55hsBiDVr1uiUa+xka2srzp07p1P33nvvCUCsXbtWW6ZSqYSnp6cAxJYtW3Tkp0+frrVJQe7HW7duNWgPIYR49OiRzlwrir2HDx8uADF8+HAdm1y8eFHY2dkJMzMzERMToy3v37+/AERERIS2rHfv3sLZ2VnUqVNH+Pr6asuTk5OFkZGR8PPzy3ecQggRExMjADFgwAC9urzOZWJioqhQoYKwsLAQ4eHhIicnR/j7+wtABAYG6sgmJyeLUqVKCScnJxEZGalTFxERIaytrYW3t7dOeevWrQ1eI1u2bMnT1nnx1VdfCUB06NBB7zrKyMgQ8fHx2u+aOZd7jly7dk2YmZkJW1tbERUVpdN+xIgRAhDDhun+n/a0+7WhY8TExAgzMzPh4OCgc95zcnK0/7c8+f9OQe+nJYX8niE0AGGiAL6ikrqEUOMm3y3E4xj6xwgh7gNHACsgv61f4oEEoJqiKDruVUVRqgFVgXAhRNJz0VoikUgkEkmhOPLzEa7ufbwkQ4Ee63oQuC+QjBrtwMgY5dR6Zkyf/tpuIy2EYNnZZTzK1g0EVxQFGzPdRPXx8fEEBgYSExOjLatVqxYjRozQLgWRFB+5ow40PJmvrXz58gZ3zwwICMDLy4tdu3Y9d71sbGyYOHEiDx48YNy4cQVuFxwczMSJEw1+Dhw4UGg9TE1NDUbZ5LbR77//zpUrV/joo49o3ry5jly5cuX4/PPPuX37tk4ESunSpbG1tdXrt3bt2vj5+REaGkpWVlah9c3NrFnqxSALFizQi4gwNjbWSXQ9Y8YMTExMCAwM1JsT48aNw8nJSS9hdl4Udb74+Phol4JpGDx4MCYmJvz555/asqysLFauXImtra3ejpL169fXW7pWVCpVqmTwHq6JKsxrHKNGjaJWrVo6ZcOGDQPQGcfRo0f566+/ePvtt+nUqZOO/IcffliknGaGrmczMzODc60w9l6xYgU2NjZMmjRJxyZVq1Zl1KhRZGZmsmzZMm25v78/oBt1FRoaip+fH61ateLEiROkpaVpy1UqlbbNi8DJyYnVq1eTlZVFr169+OabbwgJCaFv374MGjRIR3bZsmWkpKQwceJEatTQzeHo5eXFsGHDOHPmDBcuXADUS4f37NlDxYoV+fDDD3XkO3XqpHdPeBo5OTnMnTsXS0tL5s+fr3cdmZub4+Li8tQ+VqxYQWZmJh9++KHezq8//vgjtra2LF++vFDLgp9k5cqVZGZm8tFHH+ksPTQyMuKXX37ByMiwu6Yg99PXlZK6hFATZ3kxj/pLQABQDchzqxAhhFAU5b/ACuCUoiibgZtAeaALEAn0fl5KSyQSiUQiKThxx+PY980/SyN8v/Ilwz2D+cEHcek+gbsHlzF7whc4OBRq75ZXhnuP7jEoeBCbojaxKWoT63usx9TYVE/u0aNH7N+/nxMnTmgiyAFo2bIlzZo1e22de68Kffv2ZdOmTTRq1IhevXrRsmVLfHx8qFChgp6sEIKVK1eydOlSzp49y927d3XylhUlUXtBGDp0KDNnziQoKIiPP/5YzylgiKCgIL2Xcg0TJkwo1HLEvn37MmvWLLy8vOjRowfNmzenSZMmes4gTb6i69ev6zlUAG3OmqioKJ1lhL///jvz588nLCyMxMREsrOzddolJiZqnUyG+h04cGCeeWsePHhAREQErq6ueHt7P3WcDx8+5OzZszg7O2uXfj6Jubl5gXNzFXW+5F7OqMHU1BRXV1fu3r2rLYuOjubhw4c0a9bM4FKlFi1aPJdcWA8ePGDGjBls3ryZixcvcv/+fZ17WV45rQyNQ5MHMfc4Tp8+DWDQwWFsbIyvry9XrlwpkK7NmzenfPnyTJ48mdOnT9O2bVt8fHyoU6dOnku0C2tvHx8fHB0d9dr4+fnxww8/cObMGW1ZbgfWqFGjiIiI4M6dO/j7++Pm5savv/7KoUOHePfdd7VLDQuzZLIo+Pr6MnHiRL755hsmTZpE1apVmT9/vp6c5no+e/aswevu4kX1q35UVBQ1atTQjtvX19egrVu0aFFg53l0dDSpqak0atSoyBtvaOaVIXs6ODjg7e3NwYMHiY6OLvIy5afN3UqVKuHm5sb169d1ygt6P31dKakOLI319TOj6Zbnu+BUCLFeUZSbwGrgP7mq7gBBqBPDG0RRlOHAcAAXFxeDCdf+baSlpUk7IO2gQdpBjbSDGmkHNdIOavKzQ/rf6ZwdcxaRo36JsfOy4+5bdxnc7b+U8v8/spJuUDHjChUqVHil7ZmXHWIfxjIuchyxD2MBCP4rmA9Xfsh7b7ynJ5ucnMz58+e13xVFwdPTE5VKVaRImMJib2/P/fv386z/tN6nfFrv0wL392RfU1tMZWqLqUVuv6r9qkK3KQoax8GTfbVu3Zp169Yxe/ZsAgMDWbBgAQDe3t6MHz9e5+Xnyy+/ZO7cuZQpUwY/Pz/KlSuHhYWFehyrVhEbG6vXv+ZFvzBj0EQcPXz4UNtuwoQJ9OzZkzFjxrBp0yZt1EBGRoZO35q2T5bnRtP20aNHBdLru+++o3z58qxYsYLJkyczefJkTExMCAgI4Mcff9RGyNy+fRuA9evXP7W/pKQk7XHnzZvHF198QalSpfDz86NChQpYWlqiKAq///4758+fJykpCRsbdUSjIcdbw4YNcXJS7w/1pL01iZTLli2b71hv3ryJEIKEhIR8HXwFsVth58vDh+pNMCwtLQ32b2xsTHZ2trbu1q1bgDqqxpC8nZ0dUPDzrEnInnvuZGVlERAQwKlTp6hRowZdu3bF2dlZmwNs8uTJOvNUczxQO+iePK6hY8THxwN536s0zqInj2MIRVHYu3cvP/30E3/88Yc2OszJyYmhQ4fy+eefY2pqqu0PCm9vFxeXp9o79/y2t7encuXK7N+/n5SUFG0y80aNGuHq6oqpqSk7duzA19eXPXv2YGdnh6enZ4HOlyZyKysrq0B2zk2bNm349ttvUalU9O/fHyGEnpzmvCxatOipeiQkJHD//n3t9e/g4GDwmJpcU0+7N2nQXLeurq4FsoVmzuWeI8nJyYD6vBjqQxPtdPPmTW1etKfdr592DBsbG4NtXFxcuH79uk5dQe+nJYWMjIzn+hxXUh1Y+aH5qVE8VQpQFKUfsAjYBHwPXAfcgXHAbNS7EfY01FYIsRBYCODp6Sk0STz/zezfvx9pB2kHDdIOaqQd1Eg7qJF2UPM0O8RHxLP8veU8ilc/zJnbm/Pu4nfpOOw9Mn1HYGbrTNLG8ez9Yw1vvvnmS9T6+WPIDkdvHOWT1Z+QnJ6sLRvVcBS/BvxqMAIL1C8Y0dHRuLu707ZtW0qXLm1Q7kUQFRVlcNnMvw1NRIAhW/To0YMePXrw4MEDTpw4wfbt25k3bx49e/bkzJkz1KhRg/j4eObPn0/NmjU5evSoXj+bNm0y2L8mwq4w50Dzgm1lZaVt16NHD/z8/Ni7dy/Hjx/XLqmxsLDQ6VvT9sny3GjampubF1ivL774gi+++IL4+HgOHz7MmjVrWL9+PX/99ReRkZGYm5trXwiDg4Pp2LFjvn1mZ2czadIkypQpw+nTp3WW8oE6uuH8+fPY2Nho9cwd+WOIJ+2tiaS7detWvmPVJFT39vbWRlYUlaLMFysrKyDv8/Lk2DT2SkpKMih/7969p/b3JBrnWu65s2HDBk6dOsWAAQN0drQDtU0nT56MsbGxTv+a+ZV7/mrQOCJNTU21dZr7YWpqqkE9NU4CQ/0Zonr16ixbtgwhBBcuXGDfvn3MmTOHKVOmYGpqyvfff6/tT6NvYeydmJj4VHs7Ojrq1Ldq1YoFCxYQHR3NkSNHeOONN7QRPw0bNuTgwYOkpaVx8eJF2rdvX+CoZUO21GDoXGrIyMhg6NChgNrZNGXKFHr27KmTrF4zDlBHYL311lv56lOmTBlAHV1nyD4pKSl56vQkmqirO3fuFOicG5pzGv3v379vsI/ExERAfV419cbGxmRmZhqU1+zOaOgYaWlpBtskJCQA+vf/gtxPSwoWFhb5Rq8WhpKaA0sTYZVXHJzdE3IGeZznKhD1UsH+QohoIUS6ECIa6A+cAnooitLi2VWWSCQSiUSSHzdP3STo7SDSbqt/+TWxMMFvnh/th/QmrcEQzJzfIHHLjwRO+fqVd14ZYutfW/Ff5q91XlmaWLK8y3JmvDsjT+cVoN2NbcCAAS/VeSUpHNbW1vj5+TFt2jTGjh1LZmYmO3bsAODq1auoVCoCAgL0Xkbi4uK4ejXPRQHPjV9//RVFUfjss89QqVT5N3gBlC5dmq5du7Ju3Tr8/Py4cuUKERERADRurE5ve+jQoQL1lZiYSEpKCk2bNtVzXqWlpT2zEwnU57RmzZrcuXNHZ2mXIWxsbPDy8iIyMlLrNCkqL2O+VK9eHSsrK8LDw0lN1X+teh5RE5cvXwagW7duenXPK4JUs4udof5ycnI4fPhwkfpVFAUvLy8++ugj9uzZA8CWLVuKrKenp6fW3rmXFmoIDQ0F0NmVD/5ZRrhr1y4OHjxIq1atdOrOnTvHmjVrdGRfJGPGjOHs2bN89dVXrFmzhocPH9KrVy9t1JaGwl7PGifH4cOHdZbKaijMfKxevTqlSpXi3Llz2miswqLRx9BxU1JSCA8Px8LCQudZxcHBgTt37hjMuxcWFqZX9rS5e/XqVW7cuPFUHZ92P31dKakOrL8e/62WR70mIXteObI0BACmwAEDyeBVwMHHX+sVRUmJRCKRSCQFJyMlg3Vd15FxV/2Qa2ZrRq/tvRg99zMeNBiEiUNZkjb/wLIpX9Kzp8Hg6FeaZWeX0WVtFzKy1eN3sXLhwMAD9Hurn1ZGCMHp06f1Ht5LlSpFrVq1ZL6rEkhISIj2l/Xc3LlzB/gnSkOTY+nJl7O0tDSGDRuml7fpReDt7U2/fv04e/Ysq1evfuHHA/WymZCQEL3Ip6ysLJ3IGFAnaq5cuTJz5szhjz/+MNjfsWPHtEu3SpcujZWVFadOndIuh9L0/fHHH2sjJJ6VUaNGAfD+++/rOXpUKpV2aRioX+4zMzMZPHiwNmIkN3fv3i2QY+1lzBdTU1P69u3L/fv39XIUhYWFFTjZ/NPQjONJJ8DVq1f54osvnrl/gKZNm+Lp6cnBgwcJDg7WqZs9e3aB818BREREcO3aNb3yJ6/nomBmZkbfvn1JS0vj22+/1am7cuUKM2fOxNTUlP79++vUtWzZEkVRmDt3LqmpqTpOKj8/P4QQTJ48Wfv9RbJx40bmzZuHj48PEydOJCAggM8//5yzZ88yZswYHdlBgwZRqlQpJk6cqJPMXoNKpdKZFxUqVKB169bExMQwe/ZsHdng4OBCOTyNjY0ZOXIk6enpfPDBB3qJ1jMzM7XRTXnRr18/TE1NmTVrltYRq2HcuHHcu3ePfv366UQ7NWzYkOzsbIKCgnTkly5dypEjR/SO0bdvX+0xcs87lUpl8IeGwtxPX1dK6hLC0Md/AxRFMcrtfFIUxRbwAdKB4/n0o5lNeW0xoCnPLKqiEolEIpFICsYfH/5Baqz65c+ilAX99/ZnyrIpXLStg02ZKiRs+p5V077V20XqdWDJ6SUM2zYM8Tj7QSWHSuzqt4sqjlW0MtnZ2QQHBxMREUFcXBwdOnSQDqtXgE8//ZRr167RokULPDw8MDMz49SpU+zbtw93d3d691bvF1SmTBl69+7NmjVrqFOnDgEBAaSmprJnzx4sLCyoU6cO4eHhL1zfH3/8kfXr1+u9kL0o0tPTadWqFR4eHjRq1Ah3d3cyMjLYs2cPUVFRdOzYURvBYGpqyqZNm2jTpg3t2rWjadOm1KlTBysrK27cuMHJkye5evUqt27dwsrKCiMjI0aNGsXkyZOpVasWnTp1IjMzk9DQUJKTk2nZsqU2quVZGDp0KIcPH2bZsmVUrVqVTp064eLiws2bN9m3bx+DBw/WOoAGDx7MqVOnmDt3LpUrV6ZNmza88cYbJCcnExMTw8GDBxk0aJDBpNe5eVnz5aeffiIkJITp06cTFhaGr68vt27dYu3atbRt25atW7c+U/8dOnSgSpUqTJs2jfPnz+Pt7U1sbCzbt2+nXbt2xMbGPvMYFEVhyZIltG7dmm7dutG1a1eqVKnC2bNn2bt3L++88w47d+4sUF979+5lzJgxNG3alOrVq1O6dGni4uIIDg7GyMiIzz777Jl0nTx5MocOHWL27NmcPHmSli1bkpiYyLp167h//z6zZ8+mYsWKOm2cnZ156623OHv2LKDrpGrSpAlWVlbEx8fj4uJSoA0aisq1a9cYOnQoDg4OrFq1Srus+ocffuDgwYPMmzcPf39/bbSdk5MTGzZsoEuXLjRu3Bh/f3+8vLwwMjIiNjaWY8eOkZSUpBO5NWfOHJo0acLo0aPZvXs3tWvX5vLly2zevJkOHTqwbdu2Aus7fvx4Tpw4wbZt26hWrRrt27fH1taWGzdusHv3bn755Zc8N6oAtfN1+vTp/Pe//6Vu3br07NkTFxcXDhw4wLFjx6hevTpTpkzRafPRRx8RFBTEiBEjCAkJwc3NjbNnz3L06FHat2/P9u3b9Y4xefJkPv30U7y9venVqxf29vbs2rWLlJQU3nrrLc6dO6eVL8z99HWlREZgCSGuALsBD+C/T1RPBKyBZUKIB5pCRVGqK4pS/QlZTbxid0VRdBbeKopSB+iOOo/WPiQSiUQikbwwItZGcH7lP4nIOyzqwIGLBwjcH43NWwGkHF3Dt0O6vJbOq7URaxm6bajWefWW61scHXxUx3mVkZHBihUrtKH/Z86cITIyslj0lRSOsWPH8u677xIZGcnixYuZP38+d+7cYezYsZw8eVInH82SJUsYO3Ys6enpzJkzh127dtG+fXuOHj360naQcnNzY/To0S/lWKBegjdlyhSqV6/O0aNHmTFjBqtWrcLOzo558+bpJWzXvKh/8cUXpKamEhQUxLx58zh16hTe3t4sX75cZ6v477//nqlTp2JpacmCBQvYtGkT9evX588//+SNN954LmNQFIXffvuNFStW8Oabb7Ju3TqmTZvGgQMHaNasmV6+rjlz5rBt2zaaNGnC3r17mTZtGlu3biU1NZXPPvuswPZ/GfPF2dmZI0eOMGjQIKKjo5k+fTrh4eHMmzePTz755Jn7t7a2Zt++ffTp04fIyEhmzpzJuXPnGDduHCtWrHgOI1Dj4+PDoUOHaNWqFTt27GDWrFnaHVwbNWpU4H7atGnD6NGjycjIIDg4mKlTp3Lw4EFat27NoUOH6N69+zPp6ejoyLFjx/j8889JSkpi2rRprF+/noYNG7Jz505GjhxpsJ0m6qpGjRraXFGgjury9fUF/onUehFkZWXRu3dvUlJSWLx4sc61ZWJiwurVqylVqhRDhgwhJiZGR+9z584xcuRIrl27xvz581m8eDERERH4+flplz5qqFq1KsePH6dbt24cOXKEGTNmcOPGDbZs2ULXrl0LpbOZmRk7d+5k1qxZuLq68ttvvzFr1iz+/PNPunTporXb0xg5ciS7du2icePGbNy4kWnTphEfH89nn33GsWPH9HaTrFGjBnv37sXHx4dt27axcOFCzMzMOHbsGPXqGV70NWbMGFatWkXFihVZunQpgYGB2tx3T+YzK+z99HVEyS+RYXGhKEpl4ChQGggGooBGQEvUSwebCiGScskLACGE8kQ/gcAg1FFWm1EncfcAOgNmwHQhRL53Z09PT/HXX3/lJ/baI5MTq5F2UCPtoEbaQY20gxppBzW57ZAYnciSJkvISFH/ylp7QG0evfuIoWOn4NjlWzJunKdpVjibNm547SKO9u/fT40GNWgW1IyLSRepW7Yuu/vtxsnKSSuTmprKypUrdZYz1K9fn3fffRcjo+L/rTEqKuq1/0VXIpFIJBLJ86egzxCKopwSQtTPT66kLiFECHFFUZT6wHfAO0Bb4BYwE5gohChoZsQhqHNdDQTaALbAPeAwsEgIsSbvphKJRCKRSJ6FG0dvsLrDaq3zqpRHKaI8ovhh4k6cu3xLdupt7CI3sfTI/tfOeaWhtHVp9vbfy5jdY1jUYRGlLEpp6y5dukRwcDAPHmiDymnVqhVNmzZ9be0hkUgkEolEUhRKrAMLQAhxA3X0VEFkDT7lCXWI2dLHH4lEIpFIJC+JqM1RbOqziewMdbJhUytTElskMnNnNC4dPyfjRgSlzq9lx7ZNL235VHHhZu/G+h7/hPZnZWWxZ88eTp48qS0zMjKic+fOLzSHiUQikUgkEsmrSvHHpUskEolEInmtUOWoiAmMYV3XdVrnlZWLFdV+qsa0EwdxaDGQBxf243lzN8cOhOglrH2VyczJpN+mfmy8sDFPmZSUFAIDA3WcVzY2NvTv3186ryQSiUQikUjyoERHYEkkEolEInm1SE9OZ1PfTcTu/GdnKYfKDgQsC6B5/+44dRxPxt9ReD+KYNvOP3S2n37VuZ12m0HBg9h5eSfrL6xnu/l2TDHVk9uxYwe3b9/Wfvf09KRDhw5YW1u/THUlEolEIpFIXilkBJZEIpFIJJLnwu3w2yysv5DLOy9ryyq1qsTAwwMZMe4jjJoNQ6hyMDq+lJUrlr02zqtsVTYzjs/Ac7YnOy+rt2rPzMlkz9U9BuU1W3kbGRnRtm1bevXq9Uo5r1RCkJ6TU9xqSCQSiUQi+ZchI7AkEolEIpE8M+dWnGPbsG3aJYMAvl/54v2pN9379OK85VvYlKlCwqYf2b5wFi4uLsWo7fMjJSOFDqs7cDj2sE75uLfHMbHFRA4cOKDXxtbWll69epGTk6OzFXlJRwhBcnY2Nx89QgXUtLbGWCaal0gkEolE8pKQDiyJRCKRSCTPxIUNF9jcf7P2u5mNGVU+q4J7H3eatmxFild3bNxrk3JoBZ/1CaBly5bFqO3zI+FBAm1WtOHM7TPaMk8nT2a9O4vWlVsDoFKpuHbtGh4eHjpty5cv/zJVfWZSsrL4OzOTdJVKW5aQmUmZ1ySKTiKRSCQSSclHLiGUSCQSiURSZBKiEggeFKz97lzdmWEnh3E++zwNWnfifuMRmJevQeL2qXzcqhrffvttMWr7/Lh1/xbNlzbXcV5NaD6BcyPOaZ1XGRkZnD9/nmXLlnH58uW8uirRnE9L43ZmJpczMnScVyaAkYy+kkgkEolE8hKRDiyJRCKRSCRFIjMtk3Xd1pGZlgmok7W/t/c9vpz6Ff/bFoZt30CLVgAAIABJREFU1+8xMrMkeeN4Fn8znIkTJ2Jk9Oo/emSrsumxvgdRiVEAKCgs6biE8S3GY2ZsBsDdu3cJDAwkJSUFIQTr168nJSWlONUuNEIIBkZH8yiX48oIKGtmRk0bG0qbmRWfchKJRCKRSP51yCWEEolEIpFICo0Qgq1DtpIYlQiAiaUJ3pO88WnbmsRKbXBq05n0q6ewOr+RfesW06BBg2LW+Pmx8/JOjtw4AoCxYszKrivpVbOXtj4uLo7Vq1fz8OFDbVnTpk2xt7d/6bo+C4qisMjTk/jLl1EAF1NTypqZYfoaOCElEolEIpG8ekgHlkQikUgkkkJzYsYJItdFar9b9bSi7RcfYf/Ox1hZO3I3dAnvVjJnwfGDr5zjJj/aV2vP5l6bGRQ8iM+bfq7jvIqMjGTLli1kZ6uT2SuKQpcuXahVq1ZxqftM1LW15aSpKTWsrLA0Ni5udSQSiUQikfyLkQ4siUQikUgkhSL2cCx7Ptuj/W75tiXfhu/Csft3ZKfGk7JhHO/3eIcpU6agvKZ5kjpX70zD8g0pY1MGgKSkJHbv3s3Fixe1MpaWlnh6er4yzquNCQlYGxnxjpOTtiwtM42szHukpidg+XisEolEIpFIJMWBjAGXSCQSiURSYNJup7G+53pU2eq8SLbVbfkhbgOOASPJiDmDc9giTuxYR9u2bV8r55UQQq+snG05FBT279/P3LlzdZxXTk5ODB069JWJPpsdF0ePyEh6XbhA9IMHAFxMukitebW49+geN+/fJDM7s5i1lEgkEolE8m9GOrAkEolEIpEUiKz0LNZ2WUvarTQAzB3NmZm+BvsOn5KVGEv56zs5diiU6tWrF7Omz5fw2+E0WNSAaynX9OqSk5M5cuQIqlyJzmvXrs2QIUNwdHR8iVoWjWyViq+vXuWjy5cRwL2cHD69cgUAd3t3rEytAFAJFYnpicWoaclg5syZ1KhRA0tLSxRFYfr06S/8mFlZWYwfP56qVatibm6Ooihs2bLlhR/3RePh4YGHh0dxq1GsDBw4EEVRuHbtWnGrUiJQFIUWLVoUSPbatWsoisLAgQNfqE6FZf/+/SiKwoQJE4pbFYnktUQ6sCQSiUQikeSLEIKtg7cSdzwOAMVIYafTQbJaDwFVDuLgPII3rsPKyqqYNX2+RMRH0GpZK07dOoX/Mn/+vve3Tr2TkxM9evRAURTc3NwYNmwYnTt3xtLSspg0Lhg5QrDi9m28Tp7kp9hYbXkjW1t+e+yANDcxJ7BjIEaKER6lPChrU7a41C0RrFmzho8//hgLCwtGjx7N+PHjady48Qs/7tSpU/nuu+8oV64c//d//8f48eML5SS+ceMGxsbGKIrC2LFjX6CmurRo0eK1isKUSCQSSfEjc2BJJBKJRCLJlwPfHSBiTYT2+zWvG0RVb4xFqTIkb5rInpVLcHNzK0YNnz8Xky7SalkrktKTAEhOT+ZW2i3K25XXkatWrRoDBgzAzc0No1dgh77dycmMuXyZyFy7JAK86+DA+po1sc6VrL1RhUZE3ovE2cr5ZatZ4ti+fbv2b7ly5V7qcW1sbNizZw9mZmaFbr948WJUKhWKohAUFMR3332HiUnxvwKEhIQUtwrFzqRJk/jyyy8pX758/sISiUQikRFYEolEIpFIns7VkKscmHBA+z3HO4ctLmBZqR7Je+Yxd8InLyUS5WUSlRCF/zJ/7jy4A4CtmS27++2mfrn6OssFNbi7u5d459X1jAw6nD9Pm3PndJxX9sbGfFnGlvunP+JaUrReOyNFf1wGTPDac/PmTYCX6rzSHNfJyalIzqucnBwCAwOxs7Pjgw8+4Pbt22zduvUFaFl4KleuTOXKlYtbjWKlbNmyVK9eHVNT0+JWRSKRSF4JSvaTlkQikUgkkmIl80Em24Zt03639LJkevZx7Bp05l7YVkYEvEX//v2LUcPnz7Kzy6i/qD5x99TLJa1Mrfij7x80KN+As2fPsmTJEu7du1fMWhYOlRB0PH+e7UlJ2jIbY2PGu7tz+q2q/LF/MIdjD9FmRRtiU2Of0hNkZEBUFBjIa/9aMmHCBBRFITQ0FFDn6dF8NBw6dIgOHTpQoUIFzM3NKVOmDI0bN2bixIk6fV28eJEvv/yS+vXr4+Ligrm5Oe7u7gwfPpy4uDgdWU1+pJiYGK5fv649ZmHyRu3YsYO4uDh69erFyJEjAVi0aJFB2dw5hS5evEivXr0oXbo0RkZG7N+/XyuXnJzM119/Tc2aNbGyssLe3p7atWvz5Zdf8uDBA20/Bw4c0LNX7vxGT8uBtXbtWvz9/XF0dMTCwgIPDw/ee+89wsLCCjTugp4PgIcPHzJp0iTq1KmDtbU1NjY2NGnShNWrV+vJZmZmMnv2bNq2bYu7uzvm5uY4OjrSqlUrduzYUSDdcvO0HFh//vknvXr1onz58pibm1O2bFkCAgJYt26dnuyJEyfo3r07ZcqUwczMDDc3N95//32t07UgpKam8ssvv+Dn50eFChUwMzPDxcWFjh07cvz4cYNtNOc0MTGR4cOHU7ZsWczNzfHy8iIoKMhgm8zMTL7//nsqV66Mubk5FStW5JtvvuHRo0cF1vVpFOYaA92cVeHh4bRr145SpUphZWVF8+bNOXr0qMHj3LlzhyFDhuDq6oqlpSV16tTht99+K7S+mZmZzJw5k7p16+Lg4ICVlRUeHh506tSJvXv36sgWxd4qlYr58+fToEEDbGxssLa2pkGDBsybN0/vx5hy5cpRoUIFvT7c3d1RFIXvv/9ep/yPP/5AURS+/fbbQo9bIikqxR8/LJFIJBKJpMSy7+t9pMSkAGBsY8zP6Vtx6PoZ6dfO0MTiJpMmzS1mDZ8fOaocRv4+koWnF2rLLE0sCe4djO8bvkRHR7Nt2zZycnJYtGgR/fv3p3Tp0sWoccExUhQWVKtG8/BwsoRgUJky/FixImXMzTkSe4RLSZcAuJV2i1M3T/GG/Rt59mVuDooC9+7BK7LJ4jOhcbosXbqU69evM378eJ36nTt30q5dO+zs7OjYsSPly5cnOTmZqKgo5s6dqyO/adMm5s+fT8uWLWnatClmZmZERkayePFitm3bRlhYmHY5WefOnfHw8NAmih89ejQApUqVKrDuCxeq5/LAgQOpWbMmdevWZffu3Vy/fh13d3eDba5cuUKjRo2oVq0affv2JT09HTs7OwBiYmJo2bIl169fp169eowYMQKVSsXFixf53//+xwcffECpUqUYP368QXvl53wTQjBo0CB+++03nJ2d6dq1Ky4uLsTFxREaGoqnpyf169d/ah+FOR8pKSn4+flx5swZ6taty+DBg1GpVOzatYs+ffoQGRnJDz/8oJVPTk7m448/pmnTprRu3RoXFxdu3brFtm3baNu2LYsWLWLo0KFP1a8gLFq0iBEjRmBsbEzHjh2pWrUq8fHxhIWFMXfuXHr27KmVDQoKYtiwYZibm9OxY0fc3Ny4dOmSdk4dP36cN97I+3rWEBUVxddff83bb79Nu3btcHBwIDY2lq1bt7Jjxw62bdvGO++8o9cuJSUFHx8fzMzM6N69OxkZGWzYsIHBgwdjZGTEgAEDtLJCCHr27ElwcDCVK1fmww8/JDMzk8DAQM6fP//MdoPCXWO5CQsL4+eff6ZJkyYMHTqU2NhYNm7ciL+/P+Hh4Xh6emplk5KSaNq0KVevXsXX1xdfX19u3brFBx98QEBAQKH0HThwIKtXr6ZmzZr85z//wdLSkps3b3L48GF27txJq1atdOQLY2+A/v37s2rVKtzc3Bg6dCiKorB582ZGjhzJ4cOHWblypVbWz8+PlStXEh0drc2zd/nyZWIf50kMCQlh3LhxWvl9+/YB4O/vX6gxSyTPhBBCfgrwqVatmpAIERoaWtwqlAikHdRIO6iRdlAj7aDmdbJD7JFYMUGZICag/tSt0Em4jV4nyg6aJWp61xcpKSl5tn0V7TBm5xjBBLSf6rOri3O3zwkhhDhz5oyYOHGimDBhgpgwYYKYM2eOyMjIyLfPkmaHlbdvi8MGztv+mP3CbpKdWBa+TFuWlSXEvHlCnD59QU8+IUGIuDj1v0NDQ7V2MTTenTt3auuPHDmiV79161ZtfVhYmF79hg0btPXnzp3Tq1+1apW2Pjo6Wq8+JiZGr6woNG/eXKgfnXXp2rWrAER4eLheXUJCgs73uLg4g/Nm165dwsjISHzwwQd6de7u7sLd3b3Q+sbFxQljY2OR+xl25syZAhDffPONnnxMTIwABCC++uorg302bdpUAOKnn37Sq0tISBDp6ena73nZS4OhcS1YsEAAokGDBnr3l+zsbHHz5s08+9NQmPMxYMAAAYgpU6bolKenp4s2bdoIRVHEmTNntOUZGRnixo0bev2mpKQILy8v4eDgIB4+fJivjk8eP/ccjYyMFCYmJsLBwUFERETotcl9/L/++kuYmpqKypUrizjNBfmYkJAQYWRkJDp37lwgXVJSUvTsozle2bJlRfXq1fXqNPNlyJAhIjs7W2cMxsbG4s0339SRX7lypQBE48aNdeZKUlKSqFSpkgBE8+bNC6SvZr4OGDBAp7yw11hoaKh2HEFBQTp18+fPF4AYMWKETvmwYcMEIEaPHq1TfvLkSWFiYiIAMX78+HzHkJKSIhRFEfXq1dOxn4bExESd74W196pVqwQgvL29xf3797XlaWlpol69egIQK1eu1JYvWbJEAGL27Nl6NmjdurUwMzMTDx480NbVqVNHWFpaikePHuU7Vsm/lwsX9J8hDAGEiQL4ZeQSQolEIpFIJHqkxqayofcG9eMy8JdzIvGduqPKSMPkyAJ2btuC/WsUfrMuch3Tjk/Tfu9dszcnh52klmstjh8/TnBwMOLxmjlHR0f69OmDubl5cambLzcyMjickqJX7mctuHZ9u155c4/mXBl1hf611ctB9+6FOnVgxAhITtZdLpidnY2VVToy77QuhnaedHbWTX6vWQ72JAEBAXh5ebFr167nps+SJUvIyclh4MCB2rI+ffpgZmZGYGAgOTk5Btu5urrqRZkBnDp1iqNHj1KnTh2++OILvXpnZ2csLCyeSedZs2YBsGDBAr37i7GxMWXLFnwnzPzOR1JSEitWrKB+/fp8/vnnOnIWFhZMmTIFIQSrVq3SlpubmxtcYmVvb8/gwYO5e/cuJ0+eLLCOhpg3bx7Z2dmMGzcOLy8vvfrcx583bx5ZWVnMmDFDL6rIz8+Pjh07sm3bNu7fv5/vce3t7fXmq+Z43bt3Jzo6WhuJkxsrKyumTZuGca7NH2rUqIGPjw9RUVE6x9Ysc/vpp5905oqjo6NOZM+zUNRrzMfHR+daARg8eDAmJib8+eef2rKsrCxWrlyJra0tEyZM0JGvX78+ffv2LbCuiqIghMDc3NxgDkUnJye9ssLYOzAwEIDJkydjY2OjLbe2tmbKlCmAepMHDZpIqtwbLISEhFC6dGlGjRpFZmYmhw8fBtTXz9mzZ/H19S1Sfj6JpKjIJYQSiUQikUh0eBD/gOWtl3PvhjrPU5ZpDgffrYJiYkrGH5M5uH3da7drVkfPjvT06sm6yHV0qd6FFV1WYKQYERoaysGDB7Vyrq6u9OvXT+dloCSRkZPD9Lg4foqNxURROFmvHpUfv8gvO7uMj3Z8RFpmGrVca/GW61s6bZ2tnMnMhC+/hP/975/yrCxISgLNu21KSgpZWVmYm5vpvET9W+nbty+bNm2iUaNG9OrVi5YtW+Lj42PQ0SGEYOXKlSxdupSzZ89y9+5dHUfS83oRVKlUBAYGYmRkxH/+8x9tuZOTE+3bt2fTpk38/vvvdOzYUa9t7dq1DToANHmQ2rRp80I2LHjw4AERERG4urri7e1d5H4Kej5OnjxJTk6ONv/Rk2RlZQHqpXW5iYyM5JdffuHgwYPcunWLjIwMnfq///5b+++lS5fq5bdq0aKFTi6wJ9HY+d13381vqBw7dgyAAwcOGHScxcfHk5OTw8WLF6lXr16+/R05coQZM2Zw7Ngx4uPjyczM1Kn/+++/9ZYjVq1aVbvENDeaXWlTUlKwtbUF4PTp0xgZGeHr66sn/zSbFIaiXmOGlqaampri6urK3bt3tWXR0dE8fPiQZs2aGfwRp0WLFgXOhWVnZ0eHDh3Ytm0bderUoVu3bjRr1oxGjRphZWVlsE1R7G3Its2bN8fY2JgzZ85oy9zd3alUqRKhoaHanUv3799Pq1ataN68OSYmJoSEhBAQEEBoaChCCPz8/Ao0VonkeSEdWBKJRCKRSLRkpGaw4p0VJF18nOzbGFbVT8CkXCMSgqcQvHA6NWrUKF4lXwAWJhas7raaZm80Y7D3YBQUduzYofNS6ObmRp8+fZ45yuRFsSMpiZGXLnEt1wt1j8hIwurVIzPnEZMOT+LeI7VT8qMdH7F/wH6dRORXrkDv3pA7T7aNDZQqBY6O/5TZ2tqSlJREWloa9vb2+b6Qt2nThjZt2uRZ36FDBzp06JBnfbdu3ejWrVue9e+9916edZB/3qVnpWvXrmzfvp2pU6cSGBjIggULAKhXrx6TJk2idevWWtkxY8Ywffp0ypYtS5s2bShfvrw2UkiTM+p5sGvXLq5fv649Rm4GDRrEpk2bWLhwoUEHVpkyZQz2mfI4ou9FOa+fV/8FPR9Jjzc0OHny5FOjptLS0rT/Pn78OH5+fmRnZ+Pv70/Hjh2xs7PDyMiI8PBwgoODdZKRL126VJvMPjdPu14KYwfNGH755ZenyuUeQ15s3ryZ7t27Y2FhQevWralcuTLW1tbaJP4HDhwwmGg9r5xsJibq18zczqPU1FQcHR0N7rqY17wrLEW9xp42jifHAOofMwxR2HGsXbuWKVOmsGrVKm3ko4WFBd27d+fXX3/VO05R7G3IaWdiYoKzszPx8fE65f7+/ixatIjTp09jampKQkIC/v7+2Nra0qBBA210luavzH8ledlIB5ZEIpFIJBIAsh5msbr9am6fuQ2AYqSwoewJcnyG8/DCAYa1qauXUPZ1wkgx4sOGH5KcnMza4LU6y2WqVKlCz549S+R29ylZWYy5coWg27d1ymtYWTGzShWMFAULEwu29NpCo8WNKG1dmq+bfa3jvFq7FoYNg9wrjbp2TWHEiIvY29uSO+DGzMwMa2trg0u0/q20a9eOdu3a8eDBA06cOMH27duZN28e7du358yZM9SoUYP4+HhmzpxJzZo1OXr0qDZKQoOhXe+KiiZ5+65du3TOc2527tzJjRs3tJEbGvKS17w4544wep48z/4Lcj400TOffPIJ06ZNy6dHNT/88APp6emEhobqOaEmTZpEcHCwTlnu3RsLSm47aBJp54VmDKmpqQajcgrDuHHjMDMzIywsjDfffFOn7v333zfoiCss9vb2JCcnk5WVpXcvvf3E/asovIxrTGPzO3fuGKwv7DgsLS2ZMGECEyZM4MaNGxw8eJClS5eyYsUKrl27xqFDh55J17zsnZ2dTWJiot688fPzY9GiRezdu1fr+NJEWfn5+TFp0iSSk5MJCQnB3t6eunXrFlk/iaQoyBxYEolEIpFIyMnMYV23dcQe/sdp86f7ORLbtCPnYSpO1/YyadKkYtTw+ZL0MIlFpxZp81rl5urVqzrOq5o1a9K7d+8S57xSCcGK27fxOnlSx3nlZGLCnKpVOVu/Pr65fq33dPZkd//dnBp+ioDK6p2yrl+HoUPVkVca55WFRTY//bSTOnVmceTIDrKzs3WOqygK9vb2Mu+JAaytrfHz82PatGmMHTuWzMxMduzYAajnlUqlIiAgQO/FOi4ujqtXrz4XHW7fvs327duxs7NjyJAhBj8+Pj7k5ORoc+QUhMaNGwNqp5hKpcpXXrO8NK9cW09ibW1NzZo1uXPnjs6ypmfhaeejYcOGGBkZFcpBcPnyZRwdHQ1GUD0PBw/8Y2eNngWRfRYnh4bLly9To0YNPeeVSqXS5j16VurWrZtnf0Vx9j3Jy7jGqlevjpWVFeHh4dporNw8yzjc3Nzo27cvu3btomrVqhw+fFgbZVcUvL29UalUOsvgNRw8eJCcnBw9B5Sfnx+KohASEsK+ffuoVKkSFStWBNTRViqViuXLl3Pp0iVatGghl5FLXjrSgSWRSCQSyb8cVbaKzf03c3nnZW1ZuHsUYU0aYupYgbs7Z7AicOFrE3Fz6/4tmi9tzvDtw/nvH/8lW6XroKlXrx6VK1dGURSaN29Oly5dStxD+rHUVJqcPk3/6Ghu5spT09PFhaiGDXnb9C6Xky/qtWtYviG25uoXOyEgIACWLPmnvlIl2L8fnJ1vaJ0UhpYNSf4hJCSE9PR0vXJNhIYml41mKePhw4d1nDppaWkMGzZMz1FYVAIDA8nOzqZv374sXrzY4Gfp0qUoisKSJUsK5IwC9XXRtGlTwsPDtQmgc5OUlKSTD0qTgNpQ4u+8GDVqFKCO+HnSOaBSqbh161a+fRT0fJQuXZq+ffsSFhbG999/b9D+V65cISYmRvvdw8OD5ORkzp07pyO3ZMmS55aAf8SIEZiYmPD9999z4cIFvfq4uDjtvz/88ENMTU355JNPuHhR/3rPzMwssHPLw8ODS5cucfPmTW2ZEIKJEyca1KMoDBo0CICvv/5aZ64kJyfzww8/PHP/L+MaMzU1pW/fvty/f18vd1pYWBgrV64scF8JCQmcOHFCr/zBgwfcv38fExOTZ/qhYPDgwQB89dVXPHz4UFv+8OFDvvzySwCGDBmi06Z06dJ4eXlx5MgRDh48qLNEsGnTplhYWPDTTz8ByPxXkmJBLiGUSCQSieRfjMZ5FbkuUlt2ocIVjvnUxbx8dRK3/szsbz40mOD2VeRayjVaLWvFlbtXAJgfNp8eNXrQsmJLrYyiKHTs2JG0tDTKlStXXKrmiRCCkZcuEZ4rr42rqSmzqlalk1Mpfj7yMz8c/AFXG1eODTlGOVvDY1AUGDIENBvK9eoFCxaAvb0J1av3ZOHChTg5OZXo3RZLAp9++inXrl2jRYsWeHh4YGZmxqlTp9i3bx/u7u707t0bUOfG6d27N2vWrKFOnToEBASQmprKnj17sLCwoE6dOoSHhz+TLkIIljz2SA4dOjRPuSpVqtC8eXP279/Pjh07aNeuXYH6X7FiBS1atGDs2LFs3LiRFi1aIITg0qVL7N69m+joaK0Twd/fn/Xr19O1a1fatm2LpaUl7u7u9O/fP8/+hw4dyuHDh1m2bBlVq1alU6dOuLi4cPPmTfbt28fgwYMNJlzPTUHPB8Ds2bO5dOkS3377LcuXL8fX1xdXV1du3rxJVFQUJ0+eZPXq1doIlNGjR7Nr1y58fX3p2bMn9vb2hIWFcfjwYbp3786GDRsKZMenUaNGDebOncsHH3yAt7c3nTp1omrVqiQlJREWFoatrS2hoaGAOhooMDCQwYMH4+XlxTvvvEO1atXIysoiNjaWQ4cO4eLiQnR0dL7H/eSTT7TH7NatG6amphw5coQLFy5oE40/K++99x5r165l69at1KxZk06dOpGVlcWGDRto0KABV65ceab+X8Y1BupdFENCQpg+fTphYWH4+vpy69Yt1q5dS9u2bdm6dWuB+vn7779p3Lgxb775JnXr1sXNzY179+6xfft2bt++zahRo/QiyQpDnz59CA4OZt26dXh5edG5c2cURWHLli3ExMTQs2dPg7sm+vv7ExERof23BnNzc3x8fGT+K0nxIoSQnwJ8qlWrJiRChIaGFrcKJQJpBzXSDmqkHdRIO6h5leyQk5Uj1vdaLyYwQfvpU3aQcO0zWbzxWbCw8vQRS5YsKVLfJdEOSQ+ThPv/3AUTEExAGE80FqvOrRI3btwQKpXqhRzzRdlhX3KyIDRUmO/fL768ckWkZmUJIYRIe5QmPKZ7aMfYLLCZUKlUIiFBiC1b9Pu5c0eId94RIjhYiCdNkJKSIlQqlbhw4cILGcOrRvPmzYX60VmXtWvXit69e4sqVaoIa2trYWtrK7y8vMTYsWNFfHy8juyDBw/E2LFjReXKlYW5ubmoUKGCGDlypEhMTMyzf3d3d+Hu7l4gHXfv3i0A4e3tna/sypUrBSA6duwohBAiJiZGAGLAgAFPbZeYmCg+//xzUa1aNWFubi7s7e1F7dq1xdixY8WDBw+0ctnZ2eKrr74SFStWFCYmJgIQzZs3L9C4VqxYId5++21hZ2cnzM3NhYeHh+jTp484depUvuMqzPkQQohHjx6JWbNmiSZNmgg7OzthZmYm3NzchJ+fn/jf//4nEhMTdeS3bdsmGjVqJGxsbIS9vb1o3bq1OHDggAgKChKACAoKyldHDQMGDBCAiImJ0as7evSo6Nq1q3BxcRGmpqaibNmyok2bNmL9+vV6sufOnRMDBgwQb7zxhjAzMxMODg7Cy8tLDB8+XISEhBRYn6CgIFG7dm1hZWUlnJycROfOncW5c+fE+PHjBaB3P3vynBZkbI8ePRITJ04UFStWFGZmZsLd3V2MHTtWZGRkPLW/J8lrvhb2GgsNDRWAGD9+vMHj5DVPb926JQYNGiScnZ2FhYWFqF27tggKCsq3v9zcvXtXTJw4UbRs2VKUK1dOmJmZiTJlyojmzZuLVatW6f2/VBR75+TkiDlz5oh69eoJS0tLYWlpKerWrStmz54tcnJyDPa1detWAQhFUcSdO3d06n766ScBCFdX13zHJ5EIIQr8DAGEiQL4ZRRhIPeDRB9PT0/x119/Fbcaxc7+/fuf2za3rzLSDmqkHdRIO6iRdlDzqtghOyObjX02Er35n1/mL5WNZW+LqphXqEHitl+Y+X8D9ZYXFJSSZgchBF3WdiH4L3WSZXNjc9b1WId7hjtbtmyhYcOGvPPOO3kmsC4qz2oHIQTbk5Jo5+SE0RO6Tb1xg67OzlR8YmnnH5f+oN2qdtQrW4+gTkH8faYWgwZBUhJdBOOoAAAgAElEQVScOAHe3v/IqlQqjh49SsWKFfPc9SwqKkovL45EIpFIJBJJfhT0GUJRlFNCiHzD/WUOLIlEIpFI/mWk301necByHefVZR3n1a/M+HRAkZ1XJZG5J+dqnVcAq7utxhNP7a5hf/7553NLVPy8uJuVRa8LF+gYEcEKAztefermxhvm+vlR2lZty7b3thHa5wTzv6vFu+/C7duQlQX9+4MmDUx6ejrTpk0jJCSEVatWkZyc/KKHJJFIJBKJRFJkSrQDS1GUCoqiBCqKclNRlEeKolxTFGW6oigOReirlqIoyxRFufG4r3hFUQ4oivKfF6G7RCKRSCQlkXtx9whqFkTsoX8SK0eWiWGP/5tq59X2qUwf0/+p+XNeNcJvh/Pp7k+13z9s8CFexl5s2LBBuwth6dKlS1Ser/137/JWWBjrExIA+OrqVdKeSEAcHB1M1VlViYyP1GvvmNieBvWNmTv3nzJXV/j5ZzB5nAHV0tKSUo93KXz48KHBnaokEolEIpFISgol1oGlKEpl4BQwCPgT+B9wFfgYOKYoilMh+hoInAE6A4eAqcAGQAHaPlfFJRKJRCIpoSRcSGBJ0yUkRCZoy46Wi+Dwu/Uxd61CYvAUpn/Sj2HDhhWjls+XsJthtF7emkc56p30arvWppdjL9asWaPdkcrBwYF+/fqViF0WM3Jy+PTyZVqePUtcrt3/2js56SxvHBsyls5rOxOTEsPw7cNRCfVOcgcOQOvW4OMDuTMfdOqkIjw8h7ZPPPXUrl0bGxsbmjVrRvv27V/o2CQSiUQikUiehZK8C+FcoDQwSggxS1OoKMo04BPgR+CD/DpRFKUxsBiIAN4RQtx+ot70eSotkUgkEklJJPZILKs7rCbjrnrrcsVEYbvrCf5u1xkTaweStvzAkh/+T2eHrlcdlVAxZOsQEh8mAmBjZsOocqMI2RWilSlVqhT9+/d/pp2enhdn7t+nf1QUkbm2O3c0MWGxpyddXFx0ZHt69eTXo7+SpcriUtIldv15hZkTqrJzp26f1tYwdWoKpqabCQ8vyzvvvKNT7+3tTb169TAyyv83TSEEaTk53MnKwt3cHNMCtJFIJBKJRCJ5XpTIJw9FUSoBAcA1YM4T1eOBB0B/RVGsC9Ddz4Ax0O9J5xWAECLr2bSVSCQSiaRkExMaw4qAFf84rywUlpc/xq1u/TAytyZl83esm/nda+W8AjBSjNjYcyOlrUvjaOnI7AazuXHmhra+fPnyDBkyBAeHQmcmeK5kq1T8dP06jU6f1nFevePoyPkGDejs7Ey2Snf5YJ0ydfjB7wcG1hlI9IfRzPle13llZAT9+sGhQwncvTufGzdiOXHiBJcvX9bpx8TEpEDOK4Drjx7xV3o6KdnZxGfJxyeJRCKRSCQvlxLpwAL8Hv/dLcTjmPjHCCHuA0cAK6Dx0zpRFKUC0AwIAyIVRWmpKMr/KYryqaIo/oqilNTxSyQSiUTyXLgacpVV7VaR9fCxw8EaFlYOJ7PH+6geppL5+4/sWrWAtk+uLXtNqOJYhV39drH+3fXcOP6P86patWoMGDAAGxubYtQOYtLTaXz6NF/HxJD1OB+XlZER86pW5Y9atUh/EIdPoA+z/5yt1/azpp8R1CkIR0tHfv4ZjI1BUWDwYLh4EZYvhzp1nHFzcwNAURSSkpKKrKudsbH23wmZmajkTtYSiUQikUheIiXVgeP5+O/FPOovPf5bLZ9+GuSS3/f48wvwK7AXCFcUpcoz6CmRSCQSSYnlyu4rrG6/mux0dfROlmU2C7zjMGk/hEdxF7D7cxHH926nSZMmxazp82Hn5Z1MPTpVr/yt0m8RERpBTk4OAK6urnTv3h1T0+LPIlDGzIzbmZna743t7AivX58Pypcn9FoodRfW5VjcMaYfn062KpvYWBg1Cu7fRycnVo0aMGsWnDkDS5ZA5crqckVR6NKlCx4eHgwePJhGjRoVSK/0x7bKjYOJCZZGRjibmlLdygqjXMeXSCQSiUQiedEoogT+eqYoykJgGDBMCLHYQP2PwFhgrBBi0lP6eR+YD+QAicAIIARwQb0UsT9qJ1ktIUSmgfbDgeEALi4u9datW/eMI3v1SUtLK/Zfq0sC0g5qpB3USDuokXZQU1LskPxnMhHfRCCy1P/P37dIZ3VrE0xrNCHt3B7eiD/KdxO+fWG6vkw7pOekM+fKHH6/9TtGGDHLexY17GroyNy7d48LFy6Qk5ND3bp1X1rC9oLYYTswE/gP8B7qvAcACY8SGHZqGKlZqRhjQpML2zixOYCsLCMGD46hf//rOv2kp6cTFxdHlSpVdJxbhWUv6kSkc4EygL29PVWqqH/vE6h3wJFIJBKJRCLJj8uXL5OampqvXMuWLU8JIfLdDrokJ3F/Gppnp/y8b8a5/g4VQmx//P2eoigDgDeB+kA3YPWTjYUQC4GFAJ6enqJFixbPqParz/79+5F2kHbQIO2gRtpBjbSDmpJgh0t/XOLwuMNa59U9q0es7eCAqUdN7h74jR417ZkXfOSFRiC9LDucv3OeHut78FeSess9FSrWJK3hYMeDerL+/v4kJydrl9S9DHLb4U5mJjuSkhhYtqyOjI9KxejMTCpYWOi1z3Sw4YPgj/h/9u47KqrjbeD491J2QZooIKgIYkFFY8FeEWyRRI0aa+yamGZJVRN/tkRjYomaV2PH2I29xGiCWIkFewEbFqyAFBGFBXbePxZWlgUERDRmPudwcGfm3jv37u51eXbmmcRlazh4++nnuvXryzNzZnlsbXWPT5w4QXBwMCkpKXh7e1OnTp0C9ffrq1f5MUI31XKtgwObqlcnNDT0lUhyL0mSJEnSv4uFhQW1a9cutP29qlMIM0J0djnU22Zpl5PY9N/JwB+ZK4Ru6NmW9If189tBSZIkSXrV3D15l9+7/c6qt1aRptFNAYuxSWZtZydMy1UlevsMRnesw8IFC16J6XPPa+nJpdRfVF8fvALoUrUL699dz/Xr143aW1lZFWnwKrMdDx5Q49gxBly8SGBsrEGduYkJZS0suJNwR1+m1cKvv8LHbd7k0dQLiEzBq0aNYPNm9MErgPv375OSnlh93759aLUGKUTzrLW9vf5bwvOJicSnpubaXpIkSZIkqai8qiOwMj6J5pTjqlL675xyZGXdT0LWZPDpMj5BFs08AkmSJEl6AR5HP+aPT/7g/NrzBuVRtsls6eKKaQkXorf8wM9fDGDIkCEvqZeF67v93zE2aKz+cTHzYszzn0cHtw5s27SN8PBw3nvvPSpkJIN6SR4BQy9eZP7du/qy/mFhXK5fH4v0pOiPUx7z6R+fsilsE6eGniL6ajk++giOHMnYQgVA27YwejQ0b65L1p5Zq1atCA8PB+Cdd97J88qCWbUqUYIx5cpxPSmJeZUrY2Nmxp1nbyZJkiRJkvTCvaoBrKD0320URTHJHHxSFMUGaAI8AQ4/Yz9n0OW+clAUpZQQ4n6W+urpv68/f5clSZIkqehd3HaRbUO2kXg/0aA8zCGKg51ro1jZ8WDTJJZM/oru3bu/pF4WHiEE3+75lskHJ+vLvBy9WNtlLQ/DHzJ37lz9SKStW7fy4YcfYpHN1Lyi6OfvUVF8CMRkCl6VVqlY6umpD14BfPzHxwScCgCg8Yye3Jm8F5H6dIRcpUq60Vi+vrr9nj17lqpVqxqMojM3N6dXr15YW1vneXTd7eRkwp88oVnx4gblE8uXR4HnyqMlSZIkSZJU2F7JKYRCiKvAbsAd+DhL9QTACvhNCKH/tK4oShVFUapk2U8qMD/94Y+Kophkal8D6A+kAusL+RQkSZIk6YUSQhA4JpA1HdYYBK80FTUEuAVxoFs9sLQmbtNE1s2Z9NoErz7b9ZlB8Kq1R2u2vLWFg5sPsnv3bn3wSlEUatSogZlZ0X9XFxwfT4tTp+h+4QIxmco7Ozhwpl49WpUoYdB+WP1hKOkT90qpyiMU3TmoVDB2LJw5owte3b17l4CAADZt2sT+/cY5vuzt7fMUvIpNSeHjS5fwOHyYXqGhJGeZbmiiKDJ4JUmSJEnSK+eVDGCl+wiIBGYrirJZUZQpiqLsAUaimzr4TZb2oek/WU1GN1KrLxCiKMoMRVGWA0cAC+BrIcSVF3USkiRJklTYtKlatg7aysEpB/VlqZZprKhwisV1rRA9vgTFhMQtk9jx2//Rvn37l9jbwnP87nFmH52tf+xfyZ+vXL9i1bJV3Lt3T1/u6OjIgAEDaNWqVZEGsIJiY/E/c4YmJ09yINOKOy4qFeu9vFjv5UXJTAGmtDRdrqvaLrX5tP6nLHp7Ef98uZzqnsVo0wbOnYOJEyFjAFlaWho3b94EIDg4mMjIyAL1U21iwoaoKDRCcCs5maWZRohJuZs9ezbVqlXD0tISRVH4+eefX/gxU1JSGDduHJUqVUKtVqMoCps3b37hx33R3N3dcXd3f9ndeKn69++PoijZ5uz7L1IUJc+Lf1y/fh1FUejfv/8L7VN+7d27F0VRGD9+/Mvuyisnp3vZq/hcvsg+vaqvkfHjx6MoCnv37n3ZXcnVqzqFECHEVUVR6gITgXZAe+AuupWmJwghYnLbPtN+HiuK4gd8BfRAN6IrCQgGpgshdr6I/kuSJEnSixBzJYY/Pv6Dq7uv6ssuOUSxp6Uzao/BmD2MIjZoCa6am2zd8FuBV6N7FdUtXZeAjgH029yPDpU64J/kz6F9h/T1ZmZmtGjRgkaNGmGaaYpeUdkXF8cfMU8/npgpCm8LwdL69bEzM0OTpmH036MZUGsgF/Z5MWYMzJoF/v4w681Z+u327oUSJYzzXJUpU4aSJUsSGxtL48aNsbe3L1A/i5ma8mW5cnxx9SoNbGzwLFasQPv5r1mzZg3Dhw+ndu3ajBgxArVaTcOGDV/4cadPn87EiRNp3rw53bp1w9zcnCpVqjx7w3QRERG4u7uj1WoZPXo0kydPfvZGhcDHx4d9+/ahWzdJkqT/uue9l0kSvMIBLAAhRAQwII9tcxzrLoR4DIxP/5EkSZKkf53EyET2TdrH8V+Po019OuXr7xqJ3PBrgbmiEPPXr9QvoeHLiZ/Rpk2b13IaWJ+afbBRbLi+9zp3Yp+mFy9btiydOnWiZMmSL61vA11cmHjjBgLo6eTEpPLliThyBDszMyLiI3j393c5cvsI84N2kDjzGGhsmDFDF8DKzNo6mV27gmjUqBF2dk8XZFYUhbfeegtbW1tKZJmGmBOtENxISqK8peF6NUNLl6aGlZVu1cFnvE5SUuD2bTA1BWfnPB32tbR9+3b979KlSxfpca2trfnrr79QqVT53n7RokVotVoURWHp0qVMnDjxpUytzSowMPBld+GlmzJlCqNGjaJMmTIvuyuS9MLldC9LSUkhNDTU4P87ScrJy//fS5IkSZKkHGkSNRz++TCHph5Ck6DRlwtgU0uIr98CzY3TKMdWsXTqBLp06fLyOlvIjt0+hqW5JdWdqhuUe9t7cz7h6YqLPj4+NGvWrMAr7xXEP/HxNLS1NQj+lLOwYEHlyjQvXpzK6aOaItLrohPjOHH7DACJlheh9hI4MpyTJyEyEpycdO1u3LjBpk2biI+PJzo6mt69exscIz9TrqI0GvqEhnI6MZGT3t44q9X6OitTU9rkIQi2Y4cucKXRgLk5lCplPDLsv+LOHV3AtCiDVxnHLVmyZIGCV2lpaSxZsgRbW1t69+7NvHnz2Lp1K507d34BPc2fl71C6KvAxcUFFxeXl90NSSoSOd3L5EgsKT9e5RxYkiRJkvSfkhSXROimUHZ8vIMlTZcwp/IcpjlNI+jbIIPgVaRdLEs6KsTXr8vDkK3Uf3yUc0f2vVbBqwM3DtAioAWd13YmPineoM7V1ZUuXbpgbm5Ot27daNGiRZEGr+bfuUPjkyf5/OpVo+lRg0uX1gevMhw+DAP9a5CycQGkmcGfM+DoMD76CK5dexq8AjAxMSE+PX/W1atXCQ8PL1AfhRC0O3OGXbGx3NNo6BUaSloBpnL5+ekCWKAbifXwYYG686+WkRckKEi3SLaSnuQ+c2DxwIEDvP3225QtWxa1Wo2zszMNGzZkwoQJBvu6dOkSo0aNom7dujg6OqJWq3Fzc+P999/n1q1bBm0z8iNdu3aNGzdu6I+ZnyDmzp07uXXrFt27d+ejjz4CYOHChdm2zZzz5dKlS3Tv3h0nJydMTEwMcqLExMTwzTffUL16dYoVK4adnR01a9Zk1KhRJCYm6vezb98+o+uVOb9Rbjmw1q5di5+fHyVKlMDCwgJ3d3d69uxJSEhIns47r88HwOPHj5kyZQq1atXCysoKa2trGjVqxOrVq43aajQafvnlF9q3b4+bmxtqtZoSJUrQqlUrdu7Mf1aS3HJgHT16lO7du1OmTBnUajUuLi60adOGdevWGbU9cuQIXbt2xdnZGZVKhaurKx988IE+6JoX8fHx/PTTT/j6+lK2bFlUKhWOjo506NCBw4ezX/g94zmNjo7m/fffx8XFBbVajZeXF0uXLs12G41Gw6RJk6hQoQJqtZry5cvz7bffkpycnOe+5iY/7zEwzEd06tQp/P39KV68OMWKFaNFixYEBwdne5z79+8zaNAgSpUqhaWlJbVq1WLZsmX57q9Go2H27NnUqVMHe3t7ihUrhru7Ox07duTvv/82aFuQ663Vavn111+pV68e1tbWWFlZUa9ePebNm4c2ywIepUuXpmzZskb7cHNzQ1EUJk2aZFD+xx9/oCgK//vf/3I9x2fdy7LLN3XkyBFUKhUeHh76/xMz3L17l1KlSmFtbU1YWJhBXUxMDKNHj6Zq1apYWlpiZ2eHn58fu3fvzrZvCQkJfPbZZ5QtWxYLCwuqVKnCjBkzjK5NXu3evZu3334bJycn1Go1rq6u2T6XObl8+TJ9+/alTJkyqFQqSpcuTd++fbl8+bJR29zuH7nl2Tp+/Djt2rXDxsYGW1tbWrVqxT///JNjn/JzPy0KcgSWJEmSJL0Cjs07xq4Ru0jTpOXY5pHNEzZ53CWpsQ+mNg7EBC6kf2M3Zs7Y8FJyPr0oJ+6e4K3Vb/Ek9QmXYy7z6c5P+e2d3wzaVKlSheHDh2NlZVVk/RJC8Mvt2wy7olv7ZeatW7hbWDAsmw/8ado0rl4xZfz4aqT/HQ+8BxGNqFG2AguCIbv0Sa6urjRo0IAzZ87w5ptv4uHhUaC+KorCDx4etD1zBgE0tLXVBdtyGT6VmgpC6EZaZbCwAFtbsLMDBwewsSlQd/7VMoIuAQEB3Lhxg3HjxhnU//nnn/j7+2Nra0uHDh0oU6YMMTExhIaGMnfuXIP2Gzdu5Ndff6Vly5Y0btwYlUrF+fPnWbRoEdu2bSMkJEQ/naxTp064u7vrE8WPGDECgOLFi+e57wsWLAB0f+hUr16dOnXqsHv3bm7cuIGbm1u221y9epUGDRpQuXJlevfuzZMnT7C1tQXg2rVrtGzZkhs3buDt7c2HH36IVqvl0qVLzJw5k6FDh1K8eHHGjRuX7fV6VvBNCMGAAQNYtmwZDg4OdO7cGUdHR27dukVQUBCenp7UrVs3133k5/mIi4vD19eXkydPUqdOHQYOHIhWq2XXrl306tWL8+fP89133+nbx8TEMHz4cBo3bkzr1q1xdHTk7t27bNu2jfbt27Nw4UIGDx6ca//yYuHChXz44YeYmprSoUMHKlWqRGRkJCEhIcydO5du3brp2y5dupQhQ4agVqvp0KEDrq6uXL58Wf+aOnz4MOXKlXvmMUNDQ/nmm29o3rw5/v7+2Nvbc/PmTbZu3crOnTvZtm0b7dq1M9ouLi6OJk2aoFKp6Nq1K0lJSaxfv56BAwdiYmJCv3799G2FEHTr1o0tW7ZQoUIFPvnkEzQaDUuWLOHs2bPPfd0gf++xzEJCQvjxxx9p1KgRgwcP5ubNm2zYsAE/Pz9OnTqFp6envu2DBw9o3Lgx4eHhNG3alKZNm3L37l2GDh1KmzZt8tXf/v37s3r1aqpXr07fvn2xtLTkzp07HDx4kD///JNWrVoZtM/P9Qbo06cPq1atwtXVlcGDB6MoCps2beKjjz7i4MGDrFy5Ut/W19eXlStXEhYWph8RdeXKFf3iIYGBgYwdO1bffs+ePQD4+fnleo4FuZc1aNCAyZMn8+WXXzJkyBB94Far1fLee+8RGRlJQECAwcitGzdu4OPjw/Xr12nWrBnt2rUjMTGR7du3065dO+bPn8+QIUP07ZOTk/Hz8+PYsWPUrFmT3r17ExcXx6RJk/QB+PwYN24cEydOxNramk6dOuHq6sqdO3cIDg5mxYoVRs9lVseOHaNVq1YkJCTQoUMHqlWrRlhYGCtXrmTLli0EBgY+8/73LMHBwbRq1QqNRkPnzp2pWLEip06dwsfHB19fX6P2+bmfFhkhhPzJw0/lypWFJERQUNDL7sIrQV4HHXkddOR10JHXQacg1+Hi9otivDJejCf7n1HFxohq1fqL0u8vFG5fbxfOfaaJYu61xMyZMwv/BApJQV8P5+6fE44/OgrGIxiPKPVTKbF061IRERFRuB3Mp3vJyaLz2bOCoCD9T72QEBGj0Ri002q1IuBkgHD6roIwsb0rdCEh3Y+lpRBTpwqh0QiRlpYmzpw5I0JDQ42OlZycLBISEvLVv9gs/cgw7eZN8Ud09DO3v3pViIYNhZg82bjuwoULuW47Lmic/vkaFzTOqP6zPz/T1087NM2ofsjWIfr6+SHzjep7ru+pr195ZqVR/Vur3tLXbw3balQfdC0o1/7nVYsWLYTuo7Ohzp07C0CcOnXKqC4qKsrg8a1bt0RSUpJRu127dgkTExMxdOhQozo3Nzfh5uaW7/7eunVLmJqaisyfYWfPni0A8e233xq1v3btmkA3O1mMHj062302btxYAGJyNi+UqKgo8eTJE/3jnK5XhuzOa/78+QIQ9erVE3FxcQZ1qamp4s6dOznuL0N+no9+/foJQEydOtWg/MmTJ6Jt27ZCURRx8uRJfXlSUlK296K4uDjh5eUl7O3txePHj5/Zx6zHv3btmr7s/PnzwszMTNjb24tz584ZbZP5+BcvXhTm5uaiQoUK4tatWwbtAgMDhYmJiejUqVOe+hIXF2d0fTKO5+LiIqpUqWJUl/F6GTRokEhNTTU4B1NTU1G1alWD9itXrhSAaNiwocFr5cGDB8LDw0MAokWLFnnqb8brtV+/fgbl+X2PBQUF6c9j6dKlBnW//vqrAMSHH35oUD5kyBABiBEjRhiUHzt2TJiZmQlAjBs37pnnEBcXJxRFEd7e3gbXL0N0lnt3fq/3qlWrBCBq165t8H/Ko0ePhLe3twDEypVP76mLFy8WgPjll1+MrkHr1q2FSqUSiYmJ+rpatWoJS0tLkZyc/MxzFSLne1lOz6VWqxX+/v4CEL/++qsQQojx48cLQPTp08doPy1atBCKoojVq1cblMfGxoqaNWsKCwsLce/ePX35999/LwDRuXNnkZaWpi8PDw8X9vb22fYpJ7t27RKAKF++vNF7UQjD923Gay7za0Sr1YoqVaoIQKxYscJg2zVr1ghAeHp6GvQzu/vHs47h6ekpALF582aD9j///LP+9ZX581t+7qc5edZniAxAiMhDXEZOIZQkSZKkl+jB5Qds7L1R97EBSLVL5ZTLFZa5HWFe1WPMrnuOZT3LkPh2V4TmCVEbJtLW9Bzn9mzUf4v5OkhJS+GHgz9Qd2Fdoh5HAWCntmOo1VBunLjBhg0bSEpKKvJ+CSFYdf8+1Y4eZWN0tL68oa0tf9WsiX3m4UrA9H+m039LfyJTr6JtO0xf/u67cO4cfPUVJCbGsWzZMjZu3Mju3buNpiqoVCqsra3z1L+E1FS+u36dsv/8w5Fs5vd97urKm89IbH/sGNSqpZvqOHEiFHDW4n+eZZZE+QAODg4GjzOmg2XVpk0bvLy82LVrV6H1Z/HixaSlpRlMy+nVqxcqlYolS5aQlpb9aM9SpUpl+6368ePHCQ4OplatWnz99ddG9Q4ODlhYWDxXn+fMmQPA/PnzjRI6m5qa5itf1LOejwcPHrBixQrq1q3LV199ZdDOwsKCqVOn6t7/q1bpy9VqdbZTrOzs7Bg4cCCxsbEcO3Ysz33Mzrx580hNTWXs2LF4eXkZ1Wc+/rx580hJSWHWrFlGo4p8fX3p0KED27ZtIyEh4ZnHtbOzM3q9Zhyva9euhIWF6UfiZFasWDFmzJhhMAq4WrVqNGnShNDQUINjZ0xzmzx5ssFrpUSJEgYje55HQd9jTZo0MXivAAwcOBAzMzOOHj2qL0tJSWHlypXY2NgYTc+qW7cuvXv3znNfFUVBCIFarc52Gnx2i5Lk53ovWbIEgB9++MHg/xQrKyumTp0K6BZ5yJAxkirzAguBgYE4OTkxbNgwNBoNBw8eBHTvn9OnT9O0adMC5efLC0VRCAgIoEyZMowYMYK5c+cyadIkPD09mTdvnkHb06dPs2+fLpVCjx49DOqKFy/OhAkTSEpKYsOGDfrypUuXYmJiwo8//mhw/cuXL8+wYcPIj4x71/Tp07Md4ZfdfSOz4OBgwsLCaNSokdFrqHv37jRt2pSLFy/qr39BBAcHc/HiRZo3b07Hjh0N6j755JNc8xLm5f+3oiKnEEqSJEnSS5KckMzaTmtJjk9Ga6JwuEkJzlc0wcxJN7fMIv0n5UEEUZun8FatskzYtuy1S3YaHhtO57WdOX3/tL7M0syS3qI3SqRuyltcXBwhISE0bdq0yPp1NzmZDy9dYsuDBwbl77u4ML1CBazNzHj0CKZMgR49oEYN8Cv/dCqFVeWjeNS/yqI5Fahf/+n2aWlp3L17F4DY2FjOnTvHG2+8UaA+jrt+nZnpeV0+vnSJI97emOYzy3qNGlC+PJw5o5tGeOwYFHDm4n9S79692bhxIw0aNKB79+60bNmSJk2aZPsHi5ulC7gAACAASURBVBCClStXEhAQwOnTp4mNjTUIJBXWH4JarZYlS5ZgYmJC37599eUlS5bkrbfeYuPGjezYsYMOHToYbVuzZs1sAwAZeZDatm37QnLOJSYmcu7cOUqVKkXt2rULvJ+8Ph/Hjh0jLS0txzwxKSkpgG5qXWbnz5/np59+Yv/+/dy9e9cosH779m39vwMCAozy0/j4+BjkAssq4zq/+eabzzpVfd6affv2ZRs4i4yMJC0tjUuXLuHt7f3M/R06dIhZs2bxzz//EBkZiUajMai/ffu20XTESpUq6aeYZubq6gro7t026XOPT5w4gYmJSbb38dyuSX4U9D2W3dQsc3NzSpUqRWxsrL4sLCyMx48f06xZs2xXzfPx8clzLixbW1vefvtttm3bRq1atejSpQvNmjWjQYMGFMuSSzFDQa53dte2RYsWmJqacvLkSX2Zm5sbHh4eBAUF6Vcu3bt3L61ataJFixaYmZkRGBhImzZtCAoKQgiR7bSzwuTg4MCqVavw9fXl448/xsLCgrVr1xqlD8h4L8THx2f7fo6K0n0xlvF+TkhI4MqVK7i6umYbuPHx8clXjqfDhw+jKEq202zz4sSJEwA5Xk9fX18OHjzIyZMnad68+XMdo0WLFkZ1pqamNG3alKtXrxqU5+f/t6IiA1iSJEmS9BIIrWBzv81EXdB9qPrHtwyXvJ1JvXGahP37SLlzEVuVoKSVmjeqVmTU2v+jZs2aL7nXhe/s/bO0XdGWu4/u6suql6yOb4IvJTS6VfJMTEzw9fWlcePGRdav+XfuMDo8nNjUVH2Zm1rNIk9PWpUogRDw87JwfhrjwZ07kJwM06ZBLeda1HauTUv3loxpNJGzrY5Rv77hh+OSJUvStm1bduzYQePGjalYsWKB+zmibFl+uX2bFCFIEYL7Gg2lswk+gG4i44EDurxWmQNqFhawejX07AmLFkG9evnrw3if8Yz3GZ9j/fS205nednqO9QveXsCCtxfkWL+qyypWdVmVY/22ntty7Z+Pu0+u9c+rc+fObN++nenTp7NkyRLmz58PgLe3N1OmTKF169b6tp999hk///wzLi4utG3bljJlyui/2c7IGVUYdu3axY0bN/THyGzAgAFs3LiRBQsWZBvAcnZ2znafcXFxANmOLigMhbX/vD4fD9ID08eOHct11NSjR4/0/z58+DC+vr6kpqbi5+dHhw4dsLW1xcTEhFOnTrFlyxaDZOQBAQHZ5tLJLViTn+uQcQ4//fRTru0yn0NONm3aRNeuXbGwsKB169ZUqFABKysrfRL/ffv2ZZtoPac8RmZmuj8zMweP4uPjKVGiBOZZRq5Czq+7/Croeyy388h6DqAbqZid/J7H2rVrmTp1KqtWrdKPfLSwsKBr165MmzbN6DgFud7ZBe3MzMxwcHAgMjLSoNzPz4+FCxdy4sQJzM3NiYqKws/PDxsbG+rVq6cfnZXx+1n5rwpD/fr1KVeunD4HX3afhTLeC3/99Rd//fVXjvvKeC8U9vMYFxeHvb19tiOV8iKjPzmNMs0oz7g/PM8x8nPO+fn/rajIAJYkSZIkvQQHJh8gbJNu9ZywWo5c8nYm/sgGOpRLo//3Q2nUqNFzT8d51V1+cJnmAc2JS9J9IFObqvm89udYnbUiRaMb/WBhYUGvXr303y4XlYPx8QbBqw9Ll2aqhwc2ZmYkJUGTL6ZzouRXYLofaMKqVTB1KpiaKgQPCsbC7Olzl5iYaPRtcZ06dXBzc8vzEPwUrZa1kZG86+SEOtPol3IWFox1c6O0Wk2/UqUwy2FkzK1b8NFHsG0b+PpCphkiAFSrBqdO5ZrjXcqFv78//v7+JCYmcuTIEbZv3868efN46623OHnyJNWqVSMyMpLZs2dTvXp1goOD9aMkMmS36l1BZSRv37Vrl8FqiZn9+eefREREGL23cmqf8Ydz5hFGhakw95+X5yNj9MzIkSOZMWNGnvb73Xff8eTJE4KCgoyCUFOmTGHLli0GZZlXb8yrzNfhWaNtM84hPj4+21E5+TF27FhUKhUhISFUrVrVoO6DDz4oUFLrrOzs7IiJiSElJcUoiHXv3r3n3n9RvMcyrvn9+/ezrc/veVhaWjJ+/HjGjx9PREQE+/fvJyAggBUrVnD9+nUOHDjwXH3N6XqnpqYSHR1t9Lrx9fVl4cKF/P333/rAV8aoIF9fX6ZMmUJMTAyBgYHY2dlRp06dAvcvr4YPH861a9dwcHBg586drFy50miaXcbzMmvWrDxN/yvs57F48eI8ePCAJ0+eFCiIldGfnI6bMWo786i/jJGwqZk+q2TILtBV0HPOy/20KMkcWJIkSZJUxC7tuETQ/4IAuONmwz+tXXl85Sg+9vEsXbqUli1bvvbBKwAPew/aVNCt2GSjsmFs+bGoQlSkJD8NXvXt27fIg1cAP3p4YGNqSnkLCwJr1mRu5crYmJkRFQXVBszhhOMXYKKFDkMoVTqZKVOeBn8ygldPnjwhNDSUX3/9lcePHxvsX1GUPAev5t+5Q4UjR+gTFsbybD5gjnV3Z5CLS47BK4Br13TBK4A9e3TBqqxk8Or5WVlZ4evry4wZMxgzZgwajYadO3cCEB4ejlarpU2bNkZ/WN+6dYvwQko+du/ePbZv346trS2DBg3K9qdJkyakpaXpc+TkRcP0ZTN37dqVpyXmM3L05JRrKysrKyuqV6/O/fv3DaY1PY/cno/69etjYmKSrwDBlStXKFGiRLYjqAojwANPr3NGP/PS9nmCHBmuXLlCtWrVjIJXWq32ufLuZFanTp0c91eQYF9WRfEeq1KlCsWKFePUqVP6ES2ZPc95uLq60rt3b3bt2kWlSpU4ePCgfmRRQdSuXRutVsv+/fuN6vbv309aWppRAMrX1xdFUQgMDGTPnj14eHhQvnx5QDfaSqvVsnz5ci5fvoyPj88LXwH5999/Z8GCBTRv3pwTJ07g6OjI0KFDuXz5skG7/L4XbGxsqFixIrdv3zaaNgf5fx4bNmyIEII///wzX9tlyJg2ndNxM8ozP1/29vYAREREGLUPCQkxKsvYNrt7VVpa2jPf57ndT4uSDGBJkiRJUhG6e+IuG3puAAHx9moCO5Yn5UEELtf+ZPlvy15IbplXlamJKcvfWU4H9w70E/1IvfL0W8SM4FV+kjYXJhe1ml1vvMH5evXwtbdHCNi6VTe97tqB+pCk+9a6lG1JDp94RL9+kPmpE0KwfPlyIiMjefTo0XN9yLv4+DER6VN3foyIIE2IfO+jWTPdCCyAAQMgl9XLpXwKDAzkyZMnRuUZ33Jn5LJxd3cH4ODBgwZBnUePHjFkyJBsv0UviCVLlpCamkrv3r1ZtGhRtj8BAQEoisLixYvzFIwC3ZSRxo0bc+rUKX0C6MwePHhgkA8qIwF1dom/c5IxcuKDDz4wCg5otVr9KITc5PX5cHJyonfv3oSEhDBp0qRsr//Vq1e5du2a/rG7uzsxMTGcOXPGoN3ixYsLLQH/hx9+iJmZGZMmTeLChQtG9bfSc96BLvGyubk5I0eO5NKlS0ZtNRpNnv+gd3d35/Lly9y5c0dfJoRgwoQJ2fajIAYMGADAN998Y/BaiYmJ4bvvvnvu/RfFe8zc3JzevXuTkJBglGspJCSElStX5nlfUVFRHDlyxKg8MTGRhIQEzMzMnisv3sCBAwEYPXq0wZcojx8/ZtSoUQAMGjTIYBsnJye8vLw4dOgQ+/fvN5gi2LhxYywsLJg8eTKQc76mwhIeHs6QIUMoWbIkK1euxNXVld9++43ExES6d+9uMKW1bt26NGvWjI0bN+YYmD979qzBlMkBAwag1Wr5+uuvDe6D165dY/bs2fnq66effgrA559/nu0o0meNLG3SpAmenp4cPHiQ9evXG9StX7+e/fv3U7lyZYP8cfXTcwEsXLjQoP3Zs2eZNWuW0TEaN26Mp6cn+/fvNxot+ssvv2QbyMvr/bQoySmEkiRJklREoi9Gs6LtCjQJGpLVpuzu4oFGJKHdN5dte/7I88pz/1bBEcHUK10Pc9OnUxlUpiq+rvQ1f11/mrPC09OTtm3b6r9dfJHShGBMeDguKhUjsoz0apQ+3P7iRRg+HJ7+fdoAlv9FtaHfcXjcKmzUxs+boij4+Pjop6yYmpqSlpZWoG+rJ5Uvz6boaB6npTHA2ZkUrTbX/dy7B5cv64JWmf3wgy7PVRHmwf9P+Pzzz7l+/To+Pj64u7ujUqk4fvw4e/bswc3NTb8ilrOzMz169GDNmjXUqlWLNm3aEB8fz19//YWFhQW1atXiVHZD4/JBCMHixYsBGDx4cI7tKlasSIsWLdi7dy87d+7E398/T/tfsWIFPj4+jBkzhg0bNuDj44MQgsuXL7N7927CwsL0QQQ/Pz9+//13OnfuTPv27bG0tMTNzY0+ffrkuP/Bgwdz8OBBfvvtNypVqkTHjh1xdHTkzp077Nmzh4EDB2aboDmzvD4foPuj7fLly/zvf/9j+fLlNG3alFKlSnHnzh1CQ0M5duwYq1ev1o9AGTFiBLt27aJp06Z069YNOzs7QkJCOHjwIF27djX6w7MgqlWrxty5cxk6dCi1a9emY8eOVKpUiQcPHhASEoKNjQ1BQboRvFWqVGHJkiUMHDgQLy8v2rVrR+XKlUlJSeHmzZscOHAAR0dHwsLCnnnckSNH6o/ZpUsXzM3NOXToEBcuXNAnGn9ePXv2ZO3atWzdupXq1avTsWNHUlJSWL9+PfXq1cv2D+j8KIr3GOhWUQwMDOTnn3/WLy5y9+5d1q5dS/v27dm6dWue9nP79m0aNmxI1apVqVOnDq6urjx8+JDt27dz7949hg0bZjSSLD969erFli1bWLduHV5eXnTq1AlFUdi8eTPXrl2jW7du2a6a6Ofnx7lz5/T/zqBWq2nSpEmR5L9KSUmhR48exMfHs2XLFn3S8Hbt2vH5558zbdo0vvjiC/3qf4A+2fugQYOYPXs2DRo0oHjx4ty6dYszZ85w7tw5/vnnH5ycnADdvWLz5s1s2LCBOnXq0LZtW+Lj41m7di3NmzfP8/MIulUux44dy6RJk6hatSqdOnXC1dWV+/fvc/DgQRo2bEhAQECO2yuKwrJly2jdujXdu3enY8eOVKlShYsXL7J582ZsbGz47bffDL7kzLg3rF69mlu3btGgQQNu3rzJli1b6NixI+vWrTM6xuLFi2ndujVdunShc+fOVKxYkdOnT/P333/Trl07oxFk+bmfFhkhhPzJw0/lypWFJERQUNDL7sIrQV4HHXkddOR10JHXQSen6xB3M07MLDdTjGe8+J8yXjTotlyU+2KzsC5fSwQHBxdtJ4tA1uuw6swqYTrBVPRY30OkpqUa1Gm1WrF9+3YxY8YMcfny5SLrY3xKivA/fVoQFCQIChIr7t0zanPypBBmdpFClwJd92NvL8SmTU/bJCQkiEOHDom0tDSj7RctWiRCQ0Pz3KfguDiRnM1+LiYmisepqdls8dTt20K8954Q5uZClC4thEaT58Pm6sKFC4Wzo3+5Fi1aCN1HZ0Nr164VPXr0EBUrVhRWVlbCxsZGeHl5iTFjxojIyEiDtomJiWLMmDGiQoUKQq1Wi7Jly4qPPvpIREdH57h/Nzc34ebmlqc+7t69WwCidu3az2y7cuVKAYgOHToIIYS4du2aAES/fv1y3S46Olp89dVXonLlykKtVgs7OztRs2ZNMWbMGJGYmKhvl5qaKkaPHi3Kly8vzMzMBCBatGiRp/NasWKFaN68ubC1tRVqtVq4u7uLXr16iePHjz/zvPLzfAghRHJyspgzZ45o1KiRsLW1FSqVSri6ugpfX18xc+ZMER0dbdB+27ZtokGDBsLa2lrY2dmJ1q1bi3379omlS5cKQCxduvSZfczQr18/AYhr164Z1QUHB4vOnTsLR0dHYW5uLlxcXETbtm3F77//btT2zJkzol+/fqJcuXJCpVIJe3t74eXlJd5//30RGBiY5/4sXbpU1KxZUxQrVkyULFlSdOrUSZw5c0aMGzdOAEb39azPaV7OLTk5WUyYMEGUL19eqFQq4ebmJsaMGSOSkpJy3V9WOb1e8/seCwoKEoAYN25ctsfJ6XV69+5dMWDAAOHg4CAsLCxEzZo1xdKlS5+5v8xiY2PFhAkTRMuWLUXp0qWFSqUSzs7OokWLFmLVqlVCq9UatC/I9U5LSxP/93//J7y9vYWlpaWwtLQUderUEb/88ku2/2cJIcTWrVsFIBRFEffv3zeomzx5sgBEqVKlnnl+WeV0LbN7Lj/77DMBiGHDhhm112g0on79+gIQGzduNKh7+PCh+P7770WdOnWElZWVsLCwEO7u7qJ9+/Zi/vz54tGjRwbt4+PjxciRI0Xp0qWFWq0Wnp6eYtq0aeLq1at5uh9mtWPHDtG2bVthb28vVCqVKFu2rOjUqZPB+zC310hYWJh47733hLOzszAzMxPOzs6id+/eIiwsLNvj3bx5U3Tr1k3Y29sLCwsLUbduXbFhw4ZcjxESEiLatm0rrK2thbW1tfDz8xPBwcHZvs/zez/NTl4/QwAhIg9xGUUUYBj6f5Gnp6e4ePHiy+7GS7d3795CW+b230xeBx15HXTkddCR10Enu+tw5/gd1nRYQ8KdBASwr305rtVw4sHOWcz7si/vvffeS+nri5T5Oiw5uYTBWwcj0H3mGF57OD93+NmgvVar5cmTJ0bJzl+Ui48f0/ncOS5kmlbR2cGB9V5e+iTWT1Ke8NXfXzPv0G+k/XIa5aEbH3wA330HJUvqvgQ8dOgQBw4cQKPR8N577xktx53X98Xd5GS+Dg9n+f37THJ359v0USz58fAhlC8PMTG6x2vWQPfu+d6NkdDQUKO8OJIkSZIkSc+S188QiqIcF0LUfVa7/06iDUmSJEkqYkIILmy4QEDzAH3wKriNK9dqOBF3YAXD367/WgavMvu/o//HoK2D9MGrsqqyWF+wNsqpYGJiUmTBq7WRkdQ9ftwgePW1qyvrvLxITX2ayfyTPz7hl6NzSDOPx65/X46GpDFvni54Bbrh+Hfu3EGj0QDop1wUxB8xMSxPzykx6cYNwhITc22flgYJCYZltrbw9de6fzduDHnMES9JkiRJkvSvIANYkiRJklTItGlaLmy4wJLGS/i96++kPE7RBa/8SnOpdini/1lH37pOTJo06WV39YWaHjydT3Z+on/spnKjp6Yn5snmhbJqVn4JIfjsyhV6XLjAo/QEv2pFYXmVKnznVoEvPlPw94eMPL+f1P8EBV1Aq3kDOzy9Hhvts3Xr1piamuLo6EilSpUK3Lf+zs54p+dAe6tkSWzMsk9TmpICAQHg5QVjxxrXf/wxHD0Khw7BC0xPIkmSJEmSVORkEndJkiRJKkTaFC2r2q/i6u6nyWiT1aYEvlWW+xUdeXhsM+9WsWDWzz/rp6q9boQQ/HbjN5ZeX6ovq6CuQNfkrlhiCfDCl97Ork9fXr3KzEwreFW0tGS9lxeln1jTpg2k50VmzBj48Ueo7VKbj+t9zBul3mBwncH6/WR+3uzt7enfvz+lS5fO0wqSqVot/3fnDj2cnCiVaXUpU0Xh18qViUtNpVWJEjluv2OHbhVB0CVr//57yDxwzcpKt1KiJEmSJEnS60aOwJIkSZKkQiKE4NL0SwbBq3vOatb3Lc+98vY82D2XXtUs+HXevNc6ePXNnm8MgleVVJXoltxNH7zy8fF5oasXZWfyzZtMzxS86uTgQIi3N/cOWfPGGxD0cD4UvwbAlSu6KXoAc9rPYYj3EOLi4li5ciUnT5402nfZsmXzFLw6lZBAgxMnGHHlCiOuXDGqr2trm2vwCuDtt8HTU/dvIeA5Zi1KkiRJkiT9q8gRWJIkSZJUSA5OOcj9XfcRwI3KxTlS14rHri6kJcYSu2Ecc8YOZ0DG8JnXkBCCkbtGMuvILH2Zp5knXTRdUKEbbdSyZUuaN29epP1K1WpZkZ5fCuAdBweWeVTj289NmD0nDdp8AY1+hqgqjCkVzKRv7Mkcj7px4wYrVqwgNTWV27dvU7lyZazTp/vlR1RKCicePQJgTWQkg11c8LO3z75tlC5Z/BdfgKvr03JTU135pUu66YJ2dvnuhiRJkiRJ0r+SDGBJkiRJUiE4v+48e77ZA8CJZmU409iFlLh7JAQupFzqbTasWUD9+vVfci9frKjHUWwI3aB/XNWkKl1Su2CGGYqi4O/vj7e3d5H3y8zEhP+rVAm/06dpZW/PmLRqNKpvwvnzgFMo1Jura+gYRmK9CZiYGK6QWLp0aWxsbIiNjSUpKYmrV69Ss2bNfPejdYkS9ClVinWRkfzP3Z1mOUSfVq6Ejz7SrSoYGwu//WZY37Vrvg8tSZIkSZL0ryenEEqSJEnSc7p1+Bab+m4C4GJNB840duHRqV1UubKGjVM+4eyJo6998ArAycqJPX334GjhiBdedNV2xQwzVCoVPXv2LLLg1Y2kJIQQBmW+9vZMr1CBdoe8aJIRvAKIrE6dm7oIUZeqXZjiNwWtVmuwrbm5Of7+/jg7OzN48OBnBq+EEPwdE8PJrMsEAjMqVOBsvXqMcXNDlcO0w7JldcErgOXLITQ0Dyf9gmW9npIkSZIkSbl5EZ8d5AgsSZIkSXoOcdfjWNNxDWnJaURUsCO4jRvJV49T3zScrdt3YpbDanKvq4olKjLGaQwxN2MwxRQrKyt69+6Ni4vLCz92pEbDTxERzL51i2VVqtCjVCmDeqs/XBn68dPHlpYwcya8/3539l53on6p+mzfvB1zc3M6depksG2FChXw8PB4Zu6yc48e0TcsjJOPHlHPxoYfstQ7qFQ4ZEreHh8PFhagVj9t06IFdOwIYWHw009QpUq+LkOhMzU1JSUlBVWmfkuSJEmSJOUmJSWl0BftkSOwJEmSJKmAkuKSWPXWKhIjE4lyLkZQBw/S7l+n9M0/Wbd2zWsfvEpKTeLE3RMGZYqi8GGvD7GztsPe3p6BAwe+8OBVXEoKX129SvnDh5kWEYFGCD67epWHqakG7Tp3Fjh3ngbFovD2hpMn4YMPQFGgVvFaLFq4iAsXLnDmzBliYmKMjpOXxPsuajUXHz8G4FhCAn/l0O7ECejRA5ydYeNG4/rFi+HsWV3S9ped79/GxoaHGUPCJEmSJEmS8uDhw4fY2NgU6j5lAEuSJEmSCiDlSQqrO6wm6nwUCXYq/u5akdTHsaTun8OOLRsLlOT73+RxymM6rO5A86XNOXTzkEGdWq2mRo0aDBw4kBLPWFXveQghWHbvHpWPHuWniAgeZ5r652ZhwYOUFIP2s8/+j3tvfInr8D7s26/Vr+YHYGtri5WVlX6/4eHhzzz275GRJGYsV5iupLk5g11csDQx4ePSpXkjh+1nzYK1ayEpSTdNMKuSJcHcPNcuFJkSJUoQGxtLdHQ0Go1GTieUJEmSJClbQgg0Gg3R0dHExsYW+ufA1/urYUmSJEl6AbRpWjb22sjNAzdJsjBl97uVSTJJJXHXj8yY8A3Ozs4vu4svVEJyAm+tfov9N/YD0G5FO0I/CaWsbVl9G5VK9UKDeBFJSfQJDWVffLxBeU0rK8a5u9Mg1YGfxymMHw/FikFgeCDfHfhOt616F5uurOK9N97Tb2dqasq7777LsmXLaN26NVWrVs3x2MlaLQPDwlgVGckPHh58Xa6cQf23bm6MdXPDQaVi75072e7ju+9g3TpdACsqClJSXp2AVVZqtZpy5coRExPD9evXScsStJMkSZIkScpgamqKjY0N5cqVQ505R0IhkAEsSZIkScqHtJQ0tg3ZRtjmMFJUJvz1biUe2pnxYOM4di6fT2qWaWuvm9gnsbRf1Z7Dtw7ry+ql1CPySiRl65TNZcvCs/PBA/qEhvIg07Uuq1brkrRbOjJzhkKfnyAxEYoXhzFjwLe8L2Obj2XS/kn4V/KnTZk2Rvu1s7Pjk08+wSSH5OoZvr9xg1WRkQBMvXmToaVLY5dpuqhjplxRyckmBARAnz6QOQ2Eq6tumqCXFxRgQcMip1arcXFxKZJcZpIkSZIkSdmRUwglSZIkKY+SHyaz+u3VnF52mlRThcB3KhLtXIyobVMJ+GksTZs2fdldfKEuP7hMw8UNDYJXbWhDC1qwfft27t2798L78HtkJO3PntUHr0yBL11dCSxbj5MznXB30426SkzUtf/hB4iN1eWvmthyIss7LWeY8zDmz53PxYsXjfb/rOAVwNflyuGdPrqsi6MjOaWoWrwYevVqwIAB2U8T7NXr3xG8kiRJkiRJehXIAJYkSZIk5UFiZCJLmy/l6q6rpJko7O3owV13W6J3zGTO14Pp0qXLy+7iC7Xv+j4aLm7IpQeX9GXtaU9jGgPg4+NDqSyr/r0Ifvb2OKXPtSutUrHZoxaaORWoXsFMH6zCPhw6DKJy/eusW6cbhZWh2NVi/HPgH7RaLdu3b+dxesL13CRlmTJnZWrK9ho1mFupEgsqV8Y2h2T9Dx5ATIxu6Pw330AeDiVJkiRJkiTlQE4hlCRJkqRnEEKwddBW7p++T5KlGXs6VeB+ORse7J7HpMFvM3DgwJfdxRdqfsh8Ptn5Cala3agnM8x4h3fwwgtFUfD398fb27tI+lLC3JyZFSvy2737NNpbhffaqzBIg9VoOrQeBSapNK2l0K7dIoPt/fz8uHHjBg8fPsTe3p6ULIneMzvz6BGjwsOxMDFhY/XqBnXOajUflimDEPDHH7BnD0ybZrj9Rx/B99+nYG1tzqhRkIfBXZIkSZIkSVIOXumPUoqilFUUZYmiKHcURUlWFOW6oig/K4pi/xz7bK4oSpqiKEJRlO8Ks7+SJEnS6+nsqrNc2n6JuBIWbO9ThfulLYja+hPfdm/GyJEjX3b3XqgRf45g6I6h+uCVNdb0pz9eeGFqakq3bt1eSPBKCMGvt28z4vJlo7ruDk48XfVkeAAAIABJREFUHlaD8SMMg1eNGsH4D2uCia6vy04HcPvhbYNt7ezs6Nu3L23btqV///7Y2dlle/wbSUnUDglhZ0wMm6KjOZwlWTxATAy88Qb4+8P06XDb8FBYW8OPP57m6lX49FOwsMjnRZAkSZIkSZL0XtkAlqIoFYDjwADgKDATCAeGA/8oilKyAPu0AZYBchC/JEmSlCeP7j9i57CdJKtN2dWjMo9VWmI2jCNgwsd8/fXXL7t7L1xVh6er8TnjzGAGU5ayWFhY0KdPH6pUqVLox0zRavng0iU+vHyZWbdvsz8uzqDe1FTBv70CCAAqV4ZNm+DQIRjXpxXtKrajuVtz/u7zNykxxiOsSpYsScOGDXPNd+VmYUE3JycAFOBgNgEse3tdkCrD7t3G+/H0fPT6BK4SgKWADxD2crsiSZIkSdJ/zysbwALmAk7AMCFEJyHEKCGEL7pAlifwfQH2OQuwA6YUXjclSZKk19kfH/9BUkwSh1uX40kxM+K2TebvtQt59913X3bXisQHdT+gdfHWeOHFQAZSnOI4OjoyZMgQ3NzcCv14MSkpvHnmDAvv3tWXzYiIMGrn3y8Mq8/r8NF3Jzh3Djp1AiU9m/rv7/7OnDpzOP/HeZYvX879+/cL1Jfvy5enY8mSnK5bly/KlTOqVxQYNQqsrGDkSGjevECHebWlAH8DfQFnYCCwD/jtZXZKkiRJkqT/olcygKUoigfQBrgO/F+W6nFAItBHURSrfOyzI7rRXMOAO4XTU0mSJOl1dnb1WUI3hHK9cnHCvUrCP3/y/agPqF+//svu2guTnJpsVDa/03y6Kd1QoaJatWoMHjyYEiVKFOpxn6Sl8dPNm1Q8coTATCOu2puXImZkNU6ceNp2c9hmGi6pS6LNKcJcv8TMTBjsy1plzbVr14iOjkar1bJt2za0Wm2Oxz776BHfhocjhOF+PCwt2VyjBtWtrNm1C4YPhyxNePttiIiAGTOgQoWCn/8rRQtsAt4FHIDWwHIMx68vTcoYACdJkiRJklQkXskAFuCb/nu3EMLgE6cQIgE4BBQDGuZlZ4qiOAELgc1CiBWF2VFJkiTp9RQfEc+Oj3bwpJgZwW3dsLwXRSWrcD744IOX3bUXQgjBxH0TabS4EYmaRIO68m7ladeuHa1bt6Zr166oVKpCPfbmqCg8jx7lq/BwYlNT9eV1z7rzR7MqHAg0ZcSIp8GjkpYlSUpNAiA4IpjrcdeN9tmoUSMAzM3N8fLyyvHYc27dot7x43x/8yazbt0yqk9Lg8aNoV07mD0bDhwwrDcx0U0lfC0I4E+gHtAZWA88zNLG9iaYjYZ4L3giMzJIkiRJklR0XtUAlmf670s51GdkdK2cx/0tQHeuQ5+nU5IkSdJ/g9AKtvTfQlJcMofedCdFZcqDvTNZsnghSsY8tddIoiaR7uu7M27vOE7eO0m31d3QGn5/RP369WncuHGhnv/NpCQ6nT3LO+fPE5H8dORXOTML3BdWJ2SYOwjd8f75B86c0dU3c2vG1FZTqWBfgXl15nFg2wGj0VNOTk507tyZkSNH0qhRoxzzXd1MTiY5fdtx168Tk2VVQlNTyLwA4Y8/PudJv8oCgTeBE1nKraJANQ/whodukPoDPAmHbduKvo+SJEmSJP1nKVk/8L0KFEVZAAwBhgghFmVT/z0wBhgjhMg1n5WiKAOBxUB3IcS69LL+6NKQfi+E+DaXbd8H3gdwdHT0XrduXcFO6DXy6NEjrDNnrP2PktdBR14HHXkddF6n6xCxJoLw+eGE1nbkcBs3tH+vo0/bsrRu3fqZ2/7brsP9pPt8e/5brjy6oi/zUDyY5j0Ne6uCDy3Ky3WYjW6mWobiArzP23J4rBeJcer0wutUa3SGr3uUoly5J/q2Go2G4JBglBRdgMvLywsHB4d891MDfIQuUftoLTg9NsXaOs2gTUSEJR984E27dvfo1i0CZ2fjaZY5eVVfD0qagmmiKam2T0e8oQXvod7YXLZBKEkoYg4QAFww2v6RhwfX+/Uj+rVM/CVJkiRJUlFq2bLlcSFE3We1MyuKzrwAGV//5hp9UxTFHfgZ+D0jeJUfQogF6EZv4enpKXx8fPK7i9fO3r17kddBXocM8jroyOug87pchzMrzrBv/j5iHSw41tKVYuHXqF0lje+/z9vaIf+m67Dryi6GbR5GZGKkvqw+9Wkr2hJ9J5qOgzrmulJfbvJyHTyTk/nzyBGeaLU0i3fh+hgPAi+Y6ypNUjHx+x8mTaYTb+NI156XKGZezGD7lJQUQkJCAEhNTX3m8YQQ2Y4g25uURFqMivcHmKDRwN9/60ZeZfbOO2BtXRYom+sxjPb9qr0ergGL0H2N9xbpn3IyabYWLsegiEnAXcM6Dw/o2RN69sTay4vqSJIkSZIkFZ1XNYCVsVa1XQ71tlna5WQJ8ATdl6uSJEmSlKuwzWFs7r+ZFHMT9r3tgYkmheQzi5l7ZO/L7lqhuvXwFiN3jWT9hfX6MhNM8Mcfb7wxNzfPddpdQZxKSKBSsWJYZYoMuajVDDevwJopVhzYVtygfanqocQ2m4FGq+F2wm1mH5nNqKajDNq0bt2aqKgo3njjDWrWrJnr8VO1WvqFheFrb88gFxeDOrsUCyp7w717usc//gijRxtu/woOosq7Y8BmYCdwMlP5wWzajmsEKyqBRgPm5tCkCfj6Qtu2UK/e06UeJUmSJEmSitirGsC6mP47pxxXldJ/55QjK0MddEGwqBxydnyjKMo3wBYhRKd891KSJEl6LTyJfcKhqYc4PPMwKYrC310rEedgQdyGH/hjxVzs7HL6PuXfZ9vFbfTe2JsETYK+rBjF6E533HDDwcGBbt264ejoWCjHi9Ro+N+1ayy8e5fPXF35KctSfQNKlmHazqePHRzg88/h449rsONGAD039MS7lDdmt81IS0vDNFMATKVS0b9//2f2QaPV0uvCBTZER7M6MhK1ovCes7O+3sYG3n8fJk7UxWcSE3PZ2b9FGrr5mdOBwzm0uRwNS/+GAT2elpUrB598AsnJuihemTIvvq+SJEmSJEl58KoGsILSf7dRFMUk80qEiqLYAE3QjazK6SNZht/QrVaYVSWgOXAKOI7h95GSJEnSf0RaShpHfznK/kn7SYpNItVUIbBrJe6VtSZh+xymjRmoX83udbDn2h46rumIyDQD/w3eoA1tsMYaLy8vOnToUCirDKYBMyIimHD9Og/TdDmlZkRE0M3RkXq2tvp2lSvDp5/CgoAEvvnShk8/fTraqUf1HtwKvUXChQQS7ycSHBxMs2bN8t2XJ1ot4Um6VQsFcDQhwSCABTB2LFy4AEOHgp9fgU751aABvgDWAfezqVdSQewGFkDqDjgyyDCABTB9+gvvpiRJkiRJUn69kgEsIcRVRVF2A22Aj4E5maonAFbAfCGE/jtSRVGq/D979x0eVZX/cfx9Zya9V0hCIAmhBAiE3nsVFBBEEUVFwYKKurg/+1rWxuIqYhcXERWkCYI0iYD0nkIJJZDee28zc39/TEgySUCEQAJ+X8/Dk+Gcc+89M+om+8k531N57eka95lT3/0ri7gPAjZeroi7EEKIW1f83ng2PrGR9OOm+k+pvvYcHuJLppctRZu+4u2nJ/LII4808iwb1qBWgxjcYjA7E3fijDMTmYgffmg0GkaNGkWvXr0a5JTBg/n5PAacP3/erN0j3oXvD1jQs8ZOQFVV8Z/8PzQecxn/yD7s7TuaXTM8cDjrT60HYPfu3XTv3h1b2/p+N2V+z5rvw0mnY1uXLgwND6dTmQvnn2tNwXLTyquLdDpYterq3m+TYonp14Bm4VUZsAJYB2ooUL36jv37b+DkhBBCCCGuXpMMsCrNBvYBCxVFGQ5EAb2BoZi2Dr5Sa3xU5VcpziCEEOKSijKKCH0hlPBvwwHIdrfh8LAWJPs7oRTkkbn+P7z92CSeeOKJRp5pw9NpdLzX/T2eSHyCEYzAHnt8fHwYO3Ys3t7e13x/o6ryRmwsb8fFmZ2y4lJoQ8G8QNL2uPKNjcL/3Q8tKmuhP7vlWRYeWgjAv3b+izV3rzG7Z+fOndm9ezceHh4MHjz4suFVnl7P18nJLE9PZ2/XrtjU2G7oZmHBs+e78viDWirKFV5/HT788JrfcuPKB+KhTjX1kVlwwg1IxVSx/VPMEi2tFsaNgwcfvMmXmwkhhBDi76TJBliVq7B6AG8BY4CxmI7DWQi8qapqdmPOTwghxM1FVVWOfXOM0BdCKc0ppcxKS9gAb05384SyEnK3L6aDVSbfffU2gwYNauzpNojE/ES8HbzRKNXF2PuE9GF+5nyOHj3KqFGjCAkJaZBVV7kVFdwXFcWm7OpvzxZGDZbLW5GzxBf0pjmUlMCGDXAxH5zScQqfHv4Uo2rkWPwxLiRcIMA3oOoeWq2WRx99FGtr68s+X1VVBoWFEVlZwOq71FQer1W/KeGMjopy0+tvvoFXXwVX12t9543gNDAPWI6pWmhkrf7pBvhoOLATqKzC4OEBo0bBiBFw223QrNmNm68QQgghRANosgEWgKqqCcCMKxx7xT99q6q6BFhydbMSQghxsynKKOKXGb9wbuM5VCA62I0jg1tQaqOlLDwUp9Rd/PDuW4wbN65Bwpym4I/YP5i0chKPdX+Md4e/a9Y3bNgwevbs2WDF6WNKShgVGUl0SUlVm/UpB0r/3YGKVJuqtt69YcEC6NOn+toBLQfwRMcnOHb6GEOLhnJk/xGzAAv40/AKQFEUHvby4tnoaAB+TE+vE2D9618QGwsHD5pCtJsmvDICpzCdGrgFWA9VS9yOAxvjYVzL6vFdPWGwAf4wmj70Z56ByZOhAWqbCSGEEEI0liYdYAkhhBDX6vxv51n34DoKUwvJ8rRh/6hWZPjYoyTGkPvrV7z65IPMmXOgQQqXNwUGo4H/hf2PpzY9RYWxgvf2vIe/oz+zes6qGqPRaBr0ZMXmlpY41NiuxzJfSv8XAEZTGOjrC2+9W8ohl7k4BMwGzOtcPdvlWX488SMAUVFRZGZm4u7ufsnnGVWVuNJS/G1szNofad6cFenpTHfzQru9GRuTTTvlLlIU+Ppr0ymDzs7X9p5viLOYft22FEi61KAwWLIbxtUq+/mf/4CdHXTsWP9lQgghhBA3GQmwhBBC3JL0ZXq2v7Kd/f/djwqc6NWMY4N8UEpKyP51Abd38WT+ni341Fqlc7PKK81j0bFFfHb4M2JzY6va7bAjKSIJY3cjGo3m0je4BjZaLQscOzIiLpyKT1rDH56mZ9vBiy/CpIdjeGjjPRw+f5jQC9s4OPMgLjYuVdcHBgbStWtXoqOjGTBgwGXDtQslJcw6c4ZTxcWc6NkTNwuLqj57nY7/lnXj9m6QnQ3du8PYsabg6iILi5skvLobuGxR+Q3Ae8B+2O8Dxqeg5j/fXr2u6/SEEEIIIW40CbCEEELccnJiclg5eSWpYakUOViwe6w/KX6OKGfCsYhew6+fL7hl6lwVlhey8OBC5u+bT25prlmfJ55MYxrWmdZkZWXh4eHRIM88XlhIBzs7tDWSoS7NbPAZ15vYaFOIMnRoOj/84Im3NyTlW3I26ywA57LP8f7m95k3aZ7ZPUePHs2oUaP+dLvgPadOcaTAdIre0+fOsaxDB7P+oCAoLja9PnrUtF2w5pbFm0ZA7YZM4A9gL6Z9hJVn17i4mGpbFRaCo+ONnKEQQgghxA11fX4VK4QQQjSSzNOZLB6wmNSwVGLbOrNuRkfSvG0o2PQFo5olEHZwzy0TXq07vY6AjwN4ZfsrZuGVDTYMYACP8AiB7oHMmjWrQcKrCqOR12Ni6HrkCB8kJJj1OTnBymUanJ1h8WJ47bVTXDzY0MfRh7f6v4UGDWMYg3+6P6qqml1vZWV1RbWuXm/VCjD9AJMaYU1evvl9nJ3hzjvBz8+0i65t26t+uzdGJKZDAmu77QJQCvwCTAS8gLuAj4AoCAmBH3+E1FTTBy7hlRBCCCFucbICSwghxC0jLTKNpcOXUphdwv7RrTgb4oFFchIFuz9m8YJ3mTBhQmNPscHsjd/LnSvuNGtzwYUBDCCYYCyxpH379kycOBErK6trft6JwkIeOH2asMJCAF67EMNtLq50drCvGtOzJ8TFgd4im8iD5tff1fouYnbG4Gx0Ji0tjdTUVLy8vC75PKOqsi0nh9G1Kq2Pc3NjgsGHo/OasWObI999DHNqlX/69FNToFazLFeTEgOsAX4Cjla23Q741RgzOAC6jYJj20x/t7WF3gOhb18YORIGDzbfGymEEEIIcYuTAEsIIcRNT1VVIn+IZPPTmykqLGfnxAAS2rjAgd/wtzrLd/tCLxuW3Iz6+fZjsPtg/sj8AwccGMpQutAFLVr8/Pzo2bMnQUFB13yqokFV+W9CAq/FxFBeY9VURYQj25K1dJ5WPbakooQXd89l3el1fBb8mdl9vL29mTZmGlu3bmXMmDE0b978ks9MKy9nelQUoTk5RPToQbB9dUimKApddrXhl8pcZ8ECePJJ87CqSZ4uWIYpsPoMOFxP/+zDsKmnedvch+BHC5g+HcaPN4VYQgghhBB/UxJgCSGEuKnlJ+az8YmNnP31LBUWGn6/qw0pfo4Yf1vOg+P8efPNjdetePmNEJcbx4IDCyiqKOLrO76ualcUhYUjFjLzp5kMZSh2ih2dO3emX79+eHp6Nsizo4uLeej0afbm51c3livwTQCsacF7LgoPjISLuxPH/zSe0AuhALxz8h0mjJyARqn+7Hv06EFgYCAuLi5cztRTp9iZa9oS+UpMDOuDg836X3wRvv/eVKj9H/+AWrsRmxTLLEv4F/AVkF7fiFLgZzi+AYw/mhdinzbN9EcIIYQQQkiAJYQQ4uZUlF7Envf3cPjzwxjKDKS2sGfvbX7kO1uh/3Uxz83ox9y5cxt7mleluKKYdafX8V3Ed4ReCMWoGtEqWu72upsRPUZUjevcrjPzBs0jPT2dESNG4Obm1iDPN6oqXyYn88/z5yk2Gqs7TjvAe+0h3g4w1Q6vucBrbt+5VQFWaUEpuYW5uDpUL4dSFOVPwyuABYGB9D56lHKjStjPdiS7qXh7Vz/IxgZWrQJfX2igrO76+AT6PNcHDLU7yoBtmPYRrgNyIRE49MxNWnFeCCGEEOL6kwBLCCHETUVVVcK/DWfLM1soLyyn1EbHsVEtOdPVE4vcfHJWz+ODl2Yxa9asxp7qX6KqKnsT9rIkfAkrT66koLzArN+gGlh0aJFZgAUwZMgQgGveKnhRZnk591Zu36uiV2BpK1jWEgwafH3hyy9h7Fjza0f4jWCExQisKqzoofZg9/bdl607pqoqf+TmMtjZ2Wz+XeztGXCoHb//ZEniMVcWFJkKstfUvXtDvNvrrJMBjaFmIa4ETHsIFwHZpiZvb5j+GDzwANQ6UVEIIYQQQlSTAEsIIcRNo6ygjI2Pb+T4suOU2ug4PtiH09080es0cPh3nAoPsGbdN3Tu3Lmxp/qXnM8+z+MbH69avVRbAAH0pS8hxSGoqmoW9jRUcHWRo05HcllZdcMFO9Oqq2gHFAWengNvvw2p5eeITCuhc7Pqz1qn0/HxxI9ZtWoVGo2G5s2b15nvRb/n5PBGbCx78vJY07Ejk2qdkjjdszm/HzO9XrIE/v1vaIBa9NdHAvA9cD/Qskb7ABWj9jgaQx7wMbAWMIC/P0x+GCZMMBVlb7LV5oUQQgghmg4JsIQQQjRpqqqSciyFyO8jOb78OMXpxcS1cWbvbX6UWWvRnAqj8MRPvPz0I8yZswud7ub61rbm1Bqmr51Oib7ErN0VV0IIoTOdccYZBwcHevbseclAqKFYajTcl9qOV+zCYIUvLPGHCg0dO8I330BIj1Lm7ZnHe3veo717e448egSdpvoz79ChAyNGjCAvL4/evXtf8jn78/LYk5cHwD/OnmecmxtWNeo/PfAArFljOk1w/vwmGl6FAR8AK6jcJlgCL9tU91voiJ/6JX4/fm6qbTV+PMyeDcOHm9e6EkIIIYQQf+rm+ilfCCHE30Z5YTnHlx3nyBdHSA1PBaDMSsuR0a04G+KBTWoGxb98xJyZU5jz434cHR0becZXp7lt86rwSkEhhBC60Y0WtECjaAgMDKRz584EBQWhbeCVOmnl5axMT+cpHx+zUOzxAU58OLAPWaessbSE1/4N//d/YGkJsbmpzNs7jzJDGRFpEczfNZ+Xhrxkdt/+/fuzc+fOyz57to8P78XFU2JQSVjjyn5LI0N6Voc6imKqc9Ukg6to4EVMJaxqeucUvGy+tzH5zmH4+bnAY4+ZinYJIYQQQoirIgGWEEKIJid+bzw/TfyJkswSDBqFhLbOnO/gRmJrJ4xaBcsDO/HShRO6dxM+Pj6NPd0rdjL9JH7OfthZ2lW19W3Zl0CLQAoqChjPeHzwoUWLFgQHB9OxY0fs7Owuc8e/TlVVtuXk8GVyMhuystCrKg5aHQ95Na8a4+oKn79uzSefwKJF0L599fV+zn482elJPgj/AG+8qThXgTr40qvCzhQX81FCAv9p3RrHGqvjXC0s6LG1A7v+Z4+abs3HMTBkrfm1TS68Og98CHwN6Gt3bofiRXD+bWjduqq13M3NtOdSCCGEEEJcEwmwhBBCNCmp4al8P+Z78lA4PciHc8HulNhboCssRg3fRc65zbz61IPMnbsVzU2yDSulIIUXQl/g+8jv+WDYB8wdWH06okajYemkpWxesZl2ge0YPXo07u7u12Ue50tKePrcOTZnZ5u1Px4RzUR3N5wtLKrapkyBSZONxOfHAgFm45/p9Qznw88TTDBqskpkZCRdunSp87x/REezIDERFfCztubFVq3M+j+b5k7we6bXGRlQWgrW1g3xThvYIeA94BdArd25CpgHHDUdj3j8HrMASwghhBBCNAwJsIQQQjQZWWezWDJsCVmWWjbf255SWx2W58+RF7GG3m0cuf+haUyc+Dr29vaNPdUrUmGo4JNDn/DGzjeqThV8d8e7PNX7Kawsq5cX9W3fF79H/WjevPl1qW9lUFXmx8fzZlwcpUajeWekE2VrfIi01TFoUI3mtAge3/g48XnxRD0ZhaNV9RbNFl4tmNVrFlFRUYwYMYLg4OB6n9ve1rYq73nrdCJzfFpgq6veBtmpE7z1FgwcCIMHm7YNNjmFwCggr3bHLuB54DB06QLPLTGlfra2N3iCQgghhBB/DxJgCSGEaBLidsfx0+SfyDSqbLmvPUZFRbtiHvfOGM4jC5bje5PVDwq9EMqczXOIyowya3dX3dkXto+hvYeatXt5eV2XeSSWljL99Gl25uZWNxqBjV6wqgUkmLYorl1LVYBVYajg9uW3k5ifCMBTa59i6dSlZvcdNmwYw4cPx9LS8pLPfqhZc+YeTKDwjA0lP7Qi9F0t48ebj3nttWt+iw2nHEgBai4Uswd67IbfB1Y2bAI+AkKhVy94Z5upKHuTTN+EEEIIIW4dN8feCyGEELcs1aiy9z97WTJkCRnlRrZMbYdep6D+spCf1nzEG2+8cVOFVwbVwMz1Mxn5/Uiz8Modd6Yznfs190PxjZnLj2lpdDlyxDy8OmMPs7vBh+3QJNkxdixs2gQfflg9xEJrwcs9XgZAg4bM+Ez0evOiT1ZWVlXhVbHBwOsxMRTUGmOp1fDQwe7wUmc46cQ771yf93nN4oB/AD7AvSqotfYJvmYP/A/oCIyDzummIxIPHIARIyS8EkIIIYS4AWQFlhBCiEahqirRW6LZ/up2Uo+lEtfGmT1j/VBRUX7+lG+Xv02PHj0ae5p/SbmhnDdPvcnuzN1VbZZYMoQh9KIXXYO7Mnz4cJycnG7IfM4VF5N9MVQyAEv94IeW2FpreP5f8Pjj4OUFpfpSFMW8+NT0rtNZ+cdKOho64lHiQWRkJN26davzjKMFBdwfFcXp4mISyspYXLPiO/DyMzq+/RQmTICXX75Ob/RqZQDvAp9jWn0FkKnAinCYGlI9bnBXGP8GaNrCM5814f2OQgghhBC3LgmwhBBC3HA5F3JY++BaEvYkUGqtJWxES05398QxOZuC3Qv57of/0r9//8ae5l9SUlHC5JWTzcKrDnTgNm4jqEUQo0ePpkWLFtfl2Rnl5azKyGCmlxeWNQrb321syZvpqabC4+8EwXFnpk+H994DHx9TcPXh/s+Zt3ceh2YeopVz9d45e3t73h3+Lrt27WLo0KGEhITU82Q4W1zM6WLTkrJvU1N50MOLwW7VAZ2XF8THm042bBKKgPWYaq9vBkprD0iArVHmARaYVlzp5McmIYQQQojGIj+JCSGEuKFOrTnF2ofWUlShcnKgN6e6N6PCUoPT4aO4q3vYum/9dasHdT2lFqayN3Zv1d/70IcpDlMYNWoUHTt2bPDi7CUGAxuysvg+LY0t2dnoVRUXgxX3tqw+wbBDay1jPw5m0yJrmjvr+N9GGDu2+h5v7nyT9/e+D8ADKx5g56M7zebZq1cvunTpgu1lCpNP9WzG8z9nkeyXCZ8Gsm+gI4NfNB/TJMKrQkwrreYDmfUN2A/8G9gK6WOAe827JbwSQgghhGhUUgNLCCHEDZGflM8vD//CqrtWkehszbpHOhLRzxubmBgqfnqD+0Zb89u2zTdleAXg5+zHSwEvoUHDIAYxy3cWs2fPplOnTtcUXqmqSkRhIfPi45l4/DgjwsMZFBZG8337uOfUKX7NykJfWbPp6fVpda7/7B/2PHiPjhMnzMMrgMntJ1e9PpN2huScZLN+rVZrFl6dLCriVFGR2RhFgVnFbWBmT9jkzbIfFWqVwmoa5gAvUE94dRSYAPSD24AVy2H16hs8OSGEEEII8Wfk14lCCCGuq/Kicv548w8OLDyAvtxIZF8vwgd4Y5tbgnb5Qu58aBDPLQnF2dm5sad6TRRF4f/u+T+KPy2mnVs77r77biwsLK5xczP8AAAgAElEQVT5vh8nJvLc+fN/PvCEI7lbXSl+GGoumPLzgw8+z2T1qTU85vaY2SXdfboTbBWMV5kXvdRenAk/g88wnzq3zqqo4PWYGL5MTqafkxN/hISYhXKvPmPB5pUWDJoGb77ZyIuVVOA00B6omRsOC4dvO2P63V0s8A2mfYRnTQW63giDS2yTFEIIIYQQjU8CLCGEENdNWUEZi4ctJvVoOjFBroT196bA1Rq3kxdQElawdtti2rZt29jT/MtUVeWjAx/R26c3/VtW1+rSaDQM6TSEwYMHo9Vq/9L9tmZnszsvj3cCAsz6OljaX/rCJGv4rTmENoNkG6xs4dw56NKlesiy48t4ZsszZBZn4qpzZUrIlKo+RVH4avBX7Nixg4EDB9K3b996H5NZUcFXKSkYgN15efzvfAYzAz2r+nU62LMHGiCvuzo5QCiwtfJPInCkBLrbVI+5NxjmLIWcfcAS6NQOJk2FKVOgU6dGmLQQQgghhPgrJMASQghxXZQXlvPt8G+JO5XNtulBZHnZYZ+eh2bNUvrd1or5q0Kxtrb+8xs1MamFqTyz5RlWnlyJg9aBsCfCaO3Wuqpfo9FccXiVp9ezITOT/yYmEl5YiEaFe/Clc0B1EtTXzQFtgQWGQy5wxAUyrECvgTwdxNphYaFw220wbRrcfjvY2Zk/Y8PpDWQWm/bNzd40mzs63YG1rvpzDwkJITg4GHv7Swdl7WxtCT7nQ1hgIhx1JnSrLTPfMx9zw8OrC8AK4FfgAGCs1f/iDthWY8+kVgsfa2FlCryyC/r0uWFTFUIIIYQQ104CLCGEEA1OX6pn8YjFxJ7MYsu97ShwssR5/TradsrnzfXvExQU1NhT/MuMqpEvDn/By7+/TH55PgAFhgKeWvkUm5/YfMX3KTUYWJ6ezo9pafyRl1dVvwrAqMB/fs/hh4Dq1U0OOh2PbunHF58rtGplOtXPwhZcWsH4V2HSJHBxMY1NLkhGq3c1C6iebf8sv5z6BQssGFUxioKcAqw9qvttbGqsUgJSy8pIr6igc61A6wWvVkx9xRn2ubHZUSH3Bbjhuz5LgGXAIuDg5QbmwOn4us3Tp5v+CCGEEEKIm44EWEIIIRrc2sfWEnPCFF4VOVri8vNPvL7wXu64447GntpVySnJYfra6Ww8t9GsvStdGaUfRXl5OZaWlpe9R0pZGV8kJ/NlcjIZFRV1B5RqYKMXcUmOMMu865/PK/zzefD3r//eH+3/iO8iviMiLYLQ6aEMDxhe1dc7uDcvH3mZ4vhi2vu3v+TqsCKDgQ8SEpgfH4+3pRWRPXtgXWPs3WMt+GaBO74z4K23GiG8ApitwpL6CuIbgcPAFkx7CA+BwRPKZoCV1Q2dohBCCCGEuD4kwBJCCNGgIn6M4PgPUWy/zxReuf+8ktc+u49x48Y19tSuyrGUY0xaMYm4vLiqNldcuZ3bGdN2DHfeeeefhlfvx8Xxr9hYKmqstqpyxh52e8AGLzysLBk4s+6QSwVXF4WeCyUiLQKAH3//0SzAAnhy4pMkJSXRsWPHS56IqFdVPklMpMho5FxpCXOPJvBZL7+qfkWBTZtu4FbBbMC1VlvwQeDi1r8KTGHVT8AWsCmGQYNg5GQY8QUEB4NGDlsWQgghhLhVSIAlhBCiwWSdzWLtw2s5MqQlGd72BK7dwZyFd9+U4VWZvoy3d73N+3veR6/qq9r70Y+JjhMZN3ocQUFBlwyEarLPszUPr9KsYJ2Pqfh6phXBwfD0B3D//VBrRx8AR5OPMm/vPI4kH8HP2Y/tD2436x/ebDibYjahQ0dGXkad611cXHC5uM8QU9H4AoMBxxrHBTrpdLQ76Me+7tFw3o5DRx2hl/l9rmt4VQ4cA/YAm4EDKkSXgleND+TpHvDqJij5HVgCAc5w111w22ro21dWWwkhhBBC3MIkwBJCCHHNKooriF8ez55le4jzc+FUz2YEHImj30Rbxo8f39jTuyrjfhzH77G/V/3dCismMpEZfWYwbNgwLC6R5qTX0zajrRvPrLfCmG4Fq1vAbncG9NMw9Q0YO7Z6hVVqYSphCRfo59vP7PpSfSmrTq0CoLiomKysLNzc3Kr6Hxn4CPsP76eNoQ22pbYYDIZ6twqWGY18n5rKBwkJtLK2ZmvN4wqBT0d50+05C9jhSXJzhfQ3wNOzzm0aVjTwObBYhbyaYaACL0bAdzWKrVvo4P1oiCqGR7ZC9+6mpWFCCCGEEOKW16QDLEVRWgBvAWMANyAFWAe8qapqzhVcbwdMBMYB3QBfTIUyzgDLgU9UVS2/PrMXQohbm6HcQMyOGM78cobIFZGU5pRzoYMbB0b64p5cgF3hNl5/d3VjT/OqjXEdUxVg+eLLPZb3MHPSTNq1a1fv+GKDgX/FxLBABau4XCa0qi4SZWet4akT3fnfh5ZMnw5PLITOnauvjc+LZ8JPEwhPDcfOwo60Z9Ows60+TrCnT08ssKCCCgorCikqKjILsJxsnXjxthdxcnKiZcuWl6xztT8vj1lnzwJwtqCU2DQDfs2qx3YN1vB0h2b4j4PHH69/Ndg1SwaWABHAKeDExY7aQZQBdsRTvWWw0pw512FSol6P74Ejeki1gm1tIMi9sWckhBBCiL+xJhtgKYrSGtgHeAK/AKcxbWZ4BhijKEp/VVWz/uQ2A4EfMFXS2IEp/HIF7gA+ACYpijJcVdXS6/MuhBDi1pSwP4EVd6+gKLGIMist8W2cOT6pOXluNjil5qPu/B/fHP7xkkFKU5NZnImbjZvZdsDnxj7Huqh1OJU4cU/APYy/YzzOl6hcvj0nh1lnznChtBQUmB5+hrQWPbCp8f5ff9aSt+aCg6MRBYWagY23gzfnM84DUFRRxM7InYzrU73t0lJryXOtniM/Lh8nnCgrK6szh+7du//p+xzk5Iz1BUdKA/JRyzV8v6uI16Y4mo1ZuPBPb3Nt7i6BvZdKxuKAncBeYBO0aAllE2Rr4I1gVEFTK0RcaQs53Uyv1x2VAEsIIYQQjaopVzf9HFN4NUdV1Ymqqr6oquow4COgHfDOFdwjFbgf8FJV9a7KezwKtMVUaaMf8OT1mb4QQtx6VKPKnnl7WDxgMec0Grbe05blT3dhzzh/VKMBx7Ur6FC6gbV7FtOsWbPGnu6fKtOX8d99/8VvgR9LDi4x69Nqtay4bwXvT3qf6fdPrze8Si8v55HTpxkeEWEKryoVnLdi4x96s7GphlO8svcpfD/yJTwl3KxPp9HR06knWrS0oAUJ6Ql1njV76Gxm3TGLWffPwsfH50/f26miIqKKiszaNBqFe4r94MsAuKsv5zY41n/x9TTg91oNRuBXYDQ07wdTNsKHQRAVCvv2SXjVUIz1HCDw8G6wugCaDHjlUN1+9xr//uwuuH5zE0IIIYS4Ak1yBZaiKAHAKCAW+KxW9+vAo8B0RVHmqqpaxCWoqhoOhNfTXqAoyn+BH4EhwH8bZuZCCHFrMhqMRP0cxfY3t5MZlcOxAT4c79Mc2/wyXA6HUXBhN27+Bhau/pjg4ODGnu6fMqpGVpxYwYuhLxKfHw/A3NC53NX1LhysHKrG+fj41BsWVRiNfJaUxOsxseQbDdUdhVr4IpCg2Ob4LjZfzfLw2oc5mHIQgPkb57Ns1jKz/neHv8u6Vetws3OjvWP7Os9s1aoVrVq1+tP3ll1RwZSTJ9mRm0tfjSt7B3U26/9gqiuRi115+D8wYcKf3u7qqOB03Mn0XfZjwLZG39tj4KtvIPcwEAHKGbh9IDzxLIweLScHNqQvImFBHsR6Q0gCHBxi3l9ghPIA0+v1UfBereunWsHBnRBoARP9rv98hRBCCCEuo0kGWMCwyq+/qapqrNlRGT7txRRw9QFq/yr3SlVUftVfdpQQQvzNXfj9AutmrSM/poCUlg4cva89md52eEfEok1byz9ee5JRo+Zy+PDhJh9elepLWRqxlPl75xOdE23WpzVo2XZwG5MGTbrsPbZlZzPnXDSnS4rNO3a5Y/VlG+4fm8RnP9ddOHSP7z1VAdah9LqrXXoF9cLvcb8rXrlWajBwsKCAwbVWhjnpdOzKzkfVwD5jNjuS8xnqXb3Syt0djh27okf8NSpwHFgLLNfT9UxXU7s2DL7sWj1Op4PV/pBoAZ0ehXbtwN7+OkzobySzGE5lwSBf8/awfDg70PQ6JrvudW41tvie967b/1avum1CCCGEEI2kqQZYFyvknr1E/zlMAVZbrj7Aerjy65arvF4IIW5pBSkFbHtpG8e/O06ivyNh09uT6W2PdWE5nr9sYNDtzrz1yyYsLS0be6pXZHvMdu5fcz8pRSlm7TbYMJjBTGszjaHBQy97jw/iE/jnhfPmjQk28HkgIx3ceHdbNvP2v8DMDdZ8f9f3ZsOeHPEkq4+tJlAfiL/Bn4KCAhwcqld7KYpSJ7wqNxoxqirWtWqJ/fP8eT5LSqLEaORQm9709KmuKaVVFOwzbcn1LIT9rmyI1DL0etY9P49ppdVSI5y/uHqqxo8X37mbigLUXFg1fPh1nNDfyK/nYWoJFLUDuzworBVg3eMLiypf59RznOQLnWBsNHjZQVDL6z5dIYQQQohr0VQDLKfKr3mX6L/YXn813T+hKMpTmE42DAcWX2bco5i2K+Lh4cHOnTuv5nG3lMLCQvkckM/hIvkcTG6lzyE/Kp+4H+PIPZGLMc9Iia2Og+MDiAlyxS63FPet21ArDjDtsamEhISwb9++qmub6udgUA18F/sdP8T/gEp1HSArrOhFL0bbj6ZDQAdcXFyIiIi47L1KztlBSw1YGaFYC0tb4bXPjcdnxtC2ZyhD186k0FAISdBT6UlnN/Pte8+0eQaNRoOLiwtHjx695HOWA5uBJBXm6hXGWpjXL9qZbUGJq2mB8vMrTvNmN/Nvl/0OebFpeUc8KhR0D8Wyc2fqFXxSV84y05Jmoc3w2OGO49mL37Jrb/0rBH5ELVvEoeXPUXIFdbtuRdfy34WmWE+X54uxSXZHV+zB0U/PUNS2erWadV4JfYpuA0Atasve9dvQO1pU30BR6dTvMNk9IH2oI/qdMXUf4ggUAUeuaopCCCGEEDdMUw2w/szFwiL1VCT9kwsVZRKwAFOB98mqqlZcaqyqql8DXwO0a9dOHTJkyF+f6S1m586dyOcgn8NF8jmY3Aqfg2pU2fOfPRx75RhZnnaktXEn29OW+EBn9BYaWuwOw5a9/OuTVxgwYEG992iqn8O6k+v4flf1aihbbBnAAG73up0RA0fQvn17s9MHLyoxGCgzGnG2qA4EhgyBH96J5WxBCU6rAnjjaStmLwVLy04YjR14N/wdjhuOAxCaHsqcyfUvfdIbjZwsLuZkURHelpYMcXEx6//fHxdIUONBgQ2RvvxnboBZv+PW00AqxNuQk96cIUO6mvW7ucHM/jBuHFhatgfq1tS6Jity4av6fodUAGwE1pLXPgan2dNRpvxK7+bNG/b5N5Er+u8isxhWRcO9bcHZurrdqMLtWaCaTv/r2UoHQ/zNr334PJS3RrFMYIBNGxjiZ94/DNwxLVkXQgghhLiZNdUA6+Kvkp0u0e9Ya9wVURRlIvATkA4MVVX1wtVNTwghbg2qqhK/J56tL20l4WAqh4e34nQ301Yj68JynOLT0B9ey8y37+HBBzfVG/Q0daPbjMYaa0opxR9/nvR6kiljpuDr61vv+0kvL2dRcgofxSbRvcidrePM/6//2jtbsWiRwksH9Xi6V7drNBo+ue0T7v7lboYwhMluk1FVtd5n/DP6AguSEwHokefJ4QnmAVaA1raqQmN6Wd3fszxQ4c/2+/xxKLci+I667zk42PTnmuiBMCAUeBqoWabqDjtQskF1xVRScgvwPXSMgfsmwdT3CYuLa5KBZpPjcwCSewCdQXscHq3xD06jgHM85FT+i1ZQz+/cfjRAl2xo0/qGTFcIIYQQorE01QDrTOXXS/3CsE3l10vVyKpDUZQpwDJMK6+Gqap67uqnJ4QQNzdVVTm1+hTbXttG3pk8MpvbsvuBIHI9bGl56Bz5sT/TpmszevTpwYyvvsPTs576OU1Imb6M3fG7WXd6HbO7z6ZDsw5VfTaWNoz0GElxRjEvDHiB4UOHo6l10p2qquzPz2dhQhKrMzIwKKYFvr9ZpnAutyVtKlfFGFUjSVa/k9p/MWNWnuHoE0fNAqrBIYN5P+x9hg8fTsuWpppC+Xo9jjrzb7d+ie6gMQVYx7KLUFWomXPd39aVtwZ0hwRbLJy0qC+Z94/rY8WhzRASAjUWiF27RGA9sM4Ie1Qoqay9lXkQ/tu7epytBfTcBIdCwf843DsGpr0OHTtWj4mLa8CJ3eQi02FRNNzWHMaar6bDWk/Vj2NbsisLF9TwjAFy90F/dxhRT52qu2RtlRBCCCH+HppqgLWj8usoRVE0NU8iVBTFAegPlAAHruRmiqJMA5YCScjKKyHE31xefB6rZ6wmfkcise1dibqvPekt7LEuqqDFynWMnuHHiy/vQFurcHhTYzAa2B6znSXhS1h3eh3FetOpgIfPHebgMwfNxn5151eUl5fTqlUrs/aksjJ+zsjgq4RUTpYVmhprLpjKteDrjSXMv686wJq6cirZ5aYT3RbtXcSjA8wTB39/fxy9vPgkMZEf0tJILKwgYWBvNJrqGz8x0Innv3VEn2GB8awDSSOhRYvqe7TxtOSPbyxp0waaNzcPr8B0kqC7O9dOBU4C64DVFRBxMQ2rVc9qlRH+W+va73pARRfo1KnuBEWVkDm5cNwT8ITjO+sGWF0NcMEIljFgXc/n+HrPGzFNIYQQQogmr0kGWKqqnlcU5TdMJw0+CXxSo/tNwA74SlXVoouNiqK0r7z2dM17KYryIKZC7XGYwiv5lbAQ4m+hMK2QuF1xFKYWUpReRNb5LJKPJ5N7OpcMd1v2PRBEdnM7HLJL8Pp9HxTt54Nl79KnT5/GnvolxebGsj1mO9tjtrMtehvpJel1xhzKPcSGiA3c0aV6b52Xl5fZmC+Skvg2KY3Dxfn1P+ikIxabvJnm48GMZ6uDPJ1Gx1DXoaxJXQPA8sPL6wRYAEVGI8+dPY9BY1rJtfRoPg/1rN4Vb2mh8EpyN8LDoUMHqC8rHDTo0p9Dg/hehZfLIdGqsqG+pVzxwG7I+A3Ku0PNEyfbN3BdrZtVVCZ8dBoOGsBJhV1DzLoL2pbjfLzyL2Euta+GBV3hwwJo2RqQbYBCCCGEEJfSJAOsSrOBfcBCRVGGA1FAb2Aopq2Dr9QaH1X5terXl4qiDMUUXmkwreqaUU8tklxVVeuvSCyEEDeZvPg8Lvx+gcPfHiZlbwqqEcpsdJTa6ih0tCTf1ZrM0X6c7+iGTWEFLX75Da/AFJ6cP5vBg99usjWuYnNiGbJkCHH5l/4dhAsutKUtQZogWqgtLjkO4PN9uZzwqBVelWogtBkeB90ZM2YPuVPfxWhpS4cOS82GzRk4h6RVSfS27M3YjmMxGo11tiT6WFkReMqbM52SoEJh+aFCswAL4I03/vx9X1fhRyGxR63GCmAn8Au0OgnD/KF/fxj5b/Pw6u/KqJrqUtW0NREWDTC9tqh7yl/KODt815SC02nok1v3ni0c67YJIYQQQog6mmyAVbkKqwfwFjAGGAukAAuBN1VVzb6C27Sieh/Ew5cYE4fpVEIhhLgpFaYVsuPfOzix6gTl6eXodRoSAp24MKE1SQFOGHTm4YpFmZ5Wx2JR49czb8mb9O3bt5FmfuV8HH1Iy0+r026LLZ3pTF/bvgwLGkbbtm3x8/PDsjJsydPriSwsZKCz+Yl5QzUenCADDJhWxexyp0+JJ/941ALHR0IZs3IiXABrrPmq/CtsLG2qrh0YNJCl05bi7+9PusHAv+Pjaam1YYZvM7NnvOTXkoc+tMMl0oO+DzVkoaorpAJHgCUG2FYKO/XgXSNEe6YtfFgBlAKbQVkP/XJh0jC44xlo06b++/7dpBfBpMNw0gkKXaGspXmIdX9beK4CsIAKHyg3gGX1krpifzvIAZxDbvjUhRBCCCFuJU02wAJQVTUBmHGFY+ssG1BVdQmwpGFnJYQQN1ZJTgnnNp0j+1w2jr6OuLV1Q2etozijmOjt0RxaeIgcJ2sudPAgdaQ9mc3tMOo02BaU4xV+AUNOCvqSXPRFWdhY5tPM347hE4bx2GMbsWjQCuDXJqMog9ALoXy8/2M+GPYBAwIHVPVZaC0IdgwmPD+clrTEH3862nRkUNtBhHQOwc/Pr2oVlEFVWZ+ZyefxKYTmZaNUaMge3A8Hq+pQ4YUhbnw+ox3ty4uYNjiAyfM1tGtn6tMbhuCquJKtZlNKKWsOr+H+/vdXXasoCm3atGFnZh7Dj4dhVMAq14ppPh5Y1ViJNXWkFc0tvBk2rIELrV+OHogA/lDhqyI4aw9oATv4eg+8Uf2Z0tIRhr8Erokw8Ta47RNwqWeL29/B2nOwOgVOqPBTRwiqUWDM2Rr2dqXqYORd8TCkRjF1d1sI+QNcVehmBfoeZgFW1T2EEEIIIcQ1adIBlhBC/F3lxuZyet1pji47SubRTCq0GgqcrbDPK8ey3ACYFtgUOFsRPsq0JVAxqrilFuF99AzlMeG0CCxl8ow7CQ4eiqenJ+7u7uh0Ted/9lVV5Xj6cdZGrWVt1Foi0iOq+v756z/Z/+x+s/EfDP6A2KhY2rZuS0BAAB4eHlVbHlVVJbyggLWZmXwdl0oqZaaLFMDSwIe7cnh9ZHUosSNpOSFjPuVoxkE6jFlLu3YTq/p0Wh33+t1LZEwkg1wG0dO9/iLanXQOGHMtwKWCMucy3tidxnuDq2ttWVnB6NHX+in9CSOwG9huhN+KIMwayiwwvXF787FbSuCNWteHvnedJ9jE6I2mP9a1/ju42wr0lUXHNoeZB1iWWnA7B1mV2y3XJ5kHWABhg6/fnIUQQgghBCABlhBCNAn6Mj0JexM4se4EJ385SVl8GYWOliT6O5JwZyApfo5VWwGtiyrQGFVKbXQYdRq0FUb8D11AH7OZXhM7MHDyQAYNehhXV9dGflf1U1WV1adW80roK5zLPVfvmCN5RziTdIZ2Pu2q2gZ1G8SgbtWVzVVV5WhBAT+kprEsKYP0i6FVbWfs2Z8KjKxuWnlgJUczTCcVfnPgGyZ2nWh2yTsT3qGsrAxPT0+Sysp4IfoCTzb3oaW9VdUYd2cNnRO9iIzLg1+9cRjpATc6x+iXAQc9MO2Wd6hnQAmwEjxDYUQHzD6Ev5NH98BaK8gKhH+egXm1Dirwj4NzlaHU4YK6189VIGM/3O8P3Zr+llshhBBCiFuRBFhCCNEI9GV60iLTSNifQNjqMNIPpqM3KKT5OpAU6EHiSCfy3E11lxxySvEJj6Ei+RwaBzdw8QCtBqWoCLUoD9KOcd9rd/LQjA1NaoVVbUbVyOZzm3l528tEZkbW6VdQaEELWtOaO1rcgavl5QO42Udj+LIwvv7OXAvY1JzARCOD+yXyf/e6m3VPC57GhpQNKCgkZyfXKcTu5GTaLvbqiXjezbiAqkBYuMpvd5mfEreojz+bNynMWAwtay3KaVDpmI4vGVCr3TMM04G9NSUAu8HqAExR4Klp0OsBaKIF+hvE1hj4Jh5OKTBQA1/W+qDC9ZBZ2bajtO71E3SwfD90LIM7ver2v9S94ecshBBCCCH+kqb7/3SEEOIWlH4ynZ9m/ET20WxUVSHf1ZpkP0cSx7chtaU9BgstWr2RZvH5uEZEUZpyjNY97Bn3yFj6959IcnIy0dHRGAwGPDxa0axZMzp3/leTqmV1KWmFaUxYPgEDhqo2SyxpS1s6KB0Y4TeCzu06ExgYiJubGwApZWWsSE/nXHY5n3UxD490ybZQ8wC3Ah0cdMXisDtjA9I44D+EaJ9EEo3WfOaXC1Svnrqr112s272OEb4j6B/SH4Ccigpcan2O2gv2qJXPCLVPJrO0Je7W1WN69VToVf8Ow6uXCoQBRwywuxAiNJDuAJoiyNWAQ3VBeT7pDhvigS3gFA79jDCynenkwJC7bq2TA8sNsP48FOvhgQ7mfcsSYXXl8rfCfXWvHWoNhytfx9nW7Z/fF+Y36GyFEEIIIUQDkwBLCCFuAH2pno0vbuTIJ8eI7tyMC1Pbk9XMFn1lsWenrBJaRSSivxCJo3U6PSZ2Zsw/xtCz58totdUFoVu2bEmfPn0u9ZgmzcvBi75OfdmTtwctWvrQh8c6PkafLn3w8/OrCuFUVWVbdjZvn01gd0kOqgIUavkwKAAry+pVRHd1dOTTM1rYo+J4pD1T/N2ZcLuGYS+BRueAx/s5AJSqpew4tYMxIWOqrtVpdSx7fhkFRiOvnItl7Y7DFJYbyR3Tp6quFsDzI5z591YL1Bg77Lf5kOqrw71jA38wJcA24Ps82KaFvIu1q7RUFQ4HMNrBqjB4uGt1Wys3WLkLug6D1rNu3VVWP0TB9ACgLbgehQdq9fd3hqWVr9Pd6l4/sy3k74W7WsDQhk4chRBCCCHEjSABlhBCXGeleaV81PUjUoq07LuvA5ne9rimFeN7PBE1NR415xxte7syYtYIRox4p2r10c3KqBpZEraE4uJinhrwlFnfCwNfwPCrgQfaPsCUUVPM3mt6eTkbs7KYfzaZKLWyDtHFPMbewK+RxUzuYVc1PjJjMZ4HvyDd6hRfvP4T0/rfU+NJNgzzGMaWjC20oAXxyfEQYj5PjUaDtRE+v5CCamcAG9gUVcS4DtXFzx1sNbxzoQ/NXbXcswZs61m8c01KAJdSKLPGLKyqoxQ4DEfizAMsgCl3NvCkGkFkOkw6CymuoLeCMvPVdrRzpmoFXXYb02qsmif9jWkJbXZDWwP0r6cWWBtX+KL/dZu+EEIIIYS4/iTAEkKI66isoIwPu33IaRsHdt/lj1WJno7rD9GsdSKjZ46iR4/RBAQEmK36uVmllqayNGIp83fN50T2CWywYdVNB0YAACAASURBVHLwZLycqmsKjes2jgGtB+Ds7AxAicHA96lpfBydwiljQXVgBaCqUJIOJ1LRRgRiuNfK7Hk7IreTrjkFwPpTa2sFWDDvtnk8fvZxnHxactzWlu67wvkqsB09vKu34FnpNHglupLcLgNKNaw6WGwWYAG8NFfLNSkCtqvwYw70T4anO1X32QB2UVBWM5QqBCKAMHCNh04VMMgNBveBXuOvbS6N6UgKfB4Nh40QMQg0Nf5hN7eD832o+rEktRCa1/jn0MUTKAdNFnjFQlIQ+DtX97d0grMDb8CbEEIIIYQQjUUCLCGEuE4KUgr4bOhnnLWwZ/c4f5olFOCxZx3Pfz+bwUNu9HF1DU9VVQ4nH+anyJ9YfXI1CUUJZv0llDD357ksm7Gsqk1RlKrwCqBzaATRVvmVnTUuLlew2/U6RRa7ABjYaxh33z7O7P6DAwazNmUtGjSk5qXWmV+QfxBB/kGM2xTNJltTsfc3d6WzYWors3EP2Pjy0xfNuSvQmfvvvsaw6qJ04NtiWJ4PJ9zAYAG4wsGD5gEWwLBCWH0KdBuhTzpM8IbuIdBlGjTRkyT/slI99LQDKkOmbTEw2r+639MObKKgJMj09x2JcG/76n5LLaSVgqcXUE+RdSGEEEIIccuTAEsIIRqIqqrkXMghdlcsu77YRc6RXGLbubLrdn88kwrxObiBxSe+rjrh7mZVqi/lu/DveP+P94ktjK13jBYtAzUDmdV21mXv1TrOk+i2+VCaDhaecMIJzSE3Jtk3I3jwVF4/ZwqwogvO1rl2UtdJnIg4Qb/AkSS7+zJs33Fa6e35dpC/2Ti/cnuo3Pq3XU0HzAOsd6c78l7tmkpXK0Ml6E072F0GBluqHnxRUmdQMQ/rFrSBBw7D8Cevwx7FG2h9NKxNgeMGeMQVgmr0WeugeRSk9jb9/Zt48wAL4M0SsAyHod7QqV3d+3va1W0TQgghhBB/GxJgCSHENVKNKptf3cyhjw9hLIJcdxviA52JnulLgas1HsmF+OxZz6KwT2+K8KqgrIAKYwU6jelbhKOVo1n/HUvuIDQptM51Fljgiy8BmgCmBk3lnjH3YG9vj95oZFNWNssvZLOsV5uq7ZLFFcV0bbGcnXu+oEIfz70Zqdw10p3hD4ODAxgMj7L8/YWU6EvwMfgQlZtLFjCgcgWXr5svi+Yu4tND2bxaHAmUYZNQxreYByO3t3Hg880u2ES4McHZA8PdUKMufsPUPT9UCv8XA7tb0cxYX5Hw42D5OwwuAvVl84f6NAefOxpgEtdZfhnsTYJDWeBvV/ckwBeTIWqQ6bXTTnit1vWjy2H9MeiTD4/XCq8A/tntesxaCCGEEELcIiTAEkKIa1CQXMDOR3aSW2jHkTFtSGthj97KlI40j8vHZ/9x7JTTfHnkE1yb2HawUn0pJ9JPEJ8XT3xePAfjDrIvYR/xRfFVYywUC3Kfz8W2xsqgSX6TqgIsK6wIIoj+Lv3p4tCF0cNH4+3tjU6nI6qoiM+On2dpahoFFuUAjItoxv0hphBPg4aPD79OGSWgwN0z9jG+R3WNJ61Wy28P/MaJ9DzuS0+hQ1gYuiJLysf1N8t/xgc68HSk6XWJdyHp+QY8HasTqtFBduzI6ELfp8HKvIxWwziYDn08MV9yBBAGLbfABAu4py/0fgp0TfjbbqkeDiTD/gyw18HTXcz7Hz0AKwYDAaaC6bVXrfVWIKry9TlLoNy8f4nUqBJCCCGEEFevCf8kLYQQTVfm6Ux+m/cbUctOcybYi6OTW2BRZsD/ZBpKUizkRBMyrhUPLH+ATp06/en9GpqqqhSWF5JVkoWnnSe2FtUBVEx2DFNXTCUsI4wKteKy96lQK0jJSqG1bfWpcI8OfZSFBxfSmtY81vMx+vfoj6urK7/t3EmBmxtfJ6fz8dlUzuoqa1tZXJyUkf8cT6kKsKwtrBniPoTNmZvRoeNs8llKDAZsaiyP8vX1xc3Th5zt2aAY0dtXEB5bTld/y6oxLV0tcN/akop4a3rYOlLWTgM1Fo1pNDBkyNV9jmb0wO96UAphVI0C4r09weEoFHQ3vU3lOMqo/fDhIOjwUgM8uAFll8DuJMgohZm1/r185xi83QtoCa5H4ela1wbbwYrK1+n/z959h8dVnHsc/872ol1Jq94t2bLcGy64ERtsU5zQS7iUkBAglBsSEhIgIYQQuAQIJAQCIRAChBKbDqEaI/eOu+Vuy5Ks3lar7bvn/nHWVrMNBHNRuO+HR49WO+fMOTtayY9+zLxzhJ3+vp0PC1ZAaQhOc9MnwBJCCCGEEOILkABLCCE+o5A3xMonV7Lk4SUED2rsL0tlx4XDacxLomBXK6nL3+X8e07lpJlXUVRUdFx2FvSFfYSiIdIcaT2eD0QCRONR2oJtvL3jbeZtnMfO1p2EY2EiWoTOaCdRLQrA0zOf5oqTrjh8bqYzk3UN64gRO+I1DRiwYCFOHIDatloGFnQFWEajkfLvl+PxeDCbzTywrZb7166iwQysWaMfdOhfl1gAY3059sq3SOo4gXGmx3tc68YpN5K8IJmM3Lk8QwG3lC9l6+gTKUvvmirlsBrw1CbTktwJlQ7Wh6I9AiyA3beU4HYfp+WA3cWAFVF4sAbeTYZgChRtgP0zeh53pR+eeBsu97HsdCfTzrz6ON/I5xSN67v8dd/p77VdcG4pMAgse+H7vc6Z1O095s3s2+fkDDBWg6sRytr7tp9aDFXdlgaWl3+BFyCEEEIIIURPEmAJIf5jRENROmo6CLQGCHWESBuUhjvf/eknfg7xaJxNL29i8zubMZgMWBwWWipbaNjUQKQ6Sn1+MrtHFFB5bipRixFXS5Ax720jO2cv9+98HJfrCDNTPqeDHQeZv3k+8zfNZ1XDKi7Iv4AXvvdCj2Muev4i3qp86zP1d6DxQI+vnVYng+2DqQhU4MFDGmkkk0yWKYsTsk5gaslUkp3JxONxoppGauZAVnu9VPj91HVE+XlpPllZWYf7W79BoyE30PfCEYVn+QZauA8fYLDV8MRtT/U4ZM6YOcwZM4eMv2yhOa8ZgB8tPMi7F/askfTXrBG01BoZPhlGjep7qeNWWkwDdmrwRgu80QbrMiDkpkfh99rsvufdPxnuB0wmol92cBOOwb42KErWi6Mf0tAJOT6IJwFOqPJC95+PSd3uO5yv92PpVgxsWh4YaiGpAXLaIZ7fMwA7uUifhUb+l/TChBBCCCGEODoJsIQQ/V7jzkZeuvEl6hY2EbLbCNlMRM0GkluCmFWQpKFJlM0qY/w548kZm4PRbPz0TrvRNI2GLQ0sfXIpG/+2kXZbEjUlbpQGxmicoNNMywnFNH7TScBlwRKMUrytCevWDWQV+xl+6TBu+uljX+g1aprGR3s/4t6F97Lw4EI0tMNtH9d8jKZpPWZ0BQJHCIx6MWHCgYNwuGspVzQex6AUd025i1BriHGl47C4k3m2xcfeTo1yX4QXg2HaghG8phghSxQqKro69Rv58YA8LOaueynLWIx11+sYA41ojksJtIwjZZeH7xVm8b0LJ3HivHvw4aND6+AXC59nVMm3uGxQOsDh1/Tt1GwepRlisLTeh6b1nE117tzP9z393HYG4cfV8LEHAh4gLfHRWy1YVkCoBKzdZoEdr9pWv14D+4JQH4N7h8KYrJ7tjgoIlOn39sF+mD2gqy3TCZofSOzW1+DvGWDluvSAyhCG5EaoLdVDsENSbBDLAXKOz2sRQgghhBDiOJIASwjRL2iaxr7l+1j89GL2l+8nWhlDaQrNECdksbFzXBbbrxlLyGHucZ67JUhmjY+N79ZQ/uQOnJ0dfPOxuUz+zuQ+1wi0BOhs6CTcGcZX72PLR1vYt3wf7ZvaiWhWaga42fGtYdQX9pxFpeIa7pYgOVUduHZXYg3vYOa1U7n4pd+QkpJC+b8546baW82L61/kw10fsqZ+DW3RtiOPTVxjT81eMrOLcBmNKKWwGCxYsKBQ5JDDSPtYBuVMRRncROImYgYXQYMTrzLzgcXGE++twmsKEzLF+CBrIudNO+9w/63hKHfu3KF/YQQcfW4Aws0QqAVbNuU7gswZYT/c/NL63xAK6CHXtep0rp87mqFD9dpTABcXXMyBhjqaM+bwZ5WPZdWBwwHWIXeelsbK20YyJzeZOVNNfQKsL119E7wz6CiNdWBfBKe2ws/Hw6Qr/v2bq2iC7a1Q7YfzSvRQqbt70iGSmH12+oa+AZYhDiQGttLXt/+kWujI0B83HiHkDGQmZl0V9W0TQgghhBCiH5MASwjxlTq49SAv3/oytR/V0ZHsoabYTd34MhrOchI3GjDE4sSNBjQFBbvbyNpVRzzoQ4tGICOX5rxkqgYms3ukHoik13bi/8liVj69kvP/53xsKTZ2LNpB+YPlBPfFCNnNxMwGQjYTrRl2WjI9NFxYSEuWntoktYUY9fEeDJVrMFo14nEDJlOM7KEeBk8fzKkPXMTgwYO/8OuuqK9g2OPDjtpeRBEjnRNxp57MTncpQyuqie6uwhw18O1oEU+d9RT19fUopbB5MinbUQHGo4Uq0cSHbnNllNndNszb07gB054XMcY7MLjKCGR/o6sxBinr76Ot830Aiv1X03zKWdCt/vcg9yAqEgGWO6uJocM0DN0Cnj9f/me21cQYvWslmDT8eV6W7vczbUBXUpaWbGDto0ea8XQc7YvBHfvgYwPcGoTruo3/9HxwbAX/cKAVjCuhpBpmm+D742DMhZ85tDL4IvDidsi0wym9gqIpVdA2Vn/csBrumtizPbu2q45U9RECKIcfOgHVBu1HKMC/sRDsPkh3gKm4b7vlS57JJoQQQgghxJdEAiwh+qn2g+0seGQBOxfuxLfDh8FpYM6dc5h+5ddjK/p4LM4z1z7Dlher2D4xj/3fGU+n2wqahqchwOBNTVhCMWJGA8ZoHMeOzZTOSuGS+ZeQlZWF1Wpl3Zp1LHtlGTs/3kVrgwmVM4Qt0wfw5hXDGLvkIHvPfQlzKIYv2cruEYVUfiuVmNnQ4z7MoSjptX5GLt5H/MB2MrI7+a/fXMzs0//7Cxdhj8ajbK7fzIfbP2Rq/lSmlk493DYkcwjZxmzqYnWHn7NiZZhhDNb0M9lWcgJvWxOFzMNtuCoehliAcPJwtrddR/Zp48jO1msabajdgHvDY2jabsz2IlqG39jjPlxV7+Hf9wfiWgSPfTSNAxf0aH9lzStEq58gCgyJnULR5v8m32Eh124hz2XmfcPLvIYeYA0vrOXiOdYe559WchqdzZ2YVTorOgpxv7+CTRPGU5KmL7EzmUyMKjLhecdDiz2Aa0UWzRebYMAXGt5jiwHLgrCyBbZ1wlJgz0AgMcvqnwt7BlgA11VD7Wq4YSSMn/3vLQscs4jpG2cAZvhGed8Aq7QdEnXuWerve/45wDtLICUG44+wlG/DEPBEwZYCjO3bXpzS9zkhhBBCCCG+BiTAEqKfiYVjPHf9c2x9YT+VQ7NozMuncawTW2eE5jtWsfCBhVz218somliE8T9wNkV9RT0Ln1rIxmc2UZWTx5orRxM1G8jb62Xk4kpMDRVkjXAx5uwxZJXkE+gIYLFbmHHqpdjt9h59TTtpGtNOmgboSxA/eP0D/n71q1SfdBJrZ/YsNG0JRBm0uQlrfQNEwhAOojrrSEmPUXRiITN+M4Mp076PzWb7t19bXIuzpnoNL6x9gcWVi6nwVhDSQgBcXnA5U0unomka/ngcp9HI3MK5lO8rZ7JnMk2RMVTkp7PF0EgkfXzPjg0WOlo/1h97VzIweS4w7nDzi8tfxOubD0CerwP3m4U4lBGn0YjLZMRq2Mgqs34f6YEYlw/z9Oje4+j6OjXZz3s/8RDTNIyJAC/00WDeW2onlVT8fjPnLt3Bt1Iy+O4I/bwfzPoB186+lsJH11M90AuE+e3iRv52Tl6P6/xj6FAcysj0y9Xh5YXH1VYf/KUOlkdgYx5E3UDukY/dfITi//ef+unXeH8f/LNar1E13QW3nNCzfYCG2phY5tpwhBc5yw6bdoPFD9a+zfxxCvzxGNfvveRQCCGEEEKI/yckwBKin2ja08Q7D77D1ucqqCrJZ92VYwg5zCS1h0iv7aQhN4l3Lh1K6aYm6i5+jdRGH9hDGJwGjHYjzhwnxZOLGTt3LNll2dg9doxmI5qmEfFHqF5fzbq31rFv5T469nUQbYxB3AIo/cMdZOYvZjD7h7NRhn9/5lHTniYWPrmQ7R9sJ9weBg20qEasPQYBEz5PMrVFbg6cNobGvCSyDnQw9MNPGDjHxbkvnMvwUT/+t66rlOLUc05lyqwp/OqCO0h/Lo7mcKMsNlQ4jCO2n+nXTubks8/F6XTidDpJPg5b17UH2/no4Ec89NRDLKpdTHvsyHWsFh9cy+A3NnLA4iOzxcWBS0bx8PkPYzQasVqt5N8zmoMVWwAN28SXCUYyYaubtPpkRppdrE5y4qcTN26unjCrR9+XT7qc+7bcB4DFHKfydwUApJj1IOWVT/I5P7FhodmqqMxsxuc1M8GthzgjM0cy1TgVs3ISVYMwL1jMSd5cPjpXn630vUnfY1bOLO5cHeDNvBaC0VoOrjQfDrAMiTQqXYPqxD2929QK9AywTp/xOf/JaUx8BOPQEoR1zbDRB7vi4ItCxeiexy+qgj8NPVJPCXEwL4KTK+HSo+ykV+2FJ3fAhk5oA8pn9GxfUAdPJ2ZBrlkDt/Q6/6JseAMwVUJBvG//90yCe45xi0IIIYQQQogjkgBLiK/Ilg+2sOCPC2jZ2UKkLkLQmkJlaQp7LxhHW4aDrAMdlC1cjTvXS8GkAra+upvWIZPYMiGLXaP0ek9J7SEswRjmcAxnRxhPeTMfznsLZ0cYayCKIRIBo75jX3uqjeZsBy2Z2bSfPID2VBtRa9cMrrS6Tuoeq2Dhrz4mY3I6heMLsbvsVG2somVvC/FIHBSYHWZGnz2amVfNBPQC49Wbqnnzf97kwLtV+B1p1Ba5qC0ZRNBhAgVxgyLgNBN0dhVgT2n0M+n9faRHt/PL9b8gJ//47Hzmcrl46L0Hicfj+Hw+2tvbsdlsZGRkfKF+6wMdrGmKsvRAgH1tYf45dwD/XPdPvv32t495nhs32aoQu20oW+KLcFWto8U+B00bhcPRVQPKooXR0AOPkz/ZzQUnnM6Z19jxJCZH/fKFH1HZVEmVP8QvOg5QUG7lxZMGYTDA8PzhnJd6Hg6Vxw5TEqnLlpFTl8LBb48BYHbZbBYGF7KsGp6ljtM3byZnewYHfzAcgNPGnMZpY07jhrfqeNS1HYizs76rvlJSUhLDhg3DtfMgQXMHANXxvvWZTgGS3xlJqdvGhVN6V4Lvxg+sD8CJVjB2m6UU0ODEbdBqgrpMiKQmGgzoleW79xmBjgC4us3Ky+59zYPg2AAeL+SH4dI0uGo2mGbAtiZ4vgIu6RV4raqDOyfoj1VT33u/aAA8kHjcWAbBKNi6/VN6wWCWm95nygWnIoXShRBCCCGEOH4kwBLiGGq9tWhoZCZlYjIcnx+XLe9vYd5182j1u9gxOoO2Sdm0e2yHd9dLP+hjyps7SHPu55Y1PyevQJ/FEnskxiM/f4Tkv/+LqDufUFYmXo+NsNVAxGKkPj+JvcM+vQi20xsipSlIZnUTDl8EQ1wjZlTsGpnOx+cMwt2ST0aNj5SPWjBG43SkWPEVDCBmVCgNzOEYm5/dy8I71qIiPt4xLqYz1cH+slT2XToJv1uve5TSFCCpTV+2ZohrZNb4cHREcLT5MDbsJb3Uwik3ncLcy244LuPam8FgwO1243YfYanYZ7CntYp7P57Poj0LaAxuJKb56Zj2ir61ng0ebS8kx9U3dLNho1CVYU+eQCB9LA1pJey0WslZfzexTTfSBhR5zGyrupDhhV2B3sDkfPY1byeHHCpTqriuYxNXeCYdbv/tf/2W2mCY3BXLQDWyosXMS6pr17yXf/gy/9jQznNt6wFo6+ya/eN2upk5ZSablrewK6zPrvOZ+hYAL3R13U+noW/7BJeLea8W4Y6bmZyV1Kf9myO9PPDfvd6DHRq80QCvN8JmBTUp0JkD2GHlAZhU2HWsWcGm4X36PTIzLN8Pp5Z2PVWWBDmvQFoQznLANRMh73ToPqPQFwarF8gAkuC8XgHUqQOAMGABLRniWs/zx+fAyEVg0SANaDmh57I+k4FwxpHWBgohhBBCCCG+CAmwhOglrsX5+/K/8+DyB9nq3wqAQuEyuMix5lDsKsYcMjNjxowe563bv47pz07HiBGjMmLEiNlgJsuSRbG9GGutFe/ODqLxfFpmTKA5IxdzKIan3k/RzjZS632Yq7eTM9LOOQ+fw5RZN/Xo32g0cuMDN8ID0NbWxpola9i1ahedLZ34W/w0rmikvSZGxJYOSW40u5Oo2YgxFkdFohjaWzF11pKcZyR7ZDbFZxYzYFQZFruFxgONvP6Lt/CZStk/MpvaAW72JHb1M4ViuNpDmKJxNBRt6Tb2D/EAAzBG48RM+gwaQyxO3l4vYxZXYq7bg6fYROawTJRBYTAZyDghg4LhJZSNK6OgsOBL/z7+Oz7cv43fvvMoW5vfpjl+oE+7p+ZjYvEgRlMSi3ZPYHxxEUaMZJDBAGsJG0MbCdBJ2DCQnU0/xtJgxGk0MECZcRkGUstHADg6tnP12r0sKyw73PeDpz+Izxtkdm0btQ4zEOBAS4RCT1eotKUudHgnPEPA1GdTPJfFAGEFYQNaqG/9pUyLGVYnQ8SAanb2aT9nUDKVz06kwGVheHHf+mrXnOLimlM+pQaTBmzxwwN74F0bNBYDWYmPXt4/2DPAMgGE6CoO1Qkc0J9TYXC0QIYXCqMw1AylvTY0GJ4GB8+DSeXwp1S4xwmv74Ezu4I+kixgbIJYMmCHhXvhjJKe7WWLwQgMikN0et+d+zZ9AyGEEEIIIcT/LQmwhEiIxCJc9PRFLK5bTHOsuUebhoY37sUb8LIjsAMDBjZ9tIk3/roCa4MPI1DpriQwNnDoBF0MGiMhtvv8WA3DSRo0F4s2gBgdjP5kH+kbtlA4LZPCqYWUfmMkxSPOJBqPsrdxL4+WP8qexj3sb99PTUcNMS1Guj2dnKQcpg6Yyve/9X1mf2t239cRidDc3ExDXQPtLe0kpSThcDrIy8sjKanvrBkAJsEZF5zB2qVreedP79C4qJGOhhgaCntSHFdhEhanBU3TaF/nxducRGdxMWGbCWdHGLPXh7llP8UzszjvufMYPvZHx+8b8yWIxOPEAavBwFPLnuKtbW+xpnENByMHj3pODjnU7v0tAPkM45/W7+F0e6i/oZ6NGzeyTdvGyqXL9f61reSOCvHz3CJ+OFVfA/hE+Qn8clEGaYZCjO5RLPfU8tHOAk4ZrC97GzlwpH7u9tXg8MNBG8vtIQondQVYJRY7Z5WPpioYwkjfOmWzB7h4fdc3sFrBPabvazh/tIuZ+WOxWMB1hByqNN/Eo7d9xn8WghpEYuDqdXzRVqgaDow8xskxYBfUHaFe2LffBXMEBtsgaIfxBXDWaHqkdaeUw/Np8FcN/rAR/rtXLaxtaeBLXH/bHjiz1zVc9dDmBPtBOBjrew/bTzrGvQshhBBCCCG+ChJgif+X2vxtGJURl73rr3iz0czq+tU9witL4j8fvh7nx4kze/cyIt8oYdj7zVijETpdLrJC92DQkjFoThQ2DNhQ3X7MQmo7zeZHsKltnHj6H/j5u9diNuqzO6594Voe//jxY994B9AAy6qW8f3p3+/RtL12O8qgKMsqIzs7m+zs7M89LuOnjWf8tPGfelw4HGbRvxaxZukaTr3gVAaUDiAt7dOXL34ZluxcwpMrn6Smo4Y6fz1Wo51SzzDKssaRZC8lYixgXdU2Nlc9SzTlW1RnjyTiCnNRbSkvXZLHn1b8iY2dGw/3l0oqduzUU082hXgYQanzG0zMH8AtO84HoINa5qfvoWVRCQu+X4jBYGBE9ghAX0JoV1b2pLexqaprB7zvTfseV0y5gqLndlA3UH+P/WldE6cM7jYDCfi9ZSTJTWZGjzBRVtajiYG5Jl7/dSpH43DAWWcdfazMZvjUt8VL++GxZnApGGiGfCu0RaEpAq0xaItDtQF2DIJz18H8mT3Pd7b36jAOhm2QuxdGh2CKC2bmQoMVXnfCIxvhhm4B1Itnw5DF8FwiRDq5HM7uNRD7TV0B1drdfV9DfitsTzze3bdWFzsGQ7oDDF+8iL8QQgghhBDi/4YEWOL/lVV7VvFQ+UO8Wf0m1w65litcV+Bv9+PJ8ZCSncIUzxTmN8yngAK8dNBOGznZ30crmEtScwM2by2mjgbinbnE9uVjw09Lrg1D3IYh7iS/NomoMU5rzl40FUIjiNGZjYrXoLEfu2rEpoWwU8yDuXu467VX8J11PmazAYPqu+TrqEwjyfzHBko1F8suGwjAbW/fxmsHXyPHlMOYtDGMzR7LlJIpTB88Hbft0+tAVbVWUZD62Zb2WSwWZp8zG3OqmRNOPOGz3/cXUO+t55MDW4lbJ7Ck0o8NA7+elcGGqg08u+/ZHsd+0rEGKp/p00dxR5BIIhVa36mHkoWuQjZ2bkShsGChlVYCBEgd8RRjvDN5+7t6wBSNRXno7iySSMdizcEbj+PoVoB8Uskk3jn9He5en8Wywe2gFDFNO9xuMum/bidpaSxYaWRIzM2FJ6b3uccbzrPrM/gaIlDeBBtaYbUPKhR4zVASgmkOGO4GTYOzc/Vlb4e0hOHqDeDX9F30fImZS0b0DSeN6P1XJoG9Ew5M6HkDS+ph8SQ+kw+PEAANjMH2DkhaBxPq4PwcuHoqmEZ0HXNCOXwyAyiDzeXQuwxadhx2JB4f6cciNwp7E4+3HWEG1S8yYM8aOCMfTpjatz2z7/JJIYQQQgghRP8mAdZnFIlF8AV9JNmOsgRL9EsfV3zM4l2L2da4jXUN69gTh+N3PAAAIABJREFU3nO47flt83lFWcjdlsmwTxSWYAxH5iAuyLia8hM3EI+PJj0+BO3AZNL2aSgygAyiQJwAHaZX8ZpeI8X5Ime+v4Rk/LiyXFTkDeQV0x2AXjtLFZUTz4wf/kNcxUJoS0+D7YsA8M5pIs2chtPkJIkkXLjx00mUKKmkY0ueSNyejWYwYQw2Q+AgTcGl2Guvo4axaNojKKVYVr8MgNpoLbX1tbxb/y5s1O8h05hJqauU0VmjGZM3ps/srVA0xOCHB5NsTGZa1jQKkgtItiXjDXnZ0bSHA94qNBQWgw2Hyc3jFz3D8JwvtqvfIb6gj7X715LlzmJARjHVHX4+2LKOdQc2sb1xK42BfbREd9Gi1eAiGf/4x0lu24G1bRi/nnUBxenFh/vKI48AAcyYMWGihpoe1wp2biN18X+hMONzXMb0Z7/LpYPn4sDBKQNP4fYVt1MfrydIkPS2TWyKd81GMxlN1Pyihhtebub5gw2krzMxuqQrCLFb7Jw+8XR2tXlJ3hCgKMnCBRP6BiWvfi8XgyG3z/OHrayHaUaIpaHXgrIAozlcF6oGWNLt+FUHYGK3WVw1nfDKRKD7zKQSeiZBEfQEKAQ3L4f7p3Q1jXIBUWBT4hwLMKzXTe4AvNCeBvbtEBjS1fTUCPiftfDwaPh4BuxZDtf1+qdmkhk+STxuMtPHVDssCoN9D4w6QkH0Xw2ArRtgXBqMP0JAdenQvs8JIYQQQggh/qNJgPUZ1QRqSP5dMjmmHAY4B1CcXExRir5FejASJMmaxPCc4YwpHMPAzIEYDJ9jNo047t7e8Da3fHALWwNbu57UjJi1QszxAaTFp0BsLODkYAkcLOl5viN0Jg4gShPRVEXmigiemmbabWY6nA6aJt5Mm3E/AO2Tjdx9/V3kevSlgPVtQV7543cBsOPAnx1nVsVA2ogSiMcIh7eyK3EdFymMefUgey/1cN8F93Ef9/Hd5+bz970XJs5Ppdp4C5R5D99bes1yWncvoNXfQBr7eX79PZw5VJFhyqA51kyMGAqFlijEpaFRH6unvq2epW1LMe4w8sCusbSaTNxfVszlk9y8vv51ggQJxoK8cvAVOHopKFy4Gbl9C2qjmfP3upkxA55c/CTPrH+GNFsabYE0stwTGJw7k+HZOUwttpPvNqESNYzqfVGW7w9Q743xgykpVDZXMvOfXcvQjBixYEGh8OPvdW0nHWsvpgUotl5E7t/LWH3mGC7JvYQ8dx4L96xmbaQcgDKGkk6MTtpRKIrUWCK0Uavp74kBzgY2xttZMvMarpl5DQDzts8j1Bwi0zmZ1thoMgK2Htc3Go08dlEmj5F51PH54Rw3P5zTa8ZbRQu8cQBW+TBUA41mqG+DkAHGeuHp6TAq0ecJGRBvA6qBAsAD7AOKe/bJVr1tShyCcUgU0ycQTbTnAIcCNB/QPXz3AmX6xwNxuL9b08nZMPZVWH9h4on9kLEAHBFwxMClQcALmy/Rm2P7et5WVioM8oCm1/6iKaXvIF1YAI83QeYemKX1bb91LPxcA/dRgqjZA6Bv+TchhBBCCCHE11i/DbCUUvnAb4DT0DcrrwVeB+7UNK31c/TjAX4FnI3+F10z8B7wK03Tqj/zDWn67I5YNMba9rUsa1+mb46VYMNGZEOEGDEuz/g5f7/2fw7/wS7+7+xr2MfF/7iYTR2b8OChgAKUpmiJlZEauQoDjsSRIXzGxXQaF5HlLCH3tTkU1tehrHbiVhvB5Ha2nBLj1lWlRC1xBtth9M/G4h6ai63Qw5XPvMMqXwCrcxTmLUEyg1UwMQMynWQmW7l56O283NrKsCoTgWWdfHh9JqToM0nW7m3jyvljqQs1YDdlcsDTjtnU9V45c2gOf08sj4qqIMb0CC9aJqJp4HEa+fuu+TyfODbJVsyV23cQGjeRLbdsobGtkZMfv4ktoX/gJplMMtnD7sNhFkCMGK22RbSmFPDOLg+XT3KztWYrZsxEiGBDD20i6O/n3nINpdS1bMfvyiVJswOw6sAqlrYtBcCAgXj736AK3CoVu8GDyZhCLNZBZ6wJT87l+B1paBEXZw6/juF5w8kx5VAbrcWDhxZaCBAgn/weAZZC4cTNoXQtxh5q07zkpY7iH1f9A4Cb5t3E2opy/f4942jNvIHQ+foSOaPRyLXPX8vu3YlQ02DBl9KzPtJz//UcKY5U3lwd5+wT7Vgs/Hvu/gT+sAdaPBD3ADagd1X1T4Bx+qf3PukKsMwGKNgJB7qFYJlrYGIFZBphQwz2JEP7ACBHr4e+pR7GJHb585hhxLuwpdtOeWcsBLMJ4hrEFESi8OE30WdYxegxO6vUA/+cBYMPPZEBdUVg6Pb7rNqrZ2sAxnDf1z/tUKEtP5gifdtPKtAneRn6LqEEei6JFEIIIYQQQgj6aYCllBoILAcygTfQy/FOBG4ETlNKTdU0rfkYXRzqJy3Rz2BgIfASMAT4LjBXKTVZ07S9x+jisChRqqgCwIOHECHQDFi0Qdhj4zBrHiLKi6Z8fLIplRsy78EYakcRxWDUCI4Ocv1d1zNi+ohPuZL4IpJsSWz3bSeNNKqpRmk28sI/IS0+GYuxkZFeP7O2u0jz1nPZ6Y8xqnMEl62YzLVrZ2P4ViUtT4ygra0Nu93OUxvtXPXrGgyYgRR4KR3Qlzs9xd8SVwygFxryw3Ur4dFTUEpxzczbeerV7bx5txsDFvhlGxAHkhjPEDaoDwgb2wia2qlLbYZ/LIKbS2FCLqeOHMcfmj/gsZpKbnoZTnmkjoFeL2gO8JgZU3QGE8qyebVwI02uIaS0GyCqgUmRkZJBhtUHIfDSTpr7JGyOx0hNWoe9bTvxzt2YA83s33UrEcJ8UPg0P3j1NB4/9zfcNOsmXljxAvcu/z1ViQJDg40nESWfuCsPFTeh4kEqfY8T3Ho9AAuSXuB3H5XQ0NkAJMIr4oe/HyZNUR/bw6EcLI00Kmv/AECOYTB5y8bRecpU5hbOZd7eeZi6/UqKE6fEcTKecClF7uHMKj2dXE8NF7w7B4/KxmrOw2KJsOdAiEEFFjAofjTzR+Q6xvD3LVsJRMZQVO/BmCiSD3DrnFs5Me903t7SSpp1BONdZWha1wZ32R49eLnwJPSw54AXNjRCoUsPiGJxqGrXZ1T9cgtsLgJMFF3cADO6vREfi0JTAXBi4onlR3i3dgt2WnuFPB8OhGn7oLEdzC1w/wi4vNcyPkNj126Xqxu6AqxBKbD5dHBUQNwMmoLn50BKz9lkuDeBIQ6uADC5Z5vFCCnr9XOVBr5h4O62lC/fDbetgtEpcMIRZqONyoQ1tfo9mUb3bTdIuC+EEEIIIYT4fJSmHWH5xldMKfU+MAf4oaZpf+r2/IPAj4G/aJr2g8/Qz1+Aq4GHNE27qdvzPwT+CLyvadppn+WeDLkGzXhVDpZ4CRNbz6TR7qTTkIGmHKBpxFUnCgfqCBWHVTyOZtqLTVvLrI8LuPnJaygaUfRZLtvvlJeXM2PGjK/6NojH47yx7g2eWzWfzng6z1x+B9kp+i54f/7oz/xs6c/wa1GyQr/DopVw0xIrN6ywY9SmA/qyOp/dhyuwGxgJeMG6EYK9dlSzvg7hsxNfVAC9lzSVczi5SF4IbSf3bFYf0rXWaTFwUq/zl6DPzGmG8RtgjX6tfY0R/nbfZu56wA9M63utw1YBQf3jjYFw5iAm/X4Sa3xr0ND4xZYfcuWis8hOMuE1Ralzxrhqzm2scawF4Lfrbubmd6/GMrQaNs1A0zQ8d6XRlpjkONt4P3P3T+TG4S6wGsBjxb1jIh10AJB0wkuc3XESV4zaxsq9K6luO8gTex8/HGJZsBCma4aOFase/qIvFfyG7Rl+tzuX8UVOuG0Cf1n0V360+Eas2EkzFjHRfyv/nTSIKZkm2O4nvjVAeLcB4/58TNFkFFv0juf64e0zeg7N3HJwBOHygVCWBq/sgyUdepiWqsAQhvpO8Mfh6jL47vCuc29YAY+2o08ABfgQPeSxcijE7P79aJ74Cmmrzus6f9YS+CjW7fv1ETjTIb8FCmNQZIJF7dCYDq443JEKV/YKt4NRsB3j/zFUNIEvoi8ZHJfVL2Yt9ZffD181GQedjINOxkEIIYQQ4tiUUus0TRv/acf1uxlYSqkS9PBqP/Bor+Y70AOpy5RSP9E0rfMY/TiBy4DOxHndPYIehJ2qlCr5LLOwzPESckJ/BKDaDqVNbkbUu5m6P50J1UkMvimPsBYhI1rAPU9dz0KPiU6XmZjJwLbJB+mMlxDk27x98lYWPP0QIyoz+PODV5FZePRaOiLh12sgEINolLUTW3h0+3P8K15Op8F/eInZqpnZnBUdCpvP4ZpvXMPK29ezeEYZxEs4f1cLNy7/DvpEPp1C4Qq40AMJE+BJFM3uZVwMVh76wguqBTQnGkYUAfR1UAnGI4TBZl+3iTZHCotjgCvx0VV0uzjDzF1XFcMDG7sde6RZKyEgsVTsb+Vw5iBW/WQVd7y5n9CL8/jBwiHkt5RBYxQ7dWQxiYNn6PW5rJqVJmcjlqgLNp8It63C96thWJWFJM1NWAty7ZsxzlmjAR3AKCCFET8ewe6k3bQb2jlwUQop/mqU0cMp/lvAYmT+Xf+kLd6GQ3Pyxrw/sCeriprUOjJdKZTV5HHB1NtxR90Udubwh9dGMfLASCACt8E1M6/mmplX89PXmrj/3ADq8Dq1CuBEDEDXPKLdHA6I3u9esBxoDcE7eUApvAxHDg8XcThcbF+sz8vs/m3B3u0JKz1rSPVkbbD3fOLiNNi9FWwvw2QXXDcSJhyjcPuRHCu8Ahh6lOV3QgghhBBCCPE11O8CLODQFJYPNE2Ld2/QNK1DKbUMPeA6EfjoGP1MRv8L9ANN0zp69RNXSn2AHobNpGtD9qNK85u5751RDK93M6jZhzWW16Pdd2c94CRijGB8bCtTJyaxb9M+Qp0hflb7OAfVNlzRb5ISvZCgeTiLyhYx5olZXLRrPD/1noFxTRaZ4SQMtih8PACGd9vhzR+BvW3gNEOavedSnq+Dn62EiqBe5WzlSV3FqIGVf3iRZ3cuwKYl83rJ6+zbnigYbdBrkh0KsPZm2uGD6RCNc+/se+lQEyCex5R9QR547TuJ3vLAuREK22CYpgcLDgXXJZoNvZZYATx4Ipy8A0IeKA3DDg9oGovKy5kxcyY8kgE31oExACONfc+/JB2erQWMMCYCr7Xpy6eaAlDZAdf69dcN9PlxLHSDoxn8bWBsgDM6YOAyqAhBhQXqsiDs6Dp+ZNfjO88cAAtPghaz/roB0Jf5Pf/a8xS0FFDUUIRR2w0klp4Nc+Oyuai7vY6Kmgg5Jy8jZedg4FDwUgOksPwhfTmcXlfLiyJZD3zq2qEwmabbm7j5jQZuuHYzRbXfYGaFCf0ABRho+ug6FIqehcV9YEg9fP8PnJMOhg0QPxRgHaEQeLeZXRhDPZte3wc9CsAfKXzq9nPU3Ot7P/DQWPrRx637ryIfmFrAZATzG5AZYcdNVk7ofv6Vw/QPIYQQQgghhBDHRX8MsMoSn3cepX0XeoA1mGMHWJ+lH+hWqvhYcjssXLg58cf03HXQugvaE0GLpsE2fZmXOWaEbw1iUHYSg0YPAuCjW3YSM/2FnaZXSDVtpT06AVf0LBRT+FvpC7xt+CW7T9yB0hR3rvsVt6f9tMe1/3L/K4x4Xi9GPurAUJJq4+DpNuPjzd3w12p9kkyOAV7sNdOk2gvLamFjG0xKg7MG9WzfUA+vVOr5wqm5MDW/R7Pv+vfpfOsgqjFGirWeg/dayL14HCQn/ui/aBGsUuC1wF12uL5XzZv8hVBbqtfSubUa7pikh3LPb4fXW+CDQUChfuzKapimX/+Uh09hYftCKINCCjnQvWo+YNEsZJDB4I5SipuLgXTeKfkt290prP9mHgO3NJF7YCPaDI9eUN8IvDal71Kry8JQ5QWfiz4m5+llrgDiiRkvSnUVTbphNNxw6ODeu8Sh7y739KEvZnUbk2QYkw3fGgT7WvWaSmmlPc+1GaH9nESgl8IR36q/WQPLymGfUd+Zrbvz8uHPdV0zwEYeAGMn3/CaoKQSzqiBF236CkSAydmHTx2aZ4bkQwW+D93PbqATIkkQy0JhRB+cZL29wQ+F+uP7z8qES1Lp+hVjBNqB5ER4BfoOefv1Phz19FkeaWsDfy16Dm2HtFVQ4IcyBTNTIccO95ZDQEFur9ltRQ7I3wTVOeil9NLAsRUGNOlL9rxGaGiDli1gaIWxvYrVXzYIig+CpxncdnCNBlenHh47k9ADscLDh3eUlyOEEEIIIYQQ4svT72pgKaWeAK4CrtI07ckjtN8N3Abcpmna/xyjn9uAu4G7NU375RHarwKeAJ7QNO2ao/RxNfosLXJTM094/b6/gYLOgc6eB8Y1Sp5oxBAAQxR23txzWWDW2/UM+f1Q3hu5mfnj32dNxnp22upwR7+HM3YScVVJo/mvBA2buHf1TRSddQJZg7NQShGMwuVLLqTR0AhA+YvPUdyahb/IhzMvgqVNYdoQIq3tUv1W1HIWL+y5K9j47zSTdECvzxOzvErMno0xkAIqRszuxRCswRS8EICO4hdY9zd9xs2+1ftY8fuNfNc6lxVFRawsaMYdaucnS6YwtNGNRgQ9HdmIShSBbh3zLBsf6vrDPhSDObNsqMPFrFcD49GIoTATNAXZm/k+LUlpTNs5jeqzX2D3jbk8vulxVreuYV9iclwOOdRSi0EzMLpzOGfsmcl5a2eSGkwis6MFTcUIBQP8bFqcBVNyyK70MvLdJVzw0tlYbMe/NpDP5yMp6ehLyvoLe1UAkzeKMRDHO8RBPMnco921tQPNBMEsK1G3uU9x7bL7GjF2KjSDxp4fuAhn6aGlCsdx7g2Q+XIDRoeFYKaRmrPTevQ/7uoObPUhiMcBjUCOjXB2jEB2jEC+gc5iK74SO3HnEWauHUcqHMfojxJN+fJqRP2nvB++bDIOOhkHnYyDTsZBCCGEEOLYZs6c+Z9ZA+szOPQX9hdN3j61H03TnkAPuSgrK9MmfH/u0XvrVru7T6WbGcADcHpwGKcvmgItIbbuPsDNDY+wKn0NzsiVZIV/S5RmPkkLsf3BepyNFVjsPmI/SyauumaHbMnfzNRd38bUYII1EFMxxv10FK7I42T6M3n5qWuZMWN2j8uHWucdfmwMZ2IMTzn8dTgeQNP8xEz6EqwknwNri5W3fv0WTe0eFlw6hQ/MYZS2k0HNNnZmxJh7xRIu2lTIT5YMZumQD9ibvpha96v88l+/JDWc1KNYbfGd07H/vJ52Uyc779+JM6wvI1MY2FS4ibHfHUtcxTFrZsJ3fkC+K438GTOYf3A+Na3VWLGSQQZmLBRzAQPzbuKGCSP51igH5c9+zPO/fJeI1UV7dgp7hnuoKk2ldGMjpRvW8eutvyYz78upMfa1Kco747O3Zx2huXxI1zgM7N3Ya+7jV19i/MvztXk/fEEyDjoZB52Mg07GQQghhBDi+OiPAVZ74nPyUdrdvY77svs5fmwmOFVfZjacIbzDHJ7580v8bscbtLvCOMKnsSY7h/g5eraW3BwgXPkS1mQbqaSioXHb9Me5berjnFZzGhdtuAhj3Mgm5zb9eLebSM5F3Sv7UNce5scXPk2D4xHOqpjKDxecCkBMaSgNHp71MLdNvA2NOH9deCdzVufz519Vs2f4CA4WJwMtNJn/gt+4knHW6YypLqbOejLzRh7gzaE1NDrm0WieDyrK+esGYqpv5sX8nxL3aiy/bBktmRV47V4ABt0ykHhcIyeUQ3I4mW3ubfoyNM1AREW45cxW7v21vgvg7WfczpN/fBIXqRgNcyl0/ZCfpzXStnMfNSs+4eZ39tKcWsiG0ybRlq4vpzRG40xYWEVRbA/37P89FuvXOTIRQgghhBBCCCH+/+iPAdaOxOej1aY6VCjoaLWtjnc/X6rvXPdtvsO32bJsC6/e9SoNq7cRsWbgzU5h86RsApbvEgxn0mZ+Bk0lilIbYF7BPOYVzCOTrhlGZmXF+O7JPfq/ef4bvFTwHgC+sQGWDGpmY8r7hLSxQBSDoQN77CTMWj4PTSrg7kkZxI0KhzdMUnABTSkv06mqAViRuYlXM98HHscUzyM1ciWO2CXkx+YSVQ1ccLGHnP0pdKRY8bssoI0nKVSNSVURU01oKkSAKAfMOZhNOVgil5KnZQIxosZNPFdkxD/uQcxxP4ZkxTUnXkPp4GmEth6g+qPn+EdJPh3JVoIOBw1zT6Qtw05KU4BJH1biOtiEOdLEqEuH8oOH7tNrXgkhhBBCCCGEEOJroT8GWB8nPs9RShm670SolHIBU9ErR6/8lH5WJo6bqpRydd+JUCllQC8E3/16X6kRU0cw4r0RAEQjUT5+8WNev/Fd1p6TDRln4IrORLGQRts8Og0th89rp51ccjFiJN8+B9OIrt0LtbjGqprbATBoTqrMU6hLngmaAb9hBagYjthE0uOT0YjhM7UxYkUduTsbsJsa2HjlBjoxUYBevL6TzsN9Rw01NFp/Q1HsNFRsPDYtBUOnEbQ4efu8OHxh1k/Zi5EskmKTUYkJbzYgjp+IOkjYsJsgy7Fr6VjC09AcRt78wSRUXMPREcbTEODAojb8SensvWowUYsRFdew+aM4vSGmv7mbVP9ezvrdmZx07lWYzT3rOwkhhBBCCCGEEOLrod8FWJqm7VFKfYAeMF0P/Klb853oW5f9RdO0w2mKUmpI4tzt3frxKaWeQy/C/mvgJ936uQEYALyvadreL+eV/PtMZhOzL5/NzItncv9F97P/XxvYNq2YqtJvktd2Knl166nPf5U2Vwt+/DTTTIwYM/4V5qZ7fkJcMxMz2vAWRek8M5cibTJETkPDgc/4Pl7Ty0QN9frFNBMubTDOWJAzP76SqSfnc9ar15PsSebef93Le7vfw2QwYTaYMRlM1LbXUhutpSHWgELRalyOzfAJo72jmbB2AiaricyyTLIHZzPkwG5q6tcSbA9iarZh7Eglag8QyGskkhWmyFTEtAGn4K30su3VhYRMefg8TvxuCx3JVpqzHFQNSsYYjVOyrYUB66uwxhowuYzYs+yc/tvTOencG7/ab5YQQgghhBBCCCG+dP0uwEq4DlgOPKyUOgWoACYBM9GX/P2i1/EVic+9143dhl6G+ial1Bj0LfCGAmcBDegBWb9lMpu49dVbqd5dzWPfeYym5U42zihmb/FEPPUjmLSiFW+qFW+qlaDDzKoxRsInmtC67SRnDuu7AwYNm/GZniYvDhcMPJu5I+cSioRYuncpu1p2MTB1IA//9rYe179l7i3cwi09nvs8xWjP47zP/mIfAZ/Xx85PdlK5uZL96/dTs3oTndVRMMGg0wu4YuN1pGWlffY+hRBCCCGEEEII8bXQLwOsxCys8cBvgNOAM4Ba4GHgTk3TWo51frd+mpVSk4E7gLOB6UAz8DTwK03Tqr+M+z/e8gflc/eyu9lfsZ+Hz/sTzesLWHtyIZ+clIe9I0xya4i0ej/WQBRLMIY1GMWS+PCnNtGeXU1mROP2+96mdERpj77Pn3j+V/Sq+kpyJzFuxjjGzRj3Vd+KEEIIIYQQQggh+pF+GWABaJpWBXz3Mx571IrdibDrxsTHf7QBQwfw4Lbfs+D5BbhvfZuID+wpCneJm5SCFNyZblJzPXjyPGQUZpA1IAtPugeDwfBV37oQQgghhBBCCCHEv63fBlji6GZdMotZl8z6qm9DCCGEEEIIIYQQ4v+ETM0RQgghhBBCCCGEEP2aBFhCCCGEEEIIIYQQol+TAEsIIYQQQgghhBBC9GsSYAkhhBBCCCGEEEKIfk0CLCGEEEIIIYQQQgjRr0mAJYQQQgghhBBCCCH6NQmwhBBCCCGEEEIIIUS/JgGWEEIIIYQQQgghhOjXJMASQgghhBBCCCGEEP2aBFhCCCGEEEIIIYQQol+TAEsIIYQQQgghhBBC9GsSYAkhhBBCCCGEEEKIfk0CLCGEEEIIIYQQQgjRr0mAJYQQQgghhBBCCCH6NaVp2ld9D/8RlFIdwI6v+j76gXSg6au+iX5AxkEn46CTcdDJOOhkHHQyDjoZByGEEEKIYyvSNC3j0w4y/V/cydfEDk3Txn/VN/FVU0qtlXGQcThExkEn46CTcdDJOOhkHHQyDkIIIYQQx4csIRRCCCGEEEIIIYQQ/ZoEWEIIIYQQQgghhBCiX5MA67N74qu+gX5CxkEn46CTcdDJOOhkHHQyDjoZB52MgxBCCCHEcSBF3IUQQgghhBBCCCFEvyYzsIQQQgghhBBCCCFEvyYBlhBCCCGEEEIIIYTo175WAZZS6nyl1J+UUkuUUl6llKaU+scxjrcqpa5XSq1WSjUppXxKqQql1MNKqaJjnJeklLpdKbUxcU6HUmqrUuoJpZS517F/T9zH0T6GHM8xSFzzSx8HpVSJUuoppVSVUiqslKpTSr14rNejlLIrpe5USu1QSgWVUg1KqXlKqaHH43Uf4XqfdxySlFJ3JV57UCnVppT6SCl1xlGOz1dK/UIpNV8ptVspFU9cY9AxrvGf8H74XONwhPOtSqktietUH+M4j1LqD0qp/ep/27vzMLmKeo3j3xcIAYGAEAhLgAASwA1FwBsWCZuAyCq4PkCQoHi9giIqCGIQVBS5CqIIIgQVQQVZZJNdQDZRCPvFACGsJmxBQhIS8rt/VDU5OTk90z2Zme7pvJ/nOc+Zrqpzqk5NzZnu6qo60ixJz0o6W9LwnlxnA+Xql3rowPtD0/XQ7vcHSStJGivp4vy3O0PSNEm3SjpIUuX/RklbSLpS0kuSXpd0n6QvS1q8Iu0Kkr4m6TxJD0mak+t6hy7KNa6b9rDzQKuHimMl6drCNS1RJ11HtYfCMYMkHSrpzpzHdEmPSvq1pJVLafu1PZiZmZm1u8o3jgPYMcDGwGvA00BXH5a14TU9AAAUl0lEQVSWAK4HtgQeAc4HZgGbAV8C9pe0RUQ8VDpuBHAt8A7gFuB0QMAIYB/gcGB2RZanAK9UhL/Q4LU1o0/rQdImwI3AEOAG4AJgTeBjwG6SdoiIO0r5DCbV25bA3aT6WBPYF9hV0nYRcefCX/p8mqmHFUi/z3cDDwJnAMsAuwNXSDosIk4tHbYpcAIQwBPANGCFBsvWru2hJ/VQ9j2gbgdwzmcl4DZgJPPa0IbAgaT2MCoiHu/+0prS5/XQgfeHputhgNwf9iX9bp7LZZ0MDAP2Bs4CdpG0bxQWiZS0B3ARMBP4PfASsBvw41zufUt5jAB+mH9+mvS7HNZg+c4FJlWET2zw+Eb1Rz2U/Q+wbT5+qaoEHdoekLQicBWwOfBP4GzgjXxtO+Q8p1aUr7/ag5mZmVl7i4iO2UhvitcnfWAcTepY+G2dtPvm+OuAxUpxx+W4s0vhg4B7SG84d6845+LkhfELYePzuUZ0UD3ck8O/UgofRfpw/igwqBR3VD7mj8V8gD1y+IPl/Pu5Hn6S4y8CliiEr0zqnHoDWL90zHBga2BIfn1TPsc7uihTu7eHpuuhdPxoYC5wSD7P03XSnZHj/7cUfmgOv3qg1QOdeX/oST20/f0B2I7U2VC+561K6rwI4GOF8CHAFFLn/qaF8KVIHbEBfLJ0rrcD2wMrln7XO3RRrnE5zeh+agt9Xg+l824AvA6cSOqQiWK76uT2kOMvz3FfqIgTsHgr24M3b968efPmzVu7bx01hTAiboyIf0VEI49WXDfvr4iIuaW4S/N+5VL4fsD7gFMi4rKK/N9sMO8+1Zf1IGldUh1MIX0rXsz39nzM+sDOhWNE6tAA+Hoxn4i4lDTC453ANg2Ut2FN1sPeeX9sRMwpnGMqcDKpc+KQ4gER8XRE3BIRr/ZaoftAX9dDjaQhpA/p10fEL+plIGkZ0t/SdODbpejTSB9sd8ptrdf0Qz104v2hqXoYKPeHiLghIv5cvudFxPNAre2OLkTtQ7oPXhARdxfSzySNaAP4QulcL0fE9RHxUm+Vu7f1Rz3U5NG+vyF1fJb/7ovpOrI9SNoO2BW4MCJOryhDRMSbC3stZmZmZp2s06YQNuPBvN9F0imlN64fzfvrSsd8Ou/H56lCu5CmjE0mjRh5sYv8dskf8N8kDfu/oU06Ppqth1XzflJFhxdAbdrX9sCf88/rAWsBj0bEExXHXEUaybQdafpGK9Suq2raWvGaeku7toeFqYdTSaNODuomj1HA0sA1EfGfYkREzJV0DfA50kih3p5G2Kie1EMn3h+arYdOuD/UpnjOKYRtl/dXV6S/mTSqaAtJgyNiVi+UYStJHyD9j55E6hTui+mkXentejgGeD8wKiJmpX6qSp3aHor3h2Gk/6+rAM+T7oXPdFGGdmgPZmZmZi23KHdgXQH8iTTC4H5J15Gmw3wA2Ar4KWk0SNFmpPUudgG+z/z1N13SoRFxdp38fl56/R9JR0XEzxbuMhZas/VQe9O8tiRVjOKojZoprquzQd4/WqcM/8r7kc0Xv9e8AKwGrAM8VIqruqaF1a7toUf1IGkv4ABgbERM7iaPTm0PnXh/aLYeBvT9IY8S2j+/LHZO1C1jRMyR9ATwLtL1PdwLRTm+9HqWpJNII+H6fBRfb9eDpM2Ao4ETiyOW6ujU9rBZ3o8E/gC8rXDYbEnfiYgT6hSlpe3BzMzMrF101BTCZuQ3ffuQ1pjYgLT2zhGkUR83A78rDufPi8oOIU2ZOYm0UOvawErAZ0nrVJyVpwkU3Qx8IqddmvTt8hE57jRJn+uDy2tYs/UQEY+S3rQPIy3y/hZJHyStUQJpJE7N8nk/rU4xauGNLoDeFy7P+3HFJ0jlxcYPzy8HS1p6IfNp6/ZAD+ohjyY4A7gqIn7VQB4d1x469f5Ak/XQAfeHE0kL1l8ZEX8phPdXGSeQ2su6pPawNnAwaYH/Y4DvLuT5G9Vr9ZDbxm9IHaDfaSDvTm0Pq+T9SaQ15dbP8XsDLwPHSxpTOk+7tAczMzOztrDIdmBJWor05KAjgC+SRhksD3yE9Cbx5vyUoZrFC/uLIuLrETE5Il6KiHOAb5IWYf1GMZ+IODsi/pDTzoyIxyPiZOZNJ/huV4/c7ms9qAeAz5MWrz1F6XHoJ0k6n/RhvDZKo5m1PGpzSVr5TfKxwJOkRe3vlfQTSWeSrmcuaUoINHddC2j39kDP6uGXpI6bg3upDAOxPXTk/YGetYcBeX+QdCjwVdLTWPdr9vC8X6gyRsTFEXFORDyR28PkiDiLdD+eDRwhaejC5NGdPqiHH5I6YA6IiKoncDZroLaH2t/xPaS6mBgR0yLiYmBsjjuqeJJ2aA9mZmZm7WSR7cACjiR9KDs6Is6IiOcj4tWIuIo0ImkQhUWII+J10tQ6gIsrzlcL27yRzCPicuAZYChpQdpWaaoeACLiJtJ1/hF4L3BYfn0C8K2cbErhkNq30ctTbUgpXb/Li/VuRlrHaRngv0mjRS4nPd58aWBaRLxR9yQLl39btIdm60HS/qSndx3WzRouRR3XHjr1/tCTv4uBeH+Q9EXSfe4hYNtYcOH1lpYxIv4J3EW6H4/qizyg9+tB0jakL0ZOiIh7GyxGp7aHl/P+koppf1eQ7h8jJdU751v6qz2YmZmZtZtFuQOrtkD5AovARsQE4CXSOi4rFaL+L+9fqThf7c1pM1PMpub9Mk0c09t6Ug9ExH0R8fGIGBYRS0bEehFxPGntLIC/F5LX6q3emiXr5329NU/6RURMjYjDImLdfE3DIuIg0vo/Yv5r6gvt0B6arYdN8v5cSVHccvgahbDadJpObQ+deH/o0d/FQLo/SPoyaZ2/B0idFc9XJKtbxrxO0jqkRb778qEDfdoe+qge3k9qI8dV3B/Wzmlm57D3dZdHNlDbQ937Q6QHHtQe2tDoPaIt7g9mZmZm/WlRXsR9cN6vXI4orGcD80ZVAFwPvIe0JsYVpcPenfeTGsk8f8u6IWmKQUPH9JGe1EOlnH5/0tSiCwpRj5GexDZS0jqx4JOldsn7G5ood3+qTY07r68yaKP20JWqergdWLZO+oNIU8zOz69rT+O6A5gBbClpuSg8iVDSYsCH88tWPZGyO/XaQyfeH7rS1N9FO94fJH2DtM7RvcCOUf/JbjcAnwF2Zl57rvkQaUHum6N3nkBYVc5BzOss7vVOsj6shweAeuvifYJ07zib1M5rT+ns1PZwPWm06rtL6WvrCA4FpjPvQQhdlbNP24OZmZlZ24qIjtyA0aQ3xb+tE//zHH8dMLgU9/0cd1cpfEPSuhPPA8ML4Uvl8wQwrhC+KvCOiryXJU0pCtLjswdaPSwDLF4KG8S8DyKnVeRzVI77I7BYIXyPHP5gMbwF9bAYsGxF+Nh83D3AoG7yuCmnXeB3PoDaw0LXQ+GYAJ6uE3dGjj+5FH5oDr96oNVDh94felIPA+L+QJrOGMDdwIrdpB1CGvEyC9i09Lu9LZ/nk92cY3xOt0Od+OWA91WELwn8LB/78ECvh8Ixk3L6JRaF9kDqoHqZ1Hn/nkL4YsC5+ZjxrW4P3rx58+bNmzdv7bwpopXrJPcuSXsCe+aXqwI7kb6dvCWHvRARR+S0a5BGggwnvZG+mjwqhLReywxg+4i4vZTH4cDJpKl1l5C+Md2JNJXgTtKUgxk57WjSKJLbSW80pwBrADvm8j2e00/uvVro+3qQ9FHgLNKH8qdIb+Y/AowgjTzZJyJmlso0mPSt9RakDwjXA2uR1t96A9guIu7spSqo5dlMPSwL/Bu4FpiY47cm1cFjpA+dkyryGF94uTPp6Wt/Amqjis6KiFtz2tG0f3voUT3UyTeAZyJieEXcSqQPeiNJ7eIuYCPSB9QpwBYR8VhTF9p9efqjPXTa/aHpehgI9wdJB5A6lN4Efkr1ekqTImJ84Zg9gQuBmaQRZC8Bu5Oe3noh8PEo/UOV9CNSxwXAVqSnTF4DPJfDLomIS3LaEcATpNE/9+U0K5OeCLsOaWTOjtH4WlLd6q96qJP3JNI0wkERMacU16ntYd+cdhbpSYRTgW1Io6kmku57U3PaEfRzezAzMzNre63uQevNDRhH+lay3japlH5l4EekD48zSW+MnwTOATbsIp9dSW+up+XjHiJ9e7t0Kd2apJEm/yS9UZ2dj7kLOBpYbiDWA+nD+EWkD6ezSGt6/BUYQxffBpPW9jgO+Fc+birpG/Z3troeSCNEfkVap2R63u4jPYVtgREoheO6On8AYwZSe+hpPXRRN5UjsHL8iqSFkp/Mbe450iid4T25znapBzro/tCTemAA3B8aqIMAbqo4bkvgSuaNpLkf+AqlEWeF9JO6yWNcIe0Q0mL5d5BG8b0BvAZMIE1rW2Wg1kM3dbPACKxObQ/5mC1ID0F4Mf+OHyP9/317KV2/twdv3rx58+bNm7d23zpqBJaZmZmZmZmZmXWeRfkphGZmZmZmZmZmNgC4A8vMzMzMzMzMzNqaO7DMzMzMzMzMzKytuQPLzMzMzMzMzMzamjuwzMzMzMzMzMysrbkDy8zMzMzMzMzM2po7sMzMzMzMzMzMrK25A8vMzMwWKZJGSwpJ41pdlkZIGpPLO6bVZTEzMzNrFXdgmZmZWUeRNCJ3+IxvdVnMzMzMrHcs0eoCmJmZmfWzu4CNgBdaXZAGXQzcATzX6oKYmZmZtYo7sMzMzGyREhGvA4+0uhyNiohpwLRWl8PMzMyslTyF0MzMzDpGXtfqifzygDyVMIprSNVbA0vSTTl8kKRjJT0maaakRyQdXEh3iKT7Jc2Q9LSk4yRVvqeS9EFJF0p6XtIbkp6SdIak1Zu4pso1sCRNytvbJJ0kabKkWZImSvqGJDV4/jskvSlpRJ34I3L+Xy2FD5d0mqTHc74vSrpM0mYV51g91+nfCnXxrKTfSdqoIv1b00AljZT0e0lTJM2VNDqnWVfSmfl6Z0h6Kf9efiFppUau3czMzAYOj8AyMzOzTnITsAJwGDABuKQQd2+D57gA+CBwJTAb2Ac4U9Js4L3AAcDlwPXA7sCxwOvAD4onkXQg8EtgFnAZ8BSwPjAW2E3Sf0XE5KavcH6DgGuA1YGrgDnAnsCJwFLAcQ2c4+fAucDBwNEV8WPzNZxbC5C0Sc53ReAvwJ+AoTnvWyXtFRFXFs7xIeBI4EbgIuA1Ul3sA+wuacuImFCR93rAncCjwHnA0sCrklYD/g4MIf2eLsrXuw6wH3Aa8GID125mZmYDhCKi1WUwMzMz6zV5JNETwLkRMaYifjSpI+W4iBhXCL8J2Aa4G9gxIl7J4euSphxOB14BtoqIZ3LcCsBEIIDVImJODh8JPABMBrappc9x2wHXApdFxF4NXM8Y4BzgwIgYXwifBKxN6rj6WETMyOGrkDp8AFaOiNndnH8w8Ayps26tYvpCXf0uIj6Tw5bI9TEc2Cki/lpIvzqpY2kxYEREzCqUaUZE/KeU98bA34BbImKXQvgI5o2k+35EfLN03JeAU4EvR8QppbhlgLm1+jAzM7PO4CmEZmZmZvM7stZ5BRARjwO3kkZ2HV/sjMrp/kwafbRG4RxfII2OOqyYPh9zA2lE1m6SluuF8h5a7KyJiCnApcDywAbdHZw7mc4BViWNKCv6fN6fUQjblTQy6qfFzqt8rmeBH+ZzbV8sU7nzKodPAG4AtpU0qKJ4/6brUWQLdFJFxHR3XpmZmXUeTyE0MzMzm9/dFWHP5v0/KuJqHVTDgSfzz6PyfpuqNaGAVYDFgZF1ztmoaRExsSL8qbx/e4PnOR34KqnD6iIASUOBvYCHI+LmQtrata1dXkcsWz/vNyJN7yOfb1fgEGBTUodf+X3oUBZ80uKE2iiuksuA7wE/k7QTaRrj34CHwtMLzMzMOpI7sMzMzMwK8lP/yubkfVdxxRFEtUXEv9ZNdss2UbQqr9QJr5Vp8UZOEhGPS/oLsJOk9SLiMWAMMJj5R1/BvGvbt5vTvnVtkg4FTgFeJk2fnExaNyxI62ZtnPMqe75OeZ+UtDkwDtgZ2DtHPSXpRxFxajdlMzMzswHGHVhmZmZmva/W0bV8RLza0pI07nRSZ9DBpAXXxwIzgV+X0tWubY+IuKy7k+Y1s44jdUZtEhHPleJHVR6Y1B1NFREPA5/I598Y2AH4EnCKpOkR8avuymZmZmYDh9fAMjMzs07zZt43NPqoj9yR91u3sAzNupw0MupASR8mrZ/1h4h4uZSu2WsbSlo/7LaKzqtlgU16XmSIiDkR8Y+I+AHwqRy858Kc08zMzNqPO7DMzMys07xMGrmzVgvLcBrpqX4/zk8knI+kJSW1VedWRMwFziStz3V2Dv5FRdJLgceAL0r6SNW5JI2S9Lb8cgppuuAHcodVLc0g0rTCoc2WVdLmkoZVRNXCXm/2nGZmZtbePIXQzMzMOkpEvCbpTmBrSecBj5JGZV0WEff1UxkekfRZUkfQg5KuzuUYROpY2xqYCmzYH+VpwlnAsaQnKt4fEbeXE0TEbEl7kxZOv0LSbcC9pE6jNYHNgHWB1YDXI2KupFNJ0xLvl3QpsCSwLbAicGP+uRmfJnWg/RWYSOq0XA/YDZgF/KTJ85mZmVmbcweWmZmZdaL9gB+T1nT6FCDgaaBfOrAAIuK3kiaQnu63LfBhYDrpiYYXAr/vr7I0KiL+LelK0hS88uLtxXT3SdoYOBz4KHAgMJf0FMF7gG8DLxQO+Rapw24s6UmH00iLuR9DWh+rWeeTFn3fgjQFcWnS0yAvAE6OiAd6cE4zMzNrY/KThs3MzMwMQNJipBFNw4DVBtAC9GZmZtbhvAaWmZmZmdXsA6wD/NqdV2ZmZtZOPALLzMzMbBEn6UjSelSfIy0x8a6IeLK1pTIzMzObxx1YZmZmZos4SUF6auJDwNci4toWF8nMzMxsPu7AMjMzMzMzMzOztuY1sMzMzMzMzMzMrK25A8vMzMzMzMzMzNqaO7DMzMzMzMzMzKytuQPLzMzMzMzMzMzamjuwzMzMzMzMzMysrbkDy8zMzMzMzMzM2tr/A8UpIcHgOgTaAAAAAElFTkSuQmCC\n",
      "text/plain": [
       "<Figure size 1440x720 with 1 Axes>"
      ]
     },
     "metadata": {
      "needs_background": "light"
     },
     "output_type": "display_data"
    }
   ],
   "source": [
    "#set fontsize for all labels and titel            \n",
    "plt.rc('font', **{'size':'20'})\n",
    "\n",
    "plt.close(1)\n",
    "fig1 = plt.figure(1, figsize=(20, 10))\n",
    "\n",
    "plt.plot(fsaf_mean,color='k',linewidth=3,label='fsaf global')\n",
    "plt.plot(fsaf_fc_mean,color='purple',linewidth=3,label='fsaf global fixed clouds')\n",
    "\n",
    "plt.plot(fsaf_mean_nh_i,color='b',linewidth=3,linestyle='--',label='fsaf NH sea-ice')\n",
    "plt.plot(fsaf_fc_mean_nh_i,color='c',linewidth=3,linestyle='--',label='fsaf NH sea-ice fixed clouds')\n",
    "\n",
    "plt.plot(fsaf_mean_a_i,color='b',linewidth=3,linestyle=':',label='fsaf Arctic sea-ice')\n",
    "plt.plot(fsaf_fc_mean_a_i,color='c',linewidth=3,linestyle=':',label='fsaf Arctic sea-ice fixed clouds')\n",
    "\n",
    "plt.plot(fsaf_mean_nh_s,color='r',linewidth=3,linestyle='--',label='fsaf NH land snow')\n",
    "plt.plot(fsaf_fc_mean_nh_s,color='magenta',linewidth=3,linestyle='--',label='fsaf NH land snow fixed clouds')\n",
    "\n",
    "plt.plot(fsaf_mean_a_s,color='r',linewidth=3,linestyle=':',label='fsaf Arctic land snow')\n",
    "plt.plot(fsaf_mean_a_s,color='magenta',linewidth=3,linestyle=':',label='fsaf Arctic land snow fixed clouds')\n",
    "\n",
    "plt.plot(fsaf_mean_nh_is,color='grey',linewidth=3,linestyle='--',label='fsaf NH sea-ice and land snow')\n",
    "plt.plot(fsaf_fc_mean_nh_is,color='green',linewidth=3,linestyle='--',label='fsaf NH sea-ice and land snow fixed clouds')\n",
    "\n",
    "plt.plot(fsaf_mean_a_is,color='grey',linewidth=3,linestyle=':',label='fsaf Arctic sea-ice and land snow')\n",
    "plt.plot(fsaf_fc_mean_a_is,color='green',linewidth=3,linestyle=':',label='fsaf Arctic sea-ice and land snow fixed clouds')\n",
    "\n",
    "\n",
    "#plt.axhline(y=0.5, color='b', linestyle='--')\n",
    "#plt.axhline(y=0, color='g', linestyle='--')\n",
    "\n",
    "#yearly mean 1850-2300, 30-year running mean\n",
    "plt.xticks(np.arange(0,len(dtmean),25),np.arange(1865,2325,25))\n",
    "#plt.xticks(np.arange(0,len(dtmean),25))\n",
    "plt.yticks(np.arange(0,2.5,0.2))\n",
    "\n",
    "plt.xlabel('time in years')\n",
    "plt.ylabel('fsaf in W/m$^{2}$')\n",
    "\n",
    "plt.grid()\n",
    "\n",
    "plt.legend(loc='best')\n",
    "\n",
    "\n",
    "[xx1,xx2,yy1,yy2]=plt.axis()\n",
    "plt.axis([0,423,yy1,yy2])\n",
    "#plt.axis([50,xx2,0,1])\n",
    "\n",
    "\n",
    "plt.plot(fsaf_mean)\n",
    "\n",
    "#plt.savefig('/Users/kriemann/Data/MPI-ESM-LR/v1_2_ollie/SAF_winton/plots/MPI-ESM-LR_cmip5_1865-2286_fsaf_fixed_clouds.png')\n",
    "\n",
    "plt.show()\n"
   ]
  },
  {
   "cell_type": "code",
   "execution_count": 63,
   "metadata": {},
   "outputs": [
    {
     "name": "stdout",
     "output_type": "stream",
     "text": [
      "(222, 145, 192)\n"
     ]
    }
   ],
   "source": [
    "print(dtref.shape)"
   ]
  },
  {
   "cell_type": "code",
   "execution_count": 48,
   "metadata": {},
   "outputs": [
    {
     "name": "stdout",
     "output_type": "stream",
     "text": [
      "(222, 10)\n"
     ]
    }
   ],
   "source": [
    "####create table/array, that will be written out in ascii\n",
    "out = np.zeros(shape=[222,10])\n",
    "\n",
    "print(out.shape)\n",
    "\n",
    "years = np.arange(1865,2087,1)\n",
    "#print(len(years))\n",
    "\n",
    "out[:,0]=years\n",
    "\n",
    "out[:,1]=dtmean\n",
    "\n",
    "out[:,2]=fsaf_mean\n",
    "out[:,3]=fsaf_fc_mean\n",
    "\n",
    "out[:,4]=fsaf_mean_nh_i\n",
    "out[:,5]=fsaf_fc_mean_nh_i\n",
    "\n",
    "out[:,6]=fsaf_mean_nh_s\n",
    "out[:,7]=fsaf_fc_mean_nh_s\n",
    "\n",
    "out[:,8]=fsaf_mean_nh_is\n",
    "out[:,9]=fsaf_fc_mean_nh_is\n",
    "\n",
    "header_text='years,dT_global,fsaf_global,fsaf_global_fc,fsaf_nh_ice,fsaf_nh_ice_fc,fsaf_nh_snow,fsaf_nh_snow_fc,fsaf_nh_icesnow,fsaf_nh_icesnow_fc'\n",
    "\n",
    "np.savetxt('/Users/kriemann/Data/MPI-ESM-LR/v1_2_ollie/SAF_winton/CMIP5_models/results_fc/ACCESS1-3_fsaf_fixed_clouds_1865-2086.csv', out, delimiter=',', header=header_text)\n",
    "np.savetxt('/Users/kriemann/ACCESS1-3_fsaf_1865-2286.csv', out, delimiter=',', header=header_text)"
   ]
  },
  {
   "cell_type": "code",
   "execution_count": null,
   "metadata": {},
   "outputs": [],
   "source": []
  }
 ],
 "metadata": {
  "Author": "Nikolay Koldunov",
  "Category": "Data processing",
  "Date": "2013-3-30",
  "Tags": "pandas, data analysis, visualization",
  "Title": "Time series analysis with pandas",
  "kernelspec": {
   "display_name": "Python 3",
   "language": "python",
   "name": "python3"
  },
  "language_info": {
   "codemirror_mode": {
    "name": "ipython",
    "version": 3
   },
   "file_extension": ".py",
   "mimetype": "text/x-python",
   "name": "python",
   "nbconvert_exporter": "python",
   "pygments_lexer": "ipython3",
   "version": "3.5.6"
  },
  "slug": "pandas-basics"
 },
 "nbformat": 4,
 "nbformat_minor": 1
}
