# Supplementary material for: Climate policy implications of nonlinear decline of Arctic land permafrost and other cryosphere elements
Source: Nat Commun. 2019 Apr 23;10:1900. doi: 10.1038/s41467-019-09863-x (PMC6478735; doi:10.1038/s41467-019-09863-x)
Supplement: Supplementary file 6 — Supplementary Software 3 [file 41467_2019_9863_MOESM6_ESM.zip › SAF.m]

%%%%%%%%%%%%%%%%%%%%%%%%%%%%%%%%%%%%%%%%%%%%%%%%%%%%%%%%%%%%%%%%%%%%%%%%%%% 
%%% This code was developed by Dmitry Yumashev as part of the study 
%%% "Climate policy implications of nonlinear decline of Arctic land
%%% permafrost and other cryosphere elements", Nature Communications, 2019 
%%%
%%% Calculating SAF from Winton's FSAF using trend differentiation of 30-yr
%%% cimatological windows, and analysing the nonlinear transitions in the SAF
%%%
%%% Dmitry Yumashev, 11/12/2018
%%% Dmitry Yumashev, 02/03/2019, fixed pre-industrial cloud test
%%% Dmitry Yumashev, 04/03/2019, minor changes to the input structure
%%%

%%% setting the output folder

folder_output = 'Results 04 Mar 2019';

%%% setting the input folder and file

folder_input = 'Results 04 Mar 2019'; % results for R3 of the Nature Communications paper, with error corrections for CCSM4 and HadGEM2-ES
filename_input = [folder_input '/CMIP5_models_fsaf_30year_running_mean_dynamic_and_fixed_clouds.xlsx'];


%%% choosing the pool of climate models to analyse

pool_switch = 3; % 1 for 'pool-2300', 2 for 'pool-2100', 3 for 'pool-total'


%%% setting up the models in all the pools

% models run until 2300; the names should match with those in the data file  

bcc = 'bcc-csm1-1';
ccsm = 'CCSM4';
cnrm = 'CNRM-CM5';
csir = 'CSIRO-Mk3-6-0';
giss = 'GISS-E2-H'; 
had = 'HadGEM2-ES';
ipsl = 'IPSL-CM5A-LR'; 
mpi = 'MPI-ESM-LR';

%mpic = 'MPI-ESM-LR-ctrl';
%mpii = 'MPI-ESM-LR-itd';

% models run until 2100; the names should match with those in the data file  

acc = 'ACCESS1-3';
can = 'CanESM2';
cesm = 'CESM1-CAM5';
gfdl = 'GFDL-CM3';
inm = 'inmcm4';
miroc = 'MIROC-ESM';
mri = 'MRI-CGCM3';
nor = 'NorESM1-ME';

            
%%% structure arrays with model names; each field contains a given pool of models  

%%% first pool: until 2300

model_pool(1).label = 'pool-2300';

model_pool(1).time_limits = [1865, 2286]; % time limits, assumed the same for all the models in a given pool

model_names_2300 = {bcc, ccsm, cnrm, csir, giss, had, ipsl, mpi}; % cell array only for those models that extend until 2300

model_pool(1).model_count = numel(model_names_2300); % number of models

for n=1:model_pool(1).model_count

    model_pool(1).model(n).name = model_names_2300{n}; % individual model names

end


%%% second pool: until 2100

model_pool(2).label = 'pool-2100';

model_pool(2).time_limits = [1865, 2086]; % time limits, assumed the same for all the models in a given pool

model_names_2100 = {acc, can, cesm, gfdl, inm, miroc, mri, nor}; % cell array only for those models that extend until 2300

model_pool(2).model_count = numel(model_names_2100); % number of models

for n=1:model_pool(2).model_count

    model_pool(2).model(n).name = model_names_2100{n}; % individual model names

end


%%% third pool: all models combined

model_pool(3).label = 'pool-total';

model_names_total = [model_names_2300 model_names_2100]; % join the two cell arrays, first for 2300 an then for 2100

% no set time limits for this pool as they vary from model to model

model_pool(3).model_count = numel(model_names_total); % number of models

for n=1:model_pool(3).model_count

    model_pool(3).model(n).name = model_names_total{n}; % individual model names

end

% model checks

%fprintf('models_2300_count = %i, models_2100_count = %i, models_total_count = %i \n', model_pool(1).model_count, model_pool(2).model_count, model_pool(3).model_count)

text = ['models used: ' char(model_pool(pool_switch).label)];
fprintf(text)
fprintf('\n')

fprintf('models count: %i\n', model_pool(pool_switch).model_count)

%%% timestep

time_step = 1; % the timestep is assumed to be constant throughout and equal for both sets of models


% number of timesteps, defined separately for each model in the first two pools!

for j=1:2 % cycle over model pools; note the upper limit! 

    tsteps = (1 + floor((model_pool(j).time_limits(2) - model_pool(j).time_limits(1))/time_step));

    for n=1:model_pool(j).model_count % cycle models within each pool

        % we have the same number of timesteps for each model in a given pool 

        model_pool(j).model(n).timesteps = tsteps; 

    end

end


% the combined pool has a separate way of setting the timesteps 

for n=1:model_pool(3).model_count

    % compare models in the 3rd pool with models in the 1st pool and assign
    % the timesteps when matches are found

    for m=1:model_pool(1).model_count

        if strcmp(model_pool(3).model(n).name, model_pool(1).model(m).name) == 1

            model_pool(3).model(n).timesteps = model_pool(1).model(m).timesteps;

        end

    end 

    % compare models in the 3rd pool with models in the 2nd pool and assign
    % the timesteps when matches are found

    for m=1:model_pool(2).model_count

        if strcmp(model_pool(3).model(n).name, model_pool(2).model(m).name) == 1

            model_pool(3).model(n).timesteps = model_pool(2).model(m).timesteps;

        end

    end       

end


%%% setting the FSAF components 

FSAF_components = 5; % sea ice, land snow, other, ice+snow, global; we'll need the first three most of the time
    
model_pool(pool_switch).component(1).label = 'sea ice';
model_pool(pool_switch).component(2).label = 'land snow';
model_pool(pool_switch).component(3).label = 'rest of the world';
model_pool(pool_switch).component(4).label = 'ice+snow';
model_pool(pool_switch).component(5).label = 'global';

%%%%%%%%%%%%%%%%%%%%%%%%%%%%%%%%%%%%%%%%%%

%%% linspace T array for interpotating SAF as a function of T

T_min = 0; % degC
T_max = 14; % degC
steps = 1 + 10 * floor(T_max - T_min); % 10 steps per degC

T_step = (T_max - T_min)/(steps - 1); % degC, step in the T domain

T_linspace = zeros(1,steps); % IMPORTANT: has to be a row (not a column) to make it compatable with the structures introduced below

for j=1:steps

    T_linspace(j) = T_min + T_step*(j-1);

end

% aux vectors for plotting

zeros_vector = zeros(1,steps);
ones_vector = ones(1,steps);


% defining pre-industrial base period for a given pool of models

% years_base = 50; % number of years for calculating the pre-industrial climatology (1850-1900)
years_base = 35; % number of years for calculating the pre-industrial climatology (1865-1900)
steps_base = floor(years_base / time_step) + 1; % number of steps (must be integer) for calculating the pre-industrial climatology, assuming constant step in the "time" array
centre_year_base = model_pool(1).time_limits(1) + 0.5*years_base; % centre year for evaluating fitted pre-industrial base year parameters 

timespan_base = zeros(steps_base,1);

for i=1:steps_base

    timespan_base(i) = model_pool(1).time_limits(1) + time_step * (i-1); % auxillary array for the time variable during the base period

end

% time windows for the "trend differentiation"

half_window_moving_time = 15; % years
half_window_moving_steps = floor(half_window_moving_time / time_step);

half_window_deriv_time = 5; % years
half_window_deriv_steps = floor(half_window_deriv_time / time_step);


% smoothing setup GMST and FSAF using Savitsky-Golay (SG) filter

SG_framelen = 31; % frame length for the filtering, must be an odd number!
SG_order = 1; % polynomial SG_order; if SG_order = SG_framelen-1, the filter produces no smoothing, so we should have SG_order <= SG_framelen-2


 
    
%%%%%%%%%%%%%%%%%%%%%%%%%%%%%%%%%%%%%%%%%

%%% cycle over all models in a given pool to get the time variable and GMST

for n = 1:model_pool(pool_switch).model_count

    %%% reading the base data for the timespan for each model; note the +1
    %%% row shift to exclude the column headings in the input file

    sheet = model_pool(pool_switch).model(n).name;

    xlRange = ['A2:A' num2str(1 + model_pool(pool_switch).model(n).timesteps)]; % using dynamic number of steps depending on the model used

    %fprintf(xlRange);
    %fprintf('\n');

    % reading the time variable spanning through the entire range,
    % separately for each model!

    model_pool(pool_switch).model(n).timespan = xlsread(filename_input,sheet,xlRange); % time variable

    
    %%% now reading the multi-model data for the GMST and FSAF

    % read the data for the GMST, separately for each model

    % note the +1 row shift to exclude the column headings in the input file
    xlRange = ['B2:B' num2str(1 + model_pool(pool_switch).model(n).timesteps)]; % using dynamic number of steps depending on the model used
    model_pool(pool_switch).model(n).GMST = xlsread(filename_input,sheet,xlRange); % global mean surface temperature

    %fprintf('size_gmst = %i\n', size(model_pool(pool_switch).model(n).GMST,1))
    
end
    
    %%%%%%%%%%%%%%%%%%%%%%%%%%%%%%%%%%%%%%%%%%%%%%

    
    
%%% cycle over the types of the cloud feedback

for ctype=1:2  
    
    for n = 1:model_pool(pool_switch).model_count
        
        sheet = model_pool(pool_switch).model(n).name;
        
        % read the data for the FSAF, separately for each model, each FSAF component and each cloud type; 
        % the latter is represented by a separate layer in the structure; 
        % component(1) = sea ice, component(2) = land snow, component(3) = other (not in the Excel file; other = global - ice - snow),
        % component(4) = sea ice & land snow, component(5) = global, 

        %%% adjusting the input columns depending on the location of the
        %%% dynamic and fixed cloud results for each SAF component; see the
        %%% structure of the input file (at the top) for the template

        if ctype==1 % dynamic clouds
            
            % global
            % note the +1 row shift to exclude the column headings in the input file
            xlRange = ['C2:C' num2str(1 + model_pool(pool_switch).model(n).timesteps)]; % using dynamic number of steps depending on the model used
            model_pool(pool_switch).model(n).cloud_type(ctype).component(5).FSAF = xlsread(filename_input,sheet,xlRange); % global FSAF    
            
            % sea ice
            xlRange = ['E2:E' num2str(1 + model_pool(pool_switch).model(n).timesteps)]; % using dynamic number of steps depending on the model used
            model_pool(pool_switch).model(n).cloud_type(ctype).component(1).FSAF = xlsread(filename_input,sheet,xlRange); % sea ice FSAF

            % land snow
            xlRange = ['G2:G' num2str(1 + model_pool(pool_switch).model(n).timesteps)]; % using dynamic number of steps depending on the model used
            model_pool(pool_switch).model(n).cloud_type(ctype).component(2).FSAF = xlsread(filename_input,sheet,xlRange); % land snow FSAF

            % sea ice & land snow
            xlRange = ['I2:I' num2str(1 + model_pool(pool_switch).model(n).timesteps)]; % using dynamic number of steps depending on the model used
            model_pool(pool_switch).model(n).cloud_type(ctype).component(4).FSAF = xlsread(filename_input,sheet,xlRange); % sea ice & land snow FSAF          
 
        elseif ctype==2 % fixed pre-industrial clouds

            % global
            % note the +1 row shift to exclude the column headings in the input file
            xlRange = ['D2:D' num2str(1 + model_pool(pool_switch).model(n).timesteps)]; % using dynamic number of steps depending on the model used
            model_pool(pool_switch).model(n).cloud_type(ctype).component(5).FSAF = xlsread(filename_input,sheet,xlRange); % global FSAF

            % sea ice
            xlRange = ['F2:F' num2str(1 + model_pool(pool_switch).model(n).timesteps)]; % using dynamic number of steps depending on the model used
            model_pool(pool_switch).model(n).cloud_type(ctype).component(1).FSAF = xlsread(filename_input,sheet,xlRange); % sea ice FSAF

            % land snow
            xlRange = ['H2:H' num2str(1 + model_pool(pool_switch).model(n).timesteps)]; % using dynamic number of steps depending on the model used
            model_pool(pool_switch).model(n).cloud_type(ctype).component(2).FSAF = xlsread(filename_input,sheet,xlRange); % land snow FSAF

            % sea ice & land snow
            xlRange = ['J2:J' num2str(1 + model_pool(pool_switch).model(n).timesteps)]; % using dynamic number of steps depending on the model used
            model_pool(pool_switch).model(n).cloud_type(ctype).component(4).FSAF = xlsread(filename_input,sheet,xlRange); % sea ice & land snow FSAF
            
        end
       
           
        % "other" component = global - sea ice - land snow 
        model_pool(pool_switch).model(n).cloud_type(ctype).component(3).FSAF = model_pool(pool_switch).model(n).cloud_type(ctype).component(5).FSAF - (model_pool(pool_switch).model(n).cloud_type(ctype).component(1).FSAF + model_pool(pool_switch).model(n).cloud_type(ctype).component(2).FSAF);


        %%%%%%%%%%%%%%%%%%%%%%%

        %%% processing the data

        %%% re-normalising GMST to pre-industrial estimate (average climatology between
        %%% 1865 and 1900)

        data_base = model_pool(pool_switch).model(n).GMST(1:steps_base); % evaluating the auxillary array for the data to be fitted    

    %     po = polyfit(timespan_base,data_base,1); % fitting a linear trend over the base period
    %     GMST_preind = polyval(po,centre_year_base); % defining the pre-industrial permafrost temperature level as fitted polynomial value at the chosen central base year 

        GMST_preind = mean(data_base);

        model_pool(pool_switch).model(n).GMST = model_pool(pool_switch).model(n).GMST - GMST_preind; % re-normalising global temperature to work with the anomaly relative to pre-industrial  


        %%% smoothing the time series for GMST and FSAF using SG filter; apply the filter twice for additional smoothing

        intermediate = sgolayfilt(model_pool(pool_switch).model(n).GMST, SG_order, SG_framelen); 

        model_pool(pool_switch).model(n).GMST_smooth = sgolayfilt(intermediate, SG_order, SG_framelen); 

        for k=1:FSAF_components 

             intermediate = sgolayfilt(model_pool(pool_switch).model(n).cloud_type(ctype).component(k).FSAF, SG_order, SG_framelen);  

             model_pool(pool_switch).model(n).cloud_type(ctype).component(k).FSAF_smooth = sgolayfilt(intermediate, SG_order, SG_framelen);  
      
%              ttt = model_pool(pool_switch).model(n).timesteps;
%              
%              ccc = size(model_pool(pool_switch).model(n).cloud_type(ctype).component(k).FSAF,1);
%              sss = size(model_pool(pool_switch).model(n).cloud_type(ctype).component(k).FSAF_smooth,1);
%                       
%              fprintf('model = %i, timesteps = %i, cloud_type = %i, FSAF_component = %i, FSAF_length = %i, FSAF_smooth_length = %i\n', n, ttt, ctype, k, ccc, sss)
%                 
        end
      
        
        %%%% working out the albedo feedback based on a 31-year linear polyfit between the smoothed GMST and FSAF time series

        timesteps = model_pool(pool_switch).model(n).timesteps;
        
        for i=1:timesteps % cycle over the timespan

            index_min = i-half_window_moving_steps; 
            index_max =i+half_window_moving_steps; 

            if index_min < 1 % adjusting the indices on the left of the time range

                index_min = 1;
                index_max = 1 + 2*half_window_moving_steps; 
                
            end

            if index_max > timesteps % adjusting the indices on the right of the time range

                index_min = timesteps - 2*half_window_moving_steps;
                index_max = timesteps;

            end


    %         data_time_window_moving(1:(2*half_window_moving_steps+1)) = model_pool(pool_switch).model(n).timespan(index_min:index_max); % defining the array of the years for the current window

            data_GMST_window_moving(1:(2*half_window_moving_steps+1)) = model_pool(pool_switch).model(n).GMST_smooth(index_min:index_max); % defining the array of the temperatures for the current window

            % linear polyfit for FSAF vs T over the moving 30-yr windows to estalish the SAF    

            for k=1:FSAF_components

                data_FSAF_window_moving(1:(2*half_window_moving_steps+1)) = model_pool(pool_switch).model(n).cloud_type(ctype).component(k).FSAF_smooth(index_min:index_max); % defining the array of the forcings for the current window
                po_albedo = polyfit(data_GMST_window_moving,data_FSAF_window_moving,1); % fitting a linear polynomial between GMST and FSAF over the specified window

                % evaluating the surface albedo feedback (SAF) for a given FSAF
                % component as the slope of the fitted linear polynomial 

                model_pool(pool_switch).model(n).cloud_type(ctype).component(k).SAF(i) = po_albedo(1); % W/m2/degC; this is a time series (index i)  

             end

        end % end of the cycle over years


        %%% smoothing the albedo feedback using Savitsky-Golai filter

        for k=1:FSAF_components 

             model_pool(pool_switch).model(n).cloud_type(ctype).component(k).SAF_smooth = sgolayfilt(model_pool(pool_switch).model(n).cloud_type(ctype).component(k).SAF, SG_order, SG_framelen);  

        end


    %     % working out the derivative of the smooth albedo feedback based on a 31-year linear polyfit between the annual temperature and smooth albedo feedback time series
    % 
    %     for i=1:timesteps 
    %     
    %         index_min = i-half_window_deriv_steps; 
    %         index_max =i+half_window_deriv_steps; 
    % 
    %         if index_min < 1 % adjusting the indices on the left of the time range
    %         
    %             index_max = index_max + (1 - index_min); 
    %             index_min = 1;
    %         
    %         end
    %     
    %         if index_max > timesteps 
    %         
    %             index_min = index_min - (index_max - timesteps);
    %             index_max = timesteps;
    %         
    %         end
    %     
    %         data_time_window_deriv(1:(2*half_window_deriv_steps+1)) = model_pool(pool_switch).model(n).timespan(index_min:index_max); % defining the array of the years for the current window
    %         data_T_window_deriv(1:(2*half_window_deriv_steps+1)) = global_T_smooth(index_min:index_max); % defining the array of the temperatures for the current window
    %         
    %         data_saf_ice_window_deriv(1:(2*half_window_deriv_steps+1)) = saf_ice_smooth(index_min:index_max); % defining the array of the forcings for the current window
    %     
    %         po_saf_ice_deriv = polyfit(data_T_window_deriv,data_saf_ice_window_deriv,1); % fitting a linear polynomial over the specified window
    % 
    %         saf_ice_deriv(i) = po_saf_ice_deriv(1); % W/m2/degC per degC (slope of the linear polynomial) 
    %         
    %     end % end of the cycle over years


        %%%% projecting the results from time domain to temperature domain using linear interpolation; 
        %%%% we use "T_linspace" as a new domain for all the models; if the GMST in T_linspace runs beyond the temperature 
        %%%% range of a given model, we introduce the extrapolation value of -999 which will be used to exclude this model
        %%%% from the multi-model statistics

        % first, we interpolate the GMST itself; the result will be equal to T_linspace within the model's own GMST range, 
        % and to -999 outside the model's GMTS range (extrapolation outside the original domain in the "interp1" function)

        model_pool(pool_switch).model(n).GMST_interp = interp1(model_pool(pool_switch).model(n).GMST_smooth, model_pool(pool_switch).model(n).GMST_smooth, T_linspace, 'linear', -999); % moving from the time domain to the temperature domain

        for k=1:FSAF_components 

            model_pool(pool_switch).model(n).cloud_type(ctype).component(k).SAF_interp = interp1(model_pool(pool_switch).model(n).GMST_smooth, model_pool(pool_switch).model(n).cloud_type(ctype).component(k).SAF_smooth, T_linspace, 'linear', -999); % moving from the time domain to the temperature domain

        end


    end % end of the cycle over models


    % %%%% multi-model analysis in the t-domain %%%%
    % 
    % %%% scatterplots for the end temperatures across all the models, using the smoothed data 
    % 
    % figure
    % 
    % hold on
    % 
    % for n = 1:model_pool(pool_switch).model_count
    % 
    %     index = model_pool(pool_switch).model(n).timesteps;
    % 
    %     x = model_pool(pool_switch).model(n).timespan(index);
    % 
    %     y = model_pool(pool_switch).model(n).GMST_smooth(index);
    %   
    %     plot(x, y, 'b*')
    %     
    % end
    % 
    % hold off
    % 
    % xlim([2000 2400])
    % ylim([0 15])
    % 
    % xlabel('end year')
    % ylabel('^{o}C')
    % 
    % title('End temperatures across the models')


    %%%%%%%%%%%%%%%%%%%%%%%%%%%%%%%%%%%%%%%%%%%%%%%%
    %%% multi-model statistics in the *T domain* %%%


    %%% calculating weighted multi-model means and stds using the *T domain*

    %%% working out the means

    for j=1:steps % steps in the harmonised T domain

        % setting model counter and multi-model summation variable for each step of the T domain  

        count = 0;
        sum_fsaf = zeros(FSAF_components,1); % one for each FSAF component
        sum_gmst = 0; % one for GMST

        % cycle over all the models in a given pool

        for n=1:model_pool(pool_switch).model_count

            if model_pool(pool_switch).model(n).GMST_interp(j) > -1 % filter to exclude the T values outside each model's own T range (those values were marked by -999 in the interpolations, see above). Allow for small negative values 

                count = count + 1; % counting the number of models still within the range for a given T step

                % NOTE: no weighting is used here since we are assuming model democracy. Also, the number of terms in the sum (i.e. number of models within a given temeprature range) is expected to vary with the T steps. 

                % FSAF components

                for k=1:FSAF_components

                    sum_fsaf(k) = sum_fsaf(k) + model_pool(pool_switch).model(n).cloud_type(ctype).component(k).SAF_interp(j);

                end

                % GMST

                sum_gmst = sum_gmst + model_pool(pool_switch).model(n).GMST_interp(j);

            end % end of conditional operator to exclude the models if GMST runs beyond their range

        end % end of cycle over all the models in a given pool


        % evaluating the multi-model means for a given point in the T domain
        % (index "j"); note that the "model" sub-structure is now redundant!

        if count > 0

            % FSAF components

            for k=1:FSAF_components

                model_pool(pool_switch).cloud_type(ctype).component(k).SAF_mean(j) = sum_fsaf(k) / count; % note the implicit cycle over the FSAF components

            end

            % GMST 

            model_pool(pool_switch).cloud_type(ctype).GMST_mean(j) = sum_gmst / count;

        else % otherwise the values are set to zero -- outside the range of all the models in the pool (unlikely)

            for k=1:FSAF_components

                model_pool(pool_switch).cloud_type(ctype).component(k).SAF_mean(j) = 0; % note the implicit cycle over the FSAF components

            end

            model_pool(pool_switch).cloud_type(ctype).GMST_mean(j) = 0;

        end 

    end % end of the cycle over the T domain


    %%% working out the stds through variances

    for j=1:steps % steps in the harmonised T domain

        % setting model counter and multi-model summation variable for each step of the T domain  

        count = 0;
        sum_fsaf = zeros(FSAF_components,1); % one for each FSAF component
        sum_gmst = 0; % one for GMST

        % cycle over all the models in a given pool

        for n=1:model_pool(pool_switch).model_count

            if model_pool(pool_switch).model(n).GMST_interp(j) > -1 % filter to exclude the T values outside each model's own T range (those values were marked by -999 in the interpolations, see above). Allow for small negative values 

                count = count + 1; % counting the number of models still within the range for a given T step

                % NOTE: no weighting is used here since we are assuming model democracy. Also, the number of terms in the sum (i.e. number of models within a given temeprature range) is expected to vary with the T steps. 

                % FSAF components

                for k=1:FSAF_components

                    sum_fsaf(k) = sum_fsaf(k) + (model_pool(pool_switch).model(n).cloud_type(ctype).component(k).SAF_interp(j) - model_pool(pool_switch).cloud_type(ctype).component(k).SAF_mean(j))^2;

                end

                % GMST

                sum_gmst = sum_gmst + (model_pool(pool_switch).model(n).GMST_interp(j) - model_pool(pool_switch).cloud_type(ctype).GMST_mean(j))^2;

            end % end of conditional operator to exclude the models if GMST runs beyond their range

        end % end of cycle over all the models in a given pool


        % evaluating the multi-model means for a given point in the T domain (index "j"); note that the "model" sub-structure is now redundant!

        if count > 0

            % FSAF components

            for k=1:FSAF_components

                model_pool(pool_switch).cloud_type(ctype).component(k).SAF_var(j) = sum_fsaf(k) / count; % note the implicit cycle over the FSAF components

            end 

            % GMST 

            model_pool(pool_switch).cloud_type(ctype).GMST_var(j) = sum_gmst / count;

        else % otherwise the values are set to zero -- outside the range of all the models in the pool (unlikely)

            for k=1:FSAF_components

                model_pool(pool_switch).cloud_type(ctype).component(k).SAF_var(j) = 0; % note the implicit cycle over the FSAF components

            end 

            model_pool(pool_switch).cloud_type(ctype).GMST_var(j) = 0;

        end 

    end % end of the cycle over the T domain


    % take sqrt to get the stds from the variances

    for k=1:FSAF_components

        model_pool(pool_switch).cloud_type(ctype).component(k).SAF_std = sqrt(model_pool(pool_switch).cloud_type(ctype).component(k).SAF_var);

    end

    model_pool(pool_switch).cloud_type(ctype).GMST_std = sqrt(model_pool(pool_switch).cloud_type(ctype).GMST_var);


    %%% working out average of the multi-model mean SAF between GMST=0 and GMST=ECS

    ECS = 2.8; % degC -- mean value from IPCC AR5

    % working out the step number at the end of the ECS range 

    for j=2:steps % note the starting index

        if T_linspace(j-1) <= ECS && T_linspace(j) > ECS 

            step_ECS = j; 

        end

    end

    % working out T-averaged SAF from 0 to ECS, separately for each SAF component

    for k=1:FSAF_components

        SAF_mean_data = model_pool(pool_switch).cloud_type(ctype).component(k).SAF_mean(1:step_ECS); 

        model_pool(pool_switch).cloud_type(ctype).component(k).SAF_ECS_average_mean = mean(SAF_mean_data);

    end


    %%% std associated with the T-averaged multi-model mean global SAF below T = ECS %%%
    
    % importing mean std for the SAF_ECS parameter, global component, from PAGE-ICE v6.21, 100k runs; 
    % to calculate them here, one would need to implement a distribution for the ECS and perform Monte-Carlo runs 

    % UPDATED ON 29/12/2018 
    % UPDATED ON 07/03/2019

    PAGE_global_SAF_ECS_average_mean = 0.3491; % W/m2/K
    PAGE_global_SAF_ECS_average_std = 0.0449; % W/m2/K

    for k=1:FSAF_components

        if k==5 % global SAF

            model_pool(pool_switch).cloud_type(ctype).component(k).SAF_ECS_average_mean = PAGE_global_SAF_ECS_average_mean;
            model_pool(pool_switch).cloud_type(ctype).component(k).SAF_ECS_average_std = PAGE_global_SAF_ECS_average_std;

        else % scaling the ECS stds for the individual components using their ECS averages -- not used in the present analysis

            model_pool(pool_switch).cloud_type(ctype).component(k).SAF_ECS_average_std = PAGE_global_SAF_ECS_average_std * model_pool(pool_switch).cloud_type(ctype).component(k).SAF_ECS_average_mean/model_pool(pool_switch).cloud_type(ctype).component(5).SAF_ECS_average_mean; % note the implicit cycle over the FSAF components

        end

    end


    %%%%%%%%%%%%%%%%%%%%%%
    %%%% SAF emulator %%%%

    %%% the emulator is based on the actual multi-model SAF data, not smoothed

    k=5; % choose the "global" SAF component only

    model_pool(pool_switch).cloud_type(ctype).component(k).SAF_emulator_mean = zeros(1,steps); % pre-allocating the memory

    model_pool(pool_switch).cloud_type(ctype).component(k).SAF_emulator_std = zeros(1,steps); % pre-allocating the memory

    T_emulator_switch = 10; % degC, upper bound for quadratic fitting -- approx end of the range for sea ice and land snow decline for most model extending that far in terms of T

    % working out the step numbers at the ends of the quadratic fitting range 

    for j=2:steps % note the starting index

        if T_linspace(j-1) < T_emulator_switch && T_linspace(j) >= T_emulator_switch 

            step_emulator_switch = j; % last step within the fitting range

        end

    end

    %%% main section: quadratic T-fit for the multi-model mean SAF; T-average for the multi-model std SAF   

    % first, work out the quadratic SAF fitting vs T for the multi-model mean of the global SAF

    T_data = T_linspace(1:step_emulator_switch); % within the fitting range
    SAF_mean_data = model_pool(pool_switch).cloud_type(ctype).component(k).SAF_mean(1:step_emulator_switch); % within the fitting range

    po_quad = polyfit(T_data, SAF_mean_data, 2); % quadratic polyfit

    SAF_mean_quad = polyval(po_quad, T_data); % evaluating the quadratic function

    % second, calculate T-averaged multi-model std SAF for the quadratic
    % segment of the multi-model mean SAF

    SAF_std_data = model_pool(pool_switch).cloud_type(ctype).component(k).SAF_std(1:step_emulator_switch); 

    SAF_std_quad = mean(SAF_std_data);

    % recording the T-fitted quadtatic mean and T-averaged std

    for j=1:step_emulator_switch

        model_pool(pool_switch).cloud_type(ctype).component(k).SAF_emulator_mean(j) = SAF_mean_quad(j); % note the shift in the index on the RHS

        model_pool(pool_switch).cloud_type(ctype).component(k).SAF_emulator_std(j) = SAF_std_quad; % constant value for all T's within the range 

    end


    %%% last emulator stretch: calculating T-averaged multi-model mean and std SAF after the switch point

    SAF_mean_data = model_pool(pool_switch).cloud_type(ctype).component(k).SAF_mean((step_emulator_switch+1):steps); 
    SAF_std_data = model_pool(pool_switch).cloud_type(ctype).component(k).SAF_std((step_emulator_switch+1):steps); 

    SAF_mean_lin = mean(SAF_mean_data);
    SAF_std_lin = mean(SAF_std_data);

    % recording the T-averaged mean and std

    for j=(step_emulator_switch+1):steps

        model_pool(pool_switch).cloud_type(ctype).component(k).SAF_emulator_mean(j) = SAF_mean_lin;

        model_pool(pool_switch).cloud_type(ctype).component(k).SAF_emulator_std(j) = SAF_std_lin;

    end


    
    % applying additional SG smoothing to the mean and std SAF (all components) 
    % in the T domain; only for the total model pool (models extending both out to 2100 and 2300)

    T_SG_order = 3; % SG polynomial SG_order in the T domain
    steps_frac_smooth = 0.1; % fraction of the total number of steps in the T domain used for the additional SG smoothing
    T_SG_framelen = 1 + 2 * floor(steps * steps_frac_smooth / 2); % SG framlength (number of steps) in the T domain; must be an ODD number. If the fraction of steps used for the smoothing is 10% of teh total, then for the total of 101 T steps T_framelen = 11 

    if strcmp(model_pool(pool_switch).label, 'pool-total') == 1

        for k=1:FSAF_components

            model_pool(pool_switch).cloud_type(ctype).component(k).SAF_mean_smooth = sgolayfilt(model_pool(pool_switch).cloud_type(ctype).component(k).SAF_mean, T_SG_order, T_SG_framelen); 

            model_pool(pool_switch).cloud_type(ctype).component(k).SAF_std_smooth = sgolayfilt(model_pool(pool_switch).cloud_type(ctype).component(k).SAF_std, T_SG_order, T_SG_framelen);  

            % make sure the smoothed std is nonegative -- set it to zero
            % after the first negative value occurs (this only happens
            % towards the end of the GMST range, where only a few models extend)
            flag=0;
            
            for j=1:steps
               
                if model_pool(pool_switch).cloud_type(ctype).component(k).SAF_std_smooth(j) < 0 && flag == 0
                                      
                    flag = 1;
                    
                end
                
                % setting std to zero for the rest of the GMST range
                if flag == 1
                   
                    model_pool(pool_switch).cloud_type(ctype).component(k).SAF_std_smooth(j) = 0;
                                      
                end
                
            end
            
        end

    end


    %%% working out the shaded areas for the mean plus minus std range (for plotting) 

    %%% use smoothed curves for the SAF component plots

    steps2 = 2*steps;
    T_linspace2 = ones(steps2,1);

    for j=1:steps2 % cycle over the double timespan (back and forth)

       if j <= steps % first half of the double timespan

           T_linspace2(j) = T_linspace(j);

           for k=1:FSAF_components

               model_pool(pool_switch).cloud_type(ctype).component(k).SAF_inBetween(j) = model_pool(pool_switch).cloud_type(ctype).component(k).SAF_mean(j) - model_pool(pool_switch).cloud_type(ctype).component(k).SAF_std(j); % mean - stdev
               model_pool(pool_switch).cloud_type(ctype).component(k).SAF_inBetween_smooth(j) = model_pool(pool_switch).cloud_type(ctype).component(k).SAF_mean_smooth(j) - model_pool(pool_switch).cloud_type(ctype).component(k).SAF_std_smooth(j); % mean - stdev
               model_pool(pool_switch).cloud_type(ctype).component(k).SAF_ECS_inBetween(j) = model_pool(pool_switch).cloud_type(ctype).component(k).SAF_ECS_average_mean - model_pool(pool_switch).cloud_type(ctype).component(k).SAF_ECS_average_std; % mean - stdev 

               if k==5 % emulator shaded area for the global component only

                   model_pool(pool_switch).cloud_type(ctype).component(k).SAF_emulator_inBetween(j) = model_pool(pool_switch).cloud_type(ctype).component(k).SAF_emulator_mean(j) - model_pool(pool_switch).cloud_type(ctype).component(k).SAF_emulator_std(j);

               end
               
           end

       elseif j >= steps+1 % second half of the double timespan

           T_linspace2(j) = T_linspace(steps2+1-j);

           for k=1:FSAF_components

               model_pool(pool_switch).cloud_type(ctype).component(k).SAF_inBetween(j) = model_pool(pool_switch).cloud_type(ctype).component(k).SAF_mean(steps2+1-j) + model_pool(pool_switch).cloud_type(ctype).component(k).SAF_std(steps2+1-j); % mean + stdev 
               model_pool(pool_switch).cloud_type(ctype).component(k).SAF_inBetween_smooth(j) = model_pool(pool_switch).cloud_type(ctype).component(k).SAF_mean_smooth(steps2+1-j) + model_pool(pool_switch).cloud_type(ctype).component(k).SAF_std_smooth(steps2+1-j); % mean + stdev 
               model_pool(pool_switch).cloud_type(ctype).component(k).SAF_ECS_inBetween(j) = model_pool(pool_switch).cloud_type(ctype).component(k).SAF_ECS_average_mean + model_pool(pool_switch).cloud_type(ctype).component(k).SAF_ECS_average_std; % mean + stdev 
           
               if k==5 % emulator shaded area for the global component only
                          
                   model_pool(pool_switch).cloud_type(ctype).component(k).SAF_emulator_inBetween(j) = model_pool(pool_switch).cloud_type(ctype).component(k).SAF_emulator_mean(steps2+1-j) + model_pool(pool_switch).cloud_type(ctype).component(k).SAF_emulator_std(steps2+1-j);
                          
               end
               
           end

       end

    end % end of the cycle over the double timespan

    
    %%% saving the emulator results for the dynamic clouds case to write
    %%% into the excel file later on
    
    if ctype == 1 % dynamic cloud 
    
        T_emulator_switch_dynamic = T_emulator_switch;
        po_quad_dynamic(1) = po_quad(1);
        po_quad_dynamic(2) = po_quad(2);
        po_quad_dynamic(3) = po_quad(3);
        SAF_std_quad_dynamic = SAF_std_quad;
        SAF_mean_lin_dynamic = SAF_mean_lin;
        SAF_std_lin_dynamic = SAF_std_lin;
    
    end
                      
                      
    %%% end of the cycle over the types of the clouds
    
end


%%%%%%%%%%%%%%%%%%           
%%%% plotting %%%%

%%% plotting the three key SAF components together: 1st = sea ice, 2nd = land snow, 3rd = other 

%%% three SAF components, dynamic clouds

fig_albedo_components_dynamic_clouds = figure('Position', get(0, 'Screensize'));
set(gcf,'color','w')


for k=1:3 % only first three components: sea ice, land snow, rest of the world
    
    subplot(1,3,k);
    set(gca,'FontSize',20)
    hold on

    l2=plot(T_linspace, model_pool(pool_switch).cloud_type(1).component(k).SAF_mean_smooth, 'r', 'LineWidth', 2); % smoothed curves
%     l5=plot(T_linspace, model_pool(pool_switch).cloud_type(2).component(k).SAF_mean_smooth, 'b', 'LineWidth', 2); % smoothed curves

    l4=plot(T_linspace, model_pool(pool_switch).cloud_type(1).component(k).SAF_ECS_average_mean * ones_vector, 'k--', 'LineWidth', 1.5); 
    
    % plotting the linear fit for the multi-model mean SAF vs T and the corresponding residue 
        
    plot(T_linspace, zeros_vector, 'k', 'LineWidth', 1); % zero AF level

    r2=fill(T_linspace2, model_pool(pool_switch).cloud_type(1).component(k).SAF_inBetween_smooth, 'r'); % smoothed curves
    set(r2,'facealpha',.2)
    set(r2,'LineStyle','none')
    
%     r5=fill(T_linspace2, model_pool(pool_switch).cloud_type(2).component(k).SAF_inBetween_smooth, 'b'); % smoothed curves
%     set(r5,'facealpha',.2)
%     set(r5,'LineStyle','none')

    hold off

    xlim([T_min T_max])
    ylim([-0.05 0.25])

    xlabel('GMST anomaly, ^{o}C')
    
    if k==1
    
        ylabel('SAF, W m^{-2} K^{-1}')
%        legend([l2 l4],{'multi-model mean','mean legacy value'},'Location','northeast','Interpreter','none')
%        legend([l2 r2 l5 r5],{'mean, dynamic cloud','+-std, dynamic cloud','mean, fixed cloud','+-std, fixed cloud'},'Location','northeast','Interpreter','none')
        legend([l2 r2 l4],{'multi-model mean','multi-model SD','mean legacy value'},'Location','northeast','Interpreter','none')

    end

%     texttitle = ['SAF, ' char(model_pool(pool_switch).cloud_type(ctype).component(k).label) ', ' char(model_pool(pool_switch).label)];
%    texttitle = ['SAF, ' char(model_pool(pool_switch).cloud_type(ctype).component(k).label)];
%    title(texttitle);

    if k==1
        
        title('a');
        
    elseif k==2
        
        title('b');
        
    elseif k==3
        
        title('c');
        
    end

end

% writing into png file

filename_output = [folder_output '/Multi-model-saf-components-Winton-' char(model_pool(pool_switch).label)];       

%F = getframe(fig_albedo_components_dynamic_clouds);
%imwrite(F.cdata, filename_output, 'png') % png copy
saveas(gcf,filename_output,'png') % png copy
saveas(gcf,filename_output,'epsc') % eps copy, with colour ON


%%% three SAF components, dynamic vs fixed clouds

%%% plotting the three key SAF components together: 1st = sea ice, 2nd = land snow, 3rd = other 

fig_albedo_components_dynamic_vs_fixed_clouds = figure('Position', get(0, 'Screensize'));
set(gcf,'color','w')


for k=1:3 % only first three components: sea ice, land snow, rest of the world
    
    subplot(1,3,k);
    set(gca,'FontSize',18)
    hold on

    l2=plot(T_linspace, model_pool(pool_switch).cloud_type(1).component(k).SAF_mean_smooth, 'r', 'LineWidth', 2); % smoothed curves
    l5=plot(T_linspace, model_pool(pool_switch).cloud_type(2).component(k).SAF_mean_smooth, 'b', 'LineWidth', 2); % smoothed curves

    %l4=plot(T_linspace, model_pool(pool_switch).cloud_type(ctype).component(k).SAF_ECS_average_mean * ones_vector, 'k--', 'LineWidth', 1.5); 
    
    % plotting the linear fit for the multi-model mean SAF vs T and the corresponding residue 
        
    plot(T_linspace, zeros_vector, 'k', 'LineWidth', 1); % zero AF level

    r2=fill(T_linspace2, model_pool(pool_switch).cloud_type(1).component(k).SAF_inBetween_smooth, 'r'); % smoothed curves
    set(r2,'facealpha',.2)
    set(r2,'LineStyle','none')
    
    r5=fill(T_linspace2, model_pool(pool_switch).cloud_type(2).component(k).SAF_inBetween_smooth, 'b'); % smoothed curves
    set(r5,'facealpha',.2)
    set(r5,'LineStyle','none')

    hold off

    xlim([T_min T_max])
    ylim([-0.05 0.25])

    xlabel('GMST anomaly, ^{o}C')
    
    if k==1
    
        ylabel('SAF, W m^{-2} K^{-1}')
%        legend([l2 l4],{'multi-model mean','mean legacy value'},'Location','northeast','Interpreter','none')
        legend([l2 r2 l5 r5],{'mean, dynamic cloud','+-SD, dynamic cloud','mean, fixed cloud','+-SD, fixed cloud'},'Location','northeast','Interpreter','none')

    end

%     texttitle = ['SAF, ' char(model_pool(pool_switch).cloud_type(ctype).component(k).label) ', ' char(model_pool(pool_switch).label)];
%    texttitle = ['SAF, ' char(model_pool(pool_switch).cloud_type(ctype).component(k).label)];
%    title(texttitle);

    if k==1
        
        title('a');
        
    elseif k==2
        
        title('b');
        
    elseif k==3
        
        title('c');
        
    end

end

% writing into png file

filename_output = [folder_output '/Multi-model-saf-components-Winton-' char(model_pool(pool_switch).label) '-dynamic-vs-fixed-clouds'];       

% F = getframe(fig_albedo_components_dynamic_vs_fixed_clouds);
% imwrite(F.cdata, filename_output, 'png')
saveas(gcf,filename_output,'png') % png copy
saveas(gcf,filename_output,'epsc') % eps copy, with colour ON


%%% plotting global SAF + emulator

fig_albedo_global = figure;
set(gcf,'color','w');

set(gca,'FontSize',14)

k=5; % global
    
hold on

l2=plot(T_linspace, model_pool(pool_switch).cloud_type(1).component(k).SAF_mean_smooth, 'r', 'LineWidth', 2);  % smoothed curves

l4=plot(T_linspace, model_pool(pool_switch).cloud_type(1).component(k).SAF_ECS_average_mean * ones_vector, 'k--', 'LineWidth', 1.5);   
        
% % emulator
% 
l6=plot(T_linspace, model_pool(pool_switch).cloud_type(1).component(k).SAF_emulator_mean, 'b', 'LineWidth', 2);

% plot(T_linspace, zeros_vector, 'k', 'LineWidth', 1); % zero AF level

r2=fill(T_linspace2, model_pool(pool_switch).cloud_type(1).component(k).SAF_inBetween_smooth, 'r');  % smoothed curves
set(r2,'facealpha',.3)
set(r2,'LineStyle','none')

r4=fill(T_linspace2, model_pool(pool_switch).cloud_type(1).component(k).SAF_ECS_inBetween, 'k');
set(r4,'facealpha',.15)
set(r4,'LineStyle','none')

r6=fill(T_linspace2, model_pool(pool_switch).cloud_type(1).component(k).SAF_emulator_inBetween, 'b');
set(r6,'facealpha',.15)
set(r6,'LineStyle','none')

hold off

xlim([T_min T_max])
ylim([0 0.6])

xlabel('GMST anomaly, ^{o}C')
ylabel('SAF, W m^{-2} K^{-1}')

legend([l2 l6 l4],{'multi-model mean','emulator mean','mean legacy value'},'Location','northeast','Interpreter','none')

%texttitle = ['SAF, ' char(model_pool(pool_switch).component(k).label) ', ' char(model_pool(pool_switch).label)];
%texttitle = ['SAF, ' char(model_pool(pool_switch).component(k).label)];

%title(texttitle);

% writing into png file

filename_output = [folder_output '/Multi-model-saf-global-Winton-' char(model_pool(pool_switch).label)];       

% F = getframe(fig_albedo_global);
% imwrite(F.cdata, filename_output, 'png')
saveas(gcf,filename_output,'png') % png copy
saveas(gcf,filename_output,'epsc') % eps copy, with colour ON


%%%%%%%%%%%%%%%%%%%%%%%%%%%%%%%%%%%%%%%%%%%%%%%%%%%%
%%%% writing the emulator parameters into Excel file

results_array_emulator = [T_emulator_switch_dynamic;...
                          po_quad_dynamic(1);...
                          po_quad_dynamic(2);...
                          po_quad_dynamic(3);...
                          SAF_std_quad_dynamic;...
                          SAF_mean_lin_dynamic;...
                          SAF_std_lin_dynamic;];
 
results_cell_emulator = num2cell(results_array_emulator);

row_header_emulator = {'T for segment switch';...
               'SAF_mean_quad_segment: T^2 coeff';...
               'SAF_mean_quad_segment: T^1 coeff';...
               'SAF_mean_quad_segment: T^0 coeff';...
               'SAF_std_quad_segment';...
               'SAF_mean_lin_segment';...
               'SAF_std_lin_segment';};

units_emulator = {'degC';...
               'W/m2/K3';...
               'W/m2/K2';...
               'W/m2/K';...
               'W/m2/K';...
               'W/m2/K';...
               'W/m2/K';};
  
           
col_header_emulator = {'parameter', 'value', 'units'};

%

output_matrix_emulator = [col_header_emulator; row_header_emulator results_cell_emulator units_emulator];     %Join cell arrays
  

% writing the cell into Excel file

filename_output = [folder_output '/Results_SAF_Winton_historical-rcp85_Emulator.xlsx'];

sheet = 'emulator';
xlswrite(filename_output, output_matrix_emulator, sheet);


%%%% writing the plotting data into Excel file (Fig 3 of the paper)

filename_output = [folder_output '/Results_SAF_Winton_historical-rcp85_Plots'];

% plot with the 3 SAF components

sheet = 'SAF_components';

output_array = zeros(steps,3*3); % 3 components, 3 data entries each (mean, std, mean of the ECS-averaged SAF)
col_labels_cell = cell(1,3*3); 

for k=1:3 % only first three components: sea ice, land snow, rest of the world
    
    col_labels_cell{1+3*(k-1)} = [model_pool(pool_switch).component(k).label ', multi-model mean'];
    col_labels_cell{2+3*(k-1)} = [model_pool(pool_switch).component(k).label ', multi-model SD'];
    col_labels_cell{3+3*(k-1)} = [model_pool(pool_switch).component(k).label ', mean legacy value'];

    for j=1:steps
    
        output_array(j,1+3*(k-1)) = model_pool(pool_switch).cloud_type(1).component(k).SAF_mean_smooth(j); 
        output_array(j,2+3*(k-1)) = model_pool(pool_switch).cloud_type(1).component(k).SAF_std_smooth(j); 
        output_array(j,3+3*(k-1)) = model_pool(pool_switch).cloud_type(1).component(k).SAF_ECS_average_mean * ones_vector(j);

    end
    
end

row_labels_cell = num2cell(transpose(T_linspace));

output_cell = num2cell(output_array);

output_matrix = [{'GMST anomaly'} col_labels_cell; row_labels_cell output_cell]; % concatenated cell

xlswrite(filename_output,output_matrix,sheet)

% plot with the global SAF component and the SAF emulator

sheet = 'SAF_global_emulator';

output_array = zeros(steps,3*2); % 3 data streams (multi-model global SAF, emulator SAF, ECS-average SAF), 2 data entries each (mean, std)
col_labels_cell = cell(1,3*2); 

k=5; % only global SAF component  

col_labels_cell{1} = [model_pool(pool_switch).component(k).label ', multi-model mean'];
col_labels_cell{2} = [model_pool(pool_switch).component(k).label ', multi-model SD'];

col_labels_cell{3} = [model_pool(pool_switch).component(k).label ', emulator mean'];
col_labels_cell{4} = [model_pool(pool_switch).component(k).label ', emulator SD'];

col_labels_cell{5} = [model_pool(pool_switch).component(k).label ', ECS-average mean'];
col_labels_cell{6} = [model_pool(pool_switch).component(k).label ', ECS-average SD'];

for j=1:steps

    output_array(j,1) = model_pool(pool_switch).cloud_type(1).component(k).SAF_mean_smooth(j); 
    output_array(j,2) = model_pool(pool_switch).cloud_type(1).component(k).SAF_std_smooth(j); 
    
    output_array(j,3) = model_pool(pool_switch).cloud_type(ctype).component(k).SAF_emulator_mean(j); 
    output_array(j,4) = model_pool(pool_switch).cloud_type(ctype).component(k).SAF_emulator_std(j);
    
    output_array(j,5) = model_pool(pool_switch).cloud_type(ctype).component(k).SAF_ECS_average_mean * ones_vector(j); 
    output_array(j,6) = model_pool(pool_switch).cloud_type(ctype).component(k).SAF_ECS_average_std * ones_vector(j);

end
   
row_labels_cell = num2cell(transpose(T_linspace));

output_cell = num2cell(output_array);

output_matrix = [{'GMST anomaly'} col_labels_cell; row_labels_cell output_cell]; % concatenated cell

xlswrite(filename_output,output_matrix,sheet)
