# Supplementary material for: Climate policy implications of nonlinear decline of Arctic land permafrost and other cryosphere elements
Source: Nat Commun. 2019 Apr 23;10:1900. doi: 10.1038/s41467-019-09863-x (PMC6478735; doi:10.1038/s41467-019-09863-x)
Supplement: Supplementary file 7 — Supplementary Software 4 [file 41467_2019_9863_MOESM7_ESM.zip]

Archive with 3 entries (3 files):
- 1_calc_daily_climatology_ERA-Interim.py
- 2_calc_daily_to_monthly_climo_data.py
- 3_reg_climo.py
