# Supplementary material for: Climate policy implications of nonlinear decline of Arctic land permafrost and other cryosphere elements
Source: Nat Commun. 2019 Apr 23;10:1900. doi: 10.1038/s41467-019-09863-x (PMC6478735; doi:10.1038/s41467-019-09863-x)
Supplement: Supplementary file 7 — Supplementary Software 4 [file 41467_2019_9863_MOESM7_ESM.zip › 1_calc_daily_climatology_ERA-Interim.py]

#!/Library/Frameworks/Python.framework/Versions/2.7/bin/python
#
# HISTORY:
# 17-May-2018 Added standard deviation,    FI
# 04-Nov-2016 'rsds' units to 'W m-2', FI
# 31-Oct-2016 Added 't2m' & 'tp' 1980-2008 climatologies, FI
# 18-Oct-2016 Fixed resulting 'pr' negative values after
#             lowess smoothin, FI
# 09-Jun-2016 Written, FI
#
# DESCRIPTION:
# Calculate daily climatology from ERA-Interim.
#
# NOTES:


######################### PACKAGES #########################

# System
import sys; sys.dont_write_bytecode = True
import os
import pdb
import glob

# Python maths and stats
import numpy                           as np
import numpy.ma                        as ma

# Data
import Scientific.IO.NetCDF            as S
import create_netcdf                   as nc
from   var_ERA_Interim_data            import *

# Utils
import leap_years                      as lp
import calc_climo                      as cl
import smooth_timeseries               as sm

###########################################################


######################### OPTIONS ##########################

# Variables (['pr','rsds','tasmax','tasmin','vpd','tas'])
varList    = ['tas']

# Climatology ('197901-200512';'198001-200812')
climo      = '197901-200512'

# Frequency ('day')
freq       = 'day'

# Paths
inPath     = "/Volumes/ICE-ARC2/data/ERA-Interim/2x2/processed"

# Noleap year calendar
nDays      = 365
ann_days   = np.arange(0,nDays,1)

# LOWESS fraction
lowess_frac = 0.1

# Units convertion
sec_per_day = 86400.

# Project
projName = 'ICE-ARC'

############################################################


####################### DEFINITIONS ########################


############################################################


#################### CLIMATOLOGIES #########################

# VARIABLES LOOP
for iVar in xrange(len(varList)):

    # Variable (to be processed)
    var_tmp = varList[iVar]

    # Outfile name
    outFile_name = \
    '%s_mean-std_day_climo_ERA-Interim_historical_r0i0p0_%s.nc'\
    % (varList[iVar],climo)

    # Paths
    inPath_tmp  = inPath + '/' + var_tmp
#    outPath_tmp = inPath + '/climatology/' + var_tmp
    outPath_tmp = '/Users/iglesias/Desktop/climatology/' + var_tmp

    # Exists outPath?
    if not os.path.exists(outPath_tmp):
        os.makedirs('%s' % (outPath_tmp))

    # Exists output?
    exists_file = os.path.isfile('%s/%s' % (outPath_tmp,outFile_name))

    # Processing
    if not exists_file:

        print 'Processing %s...' % (var_tmp)

        # iFile ATTRIBUTES
        inFile_tmp  = glob.glob('%s/*%s.nc' \
                                % (inPath_tmp,climo))[0].split('/')[-1]
        ncfile      = S.NetCDFFile('%s/%s' % (inPath_tmp, inFile_tmp), 'r')

        # Variable attributes
        var_units         = ncfile.variables['%s' % (varList[iVar])].units
        var_long_name     = ncfile.variables['%s' % (varList[iVar])].long_name
        var_missing_value = ncfile.variables['%s' % (varList[iVar])]._FillValue

        # Time attributes
        time_units     = ncfile.variables['time'].units
        time_calendar  = 'noleap'

        # Global attributes
        glob_Conventions = ncfile.Conventions
        glob_Institution = ncfile.Institution
        ncfile.close()

        # Read-in data
        eVar, eTime, eLat, eLon = ERA_sur_Dat(var_tmp,
                                              freq,
                                              res='2x2',
                                              sYr=climo.split('-')[0][:4],
                                              eYr=climo.split('-')[1][:4])

        # List of leap years
        idx_leap   = lp.noleapCal(sYr=int(climo.split('-')[0][:4]),
                                  eYr=int(climo.split('-')[1][:4]))

        # Variable to noleap calendar
        var_noleap = np.delete(eVar,idx_leap,axis=0)

        # Annual-daily climatology
        var_climo,sd_climo = cl.calc_day_climo(var_noleap,sd='yes')

        # Out variable
        var_climo_lowess = np.zeros(var_climo.shape)
        sd_climo_lowess  = np.zeros(sd_climo.shape)

        # LOWESS smoothing by grip point
        print '... lowess smoothing...'
        for iLat in xrange(len(eLat)):
            print eLat[iLat]
            for iLon in xrange(len(eLon)):
                # LOWESS variable
                var_climo_lowess[:,iLat,iLon] = \
                    sm.lowess_smoothing(var_climo[:,iLat,iLon],
                                        frac = lowess_frac)
                sd_climo_lowess[:,iLat,iLon] = \
                    sm.lowess_smoothing(sd_climo[:,iLat,iLon],
                                        frac = lowess_frac)

        # Masking invalid data for precipitation (<0.)
        if var_tmp == 'pr':
            var_climo_lowess[var_climo_lowess < 0] = 0
            sd_climo_lowess[var_climo_lowess < 0] = 0
        # 'rsds' from Jm-2 to Wm-2
        elif var_tmp == 'rsds':
            var_climo_lowess = var_climo_lowess / sec_per_day
            sd_climo_lowess  = sd_climo_lowess / sec_per_day
            var_units = 'W m-2'

        # Create netCDF file
        print '... creating netCDF file'
        nc.create_netcdf(var1=var_climo_lowess,
                         var1N=varList[iVar],var1U=var_units,
                         var1LN=var_long_name,
                         var2=sd_climo_lowess,
                         var2N='std',var2U=var_units,
                         var2LN='Std. Dev. (unbiased)',
                         times=ann_days,
                         lats=eLat,
                         lons=eLon,
                         fname=outFile_name,
                         outPath=outPath_tmp,
                         institution=glob_Institution,
                         project=projName,
                         conventions=glob_Conventions
                         )
        print '... done!'; print ''

############################################################
