# Supplementary material for: Climate policy implications of nonlinear decline of Arctic land permafrost and other cryosphere elements
Source: Nat Commun. 2019 Apr 23;10:1900. doi: 10.1038/s41467-019-09863-x (PMC6478735; doi:10.1038/s41467-019-09863-x)
Supplement: Supplementary file 7 — Supplementary Software 4 [file 41467_2019_9863_MOESM7_ESM.zip › 2_calc_daily_to_monthly_climo_data.py]

#!/Library/Frameworks/Python.framework/Versions/2.7/bin/python
"""
HISTORY:
17-May-2018 Added standard deviation,    FI
05-Sep-2016 Written, FI

DESCRIPTION:
Calculate climatology monthly mean from
daily climo. data for ERA-Interim.

NOTES:
Variables: 'vpd','tasmax','tasmin','rsds','pr','tas' (not 'sic')

"""


######################### PACKAGES #########################

# System
import sys; sys.dont_write_bytecode = True
import os, traceback, optparse
import time
import re
import ftplib
import glob
import pdb

# Python maths and stats
import numpy                            as np
import numpy.ma                         as ma

# Analysis setting

# Data
import Scientific.IO.NetCDF             as S
import create_netcdf                    as nc

############################################################


######################### OPTIONS ##########################

# PATHS
cwdPath = os.getcwd()
tmpPath = '/Users/iglesias/ferret/tmp'
#inPath  = '/Volumes/ICE-ARC2/data/ERA-Interim/2x2/processed/climatology'
inPath  = '/Users/iglesias/Desktop/climatology'

# VARIABLES ['vpd','tasmax','tasmin','rsds','pr','tas']
varList = ['tas']

# Months
months_to_str = {1:'Jan',2:'Feb',3:'Mar',4:'Apr',5:'May',6:'Jun',
                 7:'Jul',8:'Aug',9:'Sep',10:'Oct',11:'Nov',12:'Dec'}

# Noleap year calendar for climatology
months_len = {1:31,2:28,3:31,4:30,5:31,6:30,
              7:31,8:31,9:30,10:31,11:30,12:31}
n_days_year= 365
nYears     = 94                         # 2006-2099
n_months   = np.arange(1,13,1)
time_axis  = np.zeros(n_months.shape)   # Time axis values
for iMon in xrange(len(n_months)):
    if iMon == 0:
        time_axis[iMon] = 0.
    else:        
        time_axis[iMon] = time_axis[iMon-1]+months_len[iMon]

## SCRIPTS
#
# Version
vScript = '(written): 1.0'
# Name
nScript = '6_calc_daily_to_monthly_climo_data.py'

## PROJECT
projName = 'ICE-ARC'

# netCDF convention
glob_Conventions = 'CF-1.6'

############################################################


######################## DEFINITIONS #######################

def calc_monthly_mean(variable):

    '''
    Calculate monthly-mean from daily data (noleap calendar)
    '''

    # Monthly-mean zero array
    monthly_mean_tmp = ma.zeros([len(n_months),len(inLat_tmp),len(inLon_tmp)])

    mCount    = 0    # month count (i.e. 0-1127)
    mTotCount = 0    # Month total count
    # Loop through months (i.e. 1-12)
    for iMonth in n_months:
        monthly_mean_tmp[mCount,:,:] = ma.mean(\
            variable[mTotCount:mTotCount+months_len[iMonth]],axis=0)

        # Counting
        mCount    += 1
        mTotCount += months_len[iMonth]

    # Return
    return monthly_mean_tmp
    

def calc_noleap_time_axis():

    '''
    Returns time axis for monthly-noleap data.
    '''

    # Monthly-mean zero array
    time_tmp  = np.zeros(len(n_months),'i')

    mCount    = 0    # month count (i.e. 0-11)
    mTotCount = 0    # Month total count
    # Loop through months (i.e. 1-12)
    for iMonth in n_months:
        time_tmp[mCount] = mTotCount+15 # Half of the month

        # Counting
        mCount    += 1
        mTotCount += months_len[iMonth]

    # Return
    return time_tmp


############################################################


####################### PROCESSING #########################

print '------------------------------------------------------'
print 'Calc. monthly-mean climo from daily-climo data for ERA-Interim'
print '------------------------------------------------------'
print ''

# Clean-up tmpPath
os.popen("rm -rf %s/*" % (tmpPath))

# VARIABLES
for iVar in xrange(len(varList)):

    # Variable to be processed
    var_tmp = varList[iVar]

    print 'Processing',var_tmp;print ''

    # Frequency for naming purposes (Amon or OImon)
    freq_tmp = ['OImon','Amon'][var_tmp != 'sic']

    # outFile
    outFile_tmp = \
        '%s_mean-std_%s_climo_ERA-Interim_historical_r0i0p0_197901-200512.nc'\
        % (var_tmp,freq_tmp)

    # Full inPath & outPath (to be processed)
    inPath_tmp  = inPath+'/'+var_tmp

    # outFile exists?
    if not os.path.isfile(inPath_tmp+'/'+outFile_tmp):

        # daily-climo. file name
        inFile = glob.glob(inPath_tmp+'/*day*')[0].split('/')[-1]

        # Read unbiased-daily file
        print '... reading', inFile
        ncfile = S.NetCDFFile('%s/%s' % (inPath_tmp,inFile))
        var_day_tmp        = ncfile.variables[var_tmp].getValue()
        std_day_tmp        = ncfile.variables['std'].getValue()
        inLat_tmp          = ncfile.variables['lat'].getValue()
        inLon_tmp          = ncfile.variables['lon'].getValue()
        vUnits_tmp         = ncfile.variables[var_tmp].units
        vLong_name_tmp     = ncfile.variables[var_tmp].long_name
        tUnits             = ncfile.variables['time'].units
        ncfile.close()

        # Mask missing data - daily variable
        var_day_tmp   = ma.masked_greater_equal(var_day_tmp,1e20)
        var_day_tmp   = ma.masked_less_equal(var_day_tmp,-1e20)
        std_day_tmp   = ma.masked_greater_equal(std_day_tmp,1e20)
        std_day_tmp   = ma.masked_less_equal(std_day_tmp,-1e20)

        # Unbiased-monthly mean
        print '... calculating monthly mean...'
        var_mon_tmp   = calc_monthly_mean(var_day_tmp)
        std_mon_tmp   = calc_monthly_mean(std_day_tmp)

        # Create netCDF file
        nc.create_netcdf(var1=var_mon_tmp,
                         var1N=var_tmp,var1U=vUnits_tmp,
                         var1LN=vLong_name_tmp,
                         var2=std_mon_tmp,
                         var2N='std',var2U=vUnits_tmp,
                         var2LN='Std. Dev. (unbiased)',
                         times=calc_noleap_time_axis(),
                         tU=tUnits,
                         lats=inLat_tmp,
                         lons=inLon_tmp,
                         fname=outFile_tmp,
                         outPath=inPath_tmp,
                         project=projName,
                         conventions=glob_Conventions
                         )

        print ''

    else:
        print 'output exists, skipping...'

# Printing between variables
print ''

# Clean-up tmpPath
os.popen("rm -rf %s/*" % (tmpPath))

print ''
print 'Finished monthly-mean climo from daily-climo data for ERA-Interim'
print '------------------------------------------------------'

############################################################
