# Supplementary material for: Climate policy implications of nonlinear decline of Arctic land permafrost and other cryosphere elements
Source: Nat Commun. 2019 Apr 23;10:1900. doi: 10.1038/s41467-019-09863-x (PMC6478735; doi:10.1038/s41467-019-09863-x)
Supplement: Supplementary file 7 — Supplementary Software 4 [file 41467_2019_9863_MOESM7_ESM.zip › 3_reg_climo.py]

#!/Library/Frameworks/Python.framework/Versions/2.7/bin/python
"""
HISTORY:
22-May-2018 Regional average weighted by population,        FI
17-May-2018 Written,                                        FI

DESCRIPTION:
Calculate climatologies by region (PAGE regions).

NOTES:

"""


######################### PACKAGES #########################

# System
import sys; sys.dont_write_bytecode = True
import os, glob, pdb

# Python maths and stats
import numpy                                          as np
import numpy.ma                                       as ma

# Analysis setting

# Data
import Scientific.IO.NetCDF                           as S

# Plotting

# Utils
import get_latitude_weights                           as wgt
from xlwt                                  import Workbook
from xlrd                    import open_workbook,cellname

############################################################


######################### OPTIONS ##########################

# Climatology ('197901-200512';'198001-200812')
climo        = '197901-200512'

# Frequency ('day';'Amon')
freq         = 'day'

# REGIONS ('EU','EE','US','CA','IA','AF','LA','OT')
regions   = ['EU','EE','US','CA','IA','AF','LA','OT']

# Population weighted year
pop_year  = '2010'

# Noleap year calendar
nDays        = 365
nMonths      = 12
nTimes       = [nMonths,nDays][freq=='day']
ann_days     = np.arange(0,nDays,1)
n_months     = np.arange(1,13,1)
time_lenght  = [nMonths,nDays][freq == 'day']

# PATHS
scriptPath   = os.getcwd()
home         = os.popen("echo $HOME").readlines()[0][:-1]
masks_inPath = '/Volumes/ICE-ARC2/data/masks'
dataPath     = '/Volumes/ICE-ARC2/data/ERA-Interim/2x2/\
processed/climatology/tas'
popPath      = '/Volumes/ICE-ARC2/data/population/processed/\
gpw-v4-population-count-rev10_totpop_1_deg'

# outFile
outFile = 'tas_pop-weighted-yr%s_ERA-Interim_PAGE-reg_%s-climo_\
lowess-smoothing_%s.xls' \
          % (pop_year,freq,climo)

# Labels
dataLab = ['12m; TS (K)','365d; TS (K)'][freq == 'day']

## SCRIPT
#
# Version
vScript = '(written): 1.0'
# Name
nScript = '3_reg_climo.py'

############################################################


######################## DEFINITIONS #######################


############################################################


####################### PROCESSING #########################

print '------------------------------------------------------'
print '     Calc. PAGE regions climo from ERA-Interim'
print '------------------------------------------------------'
print ''

# outFile exists?
if not os.path.isfile(scriptPath+'/'+outFile):

    print 'Processing...'

    # OutVars
    var_dic = {'EU':np.zeros(time_lenght),
               'EE':np.zeros(time_lenght),
               'US':np.zeros(time_lenght),
               'CA':np.zeros(time_lenght),
               'IA':np.zeros(time_lenght),
               'AF':np.zeros(time_lenght),
               'LA':np.zeros(time_lenght),
               'OT':np.zeros(time_lenght)}
    std_dic = {'EU':np.zeros(time_lenght),
               'EE':np.zeros(time_lenght),
               'US':np.zeros(time_lenght),
               'CA':np.zeros(time_lenght),
               'IA':np.zeros(time_lenght),
               'AF':np.zeros(time_lenght),
               'LA':np.zeros(time_lenght),
               'OT':np.zeros(time_lenght)}

    ## ERA-INTERIM
    #
    # climo. file name
    inFile = glob.glob(dataPath+'/tas_mean-std_%s*'%(freq))[0].split('/')[-1]

    # Read-in ERA-Interim file
    print '... reading', inFile
    ncfile = S.NetCDFFile('%s/%s' % (dataPath,inFile))
    var            = ncfile.variables['tas'].getValue()
    std            = ncfile.variables['std'].getValue()
    inLat          = ncfile.variables['lat'].getValue()
    inLon          = ncfile.variables['lon'].getValue()
    vUnits         = ncfile.variables['tas'].units
    vLong_name     = ncfile.variables['tas'].long_name
    tUnits         = ncfile.variables['time'].units
    ncfile.close()
#    lat_weights    = wgt.get_weights(inLat) # Latitudinal weights

    ## Read-in population (count) file
    #
    popFile = glob.glob(popPath+'/*2_deg*%s*' % (pop_year))[0].split('/')[-1]
    ncfile  = S.NetCDFFile('%s/%s' % (popPath,popFile))
    pop     = ncfile.variables['pop'].getValue()
    ncfile.close()

    ## REGIONS (loop)
    #
    for iReg in xrange(len(regions)):

        # Region to be processed
        reg = regions[iReg]
        print reg
    
        # REGION MASK (0s or 1s: 1s for the region)
        ncfile = S.NetCDFFile(masks_inPath+'/%s_mask_2x2.nc' % (reg))
        mask   = ncfile.variables['%s_mask' % (reg.lower())].getValue()
        ncfile.close()

        # Mask pop
        pop_ma       = ma.masked_equal(pop[:]*mask,0)
        pop_sum      = np.sum(pop_ma)
        pop_weight   = pop_ma / pop_sum

        # Mask & regional mean
        var_ma       = ma.masked_equal(var[:]*mask,0)
        std_ma       = ma.masked_equal(std[:]*mask,0)
        var_weighted = np.zeros(nDays)
        std_weighted = np.zeros(nDays)
        for iTime in xrange(nTimes):
            var_weighted[iTime] = ma.average(var_ma[iTime],weights=pop_weight)
            std_weighted[iTime] = ma.average(std_ma[iTime],weights=pop_weight)

        # Save weighted variable
        var_dic[reg] = var_weighted
        std_dic[reg] = std_weighted


    ## Create an excel
    #
    book = Workbook()

    # Create a sheet
    sheet = book.add_sheet('%s' % (freq))

    # Cols metedata (row,col,data)
    sheet.write(0,0,dataLab)

    # Time axis
    for i in xrange(time_lenght):
        if   i+1 <= [1,31][freq == 'day']:
            mon = 'Jan'; day_mon_ct = 0
        elif i+1 <= [2,59][freq == 'day']:
            mon = 'Feb'; day_mon_ct = 31
        elif i+1 <= [3,90][freq == 'day']:
            mon = 'Mar'; day_mon_ct = 59
        elif i+1 <= [4,120][freq == 'day']:
            mon = 'Apr'; day_mon_ct = 90
        elif i+1 <= [5,151][freq == 'day']:
            mon = 'May'; day_mon_ct = 120
        elif i+1 <= [6,181][freq == 'day']:
            mon = 'Jun'; day_mon_ct = 151
        elif i+1 <= [7,212][freq == 'day']:
            mon = 'Jul'; day_mon_ct = 181
        elif i+1 <= [8,243][freq == 'day']:
            mon = 'Aug'; day_mon_ct = 212
        elif i+1 <= [9,273][freq == 'day']:
            mon = 'Sep'; day_mon_ct = 243
        elif i+1 <= [10,304][freq == 'day']:
            mon = 'Oct'; day_mon_ct = 273
        elif i+1 <= [11,334][freq == 'day']:
            mon = 'Nov'; day_mon_ct = 304
        else:
            mon = 'Dec'; day_mon_ct = 334
        if freq == 'day':
            sheet.write(i+2,0,str(i+1 - day_mon_ct)+'-'+mon+' ('+str(i+1)+')')
        elif freq == 'Amon':
            sheet.write(i+2,0,mon+' ('+str(i+1)+')')
    
    reg_ct = 1; std_ct = 2
    for iReg in xrange(len(regions)):
        reg = regions[iReg]
        # Labels
        sheet.write(0,reg_ct,regions[iReg])
        sheet.write(1,reg_ct,'mean')
        sheet.write(1,std_ct,'std')
        # Climatology
        for i in xrange(time_lenght):
            sheet.write(i+2,reg_ct,var_dic[reg][i])
            sheet.write(i+2,std_ct,std_dic[reg][i])
        # Count
        reg_ct += 2; std_ct += 2

    # Save 
    book.save(scriptPath+'/'+outFile)

############################################################


else:
    print 'output exists, skipping...'


print ''
print '  Finished Calc. PAGE regions climo from ERA-Interim'
print '------------------------------------------------------'

############################################################
