# Supplementary material for: Climate policy implications of nonlinear decline of Arctic land permafrost and other cryosphere elements
Source: Nat Commun. 2019 Apr 23;10:1900. doi: 10.1038/s41467-019-09863-x (PMC6478735; doi:10.1038/s41467-019-09863-x)
Supplement: Supplementary file 8 — Supplementary Software 5 [file 41467_2019_9863_MOESM8_ESM.zip › af_timeseries_data.py]

#!/Library/Frameworks/Python.framework/Versions/2.7/bin/python
"""
HISTORY:
20-Sep-2016 version 3.0: Using own CMIP5 models' data
            -i.e. not bias corrected-, FI
14-Sep-2016 version 2.1: All RCPs, FI
13-Sep-2016 version 2.0: AF for multi-model mean 30-yr moving average), FI
02-Sep-2016 Written, FI

DESCRIPTION:
Investigating the amplification factor for CMIP5 models.
Analysis: RCP - All PAGE regions

PROJECT:
ICE-ARC

NOTES:
This script deals with data processing.

"""


######################### PACKAGES #########################

# System
import sys; sys.dont_write_bytecode = True
import os, traceback, optparse
import time
import re
import glob
import pdb

# Python maths and stats
import numpy                            as np
import numpy.ma                         as ma
import scipy.stats                      as st
from xlwt                               import Workbook
from xlrd                               import open_workbook,cellname

# Analysis setting
from   af_timeseries_opt                import *

# Data
import Scientific.IO.NetCDF             as S

# Plotting
import matplotlib.pyplot                as plt

# Utils
import calc_pdf                         as pdf
import calc_subsample_mean              as csm
import smooth_timeseries                as sm
import get_latitude_weights             as wgt

############################################################


######################### OPTIONS ##########################

# PATHS
cwdPath      = os.getcwd()
masks_inPath = "/Volumes/ICE-ARC2/data/masks"
cmip5_inPath = "/Volumes/ICE-ARC2/data/CMIP5/processed"

# TIME AXIS
nMonths   = 12   # Num. months per year
nYears    = 95   # 2006-2100 (RCPs)
nDec      = 9    # 2010s-2090s

# MODELS' DIMENSIONS
mLenght   = nYears * nMonths
aLenght   = nYears
latLenght = 96   # SPARC common grid
lonLenght = 144  # SPARC common grid

# TIME-SERIES (for indexing)
time_series_yr = np.arange(2006,2101,1)

# Plotting index
#sYr_ts_idx     = [i for i in xrange(len(time_series_yr))\
#                  if time_series_yr[i] == sYr_ts][0]

############################################################


######################## DEFINITIONS #######################

def calc_anom(cmip5_var,preI_mean):

    '''
    Takes two arrays (cmip5 time:34310 & ERA-Interim time: 365)
    Returns cmip5 variable anomaly against ERA-Interim climo.
    (1979-2005)
    '''

    # Anomaly zero array
    anom_tmp = np.zeros(cmip5_var.shape)

    # Anomaly for each year
    sYr = 0; eYr = nYears
    for iYear in xrange(nYears):
        anom_tmp[iYear] = cmip5_var[iYear] - preI_mean
        sYr += 1; eYr += 1

    # Return
    return anom_tmp

############################################################


####################### PROCESSING #########################

print '------------------------------------------------------'
print 'Analysing the Amplification Factor for CMIP5 data'
print '------------------------------------------------------'
print ''

## SCENARIOS (loop)
#
models_dic = {'rcp26':[],'rcp45':[],
              'rcp60':[],'rcp85':[]}
for iSce in xrange(len(CMIP5_sce)):
    
    # Scenario to be processed
    sce_tmp = CMIP5_sce[iSce]

    # MODELS (to be processed)
    models = os.listdir(cmip5_inPath+'/'+sce_tmp+'/'+CMIP5_var)

    # Models with issues
    exclud_mod = ['MIROC4h','CanCM4','GFDL-CM2p1',
                  'HadCM3','FIO-ESM','CESM1-WACCM',
                  'GFDL-CM3','GFDL-ESM2G','GFDL-ESM2M',
                  'HadGEM2-AO', 'HadGEM2-CC', 'HadGEM2-ES']
    for iMod in xrange(len(exclud_mod)):
        if exclud_mod[iMod] in models:
            models.remove(exclud_mod[iMod])

    # Fill-in models into dic
    models_dic[sce_tmp] = models
# TESTING
#models = ['bcc-csm1-1', 'bcc-csm1-1-m', 'BNU-ESM', 'CCSM4',
#          'CESM1-CAM5', 'CNRM-CM5', 'CSIRO-Mk3-6-0',
#          'EC-EARTH', 'FGOALS-g2', 'GFDL-ESM2G', 'HadGEM2-ES',
#          'IPSL-CM5A-LR', 'IPSL-CM5A-MR', 'MIROC-ESM',
#          'MIROC-ESM-CHEM', 'MIROC5', 'MPI-ESM-LR', 'MPI-ESM-MR',
#          'MRI-CGCM3', 'NorESM1-M']

#diff_mod = [models_dic['rcp85'][i] for i in xrange(len(models_dic['rcp85']))\
#            if models_dic['rcp85'][i] not in models_dic['rcp45']]
#models_dic['rcp85'] = diff_mod

#models_dic['rcp26'] = ['CCSM4']
#models_dic['rcp45'] = ['CCSM4']
#models_dic['rcp60'] = ['bcc-csm1-1']
#models_dic['rcp85'] = ['CCSM4','MIROC-ESM-CHEM']


print 'Processing CMIP5 data...'; print ''


## SCENARIOS (loop)
#
for iSce in xrange(len(CMIP5_sce)):

    # Scenario to be processed
    sce_tmp = CMIP5_sce[iSce]

    print sce_tmp

    # MODELS TO BE PROCESSED
    models = models_dic[sce_tmp]  # Models to be processed

    ## VARIABLES
    #
    # AMPLIFICATION FACTOR (AF) VARIABLES
    # AF-Regions: Models' Annual Time-series
    globals()['af_%s_ann_reg_ts' % (sce_tmp)] = \
        ma.zeros([len(regions),len(models),aLenght])
    # e.g. af_rcp26_ann_reg_ts

    # AF-Regions: Models' Dec. Time-series
    globals()['af_%s_dec_reg_ts' % (sce_tmp)] = \
        ma.zeros([len(regions),len(models),aLenght])
    # e.g. af_rcp26_dec_reg_ts

    # AF-Regions: Multi-model Annual Time-series
    globals()['af_%s_ann_mmm_reg_ts' % (sce_tmp)] = \
        ma.zeros([len(regions),aLenght])
    # e.g. af_rcp26_ann_mmm_reg_ts
    # AF-Regions-Std.dev: Multi-model Annual Time-series
    globals()['af_%s_ann_mmm_reg_sd_ts' % (sce_tmp)] = \
        ma.zeros([len(regions),aLenght])
    # e.g. af_rcp26_ann_mmm_reg_sd_ts

    # AF-Regions: Multi-model Dec. Time-series
    globals()['af_%s_dec_mmm_reg_ts' % (sce_tmp)] = \
        ma.zeros([len(regions),aLenght])
    # e.g. af_rcp26_dec_mmm_reg_ts
    # AF-Regions-Std.dev: Multi-model Dec. Time-series
    globals()['af_%s_dec_mmm_reg_sd_ts' % (sce_tmp)] = \
        ma.zeros([len(regions),aLenght])
    # e.g. af_rcp26_dec_mmm_reg_sd_ts
    
    # AF-Regions: Multi-model Dec. Boxplot
    globals()['af_%s_dec_reg_mean_box' % (sce_tmp)] = \
        ma.zeros([len(regions),len(models)])
    # e.g. af_rcp26_dec_reg_mean_box

    # AF: Multi-model Mean Boxplot - Metrics
    globals()['af_%s_ann_mmm_reg_mean_box_mean' % (sce_tmp)] = \
        np.zeros([len(regions)])
    # e.g. af_rcp26_ann_mmm_reg_mean_box_mean

    globals()['af_%s_ann_mmm_reg_mean_box_median' % (sce_tmp)] = \
        np.zeros([len(regions)])
    # e.g. af_rcp26_ann_mmm_reg_mean_box_median

    globals()['af_%s_ann_mmm_reg_mean_box_std' % (sce_tmp)] = \
        np.zeros([len(regions)])
    # e.g. af_rcp26_ann_mmm_reg_mean_box_std

    globals()['af_%s_ann_mmm_reg_mean_box_wiskers' % (sce_tmp)] = \
        np.zeros([len(regions),2])
    # e.g. af_rcp26_ann_mmm_reg_mean_box_wiskers


    ## MODELS (loop)
    #
    for iMod in xrange(len(models)):

        # Model to be processed
        model_tmp = models[iMod]

        print '... processing %s (%s of %s)...' \
              % (model_tmp,iMod+1,len(models))

        # Model's simID
        simID_tmp = os.listdir(cmip5_inPath+'/'+sce_tmp+\
                               '/'+CMIP5_var+'/'+model_tmp)[0]

        ## HISTORICAL (data)
        #
        # Model's inPath
        modPath_tmp = cmip5_inPath+'/historical/'\
                      +CMIP5_var+'/'+model_tmp+'/'+simID_tmp
        # Model's file name
        modName_tmp = os.listdir(modPath_tmp)[0]
        # Read-in historical data
        ncfile         = S.NetCDFFile(modPath_tmp+'/'+modName_tmp)
        var_hist_tmp   = ncfile.variables[CMIP5_var].getValue()
        ncfile.close()

        # Masking invalid-missing data
        var_hist_tmp = ma.masked_greater(var_hist_tmp, 1e20)
        var_hist_tmp = ma.masked_less(var_hist_tmp, -1e20)

        # Historical annual mean
        var_hist_ann_tmp = csm.subsample_axis_ma_mean(var_hist_tmp,nMonths)
        # Calculate pre-industrial mean (first 50-yrs)
        var_hist_preI_mean_tmp = np.mean(var_hist_ann_tmp[:preI_per],axis=0)


        ## RCP (data)
        #

        # Model's inPath
        modPath_tmp = cmip5_inPath+'/'+sce_tmp+'/'\
                      +CMIP5_var+'/'+model_tmp+'/'+simID_tmp

        # Model's file name
        modName_tmp = os.listdir(modPath_tmp)[0]

        # Read-in model's variable
        ncfile    = S.NetCDFFile(modPath_tmp+'/'+modName_tmp)
        var_tmp   = ncfile.variables[CMIP5_var].getValue()
        if iSce == 0 and iMod == 0:
            # LATITUDINAL WEIGHTS
            inLat_tmp = ncfile.variables['lat'].getValue()
            lat_weights  = wgt.get_weights(inLat_tmp)
        ncfile.close()

        # Masking invalid-missing data
        var_tmp = ma.masked_greater(var_tmp, 1e20)
        var_tmp = ma.masked_less(var_tmp, -1e20)

        # RCP annual mean
        var_ann_tmp = csm.subsample_axis_ma_mean(var_tmp,nMonths)

        # RCP annual mean anomaly
        anom_ann_tmp = calc_anom(var_ann_tmp, var_hist_preI_mean_tmp)

        # RCP annual mean anomaly: Global
        zm_mod_tmp        = ma.mean(anom_ann_tmp,axis=2)
        anom_glob_ann_tmp = ma.average(zm_mod_tmp,axis=1,
                                       weights=lat_weights)

        # RCP smooth (i.e. 30-yrs) mean anomaly: Global
        anom_glob_dec_tmp = sm.smooth(anom_glob_ann_tmp,avg)
        anom_glob_dec_tmp = ma.masked_invalid(anom_glob_dec_tmp)


        ## REGIONS (loop)
        #
        for iReg in xrange(len(regions)):

            # Region to be processed
            reg_tmp = regions[iReg]
    
#            print reg_tmp, 'region'
    
            # REGION MASK (0s or 1s: 1s for the region)
            ncfile   = S.NetCDFFile(masks_inPath+'/%s_mask_SPARC-grid.nc'\
                                    % (reg_tmp))
            mask_tmp = ncfile.variables['%s_mask'\
                                        % (reg_tmp.lower())].getValue()
            ncfile.close()

            # RCP annual mean anomaly: Region
            anom_reg_ann_tmp = ma.masked_equal(anom_ann_tmp[:]*mask_tmp,0)
            anom_reg_ann_tmp = ma.mean(anom_reg_ann_tmp,axis=2)
            anom_reg_ann_tmp = ma.average(anom_reg_ann_tmp,
                                          axis=1,weights=lat_weights)

            # RCP smooth (i.e. 30-yrs) mean anomaly: Region
            anom_reg_dec_tmp = sm.smooth(anom_reg_ann_tmp,avg)
            anom_reg_dec_tmp = ma.masked_invalid(anom_reg_dec_tmp)

            # AF-Regions: Models' Annual Time-series
            globals()['af_%s_ann_reg_ts' % (sce_tmp)][iReg,iMod] = \
                anom_reg_ann_tmp / anom_glob_ann_tmp
            # e.g. af_rcp26_ann_reg_ts

            # AF-Regions: Models' Dec. Time-series
            globals()['af_%s_dec_reg_ts' % (sce_tmp)][iReg,iMod] = \
                anom_reg_dec_tmp / anom_glob_dec_tmp
            # e.g. af_rcp26_dec_reg_ts

            # AF-Regions: Multi-model Dec. Boxplot
            globals()['af_%s_dec_reg_mean_box' % (sce_tmp)][iReg,iMod] = \
                ma.mean(globals()['af_%s_dec_reg_ts' % (sce_tmp)][iReg,iMod])
            # e.g. af_rcp26_dec_mmm_reg_mean_box

#            pdb.set_trace()

    # Scenario separation
    print ''


    ## MULTI-MODEL MEAN & STANDARD DEVIATION
    #

    # REGIONS (loop)
    for iReg in xrange(len(regions)):

        # AF-Regions: Multi-model Annual Time-series
        globals()['af_%s_ann_mmm_reg_ts' % (sce_tmp)][iReg] = \
        ma.mean(globals()['af_%s_ann_reg_ts' % (sce_tmp)][iReg],axis=0)
        # e.g. af_rcp26_ann_mmm_reg_ts
        # AF-Regions-Std.dev: Multi-model Annual Time-series
        globals()['af_%s_ann_mmm_reg_sd_ts' % (sce_tmp)][iReg] = \
        ma.std(globals()['af_%s_ann_reg_ts' % (sce_tmp)][iReg],axis=0)
        # e.g. af_rcp26_ann_mmm_reg_sd_ts

        # AF-Regions: Multi-model Dec. Time-series
        globals()['af_%s_dec_mmm_reg_ts' % (sce_tmp)][iReg] = \
        ma.mean(globals()['af_%s_dec_reg_ts' % (sce_tmp)][iReg],axis=0)
        # e.g. af_rcp26_dec_mmm_reg_ts
        # AF-Regions-Std.dev: Multi-model Dec. Time-series
        globals()['af_%s_dec_mmm_reg_sd_ts' % (sce_tmp)][iReg] = \
        ma.std(globals()['af_%s_dec_reg_ts' % (sce_tmp)][iReg],axis=0)
        # e.g. af_rcp26_dec_mmm_reg_sd_ts


## MULTI-MODEL-SCENARIO MEAN (not including RCP60)
#
af_rcps_avg_mmm_reg_mean_box = np.zeros(\
    [len(regions),
     len(models_dic['rcp26'])+\
     len(models_dic['rcp45'])+\
     len(models_dic['rcp85'])])
for iReg in xrange(len(regions)):
    
    # All scenarios array
    af_tmp = np.concatenate([af_rcp26_dec_reg_mean_box[iReg],
                             af_rcp45_dec_reg_mean_box[iReg],
                             af_rcp85_dec_reg_mean_box[iReg]])
     
    # Multi-model-scenario: array
    af_rcps_avg_mmm_reg_mean_box[iReg,:] = af_tmp


############################################################


####################### EXCEL OUTPUT #######################

if 'metrics' in output:

    '''
    Note it will be filled-in on *.plot (bloxplot)
    '''

    # Create an excel
    book = Workbook()

    # Scenarios (loop)
    for iSce in xrange(len(CMIP5_sce)+1):

        # Scenario to be processed
        if iSce < len(CMIP5_sce):
            sce_tmp = CMIP5_sce[iSce]
            models = models_dic[sce_tmp]
        else:
            sce_tmp = CMIP5_sces

        # Create a sheet
        globals()['sheet%s'%(iSce+1)] = book.add_sheet(sce_tmp)

        # Cols metedata (row,col,data)
        globals()['sheet%s'%(iSce+1)].write(0,0,'')
        for iReg in xrange(len(regions)):
            globals()['sheet%s'%(iSce+1)].write(0,iReg+1,regions[iReg])

        # Rows metadata (row,col,data)
        globals()['sheet%s'%(iSce+1)].write(1,0,'mean')
        globals()['sheet%s'%(iSce+1)].write(2,0,'median')
        globals()['sheet%s'%(iSce+1)].write(3,0,'std')
        globals()['sheet%s'%(iSce+1)].write(4,0,'wisker-low')
        globals()['sheet%s'%(iSce+1)].write(5,0,'wisker-high')

        # CMIP5 models
        # Scenario to be processed
        if iSce < len(CMIP5_sce):
            globals()['sheet%s'%(iSce+1)].write(0,iReg+2,'Models')
            for iMod in xrange(len(models)):
                globals()['sheet%s'%(iSce+1)].write(iMod+1,iReg+2,models[iMod])

    # Save 
    book.save(cwdPath+'/AF-metrics_CMIP5_RCPs.xls')

############################################################
