# Supplementary material for: Climate policy implications of nonlinear decline of Arctic land permafrost and other cryosphere elements
Source: Nat Commun. 2019 Apr 23;10:1900. doi: 10.1038/s41467-019-09863-x (PMC6478735; doi:10.1038/s41467-019-09863-x)
Supplement: Supplementary file 9 — Supplementary Data 1 [file 41467_2019_9863_MOESM9_ESM.zip › PAGE-ICE Results.xlsx]

## Sheet: Setup
Timespan		2020	2030	2040	2050	2075	2100	2150	2200	2250	2300
Scenarios:
Name	Number
Zero Emissions	1
1.5degC	2
2degC	3
2.5degC	4
NDCs	5
NDCs Partial	6
BAU	7
PCF = permafrost carbon feedback
LSM models used for the PCF emulator: SiBCASA and JULES
SAF = surface albedo feedback
Domain in the SAF emulator: global
NOTE: most of the nonlinear behaviour is due to the Arcitc sea ice and land snow components

## Sheet: Zero Emissions PCF + Burke
Date of the computations:	2018-12-17		PAGE-ICE version:		6.20		Developed on:		15/12/2018
Scenario = {Zero Emissions & SSP1}, Experiment = {Nonlinear PCF}, Economic Impacts = {Burke, Pulled, Lag=1, Consum-Only}
Sensitivity results
RF in 2100	RF A	RF B	RF A-B		Relative change
5th precentile	1.18458	1.11859	0.0436866	W/m2			0.05
25th precentile	1.33545	1.25856	0.0638596	W/m2			0.25
median	1.42902	1.34333	0.0824509	W/m2			0.5
75th precentile	1.5123	1.41676	0.105532	W/m2			0.75
95th percentile	1.61901	1.50366	0.148497	W/m2			0.95
mean	1.41947	1.33204	0.0874352	W/m2	0.0656401
Temp. in 2100	GMST A	GMST B	GMST A-B
5th precentile	0.620338	0.598098	0.0195173	degC
25th precentile	0.861879	0.823657	0.0355345	degC
median	1.06407	1.00961	0.0520084	degC
75th precentile	1.29035	1.21672	0.0734943	degC
95th percentile	1.64237	1.53913	0.114341	degC
mean	1.08866	1.03113	0.0575212	degC	0.0557844
SLR in 2100	SLR A	SLR B	SLR A-B
5th precentile	0.501446	0.496336	0.00382468	m
25th precentile	0.625714	0.617444	0.00727922	m
median	0.741665	0.729752	0.0112048	m
75th precentile	0.888107	0.871507	0.0169231	m
95th percentile	1.16575	1.14021	0.0293324	m
mean	0.775843	0.762627	0.0132166	m	0.0173304
Total effect NPV	Effect A	Effect B	Effect A-B
5th precentile	608.949	599.878	2.09879	$trillion
25th precentile	847.55	835.558	4.73467	$trillion
median	1096.8	1081.88	8.44092	$trillion
75th precentile	1467.43	1452.96	15.4199	$trillion
95th percentile	2510.75	2499.5	38.0222	$trillion
mean	1302.22	1289.01	13.2116	$trillion	0.0102494
mean's MC 90% CI lower bound			13.1121	$trillion
mean's MC 90% CI upper bound			13.311	$trillion
mean's MC 90% Confidence Range relative to the mean			0.015052
SCCO2 in 2020
5th precentile			0	$(2015) per tonCO2
25th precentile			0	$(2015) per tonCO2
median			0	$(2015) per tonCO2
75th precentile			0	$(2015) per tonCO2
95th percentile			0	$(2015) per tonCO2
mean			0	$(2015) per tonCO2
mean's MC 90% CI lower bound			0	$(2015) per tonCO2
mean's MC 90% CI upper bound			0	$(2015) per tonCO2
mean's MC 90% Confidence Range relative to the mean			0
Scenario = {Zero Emissions & SSP1}, Experiment = {Nonlinear PCF}, Economic Impacts = {Burke, Pulled, Lag=1, Consum-Only}
MC mean results A time series
	2015	2020	2030	2040	2050	2075	2100	2150	2200	2250	2300
MC mean cumulative anthropogenic CO2	2.035e+06	2.13806e+06	2.13806e+06	2.13806e+06	2.13806e+06	2.13806e+06	2.13806e+06	2.13806e+06	2.13806e+06	2.13806e+06	2.13806e+06	Mton CO2
MC mean atmospheric CO2 concentration	400860	405507	395560	389994	385779	378381	373512	367205	362763	359204	356211	ppb
Checking against CMIP5 CO2 concentration defaults (source files provided by Kevin Schaefer)
CMIP5 CO2 concentration RCP3PD		412068	430783	440222	442700	434595	420895	399141	383718	371443	360666	ppb
CMIP5 CO2 concentration RCP4.5		411129	435046	460845	486535	529027	538358	542955	542955	542955	542955	ppb
CMIP5 CO2 concentration RCP8.5		415780	448835	489435	540543	717015	935874	1.4294e+06	1.82906e+06	1.96158e+06	1.96158e+06	ppb
MC mean RF, all gases		2.37132	1.98385	1.78478	1.6672	1.50481	1.40712	1.27709	1.1856	1.11429	1.05594	W/m2
MC mean GMST	0.946167	1.09973	1.24074	1.25005	1.23839	1.15305	1.08866	0.97704	0.905694	0.852529	0.807507	degC	Max value	1.25005	degC
MC median GMST	0.946167	1.09945	1.24589	1.25496	1.23878	1.13901	1.06407	0.942804	0.868424	0.815157	0.770621	degC	Max value	1.25496	degC
MC mean SLR	0.19	0.227247	0.306765	0.384409	0.459251	0.627173	0.775843	1.01791	1.21178	1.36824	1.49428	m
MC mean cumul. CO2 rel. change due to perm.		0.0214812	0.0224985	0.0270769	0.0313599	0.0352895	0.0431772	0.0494683	0.0586147	0.0658511	0.07197
		2020	2030	2040	2050	2075	2100	2150	2200	2250	2300
MC mean GMST		1.09973	1.24074	1.25005	1.23839	1.15305	1.08866	0.97704	0.905694	0.852529	0.807507	degC
MC mean FSAF from pre-ind		0	0	0	0	0	0	0	0	0	0	W/m2
MC mean FSAF based on ECS-averaged SAF		0	0	0	0	0	0	0	0	0	0	W/m2
MC mean SAF minus ECS-averaged SAF		0	0	0	0	0	0	0	0	0	0	W/m2/degC
MC mean rel. change in GMST due to SAF		0	0	0	0	0	0	0	0	0	0
MC mean rel. change in ECS due to SAF		0	0	0	0	0	0	0	0	0	0
ECS-averaged SAF
ECS-averaged SAF	MC mean	0.349123	W/m2/degC		MC SD:	0.0448576	W/m2/degC
Base year SAF	MC mean	0.356783	W/m2/degC		MC SD:	0.0445359	W/m2/degC
Base year FSAF (from pre-ind)	MC mean	0.340716	W/m2		MC SD:	0.0425891	W/m2
Scenario = {Zero Emissions & SSP1}, Experiment = {Nonlinear PCF}, Economic Impacts = {Burke, Pulled, Lag=1, Consum-Only}
Percentiles A time series
GMST		2020	2030	2040	2050	2075	2100	2150	2200	2250	2300
5th precentile		0.97506	0.964638	0.889796	0.82458	0.689762	0.620338	0.526053	0.468952	0.422727	0.377934	degC
25th precentile		1.04751	1.1274	1.10122	1.06238	0.93961	0.861879	0.748314	0.681161	0.630756	0.586263	degC
median		1.09945	1.24589	1.25496	1.23878	1.13901	1.06407	0.942804	0.868424	0.815157	0.770621	degC
75th precentile		1.15123	1.35701	1.40139	1.41368	1.35196	1.29035	1.17	1.09097	1.03421	0.988416	degC
95th percentile		1.22499	1.5039	1.59588	1.65047	1.66459	1.64237	1.55021	1.47173	1.41354	1.36728	degC
mean		1.09973	1.24074	1.25005	1.23839	1.15305	1.08866	0.97704	0.905694	0.852529	0.807507	degC
stdev		0.075783	0.163057	0.212997	0.248795	0.294439	0.309682	0.312434	0.30771	0.304688	0.30444	degC
Permafrost temperature, SiBCASA only		2020	2030	2040	2050	2075	2100	2150	2200	2250	2300
5th precentile		1.66942	1.7145	1.60292	1.49415	1.2567	1.13054	0.958029	0.855207	0.773028	0.691142	degC
25th precentile		1.88665	2.05707	2.01659	1.95069	1.73105	1.59071	1.38055	1.25653	1.1647	1.0839	degC
median		2.05568	2.31569	2.33271	2.30447	2.12095	1.98206	1.75519	1.61802	1.51801	1.43447	degC
75th precentile		2.23054	2.58514	2.65716	2.67201	2.55052	2.43063	2.20268	2.05395	1.94769	1.86044	degC
95th percentile		2.48123	2.97841	3.13386	3.22196	3.22176	3.16454	2.97587	2.82431	2.71215	2.62188	degC
Permafrost cumulative carbon (CO2), SiBCASA & JULES		2020	2030	2040	2050	2075	2100	2150	2200	2250	2300
5th precentile		11.6465	13.5381	15.0674	16.3424	18.5782	20.2571	22.5823	24.4025	25.8654	26.9984	Gton C	NOTE THE UNITS
25th precentile		12.4633	14.7445	16.7368	18.4921	21.8131	24.3663	27.9808	30.8155	33.2154	35.2073	Gton C
median		13.0882	15.6791	18.0672	20.2567	24.577	27.9672	32.8133	36.6618	39.9396	42.754	Gton C
75th precentile		13.7181	16.6834	19.576	22.2827	27.8445	32.3365	38.856	44.0136	48.4269	52.2481	Gton C
95th percentile		14.5858	18.2916	22.1004	25.7625	33.68	40.1923	50.0962	58.0007	64.6922	70.5583	Gton C
mean		13.0995	15.7653	18.2591	20.5472	25.1402	28.8038	34.1304	38.3447	41.9082	44.9614	Gton C
stdev		0.890934	1.44849	2.15143	2.88525	4.63951	6.16901	8.57878	10.5074	12.1696	13.6639	Gton C
Permafrost cumulative carbon (CH4), SiBCASA & JULES		2020	2030	2040	2050	2075	2100	2150	2200	2250	2300
5th precentile		0.493488	0.554693	0.611949	0.665359	0.773887	0.864647	1.00797	1.1245	1.22003	1.29509	Gton C	NOTE THE UNITS
25th precentile		0.630028	0.708842	0.783923	0.855877	1.01083	1.14597	1.36833	1.55641	1.71834	1.85562	Gton C
median		0.737705	0.829801	0.920465	1.00797	1.20326	1.38056	1.68154	1.9431	2.1716	2.37033	Gton C
75th precentile		0.84867	0.956175	1.06448	1.17299	1.42443	1.6595	2.0704	2.43254	2.75514	3.03815	Gton C
95th percentile		1.00501	1.13887	1.28387	1.43408	1.80272	2.15986	2.80418	3.38185	3.89998	4.36378	Gton C
mean		0.74199	0.835962	0.930222	1.02297	1.23509	1.43027	1.76559	2.05854	2.31613	2.54068	Gton C
stdev		0.154188	0.176402	0.203338	0.233683	0.316001	0.401251	0.562324	0.710846	0.846906	0.971594	Gton C
Relative change in GMST due to SAF		2020	2030	2040	2050	2075	2100	2150	2200	2250	2300
5th precentile		0	0	0	0	0	0	0	0	0	0		NOTE THE UNITS
25th precentile		0	0	0	0	0	0	0	0	0	0
median		0	0	0	0	0	0	0	0	0	0
75th precentile		0	0	0	0	0	0	0	0	0	0
95th percentile		0	0	0	0	0	0	0	0	0	0
FSAF minus ECS-based FSAF		2020	2030	2040	2050	2075	2100	2150	2200	2250	2300
5th precentile		0.00329303	0.00330934	0.00334431	0.00333169	0.00318227	0.00304407	0.00280224	0.00263745	0.00249177	0.00234321	W/m2
25th precentile		0.00689892	0.00698791	0.00696302	0.00690716	0.00662627	0.00637832	0.00590611	0.00556978	0.00528681	0.00502589	W/m2
median		0.0104625	0.0109571	0.0109835	0.0109334	0.0105795	0.0102424	0.00955477	0.00905926	0.00864791	0.00827742	W/m2
75th precentile		0.0150638	0.0164145	0.0166839	0.0167527	0.0164213	0.0160297	0.0150977	0.014369	0.0137839	0.013271	W/m2
95th percentile		0.0236931	0.0273233	0.0285604	0.029185	0.0293788	0.0291214	0.0280257	0.026945	0.0260047	0.0251277	W/m2
mean		0.0115719	0.0125413	0.012785	0.0128655	0.0126436	0.0123534	0.0116694	0.0111234	0.010665	0.0102482	W/m2
stdev		0.00633381	0.00754037	0.00797567	0.00822225	0.00839881	0.00839958	0.00817125	0.00790533	0.00766607	0.00746264	W/m2
SAF minus ECS-averaged SAF		2020	2030	2040	2050	2075	2100	2150	2200	2250	2300
5th precentile		-0.000880024	-0.000990893	-0.00053738	0.000154658	0.00100945	0.00184573	0.00247348	0.00296481	0.00322494	0.00341452	W/m2/degC
25th precentile		0.00221809	0.00113477	0.000869593	0.00131858	0.00217033	0.00310024	0.00389859	0.00461226	0.00502495	0.00532641	W/m2/degC
median		0.00512045	0.00339314	0.00253063	0.00263003	0.00335205	0.00431585	0.0052755	0.00618415	0.00675125	0.00718219	W/m2/degC
75th precentile		0.00885419	0.0066601	0.00520749	0.0048076	0.00512601	0.00593817	0.00703142	0.00817562	0.00895258	0.00955291	W/m2/degC
95th percentile		0.0158817	0.0131689	0.0109266	0.00980209	0.00924942	0.00938626	0.0104328	0.0119141	0.0130989	0.0140519	W/m2/degC
Scenario = {Zero Emissions & SSP1}, Experiment = {Nonlinear PCF}, Economic Impacts = {Burke, Pulled, Lag=1, Consum-Only}
Percentiles B time series
GMST		2020	2030	2040	2050	2075	2100	2150	2200	2250	2300
5th precentile		0.97506	0.960856	0.880869	0.811796	0.66983	0.598098	0.500951	0.442631	0.394635	0.349413	degC
25th precentile		1.04751	1.12274	1.08948	1.04385	0.907003	0.823657	0.703334	0.633257	0.581035	0.535553	degC
median		1.09945	1.24019	1.24056	1.2155	1.09519	1.00961	0.876567	0.79677	0.74141	0.693824	degC
75th precentile		1.15123	1.35037	1.3841	1.38473	1.29659	1.21672	1.07564	0.98701	0.925074	0.875012	degC
95th percentile		1.22499	1.49573	1.57439	1.6147	1.59147	1.53913	1.40387	1.30514	1.23496	1.17924	degC
mean		1.09973	1.23492	1.2354	1.21462	1.1083	1.03113	0.903832	0.824863	0.767606	0.719333	degC
stdev		0.075783	0.161695	0.209189	0.241853	0.278153	0.284626	0.274563	0.263007	0.256425	0.253468	degC
Scenario = {Zero Emissions & SSP1}, Experiment = {Nonlinear PCF}, Economic Impacts = {Burke, Pulled, Lag=1, Consum-Only}
Percentiles A-B time series
GMST absolute change		2020	2030	2040	2050	2075	2100	2150	2200	2250	2300
5th precentile		0	0.00270037	0.00641787	0.00990099	0.0166954	0.0195173	0.0218837	0.0228064	0.0230425	0.0229868	degC
25th precentile		0	0.00409004	0.010098	0.0161296	0.0290486	0.0355345	0.0419566	0.0446433	0.0458939	0.0468482	degC
median		0	0.00541443	0.0136247	0.0221331	0.0412583	0.0520084	0.063826	0.0689284	0.0716346	0.0739212	degC
75th precentile		0	0.00709286	0.0180845	0.0295844	0.0566125	0.0734943	0.0944179	0.104241	0.109465	0.113889	degC
95th percentile		0	0.0103538	0.0264186	0.043268	0.0847501	0.114341	0.156634	0.179528	0.192067	0.202017	degC
mean		0	0.00582234	0.0146544	0.0237667	0.0447411	0.0575212	0.073208	0.0808317	0.0849229	0.0881736	degC
stdev		0	0.00241673	0.00627846	0.0104159	0.0212225	0.0298853	0.0431287	0.0507637	0.0551745	0.0586692	degC
GMST relative change		2020	2030	2040	2050	2075	2100	2150	2200	2250	2300
5th precentile		0	0.00248514	0.00623739	0.0103939	0.0215931	0.0292357	0.0397617	0.0462163	0.0510892	0.0554787
25th precentile		0	0.00347098	0.00874294	0.0145069	0.0300312	0.0408687	0.0570836	0.0673001	0.0751324	0.0827966
median		0	0.0043776	0.0110242	0.0182274	0.0374819	0.051113	0.072509	0.0866153	0.0973055	0.107674
75th precentile		0	0.0055313	0.0139064	0.0228255	0.0465456	0.0633891	0.0912838	0.110313	0.124743	0.138746
95th percentile		0	0.00774411	0.0193459	0.0313004	0.0627453	0.0850043	0.125009	0.153856	0.175825	0.19657
mean		0	0.00465225	0.0116805	0.0192	0.0392102	0.0533698	0.0761424	0.0915206	0.103217	0.114458
stdev		0	0.00165533	0.00410663	0.00652302	0.0127677	0.0172991	0.0264323	0.0335383	0.0389889	0.0441437
Scenario = {Zero Emissions & SSP1}, Experiment = {Nonlinear PCF}, Economic Impacts = {Burke, Pulled, Lag=1, Consum-Only}
MC mean A-B time series
Permafrost flux and ocean flux due to permafrost, CO2		2020	2030	2040	2050	2075	2100	2150	2200	2250	2300
Ocean annual CO2 flux due to permafrost, A-B		-76.7973	-76.7973	-111.517	-153.423	-158.933	-183.92	-151.746	-144.81	-130.765	-118.119	MtonCO2/yr
Permafrost annual CO2 flux to air, A-B		859.752	936.66	878.937	809.183	627.295	509.896	367.801	296.899	252.086	215.665	MtonCO2/yr
Permafrost flux plus ocean flux due to permaforst, A-B		782.955	859.863	767.42	655.76	468.362	325.976	216.055	152.09	121.321	97.5461	MtonCO2/yr

## Sheet: Zero Emissions SAF + Burke
Date of the computations:	2019-03-09		PAGE-ICE version:		6.21		Developed on:		04/03/2019
Scenario = {Zero Emissions & SSP1}, Experiment = {Nonlinear SAF}, Economic Impacts = {Burke, Pulled, Lag=1, Consum-Only}
Sensitivity results
RF in 2100	RF A	RF B	RF A-B		Relative change
5th precentile	1.11933	1.11927	3.19313e-06	W/m2			0.05
25th precentile	1.25814	1.25807	1.43689e-05	W/m2			0.25
median	1.34347	1.34343	3.71661e-05	W/m2			0.5
75th precentile	1.41671	1.41663	8.96501e-05	W/m2			0.75
95th percentile	1.50421	1.50412	0.00028542	W/m2			0.95
mean	1.33207	1.33199	7.66579e-05	W/m2	5.75513e-05
Temp. in 2100	GMST A	GMST B	GMST A-B
5th precentile	0.600425	0.598916	0.00132786	degC
25th precentile	0.827905	0.82409	0.00371473	degC
median	1.01696	1.0098	0.0071078	degC
75th precentile	1.22876	1.21602	0.0129231	degC
95th percentile	1.56178	1.53467	0.0275758	degC
mean	1.0407	1.03093	0.00977587	degC	0.00948259
SLR in 2100	SLR A	SLR B	SLR A-B
5th precentile	0.496333	0.495671	0.000352347	m
25th precentile	0.619157	0.617586	0.0010127	m
median	0.731889	0.729524	0.00198208	m
75th precentile	0.874942	0.871398	0.00364344	m
95th percentile	1.1493	1.14238	0.00804707	m
mean	0.765434	0.762638	0.00279583	m	0.003666
Total effect NPV	Effect A	Effect B	Effect A-B
5th precentile	603.133	601.777	0.21818	$trillion
25th precentile	837.515	835.238	0.690912	$trillion
median	1082.07	1079.37	1.46238	$trillion
75th precentile	1464.34	1461.08	2.92191	$trillion
95th percentile	2488.17	2485.1	7.62816	$trillion
mean	1289.66	1287.07	2.58828	$trillion	0.00201098
mean's MC 90% CI lower bound			2.54299	$trillion
mean's MC 90% CI upper bound			2.63358	$trillion
mean's MC 90% Confidence Range relative to the mean			0.0350011
SCCO2 in 2020
5th precentile			0	$(2015) per tonCO2
25th precentile			0	$(2015) per tonCO2
median			0	$(2015) per tonCO2
75th precentile			0	$(2015) per tonCO2
95th percentile			0	$(2015) per tonCO2
mean			0	$(2015) per tonCO2
mean's MC 90% CI lower bound			0	$(2015) per tonCO2
mean's MC 90% CI upper bound			0	$(2015) per tonCO2
mean's MC 90% Confidence Range relative to the mean			0
Scenario = {Zero Emissions & SSP1}, Experiment = {Nonlinear SAF}, Economic Impacts = {Burke, Pulled, Lag=1, Consum-Only}
MC mean results A time series
	2015	2020	2030	2040	2050	2075	2100	2150	2200	2250	2300
MC mean cumulative anthropogenic CO2	2.035e+06	2.13806e+06	2.13806e+06	2.13806e+06	2.13806e+06	2.13806e+06	2.13806e+06	2.13806e+06	2.13806e+06	2.13806e+06	2.13806e+06	Mton CO2
MC mean atmospheric CO2 concentration	400860	405050	394285	388003	383197	374723	369178	361998	357023	353066	349768	ppb
Checking against CMIP5 CO2 concentration defaults (source files provided by Kevin Schaefer)
CMIP5 CO2 concentration RCP3PD		412068	430783	440222	442700	434595	420895	399141	383718	371443	360666	ppb
CMIP5 CO2 concentration RCP4.5		411129	435046	460845	486535	529027	538358	542955	542955	542955	542955	ppb
CMIP5 CO2 concentration RCP8.5		415780	448835	489435	540543	717015	935874	1.4294e+06	1.82906e+06	1.96158e+06	1.96158e+06	ppb
MC mean RF, all gases		2.35914	1.9495	1.73397	1.605	1.42659	1.32003	1.17918	1.08119	1.00508	0.943312	W/m2
MC mean GMST	0.946167	1.10129	1.2389	1.24117	1.22169	1.11717	1.0407	0.913517	0.834154	0.776441	0.727729	degC	Max value	1.24117	degC
MC median GMST	0.946167	1.10116	1.24311	1.24486	1.22077	1.10188	1.01696	0.883127	0.80386	0.747496	0.699862	degC	Max value	1.24486	degC
MC mean SLR	0.19	0.227281	0.306705	0.383933	0.458004	0.621897	0.765434	0.994823	1.17594	1.32033	1.43509	m
MC mean cumul. CO2 rel. change due to perm.		0	0	0	0	0	0	0	0	0	0
		2020	2030	2040	2050	2075	2100	2150	2200	2250	2300
MC mean GMST		1.10129	1.2389	1.24117	1.22169	1.11717	1.0407	0.913517	0.834154	0.776441	0.727729	degC
MC mean FSAF from pre-ind		0.395753	0.444291	0.444974	0.438004	0.400944	0.373825	0.328654	0.300403	0.279814	0.262405	W/m2
MC mean FSAF based on ECS-averaged SAF		0.384187	0.431771	0.432237	0.425221	0.388506	0.361783	0.317484	0.289902	0.269855	0.252933	W/m2
MC mean SAF minus ECS-averaged SAF		0.00598059	0.00440794	0.00360519	0.00367619	0.00433822	0.00529362	0.00635243	0.0073954	0.00806511	0.00856946	W/m2/degC
MC mean rel. change in GMST due to SAF		0.00127073	0.00297085	0.00428903	0.0052989	0.00716596	0.00820052	0.00934504	0.00980146	0.0100336	0.0102138
MC mean rel. change in ECS due to SAF		0.00550916	0.00416486	0.00339136	0.00333413	0.00375006	0.0044296	0.00525723	0.00610295	0.0066604	0.00708206
ECS-averaged SAF
ECS-averaged SAF	MC mean	0.349124	W/m2/degC		MC SD:	0.0448815	W/m2/degC
Base year SAF	MC mean	0.356776	W/m2/degC		MC SD:	0.0445392	W/m2/degC
Base year FSAF (from pre-ind)	MC mean	0.340703	W/m2		MC SD:	0.0426065	W/m2
Scenario = {Zero Emissions & SSP1}, Experiment = {Nonlinear SAF}, Economic Impacts = {Burke, Pulled, Lag=1, Consum-Only}
Percentiles A time series
GMST		2020	2030	2040	2050	2075	2100	2150	2200	2250	2300
5th precentile		0.975604	0.961041	0.882857	0.815027	0.671837	0.600425	0.503786	0.4445	0.397286	0.35275	degC
25th precentile		1.04805	1.12507	1.09324	1.04788	0.911547	0.827905	0.707422	0.636921	0.58463	0.539304	degC
median		1.10116	1.24311	1.24486	1.22077	1.10188	1.01696	0.883127	0.80386	0.747496	0.699862	degC
75th precentile		1.15337	1.35568	1.39302	1.39474	1.30782	1.22876	1.08775	0.998367	0.936428	0.88521	degC
95th percentile		1.22852	1.50465	1.5872	1.6305	1.61123	1.56178	1.42814	1.32993	1.25828	1.20186	degC
mean		1.10129	1.2389	1.24117	1.22169	1.11717	1.0407	0.913517	0.834154	0.776441	0.727729	degC
stdev		0.0768076	0.163799	0.212535	0.246259	0.284487	0.292048	0.282646	0.270881	0.263883	0.260509	degC
Permafrost temperature, SiBCASA only		2020	2030	2040	2050	2075	2100	2150	2200	2250	2300
5th precentile		1.66969	1.71329	1.59105	1.47807	1.22754	1.0957	0.918211	0.812742	0.72835	0.646999	degC
25th precentile		1.88768	2.05055	2.00177	1.9242	1.67943	1.52794	1.30632	1.17664	1.07992	0.996445	degC
median		2.05795	2.31183	2.31365	2.27016	2.05138	1.89375	1.64688	1.49805	1.39205	1.3026	degC
75th precentile		2.23423	2.58044	2.63897	2.63643	2.46857	2.31853	2.0483	1.87885	1.76235	1.66626	degC
95th percentile		2.48957	2.97655	3.11265	3.17669	3.11332	3.00233	2.73327	2.54504	2.40487	2.29609	degC
Permafrost cumulative carbon (CO2), SiBCASA & JULES		2020	2030	2040	2050	2075	2100	2150	2200	2250	2300
5th precentile		0	0	0	0	0	0	0	0	0	0	Gton C	NOTE THE UNITS
25th precentile		0	0	0	0	0	0	0	0	0	0	Gton C
median		0	0	0	0	0	0	0	0	0	0	Gton C
75th precentile		0	0	0	0	0	0	0	0	0	0	Gton C
95th percentile		0	0	0	0	0	0	0	0	0	0	Gton C
mean		0	0	0	0	0	0	0	0	0	0	Gton C
stdev		0	0	0	0	0	0	0	0	0	0	Gton C
Permafrost cumulative carbon (CH4), SiBCASA & JULES		2020	2030	2040	2050	2075	2100	2150	2200	2250	2300
5th precentile		0	0	0	0	0	0	0	0	0	0	Gton C	NOTE THE UNITS
25th precentile		0	0	0	0	0	0	0	0	0	0	Gton C
median		0	0	0	0	0	0	0	0	0	0	Gton C
75th precentile		0	0	0	0	0	0	0	0	0	0	Gton C
95th percentile		0	0	0	0	0	0	0	0	0	0	Gton C
mean		0	0	0	0	0	0	0	0	0	0	Gton C
stdev		0	0	0	0	0	0	0	0	0	0	Gton C
Relative change in GMST due to SAF		2020	2030	2040	2050	2075	2100	2150	2200	2250	2300
5th precentile		0.000287524	0.000718741	0.00108218	0.00137869	0.00190824	0.00216011	0.00237526	0.00244313	0.00248444	0.00252398		NOTE THE UNITS
25th precentile		0.000708854	0.00167563	0.00242465	0.00299031	0.00399149	0.00446921	0.00492255	0.00507651	0.00516448	0.00524623
median		0.00115512	0.00267919	0.00383946	0.00471143	0.00627158	0.00705615	0.00786336	0.00813931	0.00828668	0.00841727
75th precentile		0.00171091	0.00396463	0.00568134	0.00698938	0.00938246	0.010697	0.0121258	0.012666	0.0129369	0.0131504
95th percentile		0.00265326	0.00620393	0.00901324	0.0112199	0.0155045	0.0182183	0.0215055	0.0229767	0.023692	0.0242088
FSAF minus ECS-based FSAF		2020	2030	2040	2050	2075	2100	2150	2200	2250	2300
5th precentile		0.00330522	0.00331671	0.00335472	0.00333241	0.00316062	0.0030041	0.00273832	0.00254945	0.00239422	0.00223671	W/m2
25th precentile		0.0068931	0.00697699	0.00694334	0.00687408	0.00653058	0.0062394	0.00570494	0.00532869	0.005019	0.00472147	W/m2
median		0.0104663	0.0109435	0.0109522	0.010874	0.0104027	0.00998097	0.00917223	0.00859994	0.00814175	0.00771254	W/m2
75th precentile		0.0150715	0.0163951	0.0166304	0.0166557	0.0161583	0.0156111	0.0144357	0.0135545	0.0128494	0.0122274	W/m2
95th percentile		0.0236435	0.0272311	0.0283943	0.0289032	0.0287917	0.0282513	0.0265259	0.025029	0.0238406	0.0228025	W/m2
mean		0.0115656	0.01252	0.012737	0.0127828	0.0124386	0.012042	0.0111699	0.0105006	0.00995923	0.00947236	W/m2
stdev		0.00633001	0.00752521	0.00793857	0.00815833	0.00825002	0.00816322	0.00776027	0.00736749	0.00704543	0.00677627	W/m2
SAF minus ECS-averaged SAF		2020	2030	2040	2050	2075	2100	2150	2200	2250	2300
5th precentile		-0.000859352	-0.000964435	-0.000469176	0.000249762	0.00115551	0.00205227	0.00270907	0.00324077	0.00352866	0.0037368	W/m2/degC
25th precentile		0.00221573	0.00115581	0.000956601	0.00148322	0.00243684	0.00346384	0.00434321	0.00511652	0.00556964	0.00590235	W/m2/degC
median		0.00510413	0.00341914	0.00263428	0.00283631	0.00371737	0.00482048	0.00588951	0.00689633	0.00750969	0.00796858	W/m2/degC
75th precentile		0.00885047	0.00667656	0.00529594	0.00501093	0.00554176	0.00657352	0.00784472	0.00911043	0.00993969	0.0105591	W/m2/degC
95th percentile		0.0158371	0.013162	0.0109989	0.0100078	0.00973871	0.0102064	0.0115867	0.0132717	0.0144987	0.0154629	W/m2/degC
Scenario = {Zero Emissions & SSP1}, Experiment = {Nonlinear SAF}, Economic Impacts = {Burke, Pulled, Lag=1, Consum-Only}
Percentiles B time series
GMST		2020	2030	2040	2050	2075	2100	2150	2200	2250	2300
5th precentile		0.975293	0.960298	0.881801	0.813713	0.670394	0.598916	0.502319	0.442812	0.395714	0.350995	degC
25th precentile		1.04727	1.12313	1.09056	1.0448	0.907767	0.82409	0.703469	0.633085	0.580966	0.535895	degC
median		1.09983	1.23972	1.24008	1.21504	1.09512	1.0098	0.876076	0.797102	0.740898	0.693775	degC
75th precentile		1.15133	1.3503	1.38515	1.38513	1.29586	1.21602	1.07498	0.986341	0.924806	0.874568	degC
95th percentile		1.22553	1.49554	1.57308	1.61268	1.58699	1.53467	1.40042	1.30356	1.2333	1.17839	degC
mean		1.09984	1.23498	1.23539	1.21455	1.10813	1.03093	0.90362	0.82467	0.767431	0.719169	degC
stdev		0.0760137	0.161355	0.208656	0.24123	0.277504	0.284038	0.27412	0.262682	0.256191	0.253307	degC
Scenario = {Zero Emissions & SSP1}, Experiment = {Nonlinear SAF}, Economic Impacts = {Burke, Pulled, Lag=1, Consum-Only}
Percentiles A-B time series
GMST absolute change		2020	2030	2040	2050	2075	2100	2150	2200	2250	2300
5th precentile		0.000281628	0.000691207	0.000959621	0.00113496	0.00131421	0.00132786	0.00124294	0.00115986	0.0010887	0.00101989	degC
25th precentile		0.00074529	0.0018836	0.00263877	0.00312646	0.00363837	0.00371473	0.00352701	0.00330226	0.00310462	0.00292135	degC
median		0.00127507	0.00333099	0.00475604	0.00570722	0.00685024	0.0071078	0.00685068	0.00644618	0.00608462	0.00575865	degC
75th precentile		0.00196866	0.0053493	0.00786435	0.00965758	0.0120856	0.0129231	0.0128467	0.0121712	0.0115217	0.010936	degC
95th percentile		0.0032156	0.00918222	0.0141029	0.0179966	0.024384	0.0275758	0.0291394	0.0283456	0.0270254	0.025757	degC
mean		0.0014453	0.0039213	0.00578327	0.00713382	0.00904218	0.00977587	0.00989619	0.00948406	0.00900997	0.00856062	degC
stdev		0.000905513	0.00267795	0.00421118	0.00546997	0.00765435	0.00884162	0.00964423	0.00954282	0.00919669	0.00881789	degC
GMST relative change		2020	2030	2040	2050	2075	2100	2150	2200	2250	2300
5th precentile		0.000287524	0.000718741	0.00108218	0.00137869	0.00190824	0.00216011	0.00237526	0.00244313	0.00248444	0.00252398
25th precentile		0.000708854	0.00167563	0.00242465	0.00299031	0.00399149	0.00446921	0.00492255	0.00507651	0.00516448	0.00524623
median		0.00115512	0.00267919	0.00383946	0.00471143	0.00627158	0.00705615	0.00786336	0.00813931	0.00828668	0.00841727
75th precentile		0.00171091	0.00396463	0.00568134	0.00698938	0.00938246	0.010697	0.0121258	0.012666	0.0129369	0.0131504
95th percentile		0.00265326	0.00620393	0.00901324	0.0112199	0.0155045	0.0182183	0.0215055	0.0229767	0.023692	0.0242088
mean		0.00127073	0.00297085	0.00428903	0.0052989	0.00716596	0.00820052	0.00934504	0.00980146	0.0100336	0.0102138
stdev		0.000729961	0.00170981	0.00248249	0.00309174	0.00430038	0.00511131	0.00615121	0.0066539	0.00690677	0.00707345
Scenario = {Zero Emissions & SSP1}, Experiment = {Nonlinear SAF}, Economic Impacts = {Burke, Pulled, Lag=1, Consum-Only}
MC mean A-B time series
Permafrost flux and ocean flux due to permafrost, CO2		2020	2030	2040	2050	2075	2100	2150	2200	2250	2300
Ocean annual CO2 flux due to permafrost, A-B		0	0	0	0	0	0	0	0	0	0	MtonCO2/yr
Permafrost annual CO2 flux to air, A-B		0	0	0	0	0	0	0	0	0	0	MtonCO2/yr
Permafrost flux plus ocean flux due to permaforst, A-B		0	0	0	0	0	0	0	0	0	0	MtonCO2/yr

## Sheet: Zero Emissions BOTH + Burke
Date of the computations:	2019-03-08		PAGE-ICE version:		6.21		Developed on:		04/03/2019
Scenario = {Zero Emissions & SSP1}, Experiment = {Nonlinear PCF & SAF}, Economic Impacts = {Burke, Pulled, Lag=1, Consum-Only}
Sensitivity results
RF in 2100	RF A	RF B	RF A-B		Relative change
5th precentile	1.18767	1.12049	0.0438243	W/m2			0.05
25th precentile	1.33697	1.2588	0.0643404	W/m2			0.25
median	1.42878	1.3428	0.0830334	W/m2			0.5
75th precentile	1.51291	1.41633	0.106364	W/m2			0.75
95th percentile	1.62017	1.50441	0.150629	W/m2			0.95
mean	1.42026	1.33204	0.088218	W/m2	0.0662276
Temp. in 2100	GMST A	GMST B	GMST A-B
5th precentile	0.621718	0.598071	0.0211706	degC
25th precentile	0.867981	0.824934	0.0400018	degC
median	1.07227	1.01027	0.0603402	degC
75th precentile	1.30246	1.21581	0.0874174	degC
95th percentile	1.67063	1.53776	0.141142	degC
mean	1.09891	1.03098	0.0679278	degC	0.0658864
SLR in 2100	SLR A	SLR B	SLR A-B
5th precentile	0.501662	0.495498	0.00429117	m
25th precentile	0.627269	0.617535	0.00849932	m
median	0.743581	0.729237	0.0134932	m
75th precentile	0.891646	0.871213	0.0207599	m
95th percentile	1.17457	1.14166	0.037039	m
mean	0.77894	0.762806	0.0161349	m	0.021152
Total effect NPV	Effect A	Effect B	Effect A-B
5th precentile	611.394	601.492	2.40927	$trillion
25th precentile	850.254	835.717	5.63501	$trillion
median	1097.35	1079.74	10.1523	$trillion
75th precentile	1475.96	1457.34	18.6141	$trillion
95th percentile	2499.47	2484.38	46.9596	$trillion
mean	1304.32	1288.21	16.1104	$trillion	0.012506
mean's MC 90% CI lower bound			15.9853	$trillion
mean's MC 90% CI upper bound			16.2356	$trillion
mean's MC 90% Confidence Range relative to the mean			0.015536
SCCO2 in 2020
5th precentile			0	$(2015) per tonCO2
25th precentile			0	$(2015) per tonCO2
median			0	$(2015) per tonCO2
75th precentile			0	$(2015) per tonCO2
95th percentile			0	$(2015) per tonCO2
mean			0	$(2015) per tonCO2
mean's MC 90% CI lower bound			0	$(2015) per tonCO2
mean's MC 90% CI upper bound			0	$(2015) per tonCO2
mean's MC 90% Confidence Range relative to the mean			0
Scenario = {Zero Emissions & SSP1}, Experiment = {Nonlinear PCF & SAF}, Economic Impacts = {Burke, Pulled, Lag=1, Consum-Only}
MC mean results A time series
	2015	2020	2030	2040	2050	2075	2100	2150	2200	2250	2300
MC mean cumulative anthropogenic CO2	2.035e+06	2.13806e+06	2.13806e+06	2.13806e+06	2.13806e+06	2.13806e+06	2.13806e+06	2.13806e+06	2.13806e+06	2.13806e+06	2.13806e+06	Mton CO2
MC mean atmospheric CO2 concentration	400860	405508	395564	390003	385792	378406	373547	367254	362819	359266	356277	ppb
Checking against CMIP5 CO2 concentration defaults (source files provided by Kevin Schaefer)
CMIP5 CO2 concentration RCP3PD		412068	430783	440222	442700	434595	420895	399141	383718	371443	360666	ppb
CMIP5 CO2 concentration RCP4.5		411129	435046	460845	486535	529027	538358	542955	542955	542955	542955	ppb
CMIP5 CO2 concentration RCP8.5		415780	448835	489435	540543	717015	935874	1.4294e+06	1.82906e+06	1.96158e+06	1.96158e+06	ppb
MC mean RF, all gases		2.37134	1.98395	1.78498	1.66753	1.50538	1.40786	1.27806	1.18668	1.11545	1.05718	W/m2
MC mean GMST	0.946167	1.10124	1.24472	1.25588	1.24559	1.16232	1.09891	0.987913	0.916526	0.863129	0.817841	degC	Max value	1.25588	degC
MC median GMST	0.946167	1.10116	1.2492	1.26026	1.24564	1.1467	1.07227	0.950545	0.876229	0.822445	0.777367	degC	Max value	1.26026	degC
MC mean SLR	0.19	0.227289	0.307011	0.384948	0.460142	0.629148	0.77894	1.02314	1.21884	1.37681	1.50409	m
MC mean cumul. CO2 rel. change due to perm.		0.0214814	0.0225019	0.0270998	0.0314101	0.0353712	0.043347	0.0497167	0.0589856	0.0663084	0.0724959
		2020	2030	2040	2050	2075	2100	2150	2200	2250	2300
MC mean GMST		1.10124	1.24472	1.25588	1.24559	1.16232	1.09891	0.987913	0.916526	0.863129	0.817841	degC
MC mean FSAF from pre-ind		0.395753	0.446384	0.450222	0.446504	0.416963	0.394471	0.355082	0.329707	0.310693	0.294538	W/m2
MC mean FSAF based on ECS-averaged SAF		0.38419	0.433843	0.437431	0.433626	0.404289	0.382074	0.343347	0.318507	0.299944	0.284201	W/m2
MC mean SAF minus ECS-averaged SAF		0.00597971	0.00437449	0.00348649	0.00345329	0.0039454	0.00471687	0.0056318	0.00656882	0.00719417	0.00767593	W/m2/degC
MC mean rel. change in GMST due to SAF		0.00127055	0.00295727	0.00424352	0.0052105	0.00694484	0.0078885	0.00891459	0.00933938	0.00957197	0.00974874
MC mean rel. change in ECS due to SAF		0.00550478	0.00413487	0.0032931	0.0031503	0.00342071	0.00393664	0.00462863	0.00537182	0.00588587	0.00628595
ECS-averaged SAF
ECS-averaged SAF	MC mean	0.349125	W/m2/degC		MC SD:	0.0448414	W/m2/degC
Base year SAF	MC mean	0.356776	W/m2/degC		MC SD:	0.0445393	W/m2/degC
Base year FSAF (from pre-ind)	MC mean	0.340702	W/m2		MC SD:	0.0425991	W/m2
Scenario = {Zero Emissions & SSP1}, Experiment = {Nonlinear PCF & SAF}, Economic Impacts = {Burke, Pulled, Lag=1, Consum-Only}
Percentiles A time series
GMST		2020	2030	2040	2050	2075	2100	2150	2200	2250	2300
5th precentile		0.976	0.964264	0.89053	0.826026	0.691354	0.621718	0.527268	0.47036	0.42486	0.381267	degC
25th precentile		1.0481	1.13028	1.10467	1.06679	0.945287	0.867981	0.753391	0.685649	0.634794	0.590262	degC
median		1.10116	1.2492	1.26026	1.24564	1.1467	1.07227	0.950545	0.876229	0.822445	0.777367	degC
75th precentile		1.15302	1.36224	1.40988	1.42361	1.36314	1.30246	1.18209	1.10328	1.04683	1.00114	degC
95th percentile		1.22837	1.51309	1.60898	1.66594	1.68848	1.67063	1.58262	1.50644	1.44634	1.39968	degC
mean		1.10124	1.24472	1.25588	1.24559	1.16232	1.09891	0.987913	0.916526	0.863129	0.817841	degC
stdev		0.0767546	0.165432	0.216575	0.253411	0.301067	0.317657	0.321735	0.317341	0.314231	0.313751	degC
Permafrost temperature, SiBCASA only		2020	2030	2040	2050	2075	2100	2150	2200	2250	2300
5th precentile		1.66854	1.71506	1.60161	1.49445	1.25959	1.13383	0.964065	0.860596	0.777479	0.697036	degC
25th precentile		1.88781	2.0593	2.02175	1.95589	1.73707	1.59778	1.38896	1.26491	1.17294	1.09171	degC
median		2.05812	2.32219	2.34273	2.3155	2.13605	1.9975	1.77158	1.63289	1.53181	1.44764	degC
75th precentile		2.23458	2.59782	2.67394	2.69364	2.57404	2.45836	2.22954	2.0788	1.96972	1.88104	degC
95th percentile		2.48873	2.99617	3.15654	3.25194	3.26481	3.21807	3.03749	2.88629	2.76906	2.67515	degC
Permafrost cumulative carbon (CO2), SiBCASA & JULES		2020	2030	2040	2050	2075	2100	2150	2200	2250	2300
5th precentile		11.6487	13.5516	15.0813	16.3533	18.6021	20.2882	22.6135	24.4594	25.9346	27.0951	Gton C	NOTE THE UNITS
25th precentile		12.4664	14.7428	16.7438	18.5092	21.8544	24.4389	28.0699	30.9326	33.3529	35.3748	Gton C
median		13.0865	15.683	18.0857	20.2794	24.6493	28.0963	33.0064	36.8844	40.1732	42.9984	Gton C
75th precentile		13.7235	16.7055	19.6141	22.3553	27.9868	32.5503	39.1432	44.3405	48.7587	52.6055	Gton C
95th percentile		14.5953	18.3403	22.1768	25.8714	33.9003	40.5854	50.7533	58.7842	65.6129	71.52	Gton C
mean		13.1015	15.7789	18.2889	20.5956	25.2405	28.9501	34.3485	38.6135	42.2173	45.3064	Gton C
stdev		0.893034	1.45873	2.17261	2.91946	4.71487	6.28588	8.76997	10.7522	12.4534	13.9809	Gton C
Permafrost cumulative carbon (CH4), SiBCASA & JULES		2020	2030	2040	2050	2075	2100	2150	2200	2250	2300
5th precentile		0.493453	0.554148	0.611752	0.665047	0.775009	0.865711	1.00939	1.12755	1.22386	1.30053	Gton C	NOTE THE UNITS
25th precentile		0.630913	0.708925	0.784293	0.855871	1.01087	1.14734	1.37169	1.56142	1.72343	1.86057	Gton C
median		0.737516	0.829762	0.920158	1.00874	1.20634	1.38451	1.68673	1.95046	2.18161	2.38112	Gton C
75th precentile		0.84934	0.956814	1.06663	1.17552	1.42959	1.66818	2.08382	2.45074	2.77609	3.0641	Gton C
95th percentile		1.00418	1.13786	1.28177	1.43313	1.80604	2.17115	2.82791	3.41626	3.94839	4.42588	Gton C
mean		0.742003	0.836253	0.930953	1.02427	1.2382	1.43537	1.7747	2.0714	2.33248	2.56034	Gton C
stdev		0.15408	0.176498	0.203771	0.234565	0.318482	0.405664	0.571006	0.723679	0.863533	0.991787	Gton C
Relative change in GMST due to SAF		2020	2030	2040	2050	2075	2100	2150	2200	2250	2300
5th precentile		0.000287152	0.000711767	0.00106549	0.00134824	0.00185232	0.00208975	0.00229824	0.00236564	0.00240459	0.0024433		NOTE THE UNITS
25th precentile		0.000710323	0.00166925	0.00239893	0.00294444	0.00389215	0.00433924	0.00478524	0.00493837	0.00502195	0.00509971
median		0.00115739	0.00267265	0.0038135	0.00465119	0.00610164	0.00683453	0.00757019	0.00783985	0.00799104	0.00811973
75th precentile		0.00171081	0.00394366	0.00561596	0.00686793	0.0090652	0.0102578	0.0115536	0.0120755	0.012348	0.0125583
95th percentile		0.00265408	0.00617629	0.00892387	0.0110402	0.0150045	0.0174103	0.0203079	0.0216092	0.0223114	0.0227914
FSAF minus ECS-based FSAF		2020	2030	2040	2050	2075	2100	2150	2200	2250	2300
5th precentile		0.00327296	0.00328944	0.00332866	0.00331351	0.00317298	0.00303454	0.00279038	0.00262548	0.0024789	0.00233273	W/m2
25th precentile		0.00690665	0.00699709	0.00697635	0.00692126	0.00664356	0.00639797	0.0059315	0.00559696	0.00532	0.00505443	W/m2
median		0.0104852	0.0109818	0.0110131	0.0109697	0.0106178	0.0102816	0.0096083	0.00911745	0.00871062	0.0083364	W/m2
75th precentile		0.0150427	0.0164059	0.0166672	0.0167422	0.0164291	0.0160437	0.0151571	0.0144412	0.0138622	0.0133415	W/m2
95th percentile		0.0236609	0.027263	0.0285281	0.0292118	0.0294932	0.029292	0.0282751	0.0272535	0.0262868	0.0254615	W/m2
mean		0.0115629	0.0125405	0.0127914	0.0128783	0.0126742	0.0123975	0.0117342	0.0112	0.0107487	0.0103366	W/m2
stdev		0.00631208	0.00752917	0.00797401	0.00822808	0.00842468	0.00844286	0.00824687	0.00800352	0.00777933	0.00758624	W/m2
SAF minus ECS-averaged SAF		2020	2030	2040	2050	2075	2100	2150	2200	2250	2300
5th precentile		-0.000891145	-0.00100691	-0.000551312	0.000137448	0.000993037	0.00182686	0.00244228	0.00293416	0.00319936	0.00338333	W/m2/degC
25th precentile		0.00223112	0.00112916	0.000857723	0.00130178	0.00216121	0.0030826	0.00388118	0.00458721	0.00500056	0.00530148	W/m2/degC
median		0.00512984	0.00340773	0.00252887	0.00261429	0.00333133	0.004286	0.00524166	0.0061506	0.00671893	0.00715171	W/m2/degC
75th precentile		0.0088102	0.00661897	0.00515309	0.00474185	0.0050505	0.00583955	0.00692114	0.00806681	0.00884727	0.00945675	W/m2/degC
95th percentile		0.0158273	0.0131208	0.0108271	0.00969008	0.00909092	0.00914929	0.0101848	0.0116675	0.0128466	0.0138043	W/m2/degC
Scenario = {Zero Emissions & SSP1}, Experiment = {Nonlinear PCF & SAF}, Economic Impacts = {Burke, Pulled, Lag=1, Consum-Only}
Percentiles B time series
GMST		2020	2030	2040	2050	2075	2100	2150	2200	2250	2300
5th precentile		0.975714	0.959693	0.880746	0.812378	0.669917	0.598071	0.500924	0.442698	0.39571	0.351323	degC
25th precentile		1.04731	1.12345	1.09034	1.04506	0.908109	0.824934	0.704161	0.633584	0.580808	0.535546	degC
median		1.09986	1.23998	1.24101	1.21638	1.09585	1.01027	0.876608	0.79743	0.741216	0.693372	degC
75th precentile		1.15102	1.35015	1.38437	1.38499	1.29547	1.21581	1.07448	0.986698	0.925651	0.875476	degC
95th percentile		1.22546	1.49587	1.57339	1.61161	1.59052	1.53776	1.40335	1.30493	1.23484	1.17981	degC
mean		1.09979	1.23496	1.23539	1.21457	1.10817	1.03098	0.903705	0.824789	0.767585	0.719356	degC
stdev		0.0759616	0.161606	0.208832	0.241335	0.277501	0.284023	0.274152	0.262752	0.256271	0.253373	degC
Scenario = {Zero Emissions & SSP1}, Experiment = {Nonlinear PCF & SAF}, Economic Impacts = {Burke, Pulled, Lag=1, Consum-Only}
Percentiles A-B time series
GMST absolute change		2020	2030	2040	2050	2075	2100	2150	2200	2250	2300
5th precentile		0.000280694	0.00373226	0.00784776	0.0115078	0.0184601	0.0211706	0.0234429	0.0243729	0.0245709	0.0243205	degC
25th precentile		0.000746275	0.00640964	0.0134212	0.0200356	0.0335393	0.0400018	0.0462989	0.0488568	0.049997	0.0509101	degC
median		0.00127609	0.00908694	0.019035	0.0286771	0.0492739	0.0603402	0.0719865	0.0767669	0.0792397	0.081284	degC
75th precentile		0.00197098	0.0124352	0.0260601	0.0395708	0.0693622	0.0874174	0.108641	0.118088	0.122837	0.126842	degC
95th percentile		0.00321033	0.0180768	0.0381915	0.058744	0.107143	0.141142	0.187032	0.21088	0.222516	0.231931	degC
mean		0.00144495	0.00975497	0.0204923	0.0310244	0.0541501	0.0679278	0.0842078	0.0917373	0.0955444	0.098485	degC
stdev		0.000903966	0.00441821	0.00939245	0.014626	0.0276475	0.0378746	0.0526448	0.0607217	0.0651222	0.0684655	degC
GMST relative change		2020	2030	2040	2050	2075	2100	2150	2200	2250	2300
5th precentile		0.000287152	0.00374075	0.00824845	0.0129458	0.024939	0.0327485	0.0433042	0.0500571	0.0551353	0.0598133
25th precentile		0.000710323	0.00566295	0.0120573	0.0186286	0.035496	0.0469105	0.0637776	0.0744005	0.0824857	0.0903734
median		0.00115739	0.00735939	0.015444	0.023709	0.0449414	0.0595663	0.0821595	0.0967179	0.10779	0.118548
75th precentile		0.00171081	0.00932248	0.0193336	0.0295361	0.0558595	0.0744026	0.104376	0.124331	0.139326	0.15371
95th percentile		0.00265408	0.0124076	0.0256818	0.0392551	0.0745344	0.100332	0.144954	0.176356	0.199557	0.221632
mean		0.00127055	0.00762959	0.0160063	0.0245865	0.0466657	0.0620966	0.0865041	0.102725	0.114938	0.126625
stdev		0.000728846	0.00266188	0.00538813	0.00813406	0.0152688	0.0208024	0.0313731	0.0392877	0.0451724	0.0506321
Scenario = {Zero Emissions & SSP1}, Experiment = {Nonlinear PCF & SAF}, Economic Impacts = {Burke, Pulled, Lag=1, Consum-Only}
MC mean A-B time series
Permafrost flux and ocean flux due to permafrost, CO2		2020	2030	2040	2050	2075	2100	2150	2200	2250	2300
Ocean annual CO2 flux due to permafrost, A-B		-77.8034	-77.8034	-112.487	-154.576	-160.873	-185.864	-153.571	-146.37	-132.157	-119.411	MtonCO2/yr
Permafrost annual CO2 flux to air, A-B		861.116	940.654	884.505	815.616	633.939	515.934	372.297	300.288	254.888	218.222	MtonCO2/yr
Permafrost flux plus ocean flux due to permaforst, A-B		783.313	862.851	772.018	661.04	473.066	330.07	218.726	153.919	122.73	98.8109	MtonCO2/yr

## Sheet: 1.5degC PCF + Burke
Date of the computations:	2018-12-16		PAGE-ICE version:		6.20		Developed on:		15/12/2018
Scenario = {1.5 degC Target}, Experiment = {Nonlinear PCF}, Economic Impacts = {Burke, Pulled, Lag=1, Consum-Only}
Sensitivity results
RF in 2100	RF A	RF B	RF A-B		Relative change
5th precentile	1.66451	1.57252	0.0600174	W/m2			0.05
25th precentile	1.87098	1.76316	0.0884933	W/m2			0.25
median	2.00617	1.88627	0.11502	W/m2			0.5
75th precentile	2.13125	1.9963	0.148213	W/m2			0.75
95th percentile	2.28984	2.13106	0.208006	W/m2			0.95
mean	1.99649	1.8743	0.122191	W/m2	0.0651928
Temp. in 2100	GMST A	GMST B	GMST A-B
5th precentile	0.902073	0.872899	0.0258397	degC
25th precentile	1.25963	1.20666	0.0478914	degC
median	1.55503	1.4802	0.0713096	degC
75th precentile	1.88603	1.78498	0.101798	degC
95th percentile	2.39676	2.25204	0.159189	degC
mean	1.59016	1.51106	0.0790957	degC	0.0523445
SLR in 2100	SLR A	SLR B	SLR A-B
5th precentile	0.577858	0.571685	0.00470067	m
25th precentile	0.743092	0.732309	0.0092344	m
median	0.897315	0.882136	0.0144182	m
75th precentile	1.09512	1.07318	0.0219525	m
95th percentile	1.47553	1.44094	0.0385878	m
mean	0.945695	0.928606	0.0170886	m	0.0184024
Total effect NPV	Effect A	Effect B	Effect A-B
5th precentile	329.59	323.807	2.90518	$trillion
25th precentile	458.346	448.486	6.90608	$trillion
median	579.46	564.441	12.6618	$trillion
75th precentile	743.865	719.087	23.6538	$trillion
95th percentile	1119.72	1065.75	61.9964	$trillion
mean	634.646	613.53	21.1159	$trillion	0.034417
mean's MC 90% CI lower bound			20.9309	$trillion
mean's MC 90% CI upper bound			21.3009	$trillion
mean's MC 90% Confidence Range relative to the mean			0.0175245
SCCO2 in 2020
5th precentile			0	$(2015) per tonCO2
25th precentile			0	$(2015) per tonCO2
median			0	$(2015) per tonCO2
75th precentile			0	$(2015) per tonCO2
95th percentile			0	$(2015) per tonCO2
mean			0	$(2015) per tonCO2
mean's MC 90% CI lower bound			0	$(2015) per tonCO2
mean's MC 90% CI upper bound			0	$(2015) per tonCO2
mean's MC 90% Confidence Range relative to the mean			0
Scenario = {1.5 degC Target}, Experiment = {Nonlinear PCF}, Economic Impacts = {Burke, Pulled, Lag=1, Consum-Only}
MC mean results A time series
	2015	2020	2030	2040	2050	2075	2100	2150	2200	2250	2300
MC mean cumulative anthropogenic CO2	2.035e+06	2.1866e+06	2.48281e+06	2.61621e+06	2.66414e+06	2.67127e+06	2.62374e+06	2.5212e+06	2.41865e+06	2.31611e+06	2.21356e+06	Mton CO2
MC mean atmospheric CO2 concentration	400860	416586	434283	435816	431392	417896	405311	388500	376192	365925	356841	ppb
Checking against CMIP5 CO2 concentration defaults (source files provided by Kevin Schaefer)
CMIP5 CO2 concentration RCP3PD		412068	430783	440222	442700	434595	420895	399141	383718	371443	360666	ppb
CMIP5 CO2 concentration RCP4.5		411129	435046	460845	486535	529027	538358	542955	542955	542955	542955	ppb
CMIP5 CO2 concentration RCP8.5		415780	448835	489435	540543	717015	935874	1.4294e+06	1.82906e+06	1.96158e+06	1.96158e+06	ppb
MC mean RF, all gases		2.9756	2.98438	2.79635	2.59345	2.24436	1.98296	1.67148	1.45462	1.27504	1.11706	W/m2
MC mean GMST	0.946167	1.09975	1.52606	1.71628	1.7832	1.71509	1.59016	1.28909	1.13423	1.01114	0.894021	degC	Max value	1.7832	degC
MC median GMST	0.946167	1.09973	1.5283	1.72226	1.78629	1.69829	1.55503	1.23503	1.08086	0.961347	0.847557	degC	Max value	1.78629	degC
MC mean SLR	0.19	0.227238	0.320198	0.41944	0.518973	0.747582	0.945695	1.23435	1.45005	1.60997	1.72314	m
MC mean cumul. CO2 rel. change due to perm.		0.0214813	0.0219971	0.0246266	0.0288342	0.0335447	0.0440803	0.0527388	0.0640476	0.0738597	0.08319
		2020	2030	2040	2050	2075	2100	2150	2200	2250	2300
MC mean GMST		1.09975	1.52606	1.71628	1.7832	1.71509	1.59016	1.28909	1.13423	1.01114	0.894021	degC
MC mean FSAF from pre-ind		0	0	0	0	0	0	0	0	0	0	W/m2
MC mean FSAF based on ECS-averaged SAF		0	0	0	0	0	0	0	0	0	0	W/m2
MC mean SAF minus ECS-averaged SAF		0	0	0	0	0	0	0	0	0	0	W/m2/degC
MC mean rel. change in GMST due to SAF		0	0	0	0	0	0	0	0	0	0
MC mean rel. change in ECS due to SAF		0	0	0	0	0	0	0	0	0	0
ECS-averaged SAF
ECS-averaged SAF	MC mean	0.349125	W/m2/degC		MC SD:	0.0448894	W/m2/degC
Base year SAF	MC mean	0.356783	W/m2/degC		MC SD:	0.044535	W/m2/degC
Base year FSAF (from pre-ind)	MC mean	0.340721	W/m2		MC SD:	0.0426264	W/m2
Scenario = {1.5 degC Target}, Experiment = {Nonlinear PCF}, Economic Impacts = {Burke, Pulled, Lag=1, Consum-Only}
Percentiles A time series
GMST		2020	2030	2040	2050	2075	2100	2150	2200	2250	2300
5th precentile		0.974706	1.15399	1.2033	1.18714	1.03357	0.902073	0.669533	0.571914	0.487052	0.395045	degC
25th precentile		1.04705	1.36926	1.50251	1.53095	1.40511	1.25963	0.969766	0.839335	0.73552	0.633589	degC
median		1.09973	1.5283	1.72226	1.78629	1.69829	1.55503	1.23503	1.08086	0.961347	0.847557	degC
75th precentile		1.15154	1.68214	1.93387	2.03678	2.0078	1.88603	1.55399	1.37248	1.2322	1.1038	degC
95th percentile		1.22563	1.89226	2.21283	2.36881	2.45358	2.39676	2.08885	1.88003	1.70912	1.55411	degC
mean		1.09975	1.52606	1.71628	1.7832	1.71509	1.59016	1.28909	1.13423	1.01114	0.894021	degC
stdev		0.0758893	0.221869	0.302927	0.356388	0.428863	0.452567	0.434157	0.402649	0.377684	0.358365	degC
Permafrost temperature, SiBCASA only		2020	2030	2040	2050	2075	2100	2150	2200	2250	2300
5th precentile		1.66749	2.06464	2.17356	2.15103	1.88216	1.64621	1.22526	1.04646	0.889914	0.725258	degC
25th precentile		1.88522	2.50088	2.75078	2.80689	2.58502	2.32131	1.79012	1.54908	1.35733	1.16828	degC
median		2.05599	2.84211	3.20028	3.32006	3.16177	2.89809	2.30286	2.01426	1.7914	1.57706	degC
75th precentile		2.23147	3.20205	3.66481	3.85356	3.79196	3.55733	2.92868	2.58747	2.32347	2.07908	degC
95th percentile		2.48229	3.72734	4.33228	4.62603	4.75608	4.62072	4.0136	3.6106	3.27884	2.97913	degC
Permafrost cumulative carbon (CO2), SiBCASA & JULES		2020	2030	2040	2050	2075	2100	2150	2200	2250	2300
5th precentile		11.6366	14.0801	16.3512	18.3833	22.047	24.5922	27.3532	29.4805	31.1243	32.2516	Gton C	NOTE THE UNITS
25th precentile		12.4672	15.4394	18.4628	21.3266	26.8507	30.7276	35.0003	38.2461	40.881	42.868	Gton C
median		13.0845	16.5185	20.2403	23.8719	31.1608	36.3555	42.038	46.3293	49.8804	52.6523	Gton C
75th precentile		13.719	17.7144	22.302	26.8582	36.3006	43.1974	50.8102	56.4797	61.1907	65.0125	Gton C
95th percentile		14.5954	19.699	25.8288	31.9774	45.3152	55.5061	67.3385	75.8646	82.7683	88.4574	Gton C
mean		13.0993	16.6575	20.5541	24.3512	32.0863	37.7052	43.9983	48.6715	52.491	55.5258	Gton C
stdev		0.892785	1.72188	2.91901	4.19573	7.20409	9.61627	12.5397	14.5908	16.2871	17.7621	Gton C
Permafrost cumulative carbon (CH4), SiBCASA & JULES		2020	2030	2040	2050	2075	2100	2150	2200	2250	2300
5th precentile		0.492877	0.571752	0.654773	0.734146	0.899733	1.03317	1.21528	1.35464	1.46147	1.53581	Gton C	NOTE THE UNITS
25th precentile		0.630763	0.729822	0.83784	0.946086	1.18411	1.3856	1.67443	1.90399	2.08715	2.22398	Gton C
median		0.738333	0.854114	0.983433	1.11647	1.42382	1.69327	2.09255	2.41655	2.68059	2.88569	Gton C
75th precentile		0.848884	0.985112	1.1431	1.30922	1.70987	2.07572	2.62997	3.08443	3.45612	3.74994	Gton C
95th percentile		1.00404	1.17373	1.384	1.61753	2.21546	2.77579	3.64912	4.3666	4.96546	5.44893	Gton C
mean		0.741966	0.861122	0.997591	1.13966	1.47445	1.77292	2.22083	2.58476	2.88137	3.11323	Gton C
stdev		0.154071	0.181975	0.222228	0.271227	0.408465	0.545476	0.771032	0.959694	1.11759	1.24884	Gton C
Relative change in GMST due to SAF		2020	2030	2040	2050	2075	2100	2150	2200	2250	2300
5th precentile		0	0	0	0	0	0	0	0	0	0		NOTE THE UNITS
25th precentile		0	0	0	0	0	0	0	0	0	0
median		0	0	0	0	0	0	0	0	0	0
75th precentile		0	0	0	0	0	0	0	0	0	0
95th percentile		0	0	0	0	0	0	0	0	0	0
FSAF minus ECS-based FSAF		2020	2030	2040	2050	2075	2100	2150	2200	2250	2300
5th precentile		0.00328831	0.00285352	0.00271465	0.00281263	0.00319099	0.00330942	0.00316036	0.00295922	0.00272977	0.00242448	W/m2
25th precentile		0.00691938	0.00673425	0.00634393	0.00631737	0.00677685	0.0069774	0.00669241	0.00628292	0.00584207	0.00529906	W/m2
median		0.0104756	0.0111376	0.0107076	0.0105371	0.0109292	0.0111852	0.0108055	0.0102088	0.00954695	0.00877325	W/m2
75th precentile		0.0150881	0.017406	0.0173789	0.0171217	0.017268	0.0175212	0.0170781	0.0162259	0.0152654	0.0141707	W/m2
95th percentile		0.0236879	0.030106	0.0318145	0.0320874	0.0319777	0.0320091	0.0314861	0.0302081	0.0286872	0.0269103	W/m2
mean		0.01157	0.0130831	0.0131	0.0130435	0.0133294	0.0135229	0.0131686	0.0125216	0.0117859	0.0109241	W/m2
stdev		0.00631788	0.00861649	0.00933013	0.00944539	0.00930589	0.00927181	0.00916921	0.00886214	0.00847464	0.00804274	W/m2
SAF minus ECS-averaged SAF		2020	2030	2040	2050	2075	2100	2150	2200	2250	2300
5th precentile		-0.000881017	-0.00230864	-0.00500632	-0.00627182	-0.00560599	-0.00438664	-0.00176594	0.000664177	0.00172988	0.00247893	W/m2/degC
25th precentile		0.0022268	-0.000501904	-0.00340661	-0.00440558	-0.00392668	-0.00263996	-0.000186101	0.00203705	0.00321673	0.00417736	W/m2/degC
median		0.00512782	0.00168886	-0.00199533	-0.0032716	-0.00292718	-0.0016511	0.00078642	0.00326149	0.00469866	0.00590327	W/m2/degC
75th precentile		0.00885747	0.0049457	0.000531728	-0.00171883	-0.00203385	-0.000743386	0.00193221	0.00484468	0.00663035	0.00811913	W/m2/degC
95th percentile		0.0158633	0.0113963	0.00579811	0.0023019	0.000140861	0.000694554	0.00402748	0.00778315	0.0102518	0.0123197	W/m2/degC
Scenario = {1.5 degC Target}, Experiment = {Nonlinear PCF}, Economic Impacts = {Burke, Pulled, Lag=1, Consum-Only}
Percentiles B time series
GMST		2020	2030	2040	2050	2075	2100	2150	2200	2250	2300
5th precentile		0.974706	1.15083	1.19585	1.17453	1.00919	0.872899	0.635366	0.536861	0.450967	0.357174	degC
25th precentile		1.04705	1.36479	1.49144	1.51191	1.36484	1.20666	0.906193	0.776704	0.671735	0.568379	degC
median		1.09973	1.52292	1.70785	1.76093	1.64324	1.4802	1.14048	0.985931	0.865665	0.749282	degC
75th precentile		1.15154	1.67553	1.91587	2.0047	1.93647	1.78498	1.41816	1.23194	1.09222	0.95989	degC
95th percentile		1.22563	1.88368	2.18935	2.32667	2.35928	2.25204	1.87461	1.64384	1.46959	1.309	degC
mean		1.09975	1.52047	1.70156	1.75727	1.65821	1.51106	1.18355	1.02456	0.899963	0.780444	degC
stdev		0.0758893	0.22027	0.298182	0.34755	0.40726	0.417556	0.378263	0.339311	0.312958	0.292515	degC
Scenario = {1.5 degC Target}, Experiment = {Nonlinear PCF}, Economic Impacts = {Burke, Pulled, Lag=1, Consum-Only}
Percentiles A-B time series
GMST absolute change		2020	2030	2040	2050	2075	2100	2150	2200	2250	2300
5th precentile		0	0.00258384	0.00620199	0.0102531	0.0201939	0.0258397	0.0306234	0.0300228	0.0299798	0.0297141	degC
25th precentile		0	0.00392175	0.00989925	0.0170429	0.0359518	0.0478914	0.0593435	0.0590235	0.0593769	0.0602288	degC
median		0	0.00519273	0.0135704	0.023878	0.0521708	0.0713096	0.0915056	0.0923506	0.0930707	0.0950813	degC
75th precentile		0	0.00681138	0.0182564	0.0325942	0.0726771	0.101798	0.136656	0.141321	0.142868	0.146349	degC
95th percentile		0	0.00994402	0.0272144	0.0487374	0.10968	0.159189	0.22902	0.248475	0.254552	0.260384	degC
mean		0	0.00559237	0.0147274	0.0259325	0.0568739	0.0790957	0.105539	0.109674	0.111175	0.113577	degC
stdev		0	0.00232625	0.0066207	0.0120603	0.0280592	0.0419859	0.063559	0.0712729	0.0737389	0.0761284	degC
GMST relative change		2020	2030	2040	2050	2075	2100	2150	2200	2250	2300
5th precentile		0	0.00202768	0.00462042	0.0077291	0.0175713	0.0265394	0.0433648	0.050041	0.0574877	0.0672952
25th precentile		0	0.00276403	0.00638026	0.0107897	0.024846	0.0377091	0.0625245	0.0728474	0.0839519	0.0992624
median		0	0.00342438	0.0079809	0.0135735	0.0315142	0.0477793	0.0798173	0.0939428	0.108517	0.128731
75th precentile		0	0.00424727	0.00999027	0.0170482	0.0396045	0.0598276	0.100525	0.119973	0.13904	0.165458
95th percentile		0	0.00579145	0.0137789	0.0235136	0.0543506	0.0807449	0.137176	0.167562	0.19556	0.234369
mean		0	0.00360368	0.00842933	0.014327	0.0331386	0.0499637	0.0836949	0.0994613	0.115188	0.136933
stdev		0	0.00117851	0.0028681	0.0049343	0.0114215	0.0168531	0.0291926	0.0368029	0.0434235	0.0525711
Scenario = {1.5 degC Target}, Experiment = {Nonlinear PCF}, Economic Impacts = {Burke, Pulled, Lag=1, Consum-Only}
MC mean A-B time series
Permafrost flux and ocean flux due to permafrost, CO2		2020	2030	2040	2050	2075	2100	2150	2200	2250	2300
Ocean annual CO2 flux due to permafrost, A-B		-194.392	-194.392	-199.043	-231.84	-249.606	-266.02	-175.981	-190.51	-160.822	-135.459	MtonCO2/yr
Permafrost annual CO2 flux to air, A-B		859.522	1242.42	1360.26	1328.57	1029.26	768.698	436.711	331.78	271.158	214.448	MtonCO2/yr
Permafrost flux plus ocean flux due to permaforst, A-B		665.13	1048.03	1161.22	1096.73	779.656	502.678	260.73	141.27	110.336	78.9894	MtonCO2/yr

## Sheet: 1.5degC SAF + Burke
Date of the computations:	2019-03-09		PAGE-ICE version:		6.21		Developed on:		04/03/2019
Scenario = {1.5 degC Target}, Experiment = {Nonlinear SAF}, Economic Impacts = {Burke, Pulled, Lag=1, Consum-Only}
Sensitivity results
RF in 2100	RF A	RF B	RF A-B		Relative change
5th precentile	1.57281	1.57274	-3.12375e-05	W/m2			0.05
25th precentile	1.76277	1.76275	-5.74104e-06	W/m2			0.25
median	1.88601	1.88599	-2.87783e-07	W/m2			0.5
75th precentile	1.99692	1.99693	6.20047e-06	W/m2			0.75
95th percentile	2.13312	2.13314	4.81198e-05	W/m2			0.95
mean	1.87423	1.87423	3.31743e-06	W/m2	1.77002e-06
Temp. in 2100	GMST A	GMST B	GMST A-B
5th precentile	0.876311	0.874701	0.0013556	degC
25th precentile	1.20978	1.20557	0.00389339	degC
median	1.48698	1.47901	0.00755471	degC
75th precentile	1.80202	1.78786	0.0140315	degC
95th percentile	2.27931	2.24955	0.0305243	degC
mean	1.52181	1.51119	0.0106263	degC	0.00703178
SLR in 2100	SLR A	SLR B	SLR A-B
5th precentile	0.57369	0.572955	0.000335673	m
25th precentile	0.733186	0.731651	0.00101286	m
median	0.885181	0.882801	0.00203406	m
75th precentile	1.07907	1.07513	0.00384567	m
95th percentile	1.44599	1.43882	0.00874561	m
mean	0.931448	0.928492	0.00295589	m	0.00318354
Total effect NPV	Effect A	Effect B	Effect A-B
5th precentile	325.235	324.676	0.236347	$trillion
25th precentile	449.753	448.407	0.799903	$trillion
median	566.438	563.949	1.74507	$trillion
75th precentile	722.513	718.009	3.63852	$trillion
95th percentile	1077.4	1068.26	10.118	$trillion
mean	617.024	613.591	3.43357	$trillion	0.00559587
mean's MC 90% CI lower bound			3.37065	$trillion
mean's MC 90% CI upper bound			3.49649	$trillion
mean's MC 90% Confidence Range relative to the mean			0.0366486
SCCO2 in 2020
5th precentile			0	$(2015) per tonCO2
25th precentile			0	$(2015) per tonCO2
median			0	$(2015) per tonCO2
75th precentile			0	$(2015) per tonCO2
95th percentile			0	$(2015) per tonCO2
mean			0	$(2015) per tonCO2
mean's MC 90% CI lower bound			0	$(2015) per tonCO2
mean's MC 90% CI upper bound			0	$(2015) per tonCO2
mean's MC 90% Confidence Range relative to the mean			0
Scenario = {1.5 degC Target}, Experiment = {Nonlinear SAF}, Economic Impacts = {Burke, Pulled, Lag=1, Consum-Only}
MC mean results A time series
	2015	2020	2030	2040	2050	2075	2100	2150	2200	2250	2300
MC mean cumulative anthropogenic CO2	2.035e+06	2.1866e+06	2.48281e+06	2.61621e+06	2.66414e+06	2.67127e+06	2.62374e+06	2.5212e+06	2.41865e+06	2.31611e+06	2.21356e+06	Mton CO2
MC mean atmospheric CO2 concentration	400860	416130	432853	433299	427864	412494	398816	380948	368241	357678	348405	ppb
Checking against CMIP5 CO2 concentration defaults (source files provided by Kevin Schaefer)
CMIP5 CO2 concentration RCP3PD		412068	430783	440222	442700	434595	420895	399141	383718	371443	360666	ppb
CMIP5 CO2 concentration RCP4.5		411129	435046	460845	486535	529027	538358	542955	542955	542955	542955	ppb
CMIP5 CO2 concentration RCP8.5		415780	448835	489435	540543	717015	935874	1.4294e+06	1.82906e+06	1.96158e+06	1.96158e+06	ppb
MC mean RF, all gases		2.96392	2.94989	2.74009	2.51814	2.1381	1.86068	1.53833	1.31699	1.13365	0.973463	W/m2
MC mean GMST	0.946167	1.10118	1.5245	1.70757	1.7647	1.66783	1.52181	1.19488	1.03559	0.910366	0.790066	degC	Max value	1.7647	degC
MC median GMST	0.946167	1.10086	1.52616	1.71303	1.76728	1.6485	1.48698	1.14744	0.993192	0.872233	0.755446	degC	Max value	1.76728	degC
MC mean SLR	0.19	0.227273	0.320164	0.418994	0.517656	0.740833	0.931448	1.20088	1.399	1.54326	1.64216	m
MC mean cumul. CO2 rel. change due to perm.		0	0	0	0	0	0	0	0	0	0
		2020	2030	2040	2050	2075	2100	2150	2200	2250	2300
MC mean GMST		1.10118	1.5245	1.70757	1.7647	1.66783	1.52181	1.19488	1.03559	0.910366	0.790066	degC
MC mean FSAF from pre-ind		0.395745	0.544493	0.60799	0.627584	0.593681	0.542761	0.428143	0.371929	0.327516	0.284673	W/m2
MC mean FSAF based on ECS-averaged SAF		0.384176	0.531415	0.594872	0.614482	0.580248	0.529203	0.415311	0.359962	0.316452	0.274636	W/m2
MC mean SAF minus ECS-averaged SAF		0.0059833	0.00276161	-0.000962607	-0.00257632	-0.00237694	-0.00086973	0.00201417	0.00480845	0.00633846	0.0075843	W/m2/degC
MC mean rel. change in GMST due to SAF		0.00127071	0.00243596	0.00317479	0.00373503	0.0049895	0.00606345	0.00805137	0.00900991	0.00965296	0.0102863
MC mean rel. change in ECS due to SAF		0.00551136	0.00289014	-0.000167658	-0.00158962	-0.00162873	-0.000599767	0.00165535	0.00392301	0.00520274	0.00624283
ECS-averaged SAF
ECS-averaged SAF	MC mean	0.349122	W/m2/degC		MC SD:	0.0448326	W/m2/degC
Base year SAF	MC mean	0.356776	W/m2/degC		MC SD:	0.044539	W/m2/degC
Base year FSAF (from pre-ind)	MC mean	0.340704	W/m2		MC SD:	0.0426115	W/m2
Scenario = {1.5 degC Target}, Experiment = {Nonlinear SAF}, Economic Impacts = {Burke, Pulled, Lag=1, Consum-Only}
Percentiles A time series
GMST		2020	2030	2040	2050	2075	2100	2150	2200	2250	2300
5th precentile		0.975419	1.15238	1.19721	1.17677	1.0128	0.876311	0.638071	0.537575	0.450407	0.358605	degC
25th precentile		1.04813	1.36741	1.49277	1.51371	1.36642	1.20978	0.909756	0.780501	0.675805	0.571987	degC
median		1.10086	1.52616	1.71303	1.76728	1.6485	1.48698	1.14744	0.993192	0.872233	0.755446	degC
75th precentile		1.1536	1.68084	1.92472	2.01593	1.95147	1.80202	1.43393	1.24604	1.1036	0.97064	degC
95th percentile		1.22843	1.8934	2.20578	2.34957	2.38477	2.27931	1.908	1.67676	1.50319	1.34207	degC
mean		1.10118	1.5245	1.70757	1.7647	1.66783	1.52181	1.19488	1.03559	0.910366	0.790066	degC
stdev		0.0766474	0.222611	0.302302	0.353202	0.415439	0.427129	0.388988	0.350163	0.323403	0.302314	degC
Permafrost temperature, SiBCASA only		2020	2030	2040	2050	2075	2100	2150	2200	2250	2300
5th precentile		1.67058	2.06332	2.16515	2.13409	1.8441	1.59929	1.16644	0.98313	0.825777	0.657725	degC
25th precentile		1.88787	2.49544	2.73256	2.77336	2.51456	2.22953	1.68016	1.44071	1.24798	1.05698	degC
median		2.05685	2.83971	3.18443	3.28486	3.07223	2.77387	2.14189	1.85234	1.62623	1.40755	degC
75th precentile		2.23452	3.1991	3.64731	3.81299	3.68271	3.39821	2.70041	2.34664	2.07566	1.8245	degC
95th percentile		2.48956	3.72855	4.31278	4.57138	4.60571	4.39185	3.65625	3.21108	2.87534	2.56368	degC
Permafrost cumulative carbon (CO2), SiBCASA & JULES		2020	2030	2040	2050	2075	2100	2150	2200	2250	2300
5th precentile		0	0	0	0	0	0	0	0	0	0	Gton C	NOTE THE UNITS
25th precentile		0	0	0	0	0	0	0	0	0	0	Gton C
median		0	0	0	0	0	0	0	0	0	0	Gton C
75th precentile		0	0	0	0	0	0	0	0	0	0	Gton C
95th percentile		0	0	0	0	0	0	0	0	0	0	Gton C
mean		0	0	0	0	0	0	0	0	0	0	Gton C
stdev		0	0	0	0	0	0	0	0	0	0	Gton C
Permafrost cumulative carbon (CH4), SiBCASA & JULES		2020	2030	2040	2050	2075	2100	2150	2200	2250	2300
5th precentile		0	0	0	0	0	0	0	0	0	0	Gton C	NOTE THE UNITS
25th precentile		0	0	0	0	0	0	0	0	0	0	Gton C
median		0	0	0	0	0	0	0	0	0	0	Gton C
75th precentile		0	0	0	0	0	0	0	0	0	0	Gton C
95th percentile		0	0	0	0	0	0	0	0	0	0	Gton C
mean		0	0	0	0	0	0	0	0	0	0	Gton C
stdev		0	0	0	0	0	0	0	0	0	0	Gton C
Relative change in GMST due to SAF		2020	2030	2040	2050	2075	2100	2150	2200	2250	2300
5th precentile		0.000287353	0.000572294	0.000718658	0.000840182	0.00118773	0.00150807	0.0020384	0.0022405	0.00237644	0.00251986		NOTE THE UNITS
25th precentile		0.000710009	0.00134393	0.00168166	0.0019355	0.00259776	0.00320249	0.00425557	0.00467033	0.00495307	0.00524293
median		0.00115556	0.00216804	0.00275111	0.00318195	0.00420701	0.00511699	0.00677763	0.00748404	0.00795825	0.00844288
75th precentile		0.00171406	0.00325286	0.0042359	0.00497743	0.00657412	0.00794413	0.0105056	0.011725	0.0125311	0.013331
95th percentile		0.00264915	0.00520543	0.00706195	0.0085084	0.0114428	0.0138269	0.0184153	0.021021	0.0228232	0.0244711
FSAF minus ECS-based FSAF		2020	2030	2040	2050	2075	2100	2150	2200	2250	2300
5th precentile		0.00328584	0.00286137	0.00273483	0.0028398	0.00320863	0.00331643	0.00309516	0.00286169	0.00260647	0.00227867	W/m2
25th precentile		0.00687432	0.00669949	0.00635394	0.00635478	0.0068135	0.00695409	0.0064959	0.0060224	0.00551216	0.00490853	W/m2
median		0.0104404	0.0110945	0.0107095	0.0105894	0.0110226	0.0111771	0.0104992	0.00976619	0.00899268	0.00810111	W/m2
75th precentile		0.0151364	0.0174766	0.0174528	0.0172634	0.0174898	0.0176568	0.0167113	0.015563	0.0143992	0.0130659	W/m2
95th percentile		0.0236674	0.030081	0.0317768	0.0320301	0.032001	0.0320367	0.0306997	0.0287657	0.0266733	0.024505	W/m2
mean		0.0115684	0.0130779	0.0131183	0.0131018	0.0134336	0.013558	0.0128326	0.011967	0.0110649	0.0100372	W/m2
stdev		0.0063255	0.00860881	0.00930053	0.00940938	0.00930271	0.00927068	0.00894013	0.00842467	0.0078838	0.0073083	W/m2
SAF minus ECS-averaged SAF		2020	2030	2040	2050	2075	2100	2150	2200	2250	2300
5th precentile		-0.000883189	-0.00227072	-0.00482167	-0.0058528	-0.00476546	-0.00301456	-0.000302603	0.00165507	0.00247781	0.00311821	W/m2/degC
25th precentile		0.00219908	-0.000472135	-0.00330277	-0.00416348	-0.00337157	-0.00176057	0.000770143	0.003021	0.00415057	0.0050694	W/m2/degC
median		0.00510339	0.0017056	-0.00189056	-0.00309446	-0.00251642	-0.000949863	0.00173088	0.00439492	0.00582902	0.0070112	W/m2/degC
75th precentile		0.00890201	0.00498291	0.000629557	-0.00150757	-0.00165533	-7.84341e-05	0.00296389	0.00614234	0.00797856	0.00947159	W/m2/degC
95th percentile		0.0158219	0.0113713	0.00588999	0.0025007	0.000719316	0.0015392	0.00530075	0.00940466	0.0119661	0.0140485	W/m2/degC
Scenario = {1.5 degC Target}, Experiment = {Nonlinear SAF}, Economic Impacts = {Burke, Pulled, Lag=1, Consum-Only}
Percentiles B time series
GMST		2020	2030	2040	2050	2075	2100	2150	2200	2250	2300
5th precentile		0.975114	1.15172	1.19635	1.17575	1.01154	0.874701	0.636356	0.53588	0.448663	0.356685	degC
25th precentile		1.04736	1.36549	1.49012	1.51062	1.36274	1.20557	0.905203	0.776263	0.671746	0.568179	degC
median		1.09954	1.52263	1.708	1.76149	1.64133	1.47901	1.13968	0.985425	0.864676	0.748714	degC
75th precentile		1.15159	1.6752	1.91636	2.00599	1.93891	1.78786	1.41917	1.23174	1.09078	0.958862	degC
95th percentile		1.22545	1.8845	2.1913	2.33078	2.35947	2.24955	1.87601	1.64779	1.4745	1.31671	degC
mean		1.09973	1.52053	1.70165	1.75739	1.65835	1.51119	1.1837	1.02476	0.900202	0.780717	degC
stdev		0.0758532	0.22022	0.298318	0.347859	0.407831	0.418329	0.379447	0.340894	0.314789	0.294474	degC
Scenario = {1.5 degC Target}, Experiment = {Nonlinear SAF}, Economic Impacts = {Burke, Pulled, Lag=1, Consum-Only}
Percentiles A-B time series
GMST absolute change		2020	2030	2040	2050	2075	2100	2150	2200	2250	2300
5th precentile		0.000281197	0.000660645	0.000866697	0.000991904	0.0012168	0.0013556	0.00137581	0.00130274	0.0011983	0.00107161	degC
25th precentile		0.000745816	0.00185375	0.00252646	0.0029417	0.00355524	0.00389339	0.00393371	0.00373618	0.00345083	0.00311338	degC
median		0.0012756	0.00332876	0.00472427	0.00562421	0.00690229	0.00755471	0.00769338	0.00733078	0.00681029	0.00620435	degC
75th precentile		0.00197406	0.00544552	0.00809265	0.00993848	0.0126734	0.0140315	0.01458	0.0140267	0.0131286	0.0120259	degC
95th percentile		0.00320798	0.00946545	0.0150426	0.0195057	0.026658	0.0305243	0.0331252	0.0325487	0.0307823	0.0285241	degC
mean		0.0014451	0.00396967	0.0059187	0.00731928	0.00948487	0.0106263	0.0111778	0.0108298	0.0101638	0.00934891	degC
stdev		0.000904279	0.00278053	0.00456096	0.0060313	0.00850553	0.00987913	0.0109211	0.010872	0.0103869	0.00972156	degC
GMST relative change		2020	2030	2040	2050	2075	2100	2150	2200	2250	2300
5th precentile		0.000287353	0.000572294	0.000718658	0.000840182	0.00118773	0.00150807	0.0020384	0.0022405	0.00237644	0.00251986
25th precentile		0.000710009	0.00134393	0.00168166	0.0019355	0.00259776	0.00320249	0.00425557	0.00467033	0.00495307	0.00524293
median		0.00115556	0.00216804	0.00275111	0.00318195	0.00420701	0.00511699	0.00677763	0.00748404	0.00795825	0.00844288
75th precentile		0.00171406	0.00325286	0.0042359	0.00497743	0.00657412	0.00794413	0.0105056	0.011725	0.0125311	0.013331
95th percentile		0.00264915	0.00520543	0.00706195	0.0085084	0.0114428	0.0138269	0.0184153	0.021021	0.0228232	0.0244711
mean		0.00127071	0.00243596	0.00317479	0.00373503	0.0049895	0.00606345	0.00805137	0.00900991	0.00965296	0.0102863
stdev		0.000729171	0.00144608	0.00199728	0.00243058	0.00327799	0.00394422	0.00525476	0.00606391	0.00662098	0.00714161
Scenario = {1.5 degC Target}, Experiment = {Nonlinear SAF}, Economic Impacts = {Burke, Pulled, Lag=1, Consum-Only}
MC mean A-B time series
Permafrost flux and ocean flux due to permafrost, CO2		2020	2030	2040	2050	2075	2100	2150	2200	2250	2300
Ocean annual CO2 flux due to permafrost, A-B		0	0	0	0	0	0	0	0	0	0	MtonCO2/yr
Permafrost annual CO2 flux to air, A-B		0	0	0	0	0	0	0	0	0	0	MtonCO2/yr
Permafrost flux plus ocean flux due to permaforst, A-B		0	0	0	0	0	0	0	0	0	0	MtonCO2/yr

## Sheet: 1.5degC BOTH + Burke
Date of the computations:	2019-03-08		PAGE-ICE version:		6.21		Developed on:		04/03/2019
Scenario = {1.5 degC Target}, Experiment = {Nonlinear PCF & SAF}, Economic Impacts = {Burke, Pulled, Lag=1, Consum-Only}
Sensitivity results
RF in 2100	RF A	RF B	RF A-B		Relative change
5th precentile	1.66419	1.57239	0.0597431	W/m2			0.05
25th precentile	1.87127	1.76363	0.0889062	W/m2			0.25
median	2.00682	1.88578	0.115582	W/m2			0.5
75th precentile	2.13187	1.9969	0.149177	W/m2			0.75
95th percentile	2.29478	2.13236	0.211311	W/m2			0.95
mean	1.99728	1.87422	0.123056	W/m2	0.0656573
Temp. in 2100	GMST A	GMST B	GMST A-B
5th precentile	0.906058	0.874687	0.0273028	degC
25th precentile	1.26342	1.20679	0.0527372	degC
median	1.56372	1.48055	0.0799585	degC
75th precentile	1.9028	1.78713	0.116857	degC
95th percentile	2.42738	2.25142	0.1877	degC
mean	1.6014	1.51122	0.0901824	degC	0.0596753
SLR in 2100	SLR A	SLR B	SLR A-B
5th precentile	0.579395	0.572388	0.00517991	m
25th precentile	0.745673	0.733508	0.0104984	m
median	0.899999	0.882419	0.0167285	m
75th precentile	1.09917	1.07368	0.0260278	m
95th percentile	1.4789	1.4366	0.0463696	m
mean	0.948246	0.928162	0.0200839	m	0.0216384
Total effect NPV	Effect A	Effect B	Effect A-B
5th precentile	330.81	324.486	3.23937	$trillion
25th precentile	459.909	448.324	7.94265	$trillion
median	582.498	564.23	14.7709	$trillion
75th precentile	748.856	719.241	27.8688	$trillion
95th percentile	1130.27	1065.04	74.4601	$trillion
mean	638.05	613.281	24.7689	$trillion	0.0403875
mean's MC 90% CI lower bound			24.5706	$trillion
mean's MC 90% CI upper bound			24.9672	$trillion
mean's MC 90% Confidence Range relative to the mean			0.0160133
SCCO2 in 2020
5th precentile			0	$(2015) per tonCO2
25th precentile			0	$(2015) per tonCO2
median			0	$(2015) per tonCO2
75th precentile			0	$(2015) per tonCO2
95th percentile			0	$(2015) per tonCO2
mean			0	$(2015) per tonCO2
mean's MC 90% CI lower bound			0	$(2015) per tonCO2
mean's MC 90% CI upper bound			0	$(2015) per tonCO2
mean's MC 90% Confidence Range relative to the mean			0
Scenario = {1.5 degC Target}, Experiment = {Nonlinear PCF & SAF}, Economic Impacts = {Burke, Pulled, Lag=1, Consum-Only}
MC mean results A time series
	2015	2020	2030	2040	2050	2075	2100	2150	2200	2250	2300
MC mean cumulative anthropogenic CO2	2.035e+06	2.1866e+06	2.48281e+06	2.61621e+06	2.66414e+06	2.67127e+06	2.62374e+06	2.5212e+06	2.41865e+06	2.31611e+06	2.21356e+06	Mton CO2
MC mean atmospheric CO2 concentration	400860	416586	434286	435823	431405	417924	405352	388556	376256	365993	356912	ppb
Checking against CMIP5 CO2 concentration defaults (source files provided by Kevin Schaefer)
CMIP5 CO2 concentration RCP3PD		412068	430783	440222	442700	434595	420895	399141	383718	371443	360666	ppb
CMIP5 CO2 concentration RCP4.5		411129	435046	460845	486535	529027	538358	542955	542955	542955	542955	ppb
CMIP5 CO2 concentration RCP8.5		415780	448835	489435	540543	717015	935874	1.4294e+06	1.82906e+06	1.96158e+06	1.96158e+06	ppb
MC mean RF, all gases		2.97562	2.98446	2.79653	2.59376	2.24496	1.98378	1.67254	1.45576	1.27622	1.11827	W/m2
MC mean GMST	0.946167	1.1012	1.53007	1.72229	1.79067	1.72493	1.6014	1.30152	1.14679	1.02331	0.905603	degC	Max value	1.79067	degC
MC median GMST	0.946167	1.10098	1.53211	1.72798	1.79306	1.70567	1.56372	1.244	1.08933	0.969809	0.855074	degC	Max value	1.79306	degC
MC mean SLR	0.19	0.22727	0.320403	0.419888	0.519705	0.749186	0.948246	1.23887	1.45637	1.61783	1.73225	m
MC mean cumul. CO2 rel. change due to perm.		0.0214813	0.022001	0.0246503	0.0288854	0.0336283	0.0442593	0.0530077	0.0644526	0.0743656	0.0837824
		2020	2030	2040	2050	2075	2100	2150	2200	2250	2300
MC mean GMST		1.1012	1.53007	1.72229	1.79067	1.72493	1.6014	1.30152	1.14679	1.02331	0.905603	degC
MC mean FSAF from pre-ind		0.395726	0.546344	0.612951	0.63638	0.613211	0.570152	0.465308	0.410905	0.367289	0.325535	W/m2
MC mean FSAF based on ECS-averaged SAF		0.384157	0.533265	0.599869	0.623368	0.599921	0.556657	0.452118	0.398331	0.355429	0.314522	W/m2
MC mean SAF minus ECS-averaged SAF		0.00598387	0.00272866	-0.00109514	-0.00285377	-0.00294668	-0.00178819	0.000836447	0.0035248	0.00508305	0.00636521	W/m2/degC
MC mean rel. change in GMST due to SAF		0.00127074	0.00242666	0.00314356	0.00366749	0.00477851	0.00570381	0.00744148	0.00836444	0.00900709	0.00960942
MC mean rel. change in ECS due to SAF		0.0055116	0.00286406	-0.000272753	-0.00181222	-0.00209708	-0.00137266	0.000637645	0.0027921	0.00408927	0.00516047
ECS-averaged SAF
ECS-averaged SAF	MC mean	0.349121	W/m2/degC		MC SD:	0.0448695	W/m2/degC
Base year SAF	MC mean	0.356776	W/m2/degC		MC SD:	0.0445391	W/m2/degC
Base year FSAF (from pre-ind)	MC mean	0.340703	W/m2		MC SD:	0.0426071	W/m2
Scenario = {1.5 degC Target}, Experiment = {Nonlinear PCF & SAF}, Economic Impacts = {Burke, Pulled, Lag=1, Consum-Only}
Percentiles A time series
GMST		2020	2030	2040	2050	2075	2100	2150	2200	2250	2300
5th precentile		0.974786	1.15352	1.20368	1.18638	1.03607	0.906058	0.673267	0.573205	0.486855	0.395843	degC
25th precentile		1.04815	1.37138	1.50495	1.53305	1.4081	1.26342	0.975194	0.84559	0.740007	0.637527	degC
median		1.10098	1.53211	1.72798	1.79306	1.70567	1.56372	1.244	1.08933	0.969809	0.855074	degC
75th precentile		1.1535	1.68768	1.94165	2.04667	2.02043	1.9028	1.57122	1.38741	1.24666	1.11701	degC
95th percentile		1.22872	1.90237	2.22792	2.38859	2.47931	2.42738	2.1253	1.91808	1.74853	1.59128	degC
mean		1.1012	1.53007	1.72229	1.79067	1.72493	1.6014	1.30152	1.14679	1.02331	0.905603	degC
stdev		0.0767379	0.22436	0.307148	0.362146	0.437364	0.462724	0.446118	0.415293	0.390355	0.370733	degC
Permafrost temperature, SiBCASA only		2020	2030	2040	2050	2075	2100	2150	2200	2250	2300
5th precentile		1.66893	2.06719	2.17319	2.15111	1.88226	1.64719	1.22729	1.04667	0.89054	0.724155	degC
25th precentile		1.88828	2.50617	2.75783	2.81539	2.59389	2.32909	1.79954	1.55934	1.36684	1.17808	degC
median		2.05747	2.84924	3.20826	3.32816	3.17479	2.91282	2.31897	2.03095	1.80467	1.59024	degC
75th precentile		2.23438	3.21105	3.67917	3.87062	3.81504	3.58685	2.95907	2.61465	2.34746	2.10337	degC
95th percentile		2.4869	3.73915	4.35974	4.66158	4.80027	4.67204	4.075	3.67811	3.34426	3.04292	degC
Permafrost cumulative carbon (CO2), SiBCASA & JULES		2020	2030	2040	2050	2075	2100	2150	2200	2250	2300
5th precentile		11.6489	14.0891	16.3542	18.3735	22.0548	24.5686	27.3541	29.4958	31.1566	32.2836	Gton C	NOTE THE UNITS
25th precentile		12.4671	15.4447	18.4861	21.346	26.92	30.8089	35.0953	38.354	40.9742	42.979	Gton C
median		13.0883	16.5359	20.2811	23.9211	31.2593	36.4896	42.1887	46.5074	50.0627	52.873	Gton C
75th precentile		13.7217	17.7337	22.358	26.9383	36.4703	43.4222	51.153	56.8648	61.5772	65.428	Gton C
95th percentile		14.5968	19.7442	25.9075	32.1242	45.6799	56.0238	68.2496	76.9244	84.0828	89.9123	Gton C
mean		13.1015	16.6732	20.59	24.411	32.215	37.8954	44.2736	49.0011	52.8602	55.9293	Gton C
stdev		0.891236	1.72622	2.93699	4.23286	7.31129	9.79553	12.8363	14.9613	16.7041	18.2164	Gton C
Permafrost cumulative carbon (CH4), SiBCASA & JULES		2020	2030	2040	2050	2075	2100	2150	2200	2250	2300
5th precentile		0.492303	0.571424	0.654788	0.735044	0.901957	1.03612	1.21635	1.35753	1.46478	1.53992	Gton C	NOTE THE UNITS
25th precentile		0.630689	0.730083	0.838764	0.946237	1.18626	1.38804	1.67877	1.90928	2.09253	2.23204	Gton C
median		0.73788	0.854686	0.985564	1.11908	1.42788	1.69813	2.1008	2.4264	2.69174	2.89873	Gton C
75th precentile		0.848609	0.984802	1.14334	1.31112	1.71372	2.08087	2.64113	3.09915	3.47773	3.7783	Gton C
95th percentile		1.00533	1.17387	1.38592	1.62416	2.23177	2.80041	3.70059	4.43691	5.04613	5.54085	Gton C
mean		0.742063	0.861601	0.998671	1.14151	1.47881	1.78001	2.23335	2.60218	2.90308	3.13866	Gton C
stdev		0.154342	0.182435	0.223079	0.27271	0.412694	0.553078	0.785917	0.981238	1.14499	1.28126	Gton C
Relative change in GMST due to SAF		2020	2030	2040	2050	2075	2100	2150	2200	2250	2300
5th precentile		0.000286985	0.000568343	0.000707032	0.00081979	0.00113963	0.00143904	0.00194107	0.00214786	0.00228222	0.00241862		NOTE THE UNITS
25th precentile		0.000710352	0.00134373	0.00166346	0.00189563	0.00249044	0.00303965	0.00402239	0.00444713	0.00472905	0.00500881
median		0.00115699	0.00216573	0.002732	0.00313267	0.00403685	0.00484662	0.0063518	0.00706326	0.00754315	0.00800212
75th precentile		0.00171403	0.0032397	0.0041873	0.00486442	0.00626033	0.00742872	0.00967524	0.010864	0.0116775	0.0124307
95th percentile		0.00265419	0.00518941	0.00702209	0.00841305	0.0110304	0.0130073	0.0167725	0.0191461	0.0208706	0.0224077
FSAF minus ECS-based FSAF		2020	2030	2040	2050	2075	2100	2150	2200	2250	2300
5th precentile		0.00326803	0.00283066	0.0026897	0.00278121	0.00315949	0.00328953	0.00313964	0.00294056	0.00270839	0.00241186	W/m2
25th precentile		0.00688519	0.00669267	0.00629564	0.00626356	0.00673413	0.00693473	0.00666323	0.00627841	0.00584656	0.00530914	W/m2
median		0.0104688	0.0111252	0.0107049	0.010518	0.0109098	0.0111729	0.0108136	0.0102213	0.00956696	0.00880739	W/m2
75th precentile		0.0150845	0.0173991	0.0173327	0.0170519	0.0172115	0.0174659	0.0171166	0.0162888	0.0153522	0.0142901	W/m2
95th percentile		0.0236478	0.0300623	0.0317466	0.03194	0.0317344	0.0317937	0.0314896	0.0303504	0.0289624	0.0272945	W/m2
mean		0.0115689	0.0130788	0.0130815	0.0130121	0.0132902	0.0134941	0.0131902	0.0125735	0.0118591	0.0110133	W/m2
stdev		0.00632369	0.0086278	0.00933169	0.00943109	0.00926742	0.00923404	0.00918909	0.00893025	0.00858197	0.00818182	W/m2
SAF minus ECS-averaged SAF		2020	2030	2040	2050	2075	2100	2150	2200	2250	2300
5th precentile		-0.000895366	-0.00231447	-0.00501385	-0.00629799	-0.00567501	-0.00450063	-0.00190838	0.000579183	0.00167028	0.00243286	W/m2/degC
25th precentile		0.00220875	-0.000513286	-0.00341353	-0.00443537	-0.00396439	-0.00270831	-0.000246397	0.00198513	0.00317841	0.00415078	W/m2/degC
median		0.00513908	0.00168229	-0.00201806	-0.0032841	-0.00295832	-0.00170627	0.000733214	0.00318823	0.00462505	0.00583008	W/m2/degC
75th precentile		0.0088572	0.00496986	0.000521198	-0.00173712	-0.00206909	-0.000790503	0.00185276	0.00474581	0.00651816	0.00800805	W/m2/degC
95th percentile		0.0157976	0.0113036	0.0056945	0.00216945	2.1392e-05	0.000606124	0.00392353	0.00763138	0.010086	0.0121434	W/m2/degC
Scenario = {1.5 degC Target}, Experiment = {Nonlinear PCF & SAF}, Economic Impacts = {Burke, Pulled, Lag=1, Consum-Only}
Percentiles B time series
GMST		2020	2030	2040	2050	2075	2100	2150	2200	2250	2300
5th precentile		0.974484	1.14952	1.1952	1.17331	1.01054	0.874687	0.637311	0.536931	0.449024	0.356407	degC
25th precentile		1.04738	1.36505	1.49116	1.51051	1.3637	1.20679	0.90638	0.777243	0.671728	0.568581	degC
median		1.09959	1.52294	1.7085	1.76218	1.64274	1.48055	1.14049	0.985432	0.865327	0.748739	degC
75th precentile		1.1515	1.67558	1.91553	2.00447	1.93658	1.78713	1.41889	1.23123	1.09133	0.959637	degC
95th percentile		1.22572	1.88515	2.18998	2.32803	2.35702	2.25142	1.87636	1.6465	1.4733	1.31334	degC
mean		1.09975	1.5205	1.70161	1.75735	1.65834	1.51122	1.18372	1.02473	0.900126	0.780606	degC
stdev		0.0759445	0.220375	0.298411	0.347916	0.407902	0.418351	0.37928	0.340561	0.314408	0.294104	degC
Scenario = {1.5 degC Target}, Experiment = {Nonlinear PCF & SAF}, Economic Impacts = {Burke, Pulled, Lag=1, Consum-Only}
Percentiles A-B time series
GMST absolute change		2020	2030	2040	2050	2075	2100	2150	2200	2250	2300
5th precentile		0.000280773	0.00361275	0.00755137	0.0116962	0.0217333	0.0273028	0.0320957	0.0314656	0.0314557	0.0310803	degC
25th precentile		0.000745638	0.00623732	0.0132294	0.0209524	0.0405584	0.0527372	0.0641538	0.0637819	0.0638424	0.0644766	degC
median		0.00127588	0.0088886	0.0190778	0.0305907	0.0603276	0.0799585	0.100517	0.101239	0.101576	0.103088	degC
75th precentile		0.0019737	0.0122105	0.0264917	0.0428777	0.0861392	0.116857	0.152531	0.157338	0.157902	0.1607	degC
95th percentile		0.00320895	0.0178648	0.0393196	0.064404	0.132835	0.1877	0.262989	0.284277	0.289274	0.294339	degC
mean		0.00144516	0.0095685	0.0206766	0.033321	0.0665827	0.0901824	0.117806	0.12206	0.123181	0.124997	degC
stdev		0.000904587	0.00438795	0.00982585	0.016348	0.0346692	0.0505637	0.0743543	0.0829342	0.0854501	0.087567	degC
GMST relative change		2020	2030	2040	2050	2075	2100	2150	2200	2250	2300
5th precentile		0.000286985	0.00306289	0.00604019	0.00940916	0.0197488	0.0289246	0.0462934	0.0533321	0.0610868	0.0713939
25th precentile		0.000710352	0.00453979	0.00878656	0.0136308	0.0286364	0.0420524	0.0681241	0.0791071	0.0908008	0.106717
median		0.00115699	0.00583808	0.0112026	0.0174054	0.0366705	0.053932	0.0879542	0.103007	0.118431	0.139728
75th precentile		0.00171403	0.00733753	0.014026	0.0218177	0.0460927	0.0679086	0.11191	0.133008	0.15325	0.181175
95th percentile		0.00265419	0.00970809	0.0185952	0.0291666	0.0621962	0.0918067	0.154	0.188542	0.219227	0.260552
mean		0.00127074	0.00604386	0.0116204	0.0180957	0.0382356	0.0562662	0.0924664	0.10966	0.12645	0.149349
stdev		0.000729386	0.00203265	0.00385363	0.00607111	0.013053	0.0193326	0.033332	0.0422005	0.0495517	0.0594585
Scenario = {1.5 degC Target}, Experiment = {Nonlinear PCF & SAF}, Economic Impacts = {Burke, Pulled, Lag=1, Consum-Only}
MC mean A-B time series
Permafrost flux and ocean flux due to permafrost, CO2		2020	2030	2040	2050	2075	2100	2150	2200	2250	2300
Ocean annual CO2 flux due to permafrost, A-B		-195.7	-195.7	-200.473	-233.421	-252.293	-268.624	-178.01	-192.215	-162.262	-136.789	MtonCO2/yr
Permafrost annual CO2 flux to air, A-B		861.145	1247.04	1367.16	1336.78	1037.94	776.607	442.029	335.447	273.986	216.916	MtonCO2/yr
Permafrost flux plus ocean flux due to permaforst, A-B		665.445	1051.34	1166.69	1103.36	785.648	507.982	264.02	143.232	111.723	80.1278	MtonCO2/yr

## Sheet: 2degC PCF + Burke
Date of the computations:	2018-12-17		PAGE-ICE version:		6.20		Developed on:		15/12/2018
Scenario = {2 degC Target}, Experiment = {Nonlinear PCF}, Economic Impacts = {Burke, Pulled, Lag=1, Consum-Only}
Sensitivity results
RF in 2100	RF A	RF B	RF A-B		Relative change
5th precentile	2.40561	2.29881	0.0681877	W/m2			0.05
25th precentile	2.64318	2.52082	0.100566	W/m2			0.25
median	2.80375	2.66692	0.131091	W/m2			0.5
75th precentile	2.95489	2.80288	0.168288	W/m2			0.75
95th percentile	3.14535	2.96701	0.236639	W/m2			0.95
mean	2.79413	2.65531	0.138823	W/m2	0.0522814
Temp. in 2100	GMST A	GMST B	GMST A-B
5th precentile	1.24525	1.21499	0.0270528	degC
25th precentile	1.71119	1.65579	0.0505379	degC
median	2.0906	2.00984	0.0756347	degC
75th precentile	2.49835	2.39092	0.10807	degC
95th percentile	3.12107	2.96852	0.168854	degC
mean	2.12373	2.03994	0.083793	degC	0.0410762
SLR in 2100	SLR A	SLR B	SLR A-B
5th precentile	0.63319	0.627118	0.00477409	m
25th precentile	0.822869	0.812419	0.00940538	m
median	1.00539	0.990148	0.0147498	m
75th precentile	1.23818	1.216	0.0224938	m
95th percentile	1.67605	1.63952	0.0394503	m
mean	1.06069	1.04322	0.0174706	m	0.0167467
Total effect NPV	Effect A	Effect B	Effect A-B
5th precentile	281.126	276.116	3.49894	$trillion
25th precentile	412.41	401.486	8.63224	$trillion
median	550.999	531.924	16.6473	$trillion
75th precentile	760.899	724.479	32.9064	$trillion
95th percentile	1312.44	1227.25	95.3675	$trillion
mean	642.956	613.254	29.7017	$trillion	0.0484329
mean's MC 90% CI lower bound			29.4615	$trillion
mean's MC 90% CI upper bound			29.9419	$trillion
mean's MC 90% Confidence Range relative to the mean			0.0161725
SCCO2 in 2020
5th precentile			0	$(2015) per tonCO2
25th precentile			0	$(2015) per tonCO2
median			0	$(2015) per tonCO2
75th precentile			0	$(2015) per tonCO2
95th percentile			0	$(2015) per tonCO2
mean			0	$(2015) per tonCO2
mean's MC 90% CI lower bound			0	$(2015) per tonCO2
mean's MC 90% CI upper bound			0	$(2015) per tonCO2
mean's MC 90% Confidence Range relative to the mean			0
Scenario = {2 degC Target}, Experiment = {Nonlinear PCF}, Economic Impacts = {Burke, Pulled, Lag=1, Consum-Only}
MC mean results A time series
	2015	2020	2030	2040	2050	2075	2100	2150	2200	2250	2300
MC mean cumulative anthropogenic CO2	2.035e+06	2.21216e+06	2.5595e+06	2.79894e+06	2.95029e+06	3.1068e+06	3.08742e+06	2.98488e+06	2.88233e+06	2.77978e+06	2.67724e+06	Mton CO2
MC mean atmospheric CO2 concentration	400860	416587	439495	450847	454566	449619	435116	414513	400563	389198	379301	ppb
Checking against CMIP5 CO2 concentration defaults (source files provided by Kevin Schaefer)
CMIP5 CO2 concentration RCP3PD		412068	430783	440222	442700	434595	420895	399141	383718	371443	360666	ppb
CMIP5 CO2 concentration RCP4.5		411129	435046	460845	486535	529027	538358	542955	542955	542955	542955	ppb
CMIP5 CO2 concentration RCP8.5		415780	448835	489435	540543	717015	935874	1.4294e+06	1.82906e+06	1.96158e+06	1.96158e+06	ppb
MC mean RF, all gases		2.97561	3.19993	3.2264	3.16937	2.99723	2.78328	2.50002	2.31699	2.16354	2.02563	W/m2
MC mean GMST	0.946167	1.09971	1.52605	1.79174	1.95766	2.12537	2.12373	1.90362	1.75829	1.66159	1.56242	degC	Max value	2.12537	degC
MC median GMST	0.946167	1.09969	1.52903	1.79771	1.96212	2.1128	2.0906	1.84015	1.68619	1.58967	1.49163	degC	Max value	2.1128	degC
MC mean SLR	0.19	0.227222	0.320138	0.422882	0.53047	0.805361	1.06069	1.47004	1.79232	2.05051	2.25295	m
MC mean cumul. CO2 rel. change due to perm.		0.0214811	0.021742	0.0238863	0.0272993	0.0313754	0.0427328	0.0536104	0.0690885	0.0811936	0.0922567
		2020	2030	2040	2050	2075	2100	2150	2200	2250	2300
MC mean GMST		1.09971	1.52605	1.79174	1.95766	2.12537	2.12373	1.90362	1.75829	1.66159	1.56242	degC
MC mean FSAF from pre-ind		0	0	0	0	0	0	0	0	0	0	W/m2
MC mean FSAF based on ECS-averaged SAF		0	0	0	0	0	0	0	0	0	0	W/m2
MC mean SAF minus ECS-averaged SAF		0	0	0	0	0	0	0	0	0	0	W/m2/degC
MC mean rel. change in GMST due to SAF		0	0	0	0	0	0	0	0	0	0
MC mean rel. change in ECS due to SAF		0	0	0	0	0	0	0	0	0	0
ECS-averaged SAF
ECS-averaged SAF	MC mean	0.349123	W/m2/degC		MC SD:	0.0448777	W/m2/degC
Base year SAF	MC mean	0.356783	W/m2/degC		MC SD:	0.0445356	W/m2/degC
Base year FSAF (from pre-ind)	MC mean	0.340718	W/m2		MC SD:	0.0425978	W/m2
Scenario = {2 degC Target}, Experiment = {Nonlinear PCF}, Economic Impacts = {Burke, Pulled, Lag=1, Consum-Only}
Percentiles A time series
GMST		2020	2030	2040	2050	2075	2100	2150	2200	2250	2300
5th precentile		0.974733	1.155	1.25443	1.30438	1.3107	1.24525	1.04085	0.939244	0.874227	0.801758	degC
25th precentile		1.04692	1.36948	1.56559	1.68075	1.76114	1.71119	1.47092	1.33827	1.25374	1.16663	degC
median		1.09969	1.52903	1.79771	1.96212	2.1128	2.0906	1.84015	1.68619	1.58967	1.49163	degC
75th precentile		1.15099	1.68194	2.0193	2.23523	2.47281	2.49835	2.27189	2.10264	1.99053	1.87924	degC
95th percentile		1.22528	1.89172	2.31552	2.59975	2.98801	3.12107	2.98726	2.83028	2.70296	2.57268	degC
mean		1.09971	1.52605	1.79174	1.95766	2.12537	2.12373	1.90362	1.75829	1.66159	1.56242	degC
stdev		0.0758508	0.221773	0.318476	0.389642	0.506636	0.567572	0.592294	0.577694	0.560778	0.545091	degC
Permafrost temperature, SiBCASA only		2020	2030	2040	2050	2075	2100	2150	2200	2250	2300
5th precentile		1.66947	2.06706	2.26646	2.36679	2.3858	2.27384	1.90625	1.71961	1.59933	1.46749	degC
25th precentile		1.88653	2.50302	2.86946	3.08421	3.23614	3.15158	2.71209	2.46787	2.31563	2.15553	degC
median		2.05554	2.84122	3.33701	3.64626	3.93183	3.89022	3.43005	3.1454	2.96349	2.77958	degC
75th precentile		2.22946	3.2006	3.8255	4.22888	4.67261	4.71659	4.28288	3.96634	3.75236	3.5406	degC
95th percentile		2.48181	3.72248	4.52591	5.06486	5.7828	6.01462	5.72843	5.41012	5.16484	4.91382	degC
Permafrost cumulative carbon (CO2), SiBCASA & JULES		2020	2030	2040	2050	2075	2100	2150	2200	2250	2300
5th precentile		11.6475	14.0974	16.5021	18.8153	23.9896	27.9887	32.7815	36.2244	39.0967	41.5481	Gton C	NOTE THE UNITS
25th precentile		12.4578	15.4387	18.6552	21.9543	29.7601	35.9099	43.2154	48.3256	52.5969	56.253	Gton C
median		13.085	16.5141	20.4938	24.6932	35.0095	43.2899	53.2034	60.0676	65.7173	70.5274	Gton C
75th precentile		13.7224	17.7132	22.6278	27.93	41.3637	52.3315	65.8337	74.9404	82.2402	88.4832	Gton C
95th percentile		14.6014	19.7177	26.2897	33.493	52.4658	68.5173	89.8374	104.127	115.298	124.512	Gton C
mean		13.0992	16.6568	20.8215	25.2267	36.1844	45.112	56.2038	63.7792	69.8873	75.0658	Gton C
stdev		0.893378	1.7216	3.01527	4.51997	8.80076	12.6174	17.9587	21.5023	24.167	26.3423	Gton C
Permafrost cumulative carbon (CH4), SiBCASA & JULES		2020	2030	2040	2050	2075	2100	2150	2200	2250	2300
5th precentile		0.49251	0.571593	0.659646	0.748357	0.963136	1.15191	1.43802	1.67685	1.88492	2.06013	Gton C	NOTE THE UNITS
25th precentile		0.630859	0.730246	0.844314	0.964263	1.27318	1.55865	2.01523	2.39977	2.73738	3.02857	Gton C
median		0.738113	0.854067	0.991946	1.14144	1.54114	1.92559	2.55884	3.0979	3.5701	3.97821	Gton C
75th precentile		0.848672	0.984437	1.14973	1.3361	1.86031	2.37933	3.25491	4.00015	4.65061	5.21308	Gton C
95th percentile		1.00465	1.17241	1.39411	1.66092	2.44784	3.25044	4.63752	5.82925	6.84949	7.72418	Gton C
mean		0.741938	0.86106	1.00492	1.1645	1.60164	2.02691	2.73529	3.33624	3.86015	4.31162	Gton C
stdev		0.153956	0.181771	0.224164	0.279613	0.461297	0.658328	1.01307	1.31649	1.57639	1.79724	Gton C
Relative change in GMST due to SAF		2020	2030	2040	2050	2075	2100	2150	2200	2250	2300
5th precentile		0	0	0	0	0	0	0	0	0	0		NOTE THE UNITS
25th precentile		0	0	0	0	0	0	0	0	0	0
median		0	0	0	0	0	0	0	0	0	0
75th precentile		0	0	0	0	0	0	0	0	0	0
95th percentile		0	0	0	0	0	0	0	0	0	0
FSAF minus ECS-based FSAF		2020	2030	2040	2050	2075	2100	2150	2200	2250	2300
5th precentile		0.00330206	0.00286663	0.00246116	0.00223995	0.00222491	0.00248403	0.00307147	0.00322229	0.00325544	0.00326153	W/m2
25th precentile		0.0068839	0.00669112	0.00594974	0.00535377	0.00492028	0.0052446	0.00635498	0.0066855	0.00676878	0.00679002	W/m2
median		0.010499	0.0111647	0.0103789	0.00946168	0.00839127	0.00861951	0.0102042	0.0107446	0.010917	0.0109641	W/m2
75th precentile		0.0150776	0.0174051	0.0171117	0.0161186	0.0141615	0.0139031	0.0157666	0.0166005	0.0169217	0.0170515	W/m2
95th percentile		0.0236701	0.0301321	0.0320716	0.0318114	0.0288985	0.0271465	0.028546	0.0298454	0.0305371	0.0309314	W/m2
mean		0.0115724	0.0130872	0.0128633	0.0122026	0.0109838	0.0108485	0.0122196	0.0128238	0.0130622	0.0131685	W/m2
stdev		0.00632947	0.00863456	0.00951615	0.00963168	0.00882164	0.00813003	0.00826258	0.00860414	0.00881216	0.00894531	W/m2
SAF minus ECS-averaged SAF		2020	2030	2040	2050	2075	2100	2150	2200	2250	2300
5th precentile		-0.000875582	-0.00229985	-0.00569684	-0.00881708	-0.0116363	-0.0145052	-0.0140698	-0.0116621	-0.00955963	-0.00787913	W/m2/degC
25th precentile		0.00220217	-0.000507825	-0.00386263	-0.00627211	-0.00855707	-0.0103734	-0.00894516	-0.0061894	-0.00444346	-0.00316615	W/m2/degC
median		0.0051496	0.00169255	-0.00244399	-0.00468011	-0.00673605	-0.00796824	-0.00621658	-0.00361131	-0.0021242	-0.00103972	W/m2/degC
75th precentile		0.00884741	0.00494033	8.35062e-05	-0.00314711	-0.00519516	-0.00595527	-0.00413915	-0.0017481	-0.00035579	0.000776209	W/m2/degC
95th percentile		0.0158722	0.011385	0.00532982	0.000562358	-0.00356809	-0.0038858	-0.00208568	0.000452112	0.00226247	0.00385716	W/m2/degC
Scenario = {2 degC Target}, Experiment = {Nonlinear PCF}, Economic Impacts = {Burke, Pulled, Lag=1, Consum-Only}
Percentiles B time series
GMST		2020	2030	2040	2050	2075	2100	2150	2200	2250	2300
5th precentile		0.974733	1.1517	1.24714	1.29324	1.28733	1.21499	0.999856	0.895611	0.829502	0.754728	degC
25th precentile		1.04692	1.36492	1.55458	1.66238	1.7219	1.65579	1.39313	1.25638	1.17135	1.07974	degC
median		1.09969	1.52372	1.78371	1.93764	2.05867	2.00984	1.72464	1.56324	1.46418	1.36153	degC
75th precentile		1.15099	1.6754	2.00175	2.20422	2.40166	2.39092	2.10776	1.92041	1.80303	1.68674	degC
95th percentile		1.22528	1.8833	2.29231	2.55858	2.89127	2.96852	2.73239	2.52601	2.38247	2.24	degC
mean		1.09971	1.52046	1.77725	1.9324	2.06938	2.03994	1.77668	1.61624	1.51482	1.41027	degC
stdev		0.0758508	0.220183	0.31374	0.380736	0.484394	0.52994	0.52542	0.494997	0.472442	0.453397	degC
Scenario = {2 degC Target}, Experiment = {Nonlinear PCF}, Economic Impacts = {Burke, Pulled, Lag=1, Consum-Only}
Percentiles A-B time series
GMST absolute change		2020	2030	2040	2050	2075	2100	2150	2200	2250	2300
5th precentile		0	0.00259993	0.0061164	0.00993893	0.0197133	0.0270528	0.0367561	0.0388061	0.039534	0.0409275	degC
25th precentile		0	0.00392513	0.00976736	0.0165665	0.0351214	0.0505379	0.0716358	0.0764969	0.0777132	0.0804606	degC
median		0	0.00519076	0.0133583	0.0232621	0.0512891	0.0756347	0.110766	0.120157	0.122432	0.126745	degC
75th precentile		0	0.00679763	0.0179261	0.0316892	0.0716188	0.10807	0.164658	0.183374	0.18847	0.194767	degC
95th percentile		0	0.00993618	0.0266807	0.0475394	0.108936	0.168854	0.272934	0.321684	0.338729	0.351866	degC
mean		0	0.00558962	0.0144848	0.0252554	0.0559985	0.083793	0.126937	0.142051	0.146776	0.152156	degC
stdev		0	0.00231971	0.00648501	0.0117592	0.0278366	0.044577	0.0755858	0.0918723	0.0984343	0.102899	degC
GMST relative change		2020	2030	2040	2050	2075	2100	2150	2200	2250	2300
5th precentile		0	0.00203301	0.0043932	0.00691903	0.0138587	0.0204555	0.0339975	0.040317	0.0438253	0.0489593
25th precentile		0	0.00276549	0.00603583	0.00958298	0.0195452	0.0292503	0.0494648	0.0589917	0.0642486	0.0717491
median		0	0.00342149	0.00752489	0.0120156	0.0247733	0.0373158	0.0637179	0.0766107	0.0837274	0.0933896
75th precentile		0	0.00424194	0.00937063	0.0150095	0.0310466	0.046838	0.0806781	0.0984107	0.108013	0.120246
95th percentile		0	0.00579158	0.0128726	0.0206085	0.042451	0.0636852	0.110833	0.138063	0.153993	0.171771
mean		0	0.00360277	0.0079309	0.0126565	0.025992	0.0390491	0.066864	0.0812475	0.0892751	0.0995784
stdev		0	0.00117628	0.00265013	0.00426796	0.00886103	0.0133662	0.0237079	0.0305006	0.0345557	0.0385293
Scenario = {2 degC Target}, Experiment = {Nonlinear PCF}, Economic Impacts = {Burke, Pulled, Lag=1, Consum-Only}
MC mean A-B time series
Permafrost flux and ocean flux due to permafrost, CO2		2020	2030	2040	2050	2075	2100	2150	2200	2250	2300
Ocean annual CO2 flux due to permafrost, A-B		-194.263	-194.263	-234.619	-283.249	-402.164	-391.745	-279.9	-275.691	-244.051	-213.913	MtonCO2/yr
Permafrost annual CO2 flux to air, A-B		859.524	1242.24	1451.76	1536.33	1430.02	1189.69	728.548	525.255	431.246	367.2	MtonCO2/yr
Permafrost flux plus ocean flux due to permaforst, A-B		665.261	1047.97	1217.14	1253.08	1027.85	797.945	448.648	249.564	187.196	153.288	MtonCO2/yr

## Sheet: 2degC SAF + Burke
Date of the computations:	2019-03-09		PAGE-ICE version:		6.21		Developed on:		04/03/2019
Scenario = {2 degC Target}, Experiment = {Nonlinear SAF}, Economic Impacts = {Burke, Pulled, Lag=1, Consum-Only}
Sensitivity results
RF in 2100	RF A	RF B	RF A-B		Relative change
5th precentile	2.29722	2.29731	-0.0003064	W/m2			0.05
25th precentile	2.52043	2.52051	-0.000102753	W/m2			0.25
median	2.66741	2.66749	-4.32122e-05	W/m2			0.5
75th precentile	2.8017	2.80181	-1.6647e-05	W/m2			0.75
95th percentile	2.96741	2.96748	-3.80263e-06	W/m2			0.95
mean	2.65517	2.65525	-8.41914e-05	W/m2	-3.17075e-05
Temp. in 2100	GMST A	GMST B	GMST A-B
5th precentile	1.21703	1.21586	0.00105659	degC
25th precentile	1.65849	1.65503	0.00316596	degC
median	2.01885	2.01217	0.00635052	degC
75th precentile	2.40489	2.39294	0.0120993	degC
95th percentile	2.98972	2.96236	0.028133	degC
mean	2.04916	2.03981	0.00934246	degC	0.00458006
SLR in 2100	SLR A	SLR B	SLR A-B
5th precentile	0.626792	0.626112	0.000285058	m
25th precentile	0.812381	0.811175	0.000883923	m
median	0.9931	0.990919	0.0018093	m
75th precentile	1.21875	1.21542	0.00349586	m
95th percentile	1.65026	1.64438	0.00821724	m
mean	1.04611	1.0434	0.00270962	m	0.00259691
Total effect NPV	Effect A	Effect B	Effect A-B
5th precentile	275.906	275.432	0.23509	$trillion
25th precentile	402.794	401.496	0.831824	$trillion
median	534.836	532.508	1.86236	$trillion
75th precentile	727.621	722.964	3.98367	$trillion
95th percentile	1237.68	1225.83	11.8309	$trillion
mean	617.102	613.209	3.89323	$trillion	0.00634895
mean's MC 90% CI lower bound			3.82396	$trillion
mean's MC 90% CI upper bound			3.9625	$trillion
mean's MC 90% Confidence Range relative to the mean			0.0355855
SCCO2 in 2020
5th precentile			0	$(2015) per tonCO2
25th precentile			0	$(2015) per tonCO2
median			0	$(2015) per tonCO2
75th precentile			0	$(2015) per tonCO2
95th percentile			0	$(2015) per tonCO2
mean			0	$(2015) per tonCO2
mean's MC 90% CI lower bound			0	$(2015) per tonCO2
mean's MC 90% CI upper bound			0	$(2015) per tonCO2
mean's MC 90% Confidence Range relative to the mean			0
Scenario = {2 degC Target}, Experiment = {Nonlinear SAF}, Economic Impacts = {Burke, Pulled, Lag=1, Consum-Only}
MC mean results A time series
	2015	2020	2030	2040	2050	2075	2100	2150	2200	2250	2300
MC mean cumulative anthropogenic CO2	2.035e+06	2.21216e+06	2.5595e+06	2.79894e+06	2.95029e+06	3.1068e+06	3.08742e+06	2.98488e+06	2.88233e+06	2.77978e+06	2.67724e+06	Mton CO2
MC mean atmospheric CO2 concentration	400860	416130	438065	448284	450848	443405	427068	404408	389597	377680	367361	ppb
Checking against CMIP5 CO2 concentration defaults (source files provided by Kevin Schaefer)
CMIP5 CO2 concentration RCP3PD		412068	430783	440222	442700	434595	420895	399141	383718	371443	360666	ppb
CMIP5 CO2 concentration RCP4.5		411129	435046	460845	486535	529027	538358	542955	542955	542955	542955	ppb
CMIP5 CO2 concentration RCP8.5		415780	448835	489435	540543	717015	935874	1.4294e+06	1.82906e+06	1.96158e+06	1.96158e+06	ppb
MC mean RF, all gases		2.96392	3.16609	3.17185	3.09572	2.88483	2.64365	2.3333	2.13859	1.97647	1.83153	W/m2
MC mean GMST	0.946167	1.1012	1.52454	1.78326	1.93966	2.07805	2.04916	1.78684	1.6271	1.52596	1.42146	degC	Max value	2.07805	degC
MC median GMST	0.946167	1.10102	1.52651	1.78819	1.94419	2.06642	2.01885	1.73525	1.57392	1.47441	1.37087	degC	Max value	2.06642	degC
MC mean SLR	0.19	0.227273	0.320148	0.422521	0.529297	0.79887	1.04611	1.43153	1.7299	1.96639	2.14882	m
MC mean cumul. CO2 rel. change due to perm.		0	0	0	0	0	0	0	0	0	0
		2020	2030	2040	2050	2075	2100	2150	2200	2250	2300
MC mean GMST		1.1012	1.52454	1.78326	1.93966	2.07805	2.04916	1.78684	1.6271	1.52596	1.42146	degC
MC mean FSAF from pre-ind		0.395731	0.544426	0.63403	0.687621	0.734355	0.724122	0.633986	0.578831	0.543747	0.507325	W/m2
MC mean FSAF based on ECS-averaged SAF		0.384164	0.531351	0.621148	0.675321	0.722965	0.712605	0.621088	0.56553	0.530392	0.494064	W/m2
MC mean SAF minus ECS-averaged SAF		0.00598246	0.00276049	-0.00146157	-0.00429543	-0.00647028	-0.00738778	-0.00536985	-0.00248219	-0.000757483	0.000549601	W/m2/degC
MC mean rel. change in GMST due to SAF		0.00127079	0.0024358	0.0030242	0.00332466	0.00365236	0.00394	0.00505505	0.00597692	0.0065628	0.00709453
MC mean rel. change in ECS due to SAF		0.0055112	0.00289019	-0.000551257	-0.00291972	-0.00484005	-0.00578125	-0.00431121	-0.00204482	-0.000631995	0.000448
ECS-averaged SAF
ECS-averaged SAF	MC mean	0.349123	W/m2/degC		MC SD:	0.0448631	W/m2/degC
Base year SAF	MC mean	0.356776	W/m2/degC		MC SD:	0.0445377	W/m2/degC
Base year FSAF (from pre-ind)	MC mean	0.34071	W/m2		MC SD:	0.0426639	W/m2
Scenario = {2 degC Target}, Experiment = {Nonlinear SAF}, Economic Impacts = {Burke, Pulled, Lag=1, Consum-Only}
Percentiles A time series
GMST		2020	2030	2040	2050	2075	2100	2150	2200	2250	2300
5th precentile		0.975406	1.15239	1.24709	1.29367	1.28954	1.21703	1.00394	0.898464	0.831985	0.75827	degC
25th precentile		1.04811	1.36739	1.55793	1.66489	1.72344	1.65849	1.39601	1.2584	1.17367	1.08201	degC
median		1.10102	1.52651	1.78819	1.94419	2.06642	2.01885	1.73525	1.57392	1.47441	1.37087	degC
75th precentile		1.15324	1.68085	2.01048	2.21375	2.41492	2.40489	2.1212	1.93627	1.81963	1.70355	degC
95th percentile		1.22851	1.89366	2.30771	2.57797	2.91078	2.98972	2.75094	2.54496	2.40394	2.26572	degC
mean		1.1012	1.52454	1.78326	1.93966	2.07805	2.04916	1.78684	1.6271	1.52596	1.42146	degC
stdev		0.0766817	0.222673	0.317666	0.385773	0.490908	0.53689	0.532677	0.502777	0.480553	0.461623	degC
Permafrost temperature, SiBCASA only		2020	2030	2040	2050	2075	2100	2150	2200	2250	2300
5th precentile		1.66844	2.06192	2.25478	2.3482	2.34335	2.21897	1.83448	1.64382	1.52278	1.38716	degC
25th precentile		1.8878	2.49598	2.85381	3.0558	3.1712	3.05527	2.57879	2.32446	2.16949	2.00104	degC
median		2.05797	2.84046	3.32446	3.61092	3.84087	3.75731	3.23205	2.93257	2.74703	2.55393	degC
75th precentile		2.23496	3.19986	3.80942	4.18803	4.56266	4.53654	3.99517	3.64629	3.42616	3.20526	degC
95th percentile		2.48946	3.72656	4.51402	5.02027	5.63875	5.7568	5.27454	4.87792	4.60352	4.33709	degC
Permafrost cumulative carbon (CO2), SiBCASA & JULES		2020	2030	2040	2050	2075	2100	2150	2200	2250	2300
5th precentile		0	0	0	0	0	0	0	0	0	0	Gton C	NOTE THE UNITS
25th precentile		0	0	0	0	0	0	0	0	0	0	Gton C
median		0	0	0	0	0	0	0	0	0	0	Gton C
75th precentile		0	0	0	0	0	0	0	0	0	0	Gton C
95th percentile		0	0	0	0	0	0	0	0	0	0	Gton C
mean		0	0	0	0	0	0	0	0	0	0	Gton C
stdev		0	0	0	0	0	0	0	0	0	0	Gton C
Permafrost cumulative carbon (CH4), SiBCASA & JULES		2020	2030	2040	2050	2075	2100	2150	2200	2250	2300
5th precentile		0	0	0	0	0	0	0	0	0	0	Gton C	NOTE THE UNITS
25th precentile		0	0	0	0	0	0	0	0	0	0	Gton C
median		0	0	0	0	0	0	0	0	0	0	Gton C
75th precentile		0	0	0	0	0	0	0	0	0	0	Gton C
95th percentile		0	0	0	0	0	0	0	0	0	0	Gton C
mean		0	0	0	0	0	0	0	0	0	0	Gton C
stdev		0	0	0	0	0	0	0	0	0	0	Gton C
Relative change in GMST due to SAF		2020	2030	2040	2050	2075	2100	2150	2200	2250	2300
5th precentile		0.000288577	0.000575111	0.000673187	0.000699207	0.000746077	0.000849497	0.00121956	0.00146478	0.00159554	0.00171882		NOTE THE UNITS
25th precentile		0.000708027	0.00134381	0.00158563	0.00165904	0.00171906	0.00188199	0.00257424	0.00307549	0.00335392	0.00361624
median		0.0011562	0.00217601	0.00262152	0.00279472	0.00294019	0.00316286	0.00418562	0.00496705	0.00542742	0.00585578
75th precentile		0.00171147	0.00324951	0.00402626	0.00442389	0.00480406	0.0051265	0.00654711	0.00774402	0.00848968	0.00916984
95th percentile		0.00264506	0.00521081	0.00681122	0.00781923	0.00906007	0.00974081	0.0119266	0.0140058	0.0154703	0.0167868
FSAF minus ECS-based FSAF		2020	2030	2040	2050	2075	2100	2150	2200	2250	2300
5th precentile		0.00328487	0.00285673	0.00249158	0.00230831	0.00234056	0.00261524	0.00314775	0.00325447	0.0032662	0.00324512	W/m2
25th precentile		0.006871	0.00670858	0.0060107	0.00548683	0.00522327	0.00562883	0.00662763	0.00683517	0.00684187	0.0067849	W/m2
median		0.0104858	0.0111375	0.0104134	0.0096036	0.00886922	0.0092602	0.0107031	0.0110236	0.0110571	0.0109669	W/m2
75th precentile		0.0150838	0.0173821	0.0171231	0.0162241	0.0147142	0.0148317	0.0166876	0.0172129	0.0172811	0.0171637	W/m2
95th percentile		0.0236439	0.0300656	0.0319078	0.0317033	0.0293232	0.0283501	0.0303102	0.0312881	0.0315055	0.0313683	W/m2
mean		0.0115669	0.0130751	0.012882	0.0122992	0.01139	0.0115174	0.0128976	0.0133006	0.0133557	0.0132613	W/m2
stdev		0.0063279	0.00861812	0.00947615	0.00958719	0.00891238	0.00847587	0.00884251	0.00909965	0.00915814	0.0091214	W/m2
SAF minus ECS-averaged SAF		2020	2030	2040	2050	2075	2100	2150	2200	2250	2300
5th precentile		-0.000878229	-0.00227388	-0.00553935	-0.00843275	-0.0106335	-0.0124854	-0.0107597	-0.00741674	-0.00520514	-0.00368075	W/m2/degC
25th precentile		0.00219756	-0.000482301	-0.00375272	-0.00599384	-0.00789232	-0.0090917	-0.00703283	-0.003978	-0.0022838	-0.00113101	W/m2/degC
median		0.00513277	0.00171741	-0.00233883	-0.0044896	-0.00623026	-0.00704732	-0.00493774	-0.00218569	-0.000708565	0.000383484	W/m2/degC
75th precentile		0.0088408	0.00493711	0.000167707	-0.00295907	-0.00482312	-0.00531552	-0.00325302	-0.000714728	0.000800318	0.00206519	W/m2/degC
95th percentile		0.0158204	0.0113336	0.00535478	0.000751475	-0.00321498	-0.00352052	-0.00147044	0.00151593	0.00358492	0.00535576	W/m2/degC
Scenario = {2 degC Target}, Experiment = {Nonlinear SAF}, Economic Impacts = {Burke, Pulled, Lag=1, Consum-Only}
Percentiles B time series
GMST		2020	2030	2040	2050	2075	2100	2150	2200	2250	2300
5th precentile		0.975064	1.15179	1.24631	1.2927	1.28843	1.21586	1.00255	0.896911	0.829931	0.756363	degC
25th precentile		1.04731	1.36539	1.55518	1.66204	1.72023	1.65503	1.39152	1.25393	1.16858	1.07719	degC
median		1.09969	1.523	1.78322	1.9385	2.05987	2.01217	1.72764	1.56532	1.46597	1.3619	degC
75th precentile		1.15122	1.67528	2.00197	2.20383	2.40333	2.39294	2.10765	1.92149	1.80509	1.68812	degC
95th percentile		1.22548	1.8848	2.2935	2.56009	2.88613	2.96236	2.72105	2.51424	2.37111	2.23377	degC
mean		1.09975	1.52057	1.77738	1.93251	2.06937	2.03981	1.77639	1.61589	1.51446	1.4099	degC
stdev		0.0758878	0.220284	0.313762	0.380602	0.483784	0.528907	0.523909	0.493545	0.471172	0.452297	degC
Scenario = {2 degC Target}, Experiment = {Nonlinear SAF}, Economic Impacts = {Burke, Pulled, Lag=1, Consum-Only}
Percentiles A-B time series
GMST absolute change		2020	2030	2040	2050	2075	2100	2150	2200	2250	2300
5th precentile		0.00028275	0.00066665	0.000849191	0.000917312	0.000975716	0.00105659	0.00127518	0.00138659	0.00141677	0.00141739	degC
25th precentile		0.000743682	0.00185241	0.00249148	0.00278713	0.00299286	0.00316596	0.00367742	0.00397706	0.00405327	0.0040484	degC
median		0.00127695	0.0033406	0.00470458	0.00544861	0.00605558	0.00635052	0.00722361	0.00777375	0.00795161	0.00795569	degC
75th precentile		0.00196702	0.0054312	0.00802112	0.00967637	0.0114505	0.0120993	0.0134578	0.0144549	0.0148323	0.0148737	degC
95th percentile		0.00320612	0.00943831	0.0150346	0.0194467	0.0256234	0.028133	0.0308972	0.0329467	0.0339842	0.034327	degC
mean		0.0014452	0.00396926	0.00588293	0.00715464	0.00867418	0.00934246	0.0104522	0.0112071	0.0115083	0.0115587	degC
stdev		0.000905381	0.00278374	0.00457691	0.00606349	0.00835561	0.00938276	0.0103693	0.0110335	0.0113785	0.0114888	degC
GMST relative change		2020	2030	2040	2050	2075	2100	2150	2200	2250	2300
5th precentile		0.000288577	0.000575111	0.000673187	0.000699207	0.000746077	0.000849497	0.00121956	0.00146478	0.00159554	0.00171882
25th precentile		0.000708027	0.00134381	0.00158563	0.00165904	0.00171906	0.00188199	0.00257424	0.00307549	0.00335392	0.00361624
median		0.0011562	0.00217601	0.00262152	0.00279472	0.00294019	0.00316286	0.00418562	0.00496705	0.00542742	0.00585578
75th precentile		0.00171147	0.00324951	0.00402626	0.00442389	0.00480406	0.0051265	0.00654711	0.00774402	0.00848968	0.00916984
95th percentile		0.00264506	0.00521081	0.00681122	0.00781923	0.00906007	0.00974081	0.0119266	0.0140058	0.0154703	0.0167868
mean		0.00127079	0.0024358	0.0030242	0.00332466	0.00365236	0.00394	0.00505505	0.00597692	0.0065628	0.00709453
stdev		0.000730073	0.00144798	0.00193229	0.00226305	0.0026978	0.00291688	0.00350424	0.00409478	0.00454002	0.00493699
Scenario = {2 degC Target}, Experiment = {Nonlinear SAF}, Economic Impacts = {Burke, Pulled, Lag=1, Consum-Only}
MC mean A-B time series
Permafrost flux and ocean flux due to permafrost, CO2		2020	2030	2040	2050	2075	2100	2150	2200	2250	2300
Ocean annual CO2 flux due to permafrost, A-B		0	0	0	0	0	0	0	0	0	0	MtonCO2/yr
Permafrost annual CO2 flux to air, A-B		0	0	0	0	0	0	0	0	0	0	MtonCO2/yr
Permafrost flux plus ocean flux due to permaforst, A-B		0	0	0	0	0	0	0	0	0	0	MtonCO2/yr

## Sheet: 2degC BOTH + Burke
Date of the computations:	2019-03-08		PAGE-ICE version:		6.21		Developed on:		04/03/2019
Scenario = {2 degC Target}, Experiment = {Nonlinear PCF & SAF}, Economic Impacts = {Burke, Pulled, Lag=1, Consum-Only}
Sensitivity results
RF in 2100	RF A	RF B	RF A-B		Relative change
5th precentile	2.40519	2.29711	0.0678544	W/m2			0.05
25th precentile	2.64274	2.52052	0.100694	W/m2			0.25
median	2.80484	2.66797	0.131408	W/m2			0.5
75th precentile	2.95556	2.80199	0.169825	W/m2			0.75
95th percentile	3.14699	2.96742	0.239078	W/m2			0.95
mean	2.79491	2.65529	0.139617	W/m2	0.0525806
Temp. in 2100	GMST A	GMST B	GMST A-B
5th precentile	1.24262	1.21103	0.0282971	degC
25th precentile	1.71538	1.65715	0.0545857	degC
median	2.09622	2.01046	0.0830088	degC
75th precentile	2.51424	2.39292	0.121244	degC
95th percentile	3.14723	2.96578	0.193834	degC
mean	2.13341	2.04006	0.0933494	degC	0.0457582
SLR in 2100	SLR A	SLR B	SLR A-B
5th precentile	0.632184	0.625296	0.00512827	m
25th precentile	0.825278	0.813113	0.0105069	m
median	1.00773	0.989813	0.016849	m
75th precentile	1.24018	1.21461	0.0261814	m
95th percentile	1.68673	1.64625	0.0467189	m
mean	1.06391	1.04366	0.0202405	m	0.0193937
Total effect NPV	Effect A	Effect B	Effect A-B
5th precentile	280.323	274.785	3.80345	$trillion
25th precentile	413.73	401.649	9.74241	$trillion
median	554.4	532.133	18.9326	$trillion
75th precentile	767.469	726.462	37.8723	$trillion
95th percentile	1319.06	1217.48	107.728	$trillion
mean	646.205	612.443	33.7619	$trillion	0.0551266
mean's MC 90% CI lower bound			33.492	$trillion
mean's MC 90% CI upper bound			34.0318	$trillion
mean's MC 90% Confidence Range relative to the mean			0.0159869
SCCO2 in 2020
5th precentile			0	$(2015) per tonCO2
25th precentile			0	$(2015) per tonCO2
median			0	$(2015) per tonCO2
75th precentile			0	$(2015) per tonCO2
95th percentile			0	$(2015) per tonCO2
mean			0	$(2015) per tonCO2
mean's MC 90% CI lower bound			0	$(2015) per tonCO2
mean's MC 90% CI upper bound			0	$(2015) per tonCO2
mean's MC 90% Confidence Range relative to the mean			0
Scenario = {2 degC Target}, Experiment = {Nonlinear PCF & SAF}, Economic Impacts = {Burke, Pulled, Lag=1, Consum-Only}
MC mean results A time series
	2015	2020	2030	2040	2050	2075	2100	2150	2200	2250	2300
MC mean cumulative anthropogenic CO2	2.035e+06	2.21216e+06	2.5595e+06	2.79894e+06	2.95029e+06	3.1068e+06	3.08742e+06	2.98488e+06	2.88233e+06	2.77978e+06	2.67724e+06	Mton CO2
MC mean atmospheric CO2 concentration	400860	416588	439500	450858	454585	449658	435169	414585	400645	389285	379391	ppb
Checking against CMIP5 CO2 concentration defaults (source files provided by Kevin Schaefer)
CMIP5 CO2 concentration RCP3PD		412068	430783	440222	442700	434595	420895	399141	383718	371443	360666	ppb
CMIP5 CO2 concentration RCP4.5		411129	435046	460845	486535	529027	538358	542955	542955	542955	542955	ppb
CMIP5 CO2 concentration RCP8.5		415780	448835	489435	540543	717015	935874	1.4294e+06	1.82906e+06	1.96158e+06	1.96158e+06	ppb
MC mean RF, all gases		2.97564	3.20005	3.22665	3.16975	2.99792	2.78418	2.5012	2.3183	2.16495	2.02709	W/m2
MC mean GMST	0.946167	1.10121	1.53009	1.79777	1.96503	2.13436	2.13341	1.91455	1.77023	1.67406	1.57518	degC	Max value	2.13436	degC
MC median GMST	0.946167	1.10067	1.53181	1.8028	1.96857	2.11919	2.09622	1.84837	1.6972	1.6009	1.50243	degC	Max value	2.11919	degC
MC mean SLR	0.19	0.227276	0.320437	0.423519	0.531498	0.807494	1.06391	1.47538	1.79968	2.05972	2.26381	m
MC mean cumul. CO2 rel. change due to perm.		0.0214813	0.0217469	0.0239139	0.027357	0.0314672	0.0429212	0.0538861	0.0695054	0.0817182	0.0928681
		2020	2030	2040	2050	2075	2100	2150	2200	2250	2300
MC mean GMST		1.10121	1.53009	1.79777	1.96503	2.13436	2.13341	1.91455	1.77023	1.67406	1.57518	degC
MC mean FSAF from pre-ind		0.395738	0.546389	0.639082	0.696361	0.753503	0.752667	0.677549	0.627908	0.594729	0.560471	W/m2
MC mean FSAF based on ECS-averaged SAF		0.384168	0.533309	0.626248	0.684213	0.742623	0.74194	0.665431	0.615162	0.581726	0.54734	W/m2
MC mean SAF minus ECS-averaged SAF		0.00598476	0.00272944	-0.00159278	-0.00457719	-0.00708461	-0.00847841	-0.00697977	-0.00445288	-0.00280804	-0.00151093	W/m2/degC
MC mean rel. change in GMST due to SAF		0.00127089	0.00242698	0.0029956	0.00326509	0.00347044	0.00360984	0.00443265	0.00521154	0.00575938	0.00626379
MC mean rel. change in ECS due to SAF		0.0055159	0.00286814	-0.000653637	-0.00314446	-0.00534168	-0.00668799	-0.00568171	-0.00375548	-0.00242892	-0.00136297
ECS-averaged SAF
ECS-averaged SAF	MC mean	0.34912	W/m2/degC		MC SD:	0.0448466	W/m2/degC
Base year SAF	MC mean	0.356776	W/m2/degC		MC SD:	0.0445394	W/m2/degC
Base year FSAF (from pre-ind)	MC mean	0.340702	W/m2		MC SD:	0.0425925	W/m2
Scenario = {2 degC Target}, Experiment = {Nonlinear PCF & SAF}, Economic Impacts = {Burke, Pulled, Lag=1, Consum-Only}
Percentiles A time series
GMST		2020	2030	2040	2050	2075	2100	2150	2200	2250	2300
5th precentile		0.975604	1.15543	1.25512	1.30479	1.30885	1.24262	1.04055	0.938297	0.874289	0.802551	degC
25th precentile		1.04798	1.37127	1.56848	1.68394	1.76443	1.71538	1.47437	1.34212	1.2593	1.17146	degC
median		1.10067	1.53181	1.8028	1.96857	2.11919	2.09622	1.84837	1.6972	1.6009	1.50243	degC
75th precentile		1.15337	1.6874	2.02851	2.24618	2.48791	2.51424	2.28617	2.11993	2.00941	1.89887	degC
95th percentile		1.22888	1.90236	2.33205	2.61761	3.01047	3.14723	3.01472	2.85824	2.73287	2.606	degC
mean		1.10121	1.53009	1.79777	1.96503	2.13436	2.13341	1.91455	1.77023	1.67406	1.57518	degC
stdev		0.0767801	0.224388	0.322724	0.395227	0.51428	0.576074	0.601547	0.587533	0.570934	0.55539	degC
Permafrost temperature, SiBCASA only		2020	2030	2040	2050	2075	2100	2150	2200	2250	2300
5th precentile		1.66955	2.06882	2.26593	2.36252	2.38161	2.26882	1.90108	1.71381	1.59736	1.47025	degC
25th precentile		1.88872	2.50503	2.87608	3.09139	3.2473	3.16121	2.72027	2.47445	2.32253	2.16264	degC
median		2.05797	2.84984	3.34953	3.65585	3.93997	3.90374	3.44176	3.1588	2.97911	2.79593	degC
75th precentile		2.23394	3.20863	3.84106	4.24524	4.69552	4.74049	4.3079	3.99534	3.78575	3.57802	degC
95th percentile		2.48759	3.74208	4.55762	5.1058	5.83828	6.07834	5.79874	5.49021	5.24424	4.99259	degC
Permafrost cumulative carbon (CO2), SiBCASA & JULES		2020	2030	2040	2050	2075	2100	2150	2200	2250	2300
5th precentile		11.6431	14.0848	16.4657	18.7689	23.8936	27.8972	32.737	36.1553	39.0109	41.4165	Gton C	NOTE THE UNITS
25th precentile		12.4687	15.4461	18.6785	21.9697	29.7938	35.9546	43.2968	48.3935	52.7023	56.3435	Gton C
median		13.0903	16.5314	20.5341	24.7603	35.1194	43.3945	53.347	60.2529	65.9131	70.7428	Gton C
75th precentile		13.7229	17.7443	22.6842	28.0224	41.59	52.6813	66.3054	75.5373	82.9696	89.2921	Gton C
95th percentile		14.6068	19.7678	26.4046	33.6805	52.9174	69.2061	90.9882	105.496	116.743	126.079	Gton C
mean		13.102	16.6756	20.8648	25.2995	36.3424	45.3422	56.5408	64.1889	70.3479	75.5653	Gton C
stdev		0.894433	1.7389	3.05952	4.59827	8.99049	12.9076	18.3879	22.0114	24.7248	26.9333	Gton C
Permafrost cumulative carbon (CH4), SiBCASA & JULES		2020	2030	2040	2050	2075	2100	2150	2200	2250	2300
5th precentile		0.492191	0.571333	0.659322	0.748469	0.962114	1.14882	1.43643	1.6734	1.88077	2.05596	Gton C	NOTE THE UNITS
25th precentile		0.630635	0.729942	0.844037	0.964206	1.27193	1.5586	2.01596	2.40158	2.73958	3.03254	Gton C
median		0.738247	0.854455	0.991933	1.14297	1.54398	1.9311	2.56573	3.10563	3.57949	3.99127	Gton C
75th precentile		0.849113	0.985311	1.15296	1.34071	1.86981	2.39629	3.28259	4.03899	4.69781	5.27004	Gton C
95th percentile		1.00347	1.17342	1.3973	1.66548	2.46101	3.27641	4.6815	5.87758	6.91577	7.79333	Gton C
mean		0.742023	0.861615	1.00621	1.16672	1.60668	2.03481	2.74886	3.35522	3.88417	4.34025	Gton C
stdev		0.153994	0.182197	0.225383	0.281947	0.46733	0.668126	1.0298	1.33954	1.60519	1.83125	Gton C
Relative change in GMST due to SAF		2020	2030	2040	2050	2075	2100	2150	2200	2250	2300
5th precentile		0.000285966	0.000568695	0.000662759	0.000684591	0.000704342	0.000783092	0.00111499	0.00135031	0.00147855	0.00159517		NOTE THE UNITS
25th precentile		0.000710862	0.00134391	0.00157275	0.00162733	0.00162008	0.00171693	0.00231515	0.00278155	0.00305651	0.00330596
median		0.00115634	0.00216517	0.00259224	0.00274174	0.00277223	0.00287021	0.00369826	0.00440698	0.00485824	0.00526699
75th precentile		0.00170848	0.00322898	0.0039756	0.00433216	0.00456951	0.00468256	0.00570127	0.00672206	0.00742976	0.00807109
95th percentile		0.00265183	0.00520141	0.00676281	0.0077134	0.00871486	0.00906563	0.0103665	0.0119051	0.0132109	0.0144286
FSAF minus ECS-based FSAF		2020	2030	2040	2050	2075	2100	2150	2200	2250	2300
5th precentile		0.00328572	0.00285109	0.00243912	0.00222846	0.00220572	0.00246745	0.00305809	0.00320593	0.00324453	0.00324096	W/m2
25th precentile		0.0068978	0.00671634	0.00595112	0.00534471	0.00490284	0.00524249	0.00637344	0.00670127	0.00678842	0.00681482	W/m2
median		0.0104798	0.0111446	0.0103376	0.00942477	0.0083512	0.00857118	0.0101617	0.010693	0.0108757	0.0109415	W/m2
75th precentile		0.0150424	0.0173498	0.0170582	0.0160308	0.0140369	0.013721	0.0156167	0.016465	0.0168131	0.0169728	W/m2
95th percentile		0.0237292	0.0302159	0.032067	0.031735	0.0285866	0.0267711	0.0282419	0.0296795	0.030413	0.0308832	W/m2
mean		0.0115696	0.0130803	0.0128346	0.0121478	0.0108804	0.0107271	0.0121186	0.0127453	0.0130029	0.0131301	W/m2
stdev		0.0063357	0.00865125	0.00952039	0.00960776	0.00872026	0.0079878	0.008134	0.00850303	0.0087361	0.00889518	W/m2
SAF minus ECS-averaged SAF		2020	2030	2040	2050	2075	2100	2150	2200	2250	2300
5th precentile		-0.000884882	-0.00231346	-0.00574817	-0.00890697	-0.0117551	-0.0147079	-0.0143133	-0.011918	-0.00983093	-0.00812365	W/m2/degC
25th precentile		0.00221188	-0.000507192	-0.00387403	-0.0062987	-0.00863963	-0.0104926	-0.00902871	-0.00631809	-0.0045583	-0.00327101	W/m2/degC
median		0.00514351	0.00169142	-0.00245368	-0.00470512	-0.00677604	-0.00801236	-0.00626937	-0.00367559	-0.00218999	-0.00110302	W/m2/degC
75th precentile		0.00883512	0.00492073	4.65231e-05	-0.00317411	-0.00521812	-0.00597124	-0.00416121	-0.00178462	-0.000412325	0.000701792	W/m2/degC
95th percentile		0.0158792	0.0113744	0.00525807	0.000460251	-0.00359659	-0.00388107	-0.00208733	0.000429477	0.0022038	0.00375817	W/m2/degC
Scenario = {2 degC Target}, Experiment = {Nonlinear PCF & SAF}, Economic Impacts = {Burke, Pulled, Lag=1, Consum-Only}
Percentiles B time series
GMST		2020	2030	2040	2050	2075	2100	2150	2200	2250	2300
5th precentile		0.975299	1.15168	1.24684	1.29215	1.28521	1.21103	0.998767	0.89479	0.82872	0.753787	degC
25th precentile		1.0472	1.36502	1.55495	1.66242	1.72215	1.65715	1.39416	1.25612	1.17126	1.08015	degC
median		1.09934	1.52283	1.78359	1.93797	2.05774	2.01046	1.7269	1.5647	1.46584	1.36225	degC
75th precentile		1.15135	1.6752	2.00264	2.20499	2.40377	2.39292	2.10765	1.92221	1.80502	1.68946	degC
95th percentile		1.226	1.885	2.29406	2.55792	2.88922	2.96578	2.72697	2.51831	2.37229	2.23488	degC
mean		1.09977	1.52051	1.77735	1.93252	2.06951	2.04006	1.77675	1.6163	1.51486	1.41031	degC
stdev		0.0759863	0.220381	0.313994	0.380986	0.484564	0.529957	0.525142	0.494662	0.472113	0.453057	degC
Scenario = {2 degC Target}, Experiment = {Nonlinear PCF & SAF}, Economic Impacts = {Burke, Pulled, Lag=1, Consum-Only}
Percentiles A-B time series
GMST absolute change		2020	2030	2040	2050	2075	2100	2150	2200	2250	2300
5th precentile		0.000280329	0.00360682	0.00743866	0.0113574	0.0209915	0.0282971	0.0381091	0.0403428	0.0411427	0.0425703	degC
25th precentile		0.000746723	0.00623504	0.0130567	0.0203701	0.0392874	0.0545857	0.0760088	0.0811457	0.0824777	0.085396	degC
median		0.0012753	0.00888559	0.0188031	0.0297175	0.0586288	0.0830088	0.118853	0.129003	0.131608	0.136156	degC
75th precentile		0.00196857	0.0122167	0.0261452	0.0418078	0.0839672	0.121244	0.179358	0.199435	0.204862	0.211487	degC
95th percentile		0.00320889	0.0179421	0.039019	0.0633725	0.130061	0.193834	0.302749	0.354707	0.372393	0.386373	degC
mean		0.00144537	0.00957338	0.0204207	0.0325089	0.0648508	0.0933494	0.137801	0.15393	0.159199	0.164871	degC
stdev		0.000905988	0.00441037	0.00976235	0.0160965	0.0340775	0.0521602	0.0848116	0.102056	0.109023	0.113686	degC
GMST relative change		2020	2030	2040	2050	2075	2100	2150	2200	2250	2300
5th precentile		0.000285966	0.00305475	0.00571607	0.00833609	0.015265	0.0218375	0.0357045	0.042289	0.0461342	0.0516373
25th precentile		0.000710862	0.00453956	0.00829533	0.0120659	0.0222095	0.0319971	0.0528264	0.062928	0.0685837	0.076596
median		0.00115634	0.0058343	0.0105758	0.0153941	0.0284366	0.041165	0.0685437	0.0823019	0.0899801	0.100276
75th precentile		0.00170848	0.00734472	0.0132306	0.0193146	0.0358718	0.0521291	0.0875836	0.106598	0.117121	0.130345
95th percentile		0.00265183	0.00975333	0.017613	0.0258266	0.0483253	0.0706751	0.120394	0.150389	0.167823	0.187092
mean		0.00127089	0.00604527	0.0109758	0.0160154	0.0296932	0.043039	0.072057	0.0875172	0.0962905	0.107302
stdev		0.000730557	0.00204314	0.00363998	0.00536936	0.0101854	0.0150537	0.0262189	0.0337381	0.038214	0.0425256
Scenario = {2 degC Target}, Experiment = {Nonlinear PCF & SAF}, Economic Impacts = {Burke, Pulled, Lag=1, Consum-Only}
MC mean A-B time series
Permafrost flux and ocean flux due to permafrost, CO2		2020	2030	2040	2050	2075	2100	2150	2200	2250	2300
Ocean annual CO2 flux due to permafrost, A-B		-195.831	-195.831	-236.383	-285.195	-405.502	-394.816	-282.721	-278.11	-245.918	-215.508	MtonCO2/yr
Permafrost annual CO2 flux to air, A-B		861.472	1247.68	1460.08	1546.39	1440.49	1198.76	734.793	529.885	434.673	369.889	MtonCO2/yr
Permafrost flux plus ocean flux due to permaforst, A-B		665.642	1051.84	1223.7	1261.2	1034.99	803.949	452.072	251.775	188.754	154.381	MtonCO2/yr

[truncated: 31 more sheets: 2.5degC PCF + Burke, 2.5degC SAF + Burke, 2.5degC BOTH + Burke, NDCs PCF + Burke, NDCs SAF + Burke, NDCs BOTH + Burke, NDCs Partial PCF + Burke, NDCs Partial SAF + Burke, NDCs Partial BOTH + Burke, BAU PCF + Burke, BAU SAF + Burke, BAU BOTH + Burke, RCP4.5 PCF + Burke, RCP8.5 PCF + Burke, 2degC vs 1.5degC BOTH + Burke, 2degC vs 1.5degC Histogram, 2.5degC vs 2degC BOTH + Burke, 2.5degC vs 2degC Histogram, 2.5degC vs 1.5degC BOTH + Burke, 2.5degC vs 1.5degC Histogram …]
