# Supplementary material for: Climate policy implications of nonlinear decline of Arctic land permafrost and other cryosphere elements
Source: Nat Commun. 2019 Apr 23;10:1900. doi: 10.1038/s41467-019-09863-x (PMC6478735; doi:10.1038/s41467-019-09863-x)
Supplement: Supplementary file 10 — Supplementary Data 2 [file 41467_2019_9863_MOESM10_ESM.zip › Perm_simulations_JULESdR.xlsx]

## Sheet: pfcarbon_2.6
year	bccr_bcm2_0	cccma_cgcm3_1	cnrm_cm3	csiro_mk3_0	csiro_mk3_5	gfdl_cm2_0	gfdl_cm2_1	giss_e_h	giss_e_r	iap_fgoals1_0_g	ingv_echam4	inmcm3_0	ipsl_cm4	miroc3_2_hires	miroc3_2_medres	miub_echo_g	mpi_echam5	mri_cgcm2_3_2a	ncar_ccsm3_0	ncar_pcm1	ukmo_hadcm3	ukmo_hadgem1
1861	738.145	738.145	738.145	738.145	738.145	738.145	738.145	738.145	738.145	738.145	738.145	738.145	738.145	738.145	738.145	738.145	738.145	738.145	738.145	738.145	738.145	738.145
1862	738.045	738.045	738.045	738.045	738.045	738.045	738.045	738.045	738.045	738.045	738.045	738.045	738.045	738.045	738.045	738.045	738.045	738.045	738.045	738.045	738.045	738.045
1863	737.942	737.942	737.942	737.942	737.942	737.942	737.942	737.942	737.942	737.942	737.942	737.942	737.942	737.942	737.942	737.942	737.942	737.942	737.942	737.942	737.942	737.942
1864	737.836	737.836	737.837	737.836	737.836	737.837	737.836	737.837	737.836	737.836	737.836	737.836	737.836	737.836	737.836	737.836	737.836	737.836	737.837	737.836	737.837	737.836
1865	737.734	737.733	737.734	737.734	737.734	737.734	737.734	737.734	737.734	737.734	737.734	737.734	737.734	737.734	737.734	737.733	737.734	737.734	737.734	737.734	737.734	737.734
1866	737.63	737.629	737.63	737.63	737.63	737.63	737.629	737.63	737.63	737.63	737.629	737.63	737.63	737.63	737.629	737.629	737.63	737.629	737.63	737.63	737.63	737.629
1867	737.527	737.526	737.527	737.527	737.527	737.527	737.526	737.527	737.527	737.527	737.526	737.527	737.527	737.527	737.526	737.525	737.526	737.526	737.527	737.527	737.527	737.526
1868	737.423	737.421	737.423	737.423	737.423	737.423	737.422	737.423	737.423	737.424	737.422	737.423	737.422	737.422	737.422	737.42	737.422	737.422	737.423	737.423	737.422	737.422
1869	737.319	737.318	737.319	737.32	737.319	737.319	737.318	737.319	737.319	737.32	737.318	737.319	737.319	737.319	737.319	737.316	737.319	737.319	737.319	737.319	737.319	737.318
1870	737.216	737.215	737.216	737.216	737.216	737.216	737.215	737.216	737.216	737.218	737.215	737.216	737.216	737.215	737.216	737.212	737.215	737.215	737.216	737.216	737.215	737.215
1871	737.111	737.109	737.11	737.11	737.11	737.109	737.109	737.111	737.11	737.111	737.109	737.11	737.11	737.109	737.109	737.106	737.109	737.109	737.11	737.11	737.109	737.108
1872	737.005	737.003	737.005	737.005	737.005	737.004	737.003	737.005	737.005	737.006	737.003	737.004	737.004	737.003	737.004	736.999	737.003	737.004	737.005	737.005	737.003	737.002
1873	736.9	736.898	736.9	736.9	736.9	736.899	736.898	736.9	736.9	736.902	736.898	736.9	736.899	736.899	736.899	736.893	736.898	736.899	736.9	736.9	736.898	736.897
1874	736.796	736.793	736.796	736.796	736.795	736.794	736.793	736.795	736.795	736.798	736.793	736.795	736.794	736.793	736.794	736.788	736.793	736.794	736.796	736.796	736.793	736.792
1875	736.69	736.686	736.69	736.69	736.689	736.688	736.688	736.689	736.689	736.693	736.686	736.689	736.688	736.687	736.688	736.68	736.686	736.688	736.689	736.69	736.686	736.685
1876	736.584	736.581	736.584	736.583	736.583	736.582	736.582	736.583	736.584	736.587	736.58	736.583	736.582	736.581	736.582	736.574	736.58	736.582	736.583	736.584	736.579	736.579
1877	736.479	736.475	736.478	736.478	736.477	736.476	736.476	736.478	736.478	736.482	736.474	736.477	736.476	736.475	736.476	736.467	736.474	736.476	736.478	736.478	736.473	736.473
1878	736.374	736.369	736.373	736.373	736.372	736.371	736.371	736.373	736.373	736.378	736.368	736.372	736.37	736.37	736.371	736.361	736.368	736.371	736.372	736.373	736.367	736.367
1879	736.268	736.263	736.268	736.267	736.266	736.266	736.265	736.267	736.267	736.273	736.262	736.266	736.264	736.264	736.265	736.254	736.262	736.265	736.267	736.267	736.26	736.261
1880	736.16	736.155	736.16	736.16	736.159	736.158	736.157	736.16	736.16	736.166	736.153	736.158	736.156	736.155	736.157	736.144	736.154	736.156	736.159	736.16	736.151	736.152
1881	736.054	736.049	736.053	736.054	736.052	736.052	736.051	736.054	736.054	736.06	736.046	736.052	736.05	736.049	736.05	736.036	736.048	736.05	736.053	736.053	736.045	736.045
1882	735.948	735.942	735.947	735.947	735.945	735.945	735.944	735.947	735.947	735.954	735.939	735.945	735.943	735.942	735.943	735.928	735.94	735.943	735.946	735.947	735.937	735.938
1883	735.84	735.833	735.838	735.84	735.837	735.837	735.836	735.839	735.839	735.846	735.83	735.837	735.835	735.832	735.834	735.818	735.831	735.835	735.838	735.839	735.828	735.829
1884	735.733	735.726	735.731	735.733	735.73	735.729	735.729	735.732	735.732	735.74	735.723	735.73	735.728	735.725	735.727	735.709	735.723	735.727	735.731	735.732	735.72	735.721
1885	735.626	735.617	735.623	735.625	735.623	735.621	735.622	735.624	735.625	735.633	735.615	735.622	735.62	735.617	735.618	735.599	735.615	735.619	735.623	735.625	735.611	735.613
1886	735.518	735.509	735.515	735.518	735.515	735.513	735.513	735.517	735.517	735.526	735.506	735.514	735.512	735.508	735.51	735.489	735.506	735.511	735.515	735.517	735.502	735.504
1887	735.41	735.4	735.406	735.409	735.406	735.404	735.404	735.408	735.408	735.419	735.397	735.406	735.403	735.399	735.4	735.378	735.396	735.402	735.406	735.409	735.392	735.395
1888	735.301	735.291	735.297	735.3	735.296	735.294	735.295	735.299	735.298	735.31	735.287	735.296	735.293	735.288	735.289	735.267	735.286	735.292	735.297	735.3	735.281	735.284
1889	735.192	735.18	735.187	735.191	735.186	735.185	735.184	735.189	735.189	735.202	735.176	735.186	735.183	735.177	735.178	735.154	735.175	735.182	735.187	735.19	735.17	735.173
1890	735.084	735.071	735.078	735.083	735.078	735.075	735.076	735.08	735.08	735.094	735.066	735.078	735.074	735.068	735.069	735.042	735.065	735.073	735.078	735.083	735.06	735.062
1891	734.974	734.959	734.968	734.973	734.968	734.965	734.966	734.97	734.97	734.986	734.955	734.967	734.963	734.957	734.958	734.929	734.954	734.962	734.968	734.973	734.948	734.951
1892	734.866	734.85	734.859	734.865	734.858	734.856	734.857	734.861	734.862	734.877	734.846	734.859	734.853	734.847	734.848	734.817	734.844	734.853	734.859	734.864	734.838	734.841
1893	734.758	734.741	734.75	734.756	734.75	734.747	734.748	734.753	734.753	734.77	734.736	734.75	734.744	734.738	734.739	734.705	734.734	734.744	734.75	734.756	734.728	734.731
1894	734.65	734.631	734.642	734.649	734.642	734.638	734.639	734.645	734.645	734.664	734.627	734.641	734.635	734.628	734.63	734.594	734.624	734.636	734.641	734.648	734.618	734.621
1895	734.541	734.52	734.532	734.539	734.531	734.527	734.529	734.535	734.535	734.554	734.515	734.53	734.524	734.517	734.518	734.48	734.512	734.525	734.53	734.538	734.505	734.509
1896	734.431	734.408	734.422	734.429	734.421	734.417	734.419	734.425	734.425	734.446	734.404	734.42	734.413	734.405	734.407	734.366	734.4	734.414	734.42	734.428	734.393	734.397
1897	734.322	734.297	734.312	734.319	734.311	734.306	734.308	734.315	734.315	734.337	734.292	734.31	734.302	734.293	734.296	734.253	734.288	734.303	734.309	734.318	734.281	734.285
1898	734.212	734.186	734.202	734.21	734.2	734.196	734.198	734.205	734.204	734.228	734.181	734.199	734.191	734.182	734.184	734.14	734.176	734.192	734.198	734.208	734.168	734.173
1899	734.101	734.075	734.091	734.1	734.09	734.085	734.087	734.094	734.094	734.119	734.069	734.088	734.08	734.07	734.073	734.026	734.064	734.081	734.087	734.098	734.055	734.061
1900	733.991	733.962	733.98	733.989	733.978	733.973	733.975	733.983	733.983	734.01	733.956	733.977	733.967	733.957	733.96	733.911	733.951	733.969	733.975	733.987	733.942	733.948
1901	733.879	733.848	733.867	733.877	733.865	733.861	733.861	733.87	733.871	733.898	733.842	733.865	733.854	733.842	733.846	733.795	733.837	733.856	733.863	733.874	733.827	733.833
1902	733.769	733.737	733.757	733.768	733.755	733.75	733.751	733.76	733.761	733.79	733.731	733.755	733.742	733.731	733.735	733.68	733.725	733.745	733.753	733.765	733.715	733.721
1903	733.657	733.624	733.645	733.656	733.642	733.637	733.638	733.648	733.648	733.679	733.616	733.641	733.628	733.616	733.62	733.562	733.609	733.632	733.64	733.652	733.6	733.606
1904	733.547	733.512	733.534	733.545	733.53	733.525	733.526	733.536	733.537	733.569	733.503	733.53	733.516	733.503	733.507	733.446	733.496	733.52	733.528	733.542	733.486	733.492
1905	733.436	733.399	733.423	733.434	733.418	733.413	733.414	733.425	733.426	733.46	733.39	733.418	733.403	733.389	733.394	733.33	733.382	733.408	733.416	733.431	733.372	733.377
1906	733.324	733.285	733.311	733.322	733.306	733.3	733.302	733.312	733.313	733.35	733.276	733.306	733.289	733.276	733.28	733.212	733.267	733.295	733.303	733.319	733.256	733.263
1907	733.211	733.171	733.197	733.209	733.193	733.187	733.188	733.199	733.2	733.239	733.162	733.193	733.175	733.16	733.165	733.093	733.152	733.181	733.19	733.207	733.14	733.147
1908	733.101	733.057	733.085	733.098	733.081	733.075	733.076	733.088	733.089	733.128	733.048	733.081	733.061	733.046	733.051	732.976	733.036	733.068	733.078	733.095	733.025	733.032
1909	732.988	732.943	732.971	732.985	732.967	732.96	732.961	732.974	732.974	733.017	732.933	732.967	732.946	732.93	732.935	732.856	732.92	732.954	732.963	732.982	732.908	732.915
1910	732.875	732.827	732.858	732.872	732.853	732.847	732.847	732.861	732.861	732.906	732.817	732.854	732.831	732.815	732.819	732.737	732.804	732.84	732.85	732.869	732.791	732.798
1911	732.762	732.712	732.745	732.759	732.739	732.732	732.733	732.748	732.747	732.794	732.7	732.74	732.716	732.698	732.702	732.616	732.686	732.725	732.735	732.755	732.673	732.68
1912	732.65	732.597	732.632	732.646	732.625	732.618	732.619	732.634	732.634	732.683	732.584	732.627	732.601	732.582	732.586	732.496	732.569	732.611	732.622	732.642	732.555	732.563
1913	732.536	732.479	732.517	732.531	732.509	732.502	732.503	732.519	732.518	732.57	732.467	732.511	732.484	732.463	732.468	732.373	732.45	732.494	732.506	732.528	732.436	732.444
1914	732.423	732.364	732.404	732.419	732.396	732.387	732.389	732.406	732.406	732.459	732.352	732.398	732.369	732.346	732.353	732.253	732.333	732.381	732.392	732.416	732.319	732.328
1915	732.309	732.247	732.289	732.304	732.28	732.271	732.273	732.29	732.29	732.346	732.234	732.282	732.251	732.228	732.234	732.13	732.214	732.264	732.276	732.301	732.199	732.208
1916	732.195	732.129	732.174	732.19	732.165	732.155	732.158	732.175	732.176	732.234	732.116	732.167	732.133	732.109	732.116	732.008	732.095	732.149	732.161	732.187	732.079	732.089
1917	732.082	732.012	732.06	732.076	732.049	732.039	732.042	732.06	732.062	732.122	731.998	732.052	732.017	731.991	731.998	731.886	731.975	732.034	732.045	732.073	731.96	731.969
1918	731.968	731.894	731.946	731.961	731.933	731.923	731.926	731.945	731.947	732.01	731.88	731.936	731.899	731.873	731.879	731.763	731.855	731.918	731.93	731.958	731.84	731.849
1919	731.854	731.776	731.83	731.846	731.817	731.807	731.809	731.83	731.831	731.897	731.761	731.821	731.781	731.753	731.76	731.639	731.735	731.801	731.813	731.843	731.72	731.73
1920	731.74	731.658	731.715	731.732	731.7	731.689	731.692	731.713	731.716	731.785	731.642	731.704	731.662	731.634	731.641	731.515	731.614	731.684	731.697	731.727	731.599	731.61
1921	731.625	731.539	731.599	731.616	731.583	731.571	731.575	731.596	731.598	731.672	731.523	731.587	731.543	731.513	731.52	731.389	731.492	731.566	731.579	731.612	731.476	731.488
1922	731.51	731.42	731.482	731.501	731.465	731.453	731.457	731.479	731.481	731.558	731.403	731.471	731.424	731.392	731.4	731.264	731.37	731.449	731.462	731.496	731.354	731.367
1923	731.395	731.3	731.365	731.385	731.347	731.336	731.339	731.362	731.364	731.445	731.282	731.353	731.304	731.27	731.278	731.138	731.247	731.33	731.344	731.38	731.231	731.245
1924	731.278	731.179	731.246	731.267	731.228	731.216	731.219	731.243	731.246	731.33	731.16	731.234	731.183	731.148	731.155	731.011	731.123	731.21	731.224	731.262	731.108	731.122
1925	731.162	731.059	731.129	731.151	731.11	731.098	731.101	731.127	731.129	731.217	731.039	731.116	731.063	731.027	731.034	730.885	731	731.092	731.105	731.147	730.986	730.999
1926	731.045	730.936	731.01	731.033	730.99	730.978	730.981	731.007	731.01	731.101	730.916	730.996	730.94	730.903	730.911	730.755	730.874	730.972	730.985	731.028	730.861	730.874
1927	730.93	730.815	730.893	730.917	730.871	730.859	730.862	730.889	730.891	730.988	730.794	730.879	730.819	730.782	730.789	730.628	730.75	730.852	730.866	730.912	730.737	730.751
1928	730.814	730.695	730.776	730.8	730.751	730.74	730.742	730.771	730.773	730.874	730.673	730.761	730.698	730.66	730.666	730.499	730.625	730.734	730.748	730.795	730.614	730.627
1929	730.698	730.575	730.659	730.683	730.631	730.62	730.623	730.653	730.656	730.76	730.551	730.643	730.577	730.537	730.544	730.371	730.501	730.615	730.629	730.678	730.489	730.501
1930	730.581	730.453	730.541	730.565	730.512	730.5	730.503	730.535	730.537	730.645	730.428	730.523	730.455	730.414	730.419	730.242	730.376	730.495	730.509	730.561	730.363	730.376
1931	730.463	730.33	730.421	730.446	730.391	730.379	730.382	730.415	730.418	730.53	730.304	730.403	730.331	730.289	730.293	730.111	730.25	730.373	730.387	730.443	730.235	730.25
1932	730.345	730.207	730.302	730.327	730.27	730.257	730.26	730.295	730.298	730.415	730.179	730.283	730.208	730.163	730.167	729.98	730.123	730.251	730.266	730.324	730.108	730.123
1933	730.228	730.084	730.184	730.208	730.149	730.137	730.139	730.176	730.179	730.301	730.055	730.163	730.086	730.038	730.041	729.849	729.996	730.131	730.145	730.207	729.98	729.997
1934	730.11	729.961	730.065	730.09	730.029	730.016	730.018	730.056	730.059	730.187	729.932	730.044	729.964	729.914	729.917	729.719	729.87	730.01	730.024	730.089	729.853	729.872
1935	729.993	729.838	729.945	729.972	729.908	729.895	729.897	729.936	729.94	730.072	729.808	729.924	729.84	729.788	729.791	729.588	729.743	729.889	729.903	729.972	729.726	729.745
1936	729.873	729.714	729.824	729.851	729.785	729.772	729.773	729.815	729.818	729.955	729.682	729.802	729.715	729.661	729.663	729.455	729.613	729.765	729.78	729.852	729.596	729.616
1937	729.754	729.589	729.703	729.731	729.663	729.649	729.651	729.693	729.697	729.839	729.556	729.68	729.59	729.533	729.536	729.322	729.483	729.642	729.658	729.732	729.466	729.487
1938	729.637	729.466	729.584	729.612	729.542	729.528	729.53	729.574	729.577	729.724	729.432	729.56	729.466	729.407	729.409	729.192	729.355	729.521	729.537	729.614	729.338	729.36
1939	729.518	729.341	729.463	729.492	729.42	729.405	729.407	729.453	729.455	729.608	729.305	729.438	729.341	729.279	729.281	729.058	729.224	729.398	729.414	729.494	729.207	729.23
1940	729.4	729.216	729.343	729.373	729.298	729.282	729.284	729.332	729.334	729.493	729.18	729.317	729.216	729.151	729.153	728.926	729.095	729.275	729.293	729.374	729.078	729.102
1941	729.28	729.09	729.221	729.251	729.174	729.158	729.16	729.21	729.212	729.376	729.052	729.194	729.089	729.021	729.024	728.791	728.963	729.151	729.169	729.253	728.946	728.971
1942	729.16	728.963	729.1	729.131	729.05	729.035	729.036	729.089	729.09	729.26	728.925	729.071	728.962	728.892	728.895	728.658	728.834	729.027	729.045	729.133	728.814	728.84
1943	729.042	728.837	728.979	729.011	728.926	728.911	728.912	728.968	728.968	729.145	728.799	728.949	728.836	728.764	728.767	728.524	728.703	728.904	728.922	729.013	728.683	728.71
1944	728.922	728.711	728.857	728.889	728.803	728.787	728.788	728.845	728.845	729.028	728.671	728.826	728.709	728.635	728.638	728.388	728.571	728.78	728.798	728.892	728.552	728.577
1945	728.804	728.585	728.737	728.77	728.68	728.665	728.665	728.724	728.725	728.913	728.545	728.705	728.584	728.507	728.509	728.254	728.44	728.657	728.676	728.773	728.421	728.447
1946	728.685	728.458	728.615	728.648	728.556	728.54	728.54	728.602	728.602	728.796	728.417	728.582	728.456	728.376	728.38	728.119	728.308	728.533	728.551	728.651	728.289	728.315
1947	728.565	728.329	728.492	728.526	728.431	728.414	728.415	728.478	728.479	728.679	728.288	728.458	728.328	728.245	728.249	727.982	728.175	728.407	728.427	728.529	728.156	728.182
1948	728.445	728.2	728.369	728.404	728.305	728.287	728.288	728.354	728.354	728.561	728.159	728.333	728.198	728.113	728.118	727.845	728.041	728.281	728.301	728.406	728.021	728.048
1949	728.325	728.072	728.247	728.281	728.18	728.162	728.162	728.231	728.231	728.445	728.029	728.209	728.069	727.981	727.988	727.708	727.907	728.155	728.175	728.285	727.887	727.915
1950	728.202	727.941	728.123	728.157	728.052	728.034	728.034	728.105	728.105	728.326	727.897	728.083	727.939	727.847	727.855	727.568	727.771	728.027	728.048	728.161	727.751	727.779
1951	728.08	727.812	727.999	728.034	727.926	727.907	727.906	727.981	727.979	728.208	727.766	727.957	727.81	727.714	727.721	727.428	727.636	727.9	727.921	728.038	727.615	727.644
1952	727.959	727.682	727.876	727.91	727.8	727.78	727.78	727.857	727.855	728.091	727.636	727.832	727.681	727.582	727.589	727.289	727.5	727.772	727.796	727.915	727.479	727.509
1953	727.838	727.552	727.753	727.787	727.673	727.654	727.654	727.733	727.731	727.974	727.505	727.706	727.552	727.449	727.456	727.149	727.366	727.645	727.67	727.793	727.343	727.374
1954	727.716	727.421	727.628	727.663	727.545	727.525	727.525	727.607	727.604	727.855	727.373	727.58	727.421	727.314	727.322	727.008	727.228	727.517	727.542	727.669	727.205	727.237
1955	727.594	727.29	727.503	727.539	727.418	727.397	727.397	727.483	727.479	727.737	727.242	727.454	727.29	727.181	727.189	726.866	727.092	727.389	727.416	727.546	727.068	727.1
1956	727.474	727.16	727.379	727.416	727.292	727.27	727.271	727.359	727.355	727.62	727.111	727.329	727.161	727.048	727.057	726.726	726.955	727.261	727.289	727.424	726.931	726.964
1957	727.351	727.029	727.254	727.29	727.163	727.141	727.142	727.233	727.228	727.501	726.978	727.202	727.029	726.912	726.922	726.581	726.816	727.132	727.161	727.299	726.791	726.826
1958	727.23	726.898	727.129	727.165	727.036	727.014	727.014	727.109	727.103	727.383	726.846	727.077	726.898	726.778	726.788	726.438	726.679	727.003	727.033	727.175	726.653	726.689
1959	727.109	726.766	727.005	727.041	726.908	726.886	726.886	726.983	726.977	727.266	726.712	726.95	726.766	726.642	726.653	726.294	726.54	726.874	726.905	727.052	726.514	726.549
1960	726.984	726.631	726.878	726.913	726.777	726.754	726.755	726.855	726.848	727.146	726.576	726.822	726.632	726.504	726.515	726.147	726.398	726.743	726.774	726.926	726.372	726.406
1961	726.862	726.499	726.753	726.789	726.649	726.624	726.626	726.729	726.721	727.028	726.442	726.694	726.5	726.367	726.379	726.001	726.258	726.614	726.646	726.802	726.232	726.266
1962	726.738	726.363	726.624	726.661	726.518	726.492	726.494	726.6	726.592	726.908	726.305	726.565	726.365	726.229	726.24	725.852	726.115	726.482	726.513	726.676	726.089	726.125
1963	726.613	726.228	726.496	726.533	726.387	726.36	726.362	726.471	726.462	726.788	726.168	726.436	726.229	726.089	726.102	725.703	725.972	726.351	726.383	726.549	725.945	725.981
1964	726.49	726.094	726.368	726.406	726.256	726.229	726.232	726.343	726.334	726.668	726.031	726.307	726.095	725.95	725.964	725.552	725.828	726.22	726.252	726.424	725.802	725.839
1965	726.368	725.961	726.242	726.28	726.126	726.099	726.102	726.217	726.207	726.55	725.895	726.179	725.961	725.812	725.826	725.403	725.686	726.089	726.122	726.3	725.659	725.696
1966	726.241	725.823	726.112	726.15	725.992	725.965	725.968	726.086	726.076	726.429	725.754	726.048	725.822	725.67	725.684	725.25	725.54	725.955	725.987	726.171	725.513	725.551
1967	726.115	725.686	725.983	726.02	725.858	725.831	725.834	725.955	725.946	726.308	725.615	725.917	725.684	725.528	725.543	725.096	725.395	725.82	725.854	726.043	725.367	725.405
1968	725.989	725.548	725.853	725.891	725.725	725.696	725.7	725.825	725.814	726.187	725.474	725.785	725.544	725.385	725.401	724.939	725.247	725.686	725.72	725.914	725.219	725.258
1969	725.865	725.41	725.724	725.763	725.592	725.564	725.567	725.695	725.684	726.067	725.336	725.654	725.405	725.242	725.26	724.783	725.1	725.552	725.587	725.786	725.073	725.112
1970	725.738	725.271	725.594	725.634	725.456	725.429	725.431	725.563	725.552	725.946	725.194	725.522	725.264	725.097	725.118	724.624	724.951	725.417	725.452	725.658	724.924	724.965
1971	725.613	725.133	725.465	725.505	725.323	725.295	725.297	725.434	725.421	725.827	725.052	725.391	725.124	724.953	724.975	724.464	724.805	725.282	725.318	725.53	724.775	724.817
1972	725.487	724.993	725.334	725.375	725.189	725.159	725.162	725.303	725.29	725.706	724.909	725.258	724.983	724.807	724.831	724.304	724.656	725.148	725.182	725.402	724.625	724.668
1973	725.358	724.851	725.202	725.243	725.051	725.023	725.025	725.171	725.156	725.584	724.764	725.124	724.84	724.657	724.685	724.139	724.503	725.011	725.045	725.271	724.472	724.516
1974	725.232	724.711	725.071	725.114	724.916	724.887	724.889	725.04	725.024	725.464	724.622	724.991	724.698	724.512	724.539	723.975	724.351	724.875	724.909	725.142	724.321	724.366
1975	725.104	724.568	724.939	724.982	724.779	724.749	724.751	724.907	724.89	725.342	724.477	724.856	724.555	724.363	724.391	723.809	724.197	724.738	724.771	725.012	724.168	724.214
1976	724.976	724.424	724.806	724.85	724.64	724.611	724.612	724.774	724.756	725.22	724.331	724.72	724.412	724.211	724.242	723.64	724.041	724.6	724.632	724.88	724.013	724.059
1977	724.848	724.281	724.675	724.719	724.502	724.473	724.474	724.64	724.622	725.099	724.185	724.586	724.269	724.061	724.094	723.471	723.884	724.463	724.494	724.75	723.857	723.905
1978	724.718	724.134	724.539	724.585	724.36	724.331	724.333	724.504	724.484	724.975	724.035	724.447	724.122	723.907	723.941	723.297	723.723	724.322	724.352	724.617	723.698	723.748
1979	724.588	723.987	724.403	724.45	724.217	724.189	724.192	724.368	724.348	724.852	723.886	724.308	723.974	723.752	723.787	723.123	723.563	724.181	724.21	724.483	723.539	723.59
1980	724.459	723.841	724.268	724.317	724.077	724.049	724.052	724.232	724.211	724.731	723.737	724.17	723.828	723.597	723.631	722.948	723.403	724.041	724.07	724.351	723.38	723.432
1981	724.329	723.694	724.133	724.182	723.935	723.908	723.909	724.097	724.074	724.608	723.587	724.032	723.679	723.441	723.475	722.77	723.239	723.9	723.927	724.218	723.217	723.273
1982	724.198	723.546	723.997	724.047	723.793	723.764	723.766	723.96	723.936	724.485	723.434	723.892	723.531	723.283	723.318	722.59	723.075	723.757	723.784	724.083	723.053	723.111
1983	724.067	723.396	723.86	723.913	723.649	723.621	723.624	723.823	723.798	724.362	723.281	723.753	723.382	723.123	723.159	722.408	722.909	723.615	723.641	723.948	722.888	722.948
1984	723.936	723.245	723.722	723.776	723.504	723.475	723.479	723.684	723.658	724.24	723.127	723.612	723.23	722.963	723	722.222	722.741	723.471	723.497	723.812	722.72	722.785
1985	723.802	723.093	723.582	723.639	723.357	723.328	723.334	723.545	723.516	724.115	722.969	723.468	723.077	722.801	722.837	722.033	722.568	723.325	723.349	723.674	722.549	722.617
1986	723.67	722.94	723.443	723.502	723.212	723.181	723.19	723.407	723.374	723.992	722.813	723.327	722.923	722.637	722.674	721.842	722.396	723.181	723.202	723.537	722.376	722.448
1987	723.536	722.786	723.304	723.364	723.066	723.035	723.045	723.269	723.233	723.868	722.655	723.184	722.769	722.472	722.511	721.65	722.223	723.035	723.055	723.399	722.202	722.277
1988	723.403	722.629	723.165	723.225	722.918	722.886	722.898	723.13	723.09	723.745	722.495	723.041	722.614	722.306	722.345	721.456	722.046	722.889	722.908	723.262	722.028	722.103
1989	723.266	722.471	723.022	723.085	722.768	722.735	722.749	722.988	722.946	723.618	722.334	722.894	722.454	722.135	722.176	721.257	721.867	722.739	722.757	723.121	721.849	721.928
1990	723.132	722.314	722.88	722.945	722.619	722.586	722.603	722.847	722.803	723.494	722.171	722.75	722.294	721.966	722.008	721.059	721.687	722.59	722.608	722.982	721.67	721.752
1991	722.997	722.154	722.738	722.805	722.47	722.434	722.452	722.705	722.659	723.368	722.009	722.604	722.134	721.795	721.837	720.856	721.506	722.44	722.456	722.841	721.489	721.575
1992	722.859	721.992	722.593	722.662	722.318	722.282	722.3	722.562	722.512	723.243	721.842	722.456	721.97	721.62	721.663	720.65	721.321	722.289	722.304	722.699	721.304	721.393
1993	722.723	721.829	722.449	722.519	722.165	722.129	722.148	722.418	722.366	723.117	721.675	722.308	721.806	721.446	721.488	720.442	721.136	722.136	722.15	722.559	721.118	721.211
1994	722.586	721.664	722.303	722.377	722.011	721.974	721.996	722.273	722.22	722.991	721.505	722.159	721.64	721.268	721.311	720.231	720.947	721.984	721.994	722.416	720.928	721.027
1995	722.449	721.499	722.158	722.232	721.855	721.819	721.843	722.128	722.072	722.863	721.332	722.009	721.474	721.09	721.132	720.018	720.757	721.831	721.839	722.274	720.736	720.84
1996	722.31	721.334	722.011	722.087	721.699	721.662	721.687	721.982	721.923	722.736	721.159	721.857	721.306	720.91	720.952	719.804	720.564	721.674	721.683	722.13	720.542	720.65
1997	722.172	721.165	721.865	721.942	721.541	721.504	721.53	721.835	721.775	722.609	720.986	721.706	721.136	720.726	720.771	719.585	720.371	721.519	721.526	721.987	720.348	720.461
1998	722.033	720.995	721.718	721.797	721.383	721.345	721.372	721.688	721.625	722.482	720.809	721.554	720.968	720.543	720.587	719.366	720.174	721.361	721.368	721.842	720.152	720.27
1999	721.894	720.824	721.57	721.65	721.226	721.184	721.215	721.54	721.473	722.355	720.631	721.402	720.796	720.358	720.402	719.143	719.975	721.201	721.208	721.696	719.952	720.075
2000	721.753	720.651	721.419	721.503	721.064	721.02	721.054	721.39	721.321	722.226	720.45	721.247	720.621	720.169	720.214	718.918	719.774	721.041	721.047	721.549	719.749	719.879
2001	721.612	720.476	721.267	721.353	720.901	720.857	720.892	721.236	721.167	722.097	720.267	721.091	720.444	719.977	720.023	718.689	719.569	720.879	720.884	721.402	719.542	719.678
2002	721.47	720.299	721.114	721.202	720.739	720.692	720.729	721.083	721.01	721.966	720.084	720.934	720.266	719.782	719.828	718.455	719.363	720.716	720.719	721.253	719.334	719.478
2003	721.329	720.122	720.961	721.053	720.573	720.527	720.565	720.93	720.854	721.838	719.899	720.775	720.086	719.586	719.63	718.222	719.155	720.55	720.552	721.105	719.125	719.274
2004	721.187	719.944	720.808	720.903	720.408	720.361	720.399	720.776	720.695	721.707	719.713	720.616	719.904	719.388	719.433	717.986	718.944	720.384	720.387	720.955	718.914	719.067
2005	721.045	719.762	720.653	720.752	720.243	720.194	720.233	720.619	720.538	721.578	719.524	720.456	719.723	719.19	719.234	717.748	718.73	720.218	720.219	720.805	718.698	718.86
2006	720.901	719.579	720.497	720.599	720.074	720.023	720.063	720.462	720.377	721.447	719.333	720.293	719.538	718.988	719.031	717.506	718.516	720.049	720.048	720.653	718.48	718.65
2007	720.756	719.393	720.339	720.445	719.904	719.85	719.893	720.304	720.216	721.316	719.142	720.13	719.352	718.783	718.826	717.262	718.297	719.879	719.878	720.501	718.259	718.437
2008	720.61	719.207	720.181	720.291	719.733	719.676	719.721	720.145	720.054	721.184	718.948	719.966	719.166	718.577	718.619	717.014	718.076	719.706	719.705	720.348	718.035	718.223
2009	720.465	719.019	720.022	720.138	719.561	719.502	719.548	719.986	719.891	721.053	718.753	719.801	718.977	718.367	718.412	716.768	717.852	719.534	719.532	720.195	717.811	718.007
2010	720.318	718.827	719.864	719.98	719.388	719.326	719.372	719.824	719.727	720.921	718.553	719.635	718.785	718.154	718.204	716.515	717.626	719.359	719.356	720.04	717.582	717.786
2011	720.171	718.635	719.702	719.823	719.213	719.146	719.196	719.661	719.561	720.79	718.351	719.467	718.591	717.938	717.991	716.258	717.398	719.186	719.179	719.885	717.35	717.562
2012	720.022	718.441	719.539	719.665	719.034	718.965	719.019	719.498	719.394	720.657	718.148	719.298	718.395	717.72	717.776	715.997	717.167	719.009	719	719.727	717.114	717.336
2013	719.875	718.245	719.376	719.504	718.853	718.784	718.838	719.334	719.228	720.524	717.943	719.127	718.196	717.5	717.558	715.734	716.932	718.831	718.82	719.57	716.879	717.106
2014	719.726	718.045	719.211	719.341	718.67	718.599	718.656	719.168	719.056	720.39	717.737	718.954	717.996	717.276	717.337	715.466	716.694	718.653	718.637	719.41	716.64	716.87
2015	719.577	717.843	719.046	719.179	718.487	718.413	718.474	719.001	718.884	720.257	717.527	718.781	717.794	717.051	717.114	715.197	716.452	718.473	718.454	719.251	716.399	716.636
2016	719.426	717.638	718.876	719.015	718.302	718.225	718.288	718.833	718.711	720.122	717.313	718.605	717.591	716.825	716.887	714.923	716.207	718.291	718.267	719.088	716.154	716.397
2017	719.274	717.433	718.707	718.85	718.115	718.037	718.098	718.661	718.533	719.986	717.098	718.43	717.384	716.595	716.656	714.642	715.961	718.107	718.08	718.925	715.905	716.155
2018	719.123	717.225	718.537	718.685	717.926	717.849	717.913	718.491	718.358	719.851	716.881	718.253	717.179	716.365	716.425	714.361	715.714	717.923	717.892	718.765	715.655	715.909
2019	718.97	717.016	718.365	718.518	717.735	717.658	717.724	718.32	718.18	719.715	716.662	718.074	716.97	716.133	716.191	714.075	715.463	717.736	717.701	718.601	715.403	715.664
2020	718.815	716.8	718.192	718.349	717.542	717.464	717.532	718.144	718.001	719.579	716.44	717.892	716.761	715.899	715.955	713.785	715.208	717.548	717.507	718.437	715.144	715.414
2021	718.661	716.585	718.018	718.181	717.348	717.271	717.34	717.969	717.821	719.442	716.218	717.711	716.553	715.661	715.717	713.49	714.952	717.357	717.313	718.271	714.885	715.162
2022	718.505	716.367	717.842	718.01	717.151	717.075	717.145	717.792	717.639	719.305	715.991	717.529	716.341	715.421	715.476	713.195	714.693	717.166	717.116	718.104	714.622	714.907
2023	718.348	716.147	717.666	717.838	716.953	716.879	716.947	717.613	717.454	719.168	715.763	717.345	716.127	715.176	715.233	712.898	714.43	716.973	716.919	717.935	714.357	714.651
2024	718.189	715.924	717.485	717.664	716.751	716.68	716.748	717.432	717.268	719.029	715.531	717.159	715.911	714.928	714.987	712.597	714.165	716.775	716.718	717.765	714.088	714.389
2025	718.031	715.702	717.306	717.491	716.545	716.479	716.547	717.25	717.08	718.89	715.298	716.973	715.691	714.677	714.736	712.294	713.897	716.576	716.516	717.593	713.816	714.127
2026	717.873	715.479	717.125	717.317	716.341	716.279	716.347	717.069	716.893	718.753	715.063	716.786	715.471	714.426	714.486	711.991	713.628	716.379	716.312	717.422	713.542	713.863
2027	717.713	715.251	716.944	717.14	716.135	716.076	716.141	716.885	716.703	718.613	714.827	716.598	715.25	714.17	714.234	711.685	713.355	716.175	716.105	717.248	713.263	713.593
2028	717.553	715.026	716.762	716.962	715.928	715.872	715.939	716.701	716.514	718.476	714.589	716.41	715.028	713.913	713.979	711.377	713.082	715.973	715.898	717.076	712.985	713.324
2029	717.391	714.797	716.58	716.781	715.719	715.667	715.736	716.515	716.323	718.335	714.349	716.221	714.804	713.652	713.72	711.063	712.801	715.768	715.689	716.902	712.701	713.05
2030	717.23	714.566	716.395	716.599	715.507	715.46	715.529	716.329	716.129	718.196	714.106	716.029	714.576	713.389	713.46	710.743	712.524	715.56	715.478	716.73	712.416	712.775
2031	717.067	714.334	716.209	716.415	715.294	715.248	715.321	716.141	715.935	718.055	713.862	715.836	714.345	713.124	713.195	710.426	712.241	715.348	715.267	716.554	712.125	712.496
2032	716.903	714.1	716.021	716.232	715.081	715.041	715.112	715.952	715.742	717.915	713.619	715.643	714.118	712.859	712.93	710.107	711.959	715.139	715.055	716.378	711.836	712.214
2033	716.739	713.864	715.831	716.045	714.862	714.83	714.902	715.761	715.543	717.772	713.373	715.446	713.89	712.594	712.662	709.784	711.672	714.925	714.838	716.2	711.546	711.93
2034	716.577	713.63	715.644	715.86	714.647	714.619	714.691	715.572	715.348	717.632	713.127	715.249	713.662	712.325	712.395	709.458	711.388	714.716	714.623	716.026	711.254	711.65
2035	716.41	713.389	715.453	715.669	714.429	714.403	714.479	715.379	715.147	717.488	712.875	715.052	713.427	712.054	712.123	709.126	711.095	714.499	714.405	715.847	710.955	711.361
2036	716.244	713.149	715.261	715.48	714.21	714.189	714.265	715.184	714.948	717.346	712.625	714.854	713.196	711.782	711.852	708.797	710.801	714.285	714.185	715.667	710.659	711.073
2037	716.078	712.909	715.067	715.288	713.988	713.973	714.05	714.988	714.747	717.201	712.375	714.655	712.963	711.507	711.577	708.465	710.509	714.069	713.963	715.489	710.361	710.783
2038	715.91	712.669	714.875	715.097	713.766	713.757	713.835	714.793	714.545	717.057	712.12	714.454	712.728	711.232	711.301	708.131	710.209	713.851	713.74	715.308	710.062	710.488
2039	715.745	712.43	714.682	714.905	713.546	713.543	713.623	714.598	714.344	716.915	711.867	714.255	712.496	710.953	711.026	707.798	709.911	713.637	713.518	715.127	709.763	710.195
2040	715.577	712.187	714.489	714.713	713.323	713.324	713.406	714.401	714.14	716.77	711.61	714.052	712.261	710.673	710.748	707.464	709.609	713.419	713.295	714.946	709.46	709.899
2041	715.411	711.943	714.295	714.519	713.1	713.109	713.189	714.204	713.934	716.626	711.352	713.851	712.024	710.392	710.469	707.128	709.306	713.202	713.073	714.766	709.156	709.602
2042	715.243	711.701	714.097	714.322	712.873	712.889	712.972	714.006	713.727	716.481	711.095	713.647	711.786	710.108	710.187	706.787	709.001	712.982	712.849	714.584	708.852	709.305
2043	715.074	711.458	713.901	714.127	712.647	712.67	712.754	713.809	713.522	716.339	710.837	713.444	711.55	709.821	709.906	706.447	708.695	712.764	712.624	714.401	708.548	709.008
2044	714.909	711.214	713.706	713.932	712.421	712.45	712.537	713.613	713.313	716.194	710.581	713.241	711.311	709.535	709.622	706.109	708.389	712.544	712.401	714.22	708.246	708.711
2045	714.742	710.971	713.508	713.734	712.193	712.23	712.318	713.416	713.106	716.049	710.322	713.035	711.07	709.246	709.336	705.767	708.083	712.327	712.176	714.037	707.941	708.414
2046	714.577	710.728	713.312	713.538	711.964	712.009	712.098	713.217	712.9	715.904	710.066	712.829	710.832	708.957	709.048	705.425	707.773	712.109	711.951	713.856	707.637	708.12
2047	714.409	710.483	713.116	713.336	711.733	711.787	711.876	713.017	712.69	715.758	709.809	712.624	710.588	708.665	708.761	705.082	707.466	711.889	711.724	713.672	707.327	707.822
2048	714.244	710.237	712.919	713.138	711.501	711.567	711.655	712.819	712.479	715.614	709.553	712.419	710.345	708.373	708.474	704.742	707.159	711.669	711.497	713.49	707.022	707.527
2049	714.076	709.992	712.72	712.935	711.269	711.344	711.43	712.619	712.268	715.469	709.298	712.212	710.101	708.078	708.181	704.399	706.85	711.447	711.268	713.306	706.713	707.232
2050	713.91	709.749	712.521	712.733	711.036	711.121	711.205	712.417	712.058	715.323	709.039	712.006	709.86	707.785	707.889	704.057	706.541	711.228	711.042	713.122	706.403	706.934
2051	713.74	709.5	712.322	712.53	710.8	710.896	710.98	712.217	711.844	715.176	708.782	711.795	709.615	707.488	707.596	703.714	706.231	711.008	710.817	712.939	706.093	706.634
2052	713.574	709.255	712.123	712.331	710.564	710.671	710.756	712.017	711.634	715.03	708.525	711.587	709.371	707.19	707.304	703.373	705.92	710.789	710.588	712.756	705.786	706.339
2053	713.406	709.009	711.925	712.13	710.327	710.446	710.532	711.817	711.421	714.886	708.267	711.378	709.128	706.894	707.012	703.031	705.611	710.569	710.361	712.572	705.475	706.04
2054	713.239	708.763	711.727	711.928	710.091	710.222	710.308	711.618	711.21	714.74	708.011	711.17	708.884	706.598	706.717	702.686	705.302	710.351	710.133	712.389	705.166	705.743
2055	713.07	708.519	711.526	711.728	709.854	709.995	710.085	711.418	710.998	714.594	707.754	710.961	708.638	706.3	706.424	702.346	704.992	710.129	709.904	712.206	704.858	705.445
2056	712.903	708.27	711.325	711.524	709.615	709.77	709.861	711.215	710.784	714.448	707.497	710.753	708.395	706.001	706.129	702.005	704.679	709.909	709.675	712.02	704.546	705.145
2057	712.736	708.024	711.125	711.322	709.376	709.544	709.636	711.016	710.573	714.302	707.24	710.543	708.152	705.7	705.834	701.666	704.366	709.688	709.446	711.835	704.238	704.848
2058	712.569	707.777	710.922	711.118	709.137	709.317	709.41	710.813	710.359	714.154	706.98	710.333	707.906	705.398	705.537	701.322	704.058	709.466	709.216	711.648	703.924	704.548
2059	712.403	707.532	710.723	710.918	708.9	709.092	709.186	710.614	710.147	714.007	706.725	710.126	707.664	705.1	705.243	700.985	703.748	709.246	708.99	711.467	703.613	704.246
2060	712.237	707.285	710.521	710.712	708.658	708.866	708.958	710.413	709.934	713.862	706.465	709.917	707.419	704.797	704.946	700.647	703.438	709.027	708.759	711.281	703.302	703.948
2061	712.072	707.042	710.32	710.509	708.419	708.64	708.733	710.212	709.721	713.714	706.209	709.709	707.176	704.496	704.649	700.31	703.127	708.809	708.53	711.099	702.991	703.649
2062	711.904	706.793	710.118	710.304	708.18	708.415	708.508	710.011	709.507	713.568	705.95	709.499	706.932	704.195	704.351	699.969	702.816	708.587	708.298	710.913	702.679	703.345
2063	711.739	706.548	709.916	710.1	707.939	708.189	708.279	709.809	709.294	713.422	705.691	709.288	706.685	703.892	704.054	699.631	702.503	708.367	708.068	710.729	702.366	703.048
2064	711.575	706.305	709.714	709.896	707.698	707.961	708.055	709.607	709.081	713.276	705.435	709.079	706.437	703.588	703.755	699.295	702.191	708.147	707.837	710.544	702.054	702.746
2065	711.411	706.062	709.511	709.69	707.457	707.734	707.83	709.405	708.868	713.129	705.178	708.871	706.189	703.284	703.455	698.955	701.878	707.928	707.607	710.36	701.739	702.445
2066	711.245	705.816	709.312	709.485	707.215	707.506	707.604	709.205	708.655	712.982	704.92	708.661	705.94	702.982	703.153	698.618	701.566	707.706	707.376	710.175	701.426	702.145
2067	711.08	705.573	709.112	709.28	706.975	707.281	707.38	709.006	708.442	712.835	704.665	708.452	705.693	702.683	702.852	698.281	701.255	707.487	707.146	709.992	701.113	701.844
2068	710.917	705.329	708.911	709.077	706.735	707.054	707.154	708.807	708.228	712.689	704.409	708.244	705.446	702.382	702.55	697.945	700.945	707.267	706.917	709.808	700.8	701.544
2069	710.753	705.087	708.711	708.872	706.49	706.827	706.928	708.609	708.014	712.543	704.155	708.036	705.199	702.085	702.25	697.613	700.635	707.05	706.689	709.623	700.489	701.247
2070	710.59	704.84	708.511	708.668	706.251	706.599	706.702	708.412	707.801	712.398	703.899	707.829	704.952	701.784	701.951	697.282	700.324	706.831	706.46	709.44	700.178	700.948
2071	710.426	704.598	708.311	708.461	706.008	706.374	706.478	708.21	707.59	712.251	703.645	707.623	704.702	701.484	701.65	696.95	700.011	706.616	706.231	709.257	699.868	700.649
2072	710.264	704.357	708.113	708.258	705.767	706.15	706.257	708.013	707.381	712.107	703.39	707.418	704.458	701.186	701.352	696.622	699.703	706.401	706.003	709.077	699.559	700.354
2073	710.099	704.115	707.914	708.055	705.526	705.925	706.032	707.813	707.169	711.959	703.136	707.211	704.212	700.882	701.049	696.292	699.387	706.184	705.775	708.891	699.249	700.055
2074	709.935	703.871	707.716	707.851	705.284	705.7	705.808	707.615	706.957	711.814	702.88	707.006	703.966	700.58	700.75	695.97	699.076	705.968	705.548	708.71	698.941	699.757
2075	709.774	703.631	707.519	707.65	705.046	705.479	705.588	707.419	706.746	711.669	702.628	706.803	703.723	700.28	700.45	695.648	698.764	705.753	705.321	708.528	698.634	699.462
2076	709.609	703.388	707.32	707.446	704.802	705.254	705.368	707.221	706.534	711.521	702.374	706.594	703.476	699.98	700.15	695.325	698.451	705.537	705.093	708.344	698.326	699.167
2077	709.449	703.149	707.122	707.24	704.559	705.031	705.146	707.025	706.324	711.376	702.121	706.389	703.234	699.681	699.852	695.005	698.138	705.323	704.865	708.162	698.02	698.874
2078	709.287	702.909	706.927	707.036	704.318	704.812	704.923	706.829	706.113	711.232	701.868	706.185	702.988	699.379	699.551	694.687	697.825	705.106	704.637	707.981	697.715	698.578
2079	709.125	702.671	706.729	706.832	704.078	704.591	704.7	706.63	705.902	711.086	701.617	705.98	702.745	699.078	699.255	694.369	697.514	704.892	704.409	707.8	697.412	698.286
2080	708.964	702.43	706.532	706.629	703.838	704.372	704.481	706.435	705.691	710.941	701.362	705.779	702.501	698.775	698.955	694.054	697.203	704.678	704.181	707.62	697.107	697.994
2081	708.803	702.192	706.338	706.426	703.6	704.152	704.26	706.239	705.48	710.794	701.112	705.576	702.257	698.474	698.657	693.737	696.896	704.464	703.955	707.44	696.805	697.701
2082	708.644	701.957	706.145	706.223	703.363	703.935	704.043	706.046	705.271	710.651	700.864	705.373	702.015	698.174	698.361	693.423	696.586	704.251	703.731	707.261	696.508	697.409
2083	708.484	701.722	705.95	706.017	703.123	703.716	703.823	705.852	705.062	710.505	700.613	705.168	701.773	697.873	698.062	693.11	696.275	704.038	703.504	707.082	696.21	697.12
2084	708.326	701.487	705.756	705.815	702.885	703.498	703.605	705.657	704.852	710.362	700.362	704.967	701.531	697.571	697.767	692.799	695.965	703.826	703.279	706.903	695.912	696.829
2085	708.165	701.254	705.561	705.608	702.647	703.281	703.387	705.46	704.644	710.218	700.115	704.763	701.289	697.272	697.47	692.49	695.655	703.611	703.053	706.724	695.618	696.54
2086	708.007	701.021	705.368	705.406	702.408	703.063	703.169	705.266	704.433	710.075	699.866	704.562	701.048	696.973	697.175	692.18	695.349	703.402	702.83	706.546	695.323	696.253
2087	707.85	700.788	705.176	705.203	702.169	702.847	702.953	705.073	704.224	709.932	699.622	704.361	700.807	696.672	696.876	691.87	695.041	703.189	702.607	706.369	695.028	695.966
2088	707.691	700.558	704.983	705.001	701.931	702.63	702.736	704.879	704.015	709.788	699.375	704.159	700.565	696.371	696.581	691.562	694.736	702.978	702.382	706.193	694.732	695.683
2089	707.534	700.328	704.791	704.798	701.691	702.412	702.521	704.687	703.803	709.644	699.13	703.959	700.321	696.076	696.285	691.257	694.431	702.767	702.157	706.016	694.438	695.398
2090	707.377	700.099	704.6	704.595	701.453	702.198	702.307	704.495	703.596	709.503	698.889	703.763	700.078	695.779	695.991	690.955	694.126	702.559	701.934	705.839	694.147	695.117
2091	707.222	699.87	704.41	704.394	701.216	701.983	702.095	704.305	703.387	709.361	698.646	703.563	699.839	695.486	695.699	690.655	693.824	702.351	701.714	705.664	693.859	694.839
2092	707.066	699.638	704.218	704.191	700.976	701.765	701.879	704.114	703.176	709.217	698.403	703.365	699.597	695.186	695.403	690.351	693.521	702.142	701.49	705.487	693.569	694.557
2093	706.91	699.411	704.027	703.99	700.739	701.551	701.667	703.924	702.969	709.075	698.162	703.17	699.358	694.892	695.114	690.053	693.221	701.935	701.269	705.312	693.281	694.278
2094	706.754	699.185	703.836	703.787	700.504	701.336	701.454	703.734	702.758	708.933	697.921	702.973	699.117	694.596	694.821	689.755	692.921	701.727	701.05	705.136	692.995	693.998
2095	706.598	698.957	703.644	703.586	700.267	701.125	701.243	703.544	702.55	708.789	697.681	702.778	698.877	694.303	694.528	689.461	692.621	701.52	700.828	704.96	692.707	693.72
2096	706.441	698.73	703.456	703.386	700.032	700.914	701.032	703.353	702.341	708.648	697.439	702.584	698.64	694.01	694.238	689.166	692.322	701.315	700.607	704.787	692.424	693.443
2097	706.288	698.504	703.266	703.185	699.795	700.703	700.822	703.163	702.135	708.508	697.198	702.389	698.399	693.718	693.944	688.871	692.023	701.11	700.386	704.613	692.139	693.166
2098	706.133	698.278	703.076	702.984	699.56	700.489	700.61	702.972	701.927	708.366	696.959	702.195	698.161	693.425	693.656	688.581	691.727	700.904	700.167	704.441	691.856	692.892
2099	705.978	698.054	702.889	702.782	699.324	700.279	700.401	702.783	701.719	708.226	696.722	702	697.923	693.135	693.368	688.292	691.43	700.697	699.947	704.269	691.572	692.62
2100	705.826	697.83	702.703	702.584	699.089	700.07	700.194	702.595	701.512	708.085	696.485	701.809	697.687	692.846	693.081	688.005	691.137	700.497	699.73	704.099	691.29	692.346
2101	705.673	697.606	702.516	702.384	698.852	699.862	699.986	702.407	701.305	707.945	696.249	701.615	697.451	692.555	692.792	687.719	690.84	700.292	699.51	703.928	691.009	692.073
2102	705.52	697.383	702.329	702.184	698.618	699.654	699.779	702.219	701.099	707.803	696.013	701.421	697.215	692.265	692.505	687.433	690.546	700.087	699.29	703.757	690.727	691.801
2103	705.365	697.16	702.142	701.983	698.384	699.447	699.57	702.032	700.892	707.663	695.778	701.229	696.98	691.977	692.223	687.149	690.256	699.885	699.072	703.586	690.449	691.53
2104	705.212	696.937	701.954	701.783	698.149	699.237	699.365	701.844	700.685	707.521	695.544	701.036	696.743	691.687	691.936	686.867	689.963	699.682	698.856	703.415	690.172	691.257
2105	705.063	696.715	701.769	701.583	697.914	699.031	699.158	701.657	700.48	707.382	695.31	700.843	696.509	691.399	691.653	686.584	689.672	699.48	698.64	703.245	689.896	690.986
2106	704.911	696.495	701.585	701.384	697.682	698.825	698.955	701.472	700.275	707.242	695.079	700.652	696.276	691.112	691.368	686.307	689.383	699.278	698.422	703.077	689.622	690.718
2107	704.761	696.274	701.401	701.187	697.446	698.618	698.75	701.285	700.071	707.101	694.849	700.459	696.041	690.824	691.084	686.028	689.091	699.078	698.205	702.912	689.346	690.447
2108	704.608	696.053	701.217	700.988	697.214	698.413	698.545	701.098	699.865	706.961	694.62	700.266	695.804	690.539	690.803	685.754	688.8	698.877	697.991	702.743	689.073	690.18
2109	704.456	695.834	701.031	700.788	696.98	698.206	698.341	700.913	699.661	706.821	694.39	700.073	695.571	690.253	690.52	685.481	688.509	698.677	697.775	702.572	688.8	689.914
2110	704.307	695.615	700.847	700.59	696.748	698.002	698.139	700.731	699.458	706.682	694.162	699.883	695.337	689.97	690.242	685.207	688.222	698.477	697.56	702.406	688.53	689.647
2111	704.16	695.399	700.664	700.395	696.515	697.798	697.939	700.547	699.255	706.544	693.935	699.694	695.105	689.685	689.962	684.936	687.936	698.278	697.345	702.239	688.257	689.378
2112	704.011	695.179	700.479	700.195	696.284	697.592	697.737	700.362	699.053	706.405	693.708	699.502	694.872	689.4	689.685	684.667	687.649	698.08	697.13	702.071	687.989	689.113
2113	703.861	694.961	700.295	699.996	696.051	697.387	697.536	700.177	698.849	706.266	693.478	699.313	694.637	689.113	689.407	684.395	687.363	697.879	696.917	701.903	687.716	688.847
2114	703.712	694.747	700.112	699.799	695.822	697.184	697.337	699.993	698.647	706.128	693.254	699.124	694.408	688.834	689.13	684.128	687.077	697.681	696.704	701.735	687.449	688.584
2115	703.562	694.53	699.929	699.601	695.592	696.981	697.134	699.81	698.445	705.988	693.029	698.932	694.177	688.551	688.85	683.862	686.793	697.484	696.49	701.571	687.18	688.319
2116	703.414	694.316	699.748	699.402	695.362	696.778	696.936	699.627	698.244	705.851	692.805	698.745	693.949	688.27	688.573	683.595	686.51	697.287	696.279	701.404	686.919	688.058
2117	703.267	694.104	699.568	699.206	695.134	696.578	696.738	699.444	698.042	705.714	692.582	698.557	693.722	687.988	688.296	683.332	686.228	697.092	696.07	701.239	686.651	687.796
2118	703.12	693.893	699.386	699.011	694.903	696.375	696.539	699.26	697.84	705.577	692.359	698.37	693.491	687.705	688.019	683.068	685.947	696.898	695.857	701.076	686.389	687.533
2119	702.973	693.683	699.206	698.816	694.676	696.175	696.341	699.079	697.64	705.439	692.137	698.185	693.264	687.424	687.745	682.805	685.665	696.704	695.648	700.912	686.125	687.275
2120	702.825	693.472	699.025	698.621	694.448	695.975	696.144	698.897	697.437	705.302	691.916	697.998	693.038	687.146	687.468	682.542	685.383	696.51	695.438	700.746	685.861	687.016
2121	702.677	693.263	698.845	698.426	694.218	695.772	695.947	698.715	697.235	705.163	691.695	697.811	692.81	686.866	687.19	682.28	685.103	696.315	695.228	700.585	685.6	686.757
2122	702.533	693.055	698.668	698.232	693.995	695.572	695.751	698.537	697.038	705.03	691.475	697.624	692.586	686.59	686.913	682.021	684.824	696.121	695.023	700.421	685.342	686.501
2123	702.385	692.845	698.488	698.036	693.765	695.372	695.556	698.355	696.838	704.894	691.255	697.437	692.356	686.31	686.637	681.761	684.545	695.929	694.813	700.256	685.08	686.242
2124	702.239	692.635	698.31	697.841	693.54	695.171	695.361	698.175	696.639	704.757	691.035	697.252	692.129	686.032	686.365	681.504	684.267	695.736	694.605	700.093	684.82	685.987
2125	702.094	692.428	698.131	697.649	693.316	694.975	695.166	697.997	696.441	704.623	690.815	697.068	691.907	685.757	686.09	681.249	683.992	695.545	694.399	699.932	684.562	685.732
2126	701.948	692.222	697.952	697.455	693.09	694.777	694.973	697.82	696.241	704.485	690.598	696.884	691.682	685.478	685.818	680.991	683.714	695.355	694.193	699.768	684.304	685.478
2127	701.804	692.02	697.778	697.265	692.866	694.579	694.78	697.641	696.046	704.351	690.385	696.701	691.462	685.203	685.547	680.736	683.438	695.165	693.989	699.607	684.049	685.225
2128	701.661	691.814	697.601	697.073	692.64	694.381	694.589	697.464	695.849	704.215	690.171	696.519	691.239	684.931	685.272	680.483	683.162	694.975	693.786	699.445	683.794	684.973
2129	701.515	691.61	697.424	696.88	692.416	694.184	694.395	697.285	695.653	704.079	689.953	696.336	691.015	684.652	685.003	680.23	682.886	694.783	693.581	699.282	683.536	684.721
2130	701.371	691.407	697.25	696.688	692.194	693.988	694.204	697.109	695.459	703.944	689.739	696.154	690.795	684.378	684.732	679.982	682.611	694.594	693.379	699.122	683.281	684.469
2131	701.226	691.203	697.074	696.497	691.971	693.792	694.014	696.931	695.264	703.807	689.527	695.971	690.574	684.103	684.463	679.729	682.336	694.405	693.176	698.96	683.028	684.218
2132	701.082	691	696.896	696.305	691.748	693.594	693.823	696.753	695.069	703.67	689.312	695.788	690.352	683.83	684.194	679.48	682.063	694.217	692.973	698.8	682.775	683.965
2133	700.937	690.798	696.721	696.115	691.529	693.398	693.635	696.577	694.875	703.535	689.101	695.609	690.136	683.558	683.928	679.233	681.79	694.029	692.772	698.64	682.524	683.717
2134	700.796	690.598	696.549	695.927	691.309	693.205	693.448	696.402	694.681	703.403	688.891	695.428	689.916	683.286	683.659	678.987	681.517	693.845	692.573	698.482	682.273	683.469
2135	700.653	690.398	696.374	695.736	691.089	693.011	693.259	696.226	694.486	703.267	688.681	695.248	689.694	683.017	683.392	678.739	681.244	693.657	692.372	698.321	682.022	683.222
2136	700.511	690.197	696.201	695.549	690.868	692.818	693.072	696.051	694.294	703.135	688.47	695.07	689.476	682.749	683.126	678.495	680.974	693.473	692.173	698.164	681.777	682.976
2137	700.368	689.996	696.029	695.361	690.648	692.624	692.885	695.876	694.101	702.998	688.261	694.89	689.257	682.481	682.861	678.249	680.703	693.287	691.974	698.006	681.528	682.73
2138	700.228	689.796	695.858	695.173	690.431	692.433	692.701	695.704	693.911	702.866	688.054	694.713	689.039	682.213	682.596	678.003	680.434	693.103	691.774	697.85	681.283	682.488
2139	700.089	689.602	695.688	694.988	690.213	692.24	692.516	695.531	693.72	702.734	687.846	694.536	688.823	681.947	682.332	677.76	680.167	692.919	691.575	697.691	681.038	682.244
2140	699.947	689.401	695.516	694.801	689.995	692.048	692.331	695.357	693.527	702.6	687.637	694.36	688.605	681.683	682.07	677.517	679.898	692.732	691.375	697.532	680.793	682.002
2141	699.807	689.204	695.346	694.613	689.776	691.857	692.143	695.185	693.336	702.466	687.429	694.183	688.391	681.418	681.808	677.277	679.631	692.55	691.178	697.376	680.549	681.76
2142	699.666	689.006	695.175	694.425	689.559	691.667	691.958	695.014	693.142	702.333	687.223	694.006	688.175	681.151	681.545	677.035	679.362	692.366	690.98	697.218	680.307	681.518
2143	699.525	688.812	695.004	694.241	689.342	691.477	691.774	694.843	692.953	702.2	687.019	693.833	687.96	680.886	681.286	676.798	679.099	692.185	690.784	697.061	680.067	681.279
2144	699.388	688.616	694.836	694.057	689.128	691.287	691.593	694.674	692.763	702.068	686.815	693.659	687.748	680.622	681.026	676.559	678.834	692.005	690.586	696.907	679.825	681.04
2145	699.25	688.422	694.67	693.871	688.91	691.101	691.41	694.504	692.576	701.937	686.609	693.484	687.535	680.361	680.766	676.323	678.571	691.824	690.394	696.753	679.585	680.8
2146	699.11	688.229	694.501	693.688	688.695	690.911	691.226	694.333	692.388	701.804	686.406	693.311	687.323	680.102	680.51	676.086	678.306	691.645	690.199	696.596	679.347	680.565
2147	698.973	688.037	694.333	693.505	688.479	690.724	691.046	694.164	692.2	701.674	686.2	693.136	687.108	679.839	680.255	675.849	678.046	691.465	690.004	696.442	679.107	680.33
2148	698.836	687.847	694.166	693.321	688.266	690.536	690.864	693.994	692.013	701.542	685.998	692.962	686.897	679.583	680.001	675.617	677.784	691.285	689.809	696.287	678.869	680.096
2149	698.697	687.656	693.997	693.136	688.051	690.349	690.681	693.824	691.823	701.409	685.797	692.788	686.685	679.321	679.744	675.382	677.522	691.102	689.612	696.13	678.631	679.859
2150	698.559	687.466	693.834	692.955	687.838	690.165	690.501	693.659	691.636	701.278	685.595	692.618	686.476	679.064	679.493	675.152	677.264	690.924	689.421	695.978	678.396	679.627
2151	698.424	687.278	693.667	692.774	687.626	689.98	690.324	693.493	691.453	701.148	685.395	692.449	686.268	678.808	679.241	674.92	677.006	690.749	689.231	695.825	678.163	679.394
2152	698.288	687.089	693.502	692.594	687.413	689.795	690.145	693.325	691.265	701.018	685.195	692.278	686.06	678.551	678.989	674.691	676.746	690.572	689.04	695.671	677.927	679.162
2153	698.152	686.902	693.337	692.41	687.203	689.611	689.967	693.159	691.079	700.887	684.996	692.106	685.85	678.295	678.74	674.462	676.49	690.397	688.849	695.516	677.691	678.93
2154	698.016	686.713	693.174	692.231	686.991	689.427	689.792	692.993	690.896	700.757	684.799	691.938	685.64	678.042	678.493	674.236	676.234	690.222	688.659	695.362	677.462	678.7
2155	697.882	686.527	693.012	692.051	686.782	689.244	689.618	692.829	690.712	700.626	684.602	691.77	685.437	677.788	678.244	674.008	675.979	690.047	688.469	695.211	677.226	678.471
2156	697.746	686.344	692.85	691.87	686.573	689.063	689.441	692.665	690.529	700.496	684.406	691.601	685.23	677.534	677.996	673.784	675.722	689.872	688.281	695.058	676.996	678.241
2157	697.612	686.159	692.687	691.69	686.364	688.882	689.264	692.5	690.344	700.368	684.209	691.434	685.02	677.278	677.746	673.559	675.467	689.699	688.09	694.907	676.765	678.011
2158	697.477	685.975	692.525	691.511	686.155	688.7	689.091	692.339	690.162	700.238	684.018	691.267	684.813	677.025	677.502	673.336	675.216	689.524	687.901	694.755	676.537	677.784
2159	697.343	685.791	692.364	691.331	685.947	688.52	688.919	692.176	689.979	700.109	683.821	691.099	684.608	676.773	677.256	673.111	674.962	689.351	687.714	694.602	676.308	677.559
2160	697.209	685.608	692.203	691.154	685.738	688.34	688.746	692.014	689.798	699.979	683.63	690.933	684.404	676.524	677.014	672.892	674.712	689.179	687.526	694.451	676.083	677.332
2161	697.078	685.426	692.044	690.979	685.53	688.16	688.574	691.854	689.614	699.849	683.435	690.768	684.197	676.274	676.768	672.672	674.462	689.008	687.34	694.301	675.857	677.107
2162	696.944	685.244	691.882	690.801	685.325	687.98	688.402	691.691	689.431	699.72	683.243	690.603	683.991	676.025	676.524	672.454	674.209	688.84	687.153	694.15	675.634	676.883
2163	696.811	685.061	691.72	690.622	685.118	687.802	688.23	691.529	689.251	699.591	683.053	690.436	683.788	675.773	676.283	672.234	673.958	688.668	686.967	693.999	675.41	676.658
2164	696.677	684.88	691.563	690.444	684.912	687.622	688.058	691.366	689.069	699.46	682.862	690.27	683.585	675.525	676.041	672.017	673.706	688.498	686.781	693.851	675.187	676.435
2165	696.544	684.7	691.404	690.271	684.707	687.444	687.889	691.209	688.889	699.333	682.67	690.106	683.382	675.276	675.804	671.803	673.456	688.33	686.597	693.701	674.963	676.209
2166	696.413	684.524	691.246	690.096	684.504	687.267	687.722	691.051	688.711	699.204	682.482	689.944	683.183	675.031	675.567	671.586	673.209	688.163	686.412	693.555	674.744	675.988
2167	696.282	684.345	691.089	689.921	684.299	687.091	687.552	690.894	688.532	699.077	682.293	689.779	682.981	674.786	675.327	671.371	672.961	687.995	686.226	693.406	674.525	675.768
2168	696.148	684.167	690.931	689.746	684.098	686.916	687.384	690.733	688.352	698.949	682.106	689.615	682.781	674.543	675.091	671.157	672.714	687.827	686.042	693.259	674.304	675.546
2169	696.018	683.987	690.775	689.571	683.895	686.739	687.216	690.576	688.173	698.823	681.918	689.454	682.58	674.297	674.854	670.942	672.466	687.659	685.857	693.115	674.085	675.327
2170	695.887	683.81	690.618	689.395	683.693	686.563	687.044	690.417	687.995	698.693	681.729	689.29	682.379	674.049	674.614	670.726	672.217	687.491	685.674	692.968	673.863	675.104
2171	695.751	683.634	690.461	689.221	683.489	686.388	686.876	690.258	687.815	698.563	681.543	689.127	682.177	673.806	674.377	670.513	671.971	687.324	685.49	692.82	673.647	674.886
2172	695.621	683.459	690.306	689.049	683.29	686.217	686.711	690.102	687.637	698.438	681.355	688.968	681.979	673.565	674.143	670.301	671.725	687.158	685.309	692.678	673.429	674.67
2173	695.491	683.284	690.153	688.878	683.089	686.043	686.547	689.948	687.461	698.312	681.17	688.809	681.782	673.323	673.908	670.09	671.482	686.993	685.127	692.532	673.215	674.453
2174	695.358	683.106	689.997	688.704	682.887	685.87	686.377	689.789	687.283	698.187	680.985	688.648	681.581	673.08	673.675	669.88	671.236	686.826	684.944	692.386	672.998	674.233
2175	695.226	682.932	689.84	688.53	682.685	685.695	686.209	689.634	687.106	698.057	680.799	688.486	681.381	672.838	673.442	669.671	670.993	686.659	684.761	692.24	672.782	674.018
2176	695.097	682.759	689.687	688.358	682.486	685.524	686.048	689.478	686.932	697.931	680.614	688.328	681.183	672.598	673.208	669.464	670.747	686.496	684.581	692.098	672.569	673.802
2177	694.966	682.585	689.533	688.186	682.287	685.351	685.885	689.323	686.758	697.805	680.431	688.171	680.987	672.356	672.98	669.257	670.506	686.333	684.4	691.954	672.355	673.587
2178	694.836	682.415	689.379	688.016	682.088	685.18	685.723	689.168	686.582	697.678	680.245	688.013	680.791	672.118	672.748	669.053	670.264	686.168	684.22	691.809	672.145	673.376
2179	694.706	682.244	689.226	687.845	681.889	685.009	685.56	689.013	686.407	697.553	680.063	687.857	680.592	671.878	672.517	668.847	670.022	686.004	684.04	691.666	671.931	673.159
2180	694.576	682.072	689.073	687.676	681.69	684.839	685.398	688.86	686.235	697.429	679.877	687.699	680.394	671.64	672.288	668.645	669.783	685.841	683.859	691.524	671.723	672.947
2181	694.446	681.901	688.922	687.506	681.491	684.669	685.237	688.704	686.06	697.303	679.698	687.545	680.197	671.401	672.061	668.443	669.545	685.674	683.682	691.382	671.512	672.736
2182	694.319	681.733	688.773	687.337	681.298	684.501	685.075	688.553	685.887	697.176	679.515	687.39	680.005	671.166	671.832	668.241	669.307	685.512	683.505	691.24	671.304	672.522
2183	694.189	681.563	688.62	687.166	681.105	684.331	684.915	688.402	685.715	697.051	679.335	687.235	679.809	670.929	671.606	668.039	669.069	685.35	683.328	691.097	671.097	672.312
2184	694.062	681.392	688.469	687.001	680.909	684.165	684.756	688.249	685.543	696.927	679.154	687.083	679.614	670.692	671.378	667.839	668.836	685.188	683.152	690.959	670.889	672.1
2185	693.93	681.22	688.315	686.829	680.714	683.994	684.596	688.099	685.371	696.801	678.974	686.927	679.421	670.456	671.15	667.637	668.596	685.025	682.972	690.817	670.681	671.888
2186	693.803	681.052	688.164	686.658	680.52	683.828	684.437	687.945	685.199	696.675	678.795	686.771	679.229	670.223	670.922	667.438	668.361	684.863	682.797	690.676	670.477	671.68
2187	693.676	680.885	688.016	686.49	680.326	683.663	684.283	687.796	685.028	696.551	678.619	686.618	679.038	669.988	670.696	667.246	668.125	684.706	682.622	690.536	670.274	671.47
2188	693.545	680.713	687.863	686.32	680.132	683.495	684.125	687.644	684.857	696.425	678.439	686.464	678.843	669.754	670.471	667.048	667.893	684.544	682.443	690.395	670.068	671.262
2189	693.417	680.545	687.714	686.151	679.939	683.328	683.969	687.493	684.687	696.301	678.263	686.311	678.65	669.522	670.245	666.853	667.656	684.384	682.269	690.255	669.869	671.056
2190	693.291	680.378	687.565	685.984	679.746	683.163	683.813	687.345	684.516	696.176	678.088	686.161	678.458	669.289	670.022	666.656	667.423	684.225	682.096	690.116	669.666	670.85
2191	693.166	680.214	687.415	685.818	679.556	683	683.656	687.196	684.348	696.053	677.91	686.01	678.268	669.059	669.8	666.464	667.192	684.068	681.924	689.977	669.465	670.645
2192	693.038	680.046	687.268	685.652	679.365	682.835	683.5	687.044	684.178	695.928	677.735	685.858	678.077	668.826	669.576	666.273	666.961	683.908	681.75	689.838	669.267	670.439
2193	692.91	679.882	687.119	685.485	679.174	682.67	683.345	686.896	684.009	695.805	677.562	685.707	677.888	668.595	669.357	666.082	666.729	683.753	681.578	689.698	669.07	670.238
2194	692.786	679.717	686.97	685.319	678.982	682.507	683.194	686.747	683.84	695.68	677.387	685.558	677.696	668.367	669.136	665.889	666.499	683.597	681.405	689.563	668.869	670.033
2195	692.659	679.552	686.823	685.153	678.793	682.343	683.039	686.599	683.671	695.557	677.214	685.405	677.504	668.14	668.916	665.702	666.271	683.439	681.232	689.424	668.673	669.83
2196	692.534	679.389	686.677	684.989	678.604	682.182	682.886	686.452	683.503	695.435	677.044	685.257	677.317	667.914	668.698	665.513	666.042	683.283	681.063	689.289	668.479	669.63
2197	692.407	679.227	686.529	684.823	678.416	682.018	682.736	686.305	683.335	695.312	676.873	685.107	677.129	667.686	668.48	665.326	665.815	683.126	680.893	689.152	668.285	669.429
2198	692.282	679.063	686.38	684.659	678.226	681.857	682.585	686.157	683.167	695.19	676.701	684.956	676.94	667.459	668.261	665.137	665.587	682.972	680.722	689.015	668.091	669.229
2199	692.156	678.901	686.235	684.494	678.036	681.695	682.436	686.009	682.998	695.067	676.528	684.807	676.751	667.232	668.044	664.951	665.36	682.816	680.553	688.878	667.897	669.027
2200	692.03	678.739	686.088	684.331	677.848	681.533	682.286	685.861	682.834	694.944	676.356	684.66	676.562	667.007	667.827	664.763	665.132	682.66	680.383	688.742	667.705	668.83
2201	691.904	678.577	685.942	684.168	677.661	681.371	682.137	685.713	682.668	694.823	676.185	684.511	676.375	666.785	667.61	664.581	664.906	682.506	680.212	688.605	667.514	668.632
2202	691.779	678.415	685.797	684.005	677.474	681.209	681.986	685.565	682.5	694.701	676.018	684.363	676.187	666.563	667.396	664.395	664.679	682.352	680.044	688.471	667.323	668.435
2203	691.653	678.254	685.652	683.84	677.286	681.049	681.838	685.419	682.334	694.578	675.848	684.215	676.003	666.339	667.182	664.212	664.454	682.199	679.875	688.334	667.131	668.24
2204	691.53	678.092	685.508	683.679	677.102	680.89	681.69	685.272	682.171	694.458	675.679	684.068	675.816	666.116	666.968	664.028	664.229	682.046	679.705	688.199	666.941	668.047
2205	691.405	677.931	685.363	683.518	676.917	680.731	681.542	685.126	682.005	694.336	675.512	683.922	675.63	665.897	666.753	663.846	664.002	681.893	679.538	688.063	666.754	667.853
2206	691.278	677.77	685.217	683.356	676.731	680.572	681.393	684.98	681.842	694.215	675.345	683.773	675.444	665.676	666.538	663.664	663.778	681.739	679.37	687.931	666.565	667.659
2207	691.154	677.61	685.074	683.194	676.548	680.414	681.247	684.836	681.678	694.093	675.18	683.628	675.259	665.457	666.325	663.482	663.555	681.588	679.203	687.796	666.38	667.469
2208	691.031	677.451	684.93	683.034	676.362	680.256	681.1	684.691	681.513	693.973	675.012	683.484	675.074	665.236	666.113	663.302	663.328	681.437	679.036	687.662	666.19	667.273
2209	690.907	677.291	684.787	682.872	676.179	680.101	680.953	684.547	681.351	693.85	674.845	683.339	674.892	665.02	665.904	663.123	663.103	681.285	678.869	687.529	666.007	667.083
2210	690.785	677.133	684.64	682.709	675.995	679.94	680.804	684.401	681.188	693.73	674.679	683.193	674.706	664.801	665.692	662.943	662.879	681.133	678.702	687.395	665.822	666.889
2211	690.66	676.976	684.497	682.548	675.813	679.785	680.658	684.258	681.028	693.608	674.516	683.048	674.525	664.584	665.483	662.768	662.659	680.979	678.539	687.262	665.635	666.701
2212	690.539	676.821	684.355	682.387	675.629	679.628	680.512	684.114	680.865	693.488	674.351	682.904	674.341	664.367	665.273	662.591	662.437	680.829	678.376	687.13	665.45	666.511
2213	690.416	676.662	684.213	682.228	675.446	679.47	680.365	683.97	680.704	693.366	674.186	682.76	674.158	664.149	665.061	662.41	662.214	680.68	678.208	686.995	665.268	666.318
2214	690.291	676.506	684.073	682.068	675.262	679.314	680.222	683.828	680.544	693.246	674.021	682.616	673.975	663.935	664.855	662.236	661.995	680.529	678.046	686.864	665.086	666.131
2215	690.167	676.35	683.928	681.908	675.081	679.158	680.079	683.683	680.386	693.126	673.857	682.474	673.793	663.721	664.645	662.057	661.777	680.379	677.882	686.73	664.906	665.946
2216	690.045	676.197	683.789	681.751	674.901	679.004	679.936	683.54	680.225	693.007	673.696	682.33	673.614	663.51	664.437	661.884	661.558	680.23	677.72	686.602	664.725	665.76
2217	689.923	676.043	683.649	681.593	674.722	678.85	679.793	683.398	680.065	692.888	673.536	682.189	673.434	663.298	664.231	661.708	661.341	680.083	677.557	686.471	664.548	665.578
2218	689.801	675.888	683.508	681.434	674.541	678.696	679.65	683.254	679.905	692.769	673.375	682.045	673.251	663.084	664.023	661.536	661.125	679.932	677.394	686.341	664.367	665.397
2219	689.677	675.734	683.369	681.278	674.361	678.546	679.507	683.111	679.746	692.648	673.215	681.904	673.071	662.874	663.818	661.363	660.907	679.784	677.234	686.209	664.191	665.213
2220	689.555	675.582	683.228	681.12	674.182	678.393	679.364	682.971	679.586	692.531	673.053	681.762	672.894	662.666	663.613	661.19	660.692	679.636	677.074	686.078	664.01	665.032
2221	689.434	675.428	683.088	680.962	674.004	678.238	679.218	682.827	679.426	692.409	672.893	681.618	672.714	662.457	663.408	661.019	660.475	679.488	676.912	685.945	663.832	664.851
2222	689.315	675.274	682.951	680.807	673.826	678.088	679.077	682.689	679.27	692.29	672.733	681.479	672.538	662.247	663.206	660.843	660.261	679.342	676.754	685.816	663.658	664.671
2223	689.191	675.123	682.811	680.651	673.65	677.938	678.937	682.547	679.114	692.174	672.573	681.34	672.359	662.041	663.001	660.672	660.046	679.195	676.595	685.687	663.476	664.493
2224	689.068	674.97	682.672	680.493	673.469	677.786	678.796	682.406	678.957	692.053	672.412	681.199	672.182	661.832	662.801	660.502	659.833	679.048	676.434	685.558	663.301	664.312
2225	688.949	674.82	682.532	680.338	673.294	677.636	678.654	682.265	678.799	691.933	672.255	681.059	672.005	661.628	662.598	660.331	659.623	678.903	676.277	685.426	663.127	664.133
2226	688.83	674.668	682.395	680.184	673.115	677.488	678.51	682.123	678.64	691.815	672.094	680.919	671.829	661.422	662.395	660.157	659.411	678.757	676.117	685.301	662.948	663.956
2227	688.708	674.52	682.256	680.027	672.94	677.338	678.37	681.983	678.486	691.696	671.936	680.779	671.654	661.218	662.2	659.989	659.199	678.611	675.96	685.173	662.775	663.78
2228	688.589	674.37	682.119	679.874	672.763	677.189	678.23	681.842	678.331	691.58	671.778	680.642	671.479	661.015	662	659.819	658.989	678.467	675.803	685.046	662.599	663.604
2229	688.469	674.218	681.982	679.716	672.589	677.041	678.091	681.704	678.174	691.463	671.622	680.503	671.305	660.81	661.802	659.652	658.783	678.324	675.643	684.917	662.426	663.428
2230	688.347	674.07	681.844	679.562	672.412	676.891	677.951	681.564	678.018	691.343	671.464	680.364	671.13	660.607	661.602	659.486	658.573	678.178	675.488	684.789	662.254	663.254
2231	688.227	673.92	681.706	679.408	672.235	676.743	677.811	681.426	677.861	691.224	671.307	680.225	670.954	660.404	661.404	659.315	658.365	678.033	675.33	684.662	662.079	663.076
2232	688.108	673.769	681.567	679.251	672.061	676.596	677.671	681.285	677.706	691.106	671.151	680.089	670.781	660.2	661.206	659.149	658.161	677.889	675.172	684.535	661.905	662.902
2233	687.989	673.621	681.431	679.098	671.889	676.45	677.532	681.147	677.554	690.989	670.996	679.953	670.61	660.001	661.009	658.985	657.956	677.746	675.019	684.406	661.732	662.731
2234	687.868	673.472	681.296	678.946	671.715	676.302	677.392	681.011	677.4	690.871	670.841	679.814	670.44	659.8	660.813	658.819	657.751	677.604	674.866	684.279	661.562	662.558
2235	687.75	673.326	681.162	678.792	671.541	676.154	677.255	680.873	677.244	690.754	670.687	679.676	670.267	659.602	660.616	658.654	657.547	677.462	674.709	684.154	661.391	662.385
2236	687.63	673.181	681.027	678.637	671.369	676.007	677.116	680.736	677.093	690.636	670.532	679.541	670.096	659.405	660.421	658.489	657.342	677.319	674.556	684.025	661.217	662.214
2237	687.512	673.034	680.893	678.487	671.196	675.863	676.977	680.597	676.942	690.52	670.38	679.406	669.925	659.205	660.227	658.327	657.139	677.177	674.401	683.9	661.05	662.042
2238	687.394	672.887	680.757	678.334	671.024	675.715	676.842	680.458	676.789	690.403	670.229	679.269	669.754	659.009	660.032	658.166	656.936	677.036	674.248	683.773	660.88	661.871
2239	687.274	672.741	680.624	678.182	670.855	675.571	676.702	680.323	676.635	690.285	670.076	679.134	669.587	658.812	659.838	658.003	656.736	676.896	674.095	683.647	660.711	661.703
2240	687.157	672.598	680.489	678.03	670.686	675.426	676.566	680.185	676.482	690.17	669.924	678.999	669.418	658.617	659.644	657.841	656.535	676.757	673.942	683.521	660.541	661.534
2241	687.039	672.453	680.355	677.878	670.515	675.28	676.428	680.048	676.331	690.054	669.772	678.862	669.248	658.421	659.451	657.675	656.335	676.616	673.789	683.397	660.372	661.364
2242	686.919	672.306	680.221	677.725	670.345	675.135	676.29	679.913	676.18	689.937	669.621	678.727	669.081	658.224	659.261	657.515	656.138	676.476	673.636	683.27	660.202	661.195
2243	686.803	672.162	680.09	677.576	670.175	674.993	676.155	679.778	676.03	689.821	669.469	678.595	668.915	658.029	659.071	657.354	655.94	676.338	673.484	683.145	660.035	661.025
2244	686.685	672.02	679.958	677.426	670.005	674.847	676.018	679.643	675.878	689.705	669.32	678.461	668.749	657.835	658.882	657.192	655.743	676.198	673.335	683.019	659.87	660.86
2245	686.567	671.877	679.826	677.275	669.836	674.705	675.884	679.508	675.727	689.591	669.167	678.326	668.581	657.641	658.692	657.034	655.543	676.059	673.186	682.896	659.7	660.694
2246	686.452	671.733	679.696	677.127	669.668	674.563	675.749	679.374	675.576	689.474	669.017	678.193	668.417	657.449	658.503	656.875	655.347	675.921	673.033	682.772	659.536	660.528
2247	686.334	671.593	679.564	676.977	669.502	674.418	675.614	679.238	675.428	689.356	668.871	678.061	668.252	657.256	658.313	656.715	655.153	675.784	672.884	682.646	659.372	660.364
2248	686.218	671.45	679.434	676.826	669.333	674.276	675.48	679.104	675.278	689.241	668.72	677.926	668.086	657.066	658.126	656.556	654.957	675.647	672.736	682.524	659.206	660.197
2249	686.101	671.31	679.306	676.677	669.165	674.131	675.345	678.968	675.13	689.126	668.574	677.794	667.922	656.876	657.94	656.395	654.762	675.51	672.587	682.401	659.041	660.031
2250	685.985	671.169	679.175	676.529	668.999	673.988	675.211	678.836	674.98	689.01	668.425	677.661	667.759	656.687	657.753	656.238	654.566	675.373	672.438	682.277	658.876	659.865
2251	685.868	671.027	679.045	676.382	668.831	673.848	675.077	678.7	674.829	688.894	668.275	677.528	667.596	656.493	657.563	656.081	654.371	675.235	672.29	682.154	658.712	659.698
2252	685.754	670.884	678.916	676.232	668.666	673.706	674.944	678.564	674.681	688.777	668.127	677.396	667.433	656.303	657.376	655.922	654.175	675.097	672.142	682.032	658.547	659.536
2253	685.638	670.745	678.788	676.085	668.499	673.563	674.809	678.432	674.533	688.664	667.981	677.263	667.27	656.114	657.191	655.765	653.98	674.962	671.997	681.91	658.384	659.374
2254	685.523	670.608	678.661	675.939	668.336	673.425	674.678	678.301	674.388	688.549	667.832	677.133	667.107	655.923	657.006	655.61	653.788	674.829	671.852	681.791	658.222	659.213
2255	685.405	670.471	678.534	675.791	668.167	673.283	674.546	678.169	674.24	688.435	667.683	677.003	666.944	655.736	656.82	655.455	653.596	674.695	671.705	681.669	658.062	659.048
2256	685.29	670.33	678.404	675.64	668	673.14	674.415	678.032	674.09	688.318	667.538	676.869	666.783	655.546	656.633	655.299	653.402	674.555	671.56	681.548	657.901	658.888
2257	685.173	670.192	678.275	675.492	667.837	673	674.281	677.901	673.944	688.202	667.391	676.738	666.625	655.359	656.452	655.145	653.212	674.421	671.414	681.425	657.739	658.725
2258	685.059	670.051	678.149	675.346	667.673	672.862	674.15	677.77	673.796	688.089	667.244	676.609	666.461	655.169	656.268	654.99	653.019	674.285	671.268	681.304	657.578	658.562
2259	684.945	669.914	678.023	675.2	667.507	672.722	674.018	677.639	673.65	687.973	667.098	676.477	666.302	654.982	656.086	654.838	652.827	674.153	671.122	681.184	657.417	658.403
2260	684.829	669.775	677.896	675.056	667.345	672.584	673.888	677.505	673.506	687.858	666.95	676.348	666.143	654.793	655.904	654.687	652.64	674.018	670.978	681.061	657.259	658.244
2261	684.713	669.637	677.77	674.911	667.183	672.444	673.756	677.369	673.359	687.744	666.806	676.218	665.984	654.608	655.719	654.53	652.45	673.887	670.833	680.938	657.1	658.085
2262	684.597	669.499	677.644	674.764	667.02	672.305	673.626	677.238	673.212	687.63	666.659	676.087	665.826	654.421	655.54	654.378	652.261	673.752	670.689	680.816	656.944	657.925
2263	684.483	669.364	677.518	674.619	666.856	672.169	673.496	677.108	673.068	687.515	666.517	675.958	665.668	654.235	655.36	654.231	652.074	673.622	670.546	680.697	656.783	657.767
2264	684.367	669.225	677.391	674.472	666.694	672.028	673.366	676.974	672.919	687.4	666.371	675.828	665.509	654.049	655.178	654.079	651.885	673.488	670.401	680.574	656.625	657.609
2265	684.251	669.089	677.264	674.331	666.533	671.893	673.237	676.843	672.775	687.287	666.229	675.701	665.349	653.867	655.001	653.928	651.698	673.357	670.26	680.452	656.469	657.451
2266	684.139	668.952	677.139	674.186	666.371	671.756	673.108	676.713	672.631	687.172	666.084	675.572	665.192	653.685	654.823	653.777	651.513	673.226	670.115	680.333	656.315	657.294
2267	684.026	668.818	677.015	674.044	666.211	671.62	672.98	676.584	672.486	687.059	665.942	675.444	665.034	653.499	654.644	653.628	651.328	673.094	669.973	680.213	656.159	657.136
2268	683.912	668.684	676.891	673.901	666.05	671.485	672.854	676.453	672.341	686.945	665.797	675.319	664.88	653.317	654.468	653.479	651.143	672.964	669.83	680.095	656.002	656.977
2269	683.799	668.545	676.767	673.758	665.89	671.349	672.723	676.322	672.198	686.832	665.654	675.192	664.721	653.136	654.289	653.329	650.959	672.832	669.687	679.975	655.845	656.821
2270	683.686	668.412	676.641	673.613	665.733	671.214	672.593	676.195	672.054	686.717	665.513	675.066	664.567	652.956	654.115	653.184	650.776	672.703	669.548	679.856	655.692	656.665
2271	683.572	668.277	676.518	673.47	665.572	671.079	672.464	676.067	671.914	686.607	665.371	674.939	664.41	652.771	653.937	653.038	650.589	672.573	669.406	679.737	655.538	656.508
2272	683.46	668.142	676.394	673.326	665.41	670.944	672.334	675.935	671.768	686.491	665.227	674.811	664.255	652.592	653.762	652.891	650.406	672.443	669.262	679.62	655.384	656.352
2273	683.347	668.006	676.271	673.183	665.253	670.81	672.206	675.808	671.624	686.379	665.088	674.684	664.101	652.413	653.587	652.744	650.223	672.317	669.125	679.502	655.23	656.195
2274	683.233	667.874	676.149	673.041	665.095	670.679	672.078	675.683	671.483	686.265	664.948	674.559	663.945	652.234	653.413	652.599	650.04	672.187	668.985	679.383	655.076	656.039
2275	683.122	667.739	676.025	672.9	664.936	670.543	671.946	675.554	671.341	686.152	664.808	674.432	663.793	652.057	653.243	652.455	649.861	672.058	668.844	679.263	654.926	655.885
2276	683.008	667.607	675.901	672.759	664.78	670.412	671.821	675.428	671.199	686.039	664.67	674.307	663.638	651.878	653.071	652.311	649.678	671.931	668.706	679.146	654.772	655.732
2277	682.895	667.472	675.781	672.616	664.623	670.279	671.693	675.3	671.06	685.924	664.532	674.183	663.485	651.7	652.899	652.167	649.495	671.803	668.569	679.03	654.622	655.575
2278	682.784	667.339	675.657	672.477	664.466	670.146	671.564	675.174	670.917	685.812	664.393	674.058	663.33	651.517	652.725	652.023	649.315	671.676	668.43	678.913	654.471	655.419
2279	682.672	667.208	675.536	672.334	664.309	670.01	671.436	675.047	670.775	685.701	664.255	673.934	663.173	651.339	652.55	651.877	649.135	671.547	668.291	678.796	654.321	655.266
2280	682.559	667.073	675.413	672.192	664.154	669.877	671.307	674.919	670.634	685.587	664.119	673.807	663.024	651.164	652.377	651.736	648.956	671.421	668.154	678.677	654.171	655.113
2281	682.447	666.942	675.291	672.053	663.999	669.745	671.18	674.791	670.493	685.476	663.982	673.684	662.873	650.988	652.207	651.592	648.772	671.295	668.017	678.56	654.021	654.963
2282	682.333	666.809	675.169	671.913	663.845	669.61	671.054	674.664	670.352	685.364	663.844	673.56	662.721	650.812	652.037	651.45	648.595	671.169	667.878	678.441	653.869	654.809
2283	682.222	666.677	675.049	671.775	663.69	669.478	670.925	674.536	670.212	685.252	663.708	673.435	662.568	650.636	651.867	651.309	648.418	671.044	667.742	678.324	653.723	654.66
2284	682.11	666.546	674.93	671.635	663.539	669.349	670.799	674.415	670.073	685.141	663.573	673.311	662.417	650.462	651.697	651.17	648.237	670.919	667.608	678.206	653.573	654.508
2285	681.996	666.414	674.808	671.496	663.383	669.217	670.673	674.288	669.933	685.028	663.438	673.19	662.265	650.288	651.529	651.025	648.063	670.793	667.47	678.091	653.422	654.355
2286	681.886	666.284	674.688	671.36	663.23	669.086	670.548	674.161	669.792	684.917	663.304	673.068	662.116	650.116	651.36	650.887	647.89	670.666	667.336	677.976	653.276	654.209
2287	681.775	666.151	674.568	671.219	663.077	668.954	670.42	674.036	669.653	684.805	663.169	672.942	661.965	649.945	651.192	650.747	647.713	670.541	667.199	677.859	653.126	654.057
2288	681.663	666.021	674.446	671.081	662.928	668.822	670.298	673.913	669.515	684.694	663.034	672.821	661.814	649.774	651.024	650.61	647.538	670.415	667.066	677.744	652.98	653.908
2289	681.553	665.891	674.326	670.943	662.774	668.688	670.172	673.784	669.378	684.582	662.899	672.697	661.664	649.603	650.857	650.472	647.364	670.291	666.93	677.626	652.831	653.755
2290	681.441	665.761	674.207	670.803	662.623	668.558	670.047	673.66	669.238	684.472	662.763	672.577	661.513	649.432	650.689	650.332	647.191	670.168	666.796	677.511	652.685	653.609
2291	681.333	665.631	674.087	670.669	662.473	668.429	669.923	673.539	669.102	684.364	662.633	672.455	661.367	649.26	650.521	650.195	647.018	670.046	666.662	677.397	652.537	653.46
2292	681.221	665.502	673.967	670.533	662.323	668.3	669.799	673.415	668.965	684.253	662.499	672.334	661.216	649.09	650.356	650.058	646.845	669.923	666.528	677.279	652.392	653.312
2293	681.112	665.374	673.849	670.396	662.172	668.17	669.677	673.293	668.831	684.143	662.365	672.215	661.067	648.92	650.191	649.921	646.675	669.802	666.394	677.165	652.247	653.161
2294	681.002	665.243	673.731	670.259	662.023	668.039	669.554	673.169	668.693	684.032	662.233	672.093	660.919	648.75	650.024	649.784	646.503	669.676	666.259	677.052	652.103	653.015
2295	680.892	665.115	673.613	670.124	661.874	667.909	669.431	673.047	668.556	683.922	662.101	671.974	660.771	648.581	649.858	649.646	646.332	669.555	666.127	676.936	651.959	652.865
2296	680.781	664.986	673.492	669.989	661.725	667.777	669.309	672.924	668.418	683.811	661.967	671.855	660.624	648.412	649.693	649.512	646.163	669.432	665.996	676.822	651.816	652.716
2297	680.672	664.86	673.375	669.853	661.576	667.649	669.187	672.801	668.281	683.701	661.835	671.734	660.475	648.242	649.527	649.376	645.993	669.307	665.864	676.707	651.673	652.569
2298	680.562	664.734	673.256	669.717	661.428	667.521	669.064	672.679	668.146	683.59	661.7	671.614	660.329	648.075	649.361	649.24	645.826	669.187	665.732	676.592	651.528	652.422
2299	680.453	664.605	673.14	669.584	661.28	667.392	668.941	672.556	668.007	683.481	661.57	671.493	660.183	647.907	649.2	649.105	645.656	669.065	665.601	676.479	651.387	652.277

## Sheet: t1p5m_gb_2.6
year	bccr_bcm2_0	cccma_cgcm3_1	cnrm_cm3	csiro_mk3_0	csiro_mk3_5	gfdl_cm2_0	gfdl_cm2_1	giss_e_h	giss_e_r	iap_fgoals1_0_g	ingv_echam4	inmcm3_0	ipsl_cm4	miroc3_2_hires	miroc3_2_medres	miub_echo_g	mpi_echam5	mri_cgcm2_3_2a	ncar_ccsm3_0	ncar_pcm1	ukmo_hadcm3	ukmo_hadgem1
1861	260.756	260.757	260.756	260.756	260.756	260.756	260.757	260.756	260.756	260.755	260.757	260.756	260.757	260.757	260.757	260.759	260.757	260.757	260.756	260.756	260.757	260.757
1862	260.76	260.761	260.76	260.759	260.759	260.76	260.761	260.76	260.759	260.758	260.762	260.76	260.76	260.761	260.761	260.766	260.761	260.761	260.76	260.76	260.762	260.762
1863	260.764	260.765	260.764	260.762	260.763	260.764	260.765	260.764	260.763	260.761	260.767	260.764	260.765	260.765	260.765	260.772	260.766	260.765	260.764	260.764	260.767	260.766
1864	260.763	260.766	260.763	260.761	260.762	260.764	260.764	260.763	260.762	260.759	260.768	260.764	260.764	260.765	260.765	260.774	260.766	260.764	260.763	260.763	260.767	260.767
1865	260.77	260.773	260.77	260.767	260.769	260.771	260.772	260.77	260.769	260.765	260.776	260.771	260.772	260.773	260.773	260.783	260.774	260.772	260.77	260.77	260.775	260.775
1866	260.767	260.771	260.768	260.765	260.767	260.769	260.77	260.768	260.767	260.761	260.775	260.769	260.77	260.771	260.771	260.784	260.772	260.77	260.769	260.768	260.774	260.774
1867	260.772	260.777	260.772	260.769	260.771	260.774	260.775	260.772	260.771	260.765	260.781	260.774	260.775	260.776	260.776	260.791	260.778	260.775	260.773	260.772	260.779	260.78
1868	260.773	260.779	260.774	260.77	260.773	260.776	260.777	260.774	260.773	260.765	260.784	260.776	260.778	260.779	260.779	260.795	260.781	260.777	260.775	260.774	260.783	260.782
1869	260.779	260.786	260.78	260.776	260.779	260.782	260.783	260.78	260.779	260.771	260.792	260.782	260.784	260.786	260.786	260.803	260.788	260.784	260.782	260.78	260.79	260.79
1870	260.774	260.782	260.776	260.771	260.775	260.778	260.779	260.775	260.774	260.765	260.789	260.778	260.78	260.782	260.783	260.801	260.784	260.78	260.778	260.776	260.786	260.786
1871	260.781	260.79	260.782	260.777	260.782	260.785	260.787	260.782	260.781	260.77	260.797	260.785	260.788	260.79	260.791	260.81	260.793	260.787	260.784	260.782	260.795	260.795
1872	260.779	260.787	260.78	260.775	260.779	260.783	260.784	260.78	260.778	260.767	260.795	260.782	260.786	260.788	260.788	260.809	260.792	260.784	260.782	260.78	260.793	260.793
1873	260.785	260.796	260.787	260.782	260.787	260.79	260.792	260.788	260.786	260.773	260.805	260.79	260.794	260.797	260.797	260.82	260.8	260.792	260.79	260.787	260.802	260.802
1874	260.784	260.795	260.785	260.78	260.785	260.789	260.791	260.786	260.784	260.77	260.804	260.789	260.793	260.797	260.796	260.82	260.8	260.791	260.789	260.785	260.802	260.802
1875	260.79	260.801	260.792	260.786	260.792	260.796	260.797	260.793	260.791	260.775	260.812	260.796	260.8	260.804	260.804	260.829	260.808	260.799	260.796	260.792	260.81	260.81
1876	260.785	260.797	260.788	260.78	260.787	260.791	260.793	260.788	260.786	260.769	260.809	260.792	260.797	260.8	260.8	260.827	260.805	260.794	260.791	260.787	260.806	260.806
1877	260.789	260.803	260.792	260.785	260.792	260.796	260.798	260.792	260.79	260.773	260.815	260.796	260.802	260.806	260.806	260.834	260.81	260.799	260.796	260.792	260.813	260.813
1878	260.792	260.806	260.795	260.788	260.795	260.8	260.801	260.795	260.794	260.775	260.82	260.8	260.806	260.81	260.811	260.84	260.815	260.803	260.8	260.794	260.817	260.818
1879	260.794	260.812	260.797	260.789	260.798	260.802	260.804	260.797	260.795	260.775	260.824	260.802	260.809	260.814	260.813	260.847	260.819	260.805	260.802	260.796	260.821	260.821
1880	260.792	260.809	260.797	260.788	260.796	260.801	260.803	260.796	260.795	260.774	260.824	260.801	260.808	260.814	260.814	260.846	260.819	260.804	260.801	260.795	260.821	260.822
1881	260.798	260.816	260.802	260.793	260.802	260.808	260.809	260.802	260.801	260.778	260.832	260.809	260.816	260.821	260.821	260.855	260.828	260.812	260.808	260.801	260.829	260.829
1882	260.797	260.816	260.802	260.792	260.802	260.807	260.809	260.802	260.8	260.776	260.833	260.808	260.816	260.823	260.822	260.857	260.828	260.811	260.807	260.8	260.83	260.83
1883	260.804	260.825	260.81	260.8	260.81	260.816	260.817	260.81	260.808	260.782	260.842	260.816	260.825	260.831	260.831	260.867	260.838	260.819	260.816	260.808	260.839	260.84
1884	260.802	260.825	260.808	260.797	260.809	260.814	260.818	260.809	260.807	260.78	260.843	260.815	260.825	260.831	260.832	260.869	260.838	260.819	260.816	260.807	260.84	260.841
1885	260.809	260.831	260.816	260.805	260.816	260.822	260.824	260.814	260.813	260.786	260.85	260.822	260.833	260.84	260.84	260.877	260.847	260.826	260.821	260.814	260.847	260.847
1886	260.805	260.828	260.812	260.799	260.813	260.819	260.82	260.812	260.809	260.779	260.849	260.818	260.83	260.837	260.837	260.876	260.844	260.823	260.819	260.809	260.846	260.846
1887	260.812	260.837	260.819	260.804	260.82	260.826	260.83	260.818	260.814	260.786	260.858	260.825	260.839	260.847	260.847	260.886	260.855	260.828	260.828	260.817	260.855	260.856
1888	260.809	260.835	260.816	260.805	260.819	260.824	260.827	260.817	260.815	260.783	260.856	260.826	260.837	260.846	260.846	260.887	260.853	260.829	260.824	260.814	260.856	260.854
1889	260.813	260.839	260.822	260.809	260.823	260.829	260.831	260.82	260.819	260.785	260.864	260.827	260.843	260.851	260.851	260.892	260.859	260.835	260.831	260.818	260.859	260.861
1890	260.814	260.844	260.823	260.81	260.825	260.831	260.835	260.824	260.821	260.786	260.868	260.832	260.846	260.855	260.855	260.9	260.864	260.837	260.833	260.82	260.866	260.865
1891	260.821	260.851	260.831	260.818	260.834	260.84	260.841	260.829	260.829	260.793	260.875	260.838	260.856	260.864	260.865	260.907	260.872	260.845	260.841	260.829	260.872	260.873
1892	260.819	260.85	260.83	260.816	260.832	260.838	260.84	260.83	260.828	260.789	260.877	260.838	260.854	260.864	260.864	260.909	260.874	260.843	260.839	260.826	260.873	260.874
1893	260.821	260.855	260.832	260.818	260.835	260.841	260.845	260.831	260.83	260.79	260.881	260.84	260.858	260.869	260.869	260.916	260.879	260.847	260.844	260.828	260.878	260.879
1894	260.821	260.855	260.832	260.818	260.836	260.842	260.844	260.832	260.83	260.79	260.882	260.842	260.861	260.871	260.871	260.919	260.88	260.848	260.844	260.829	260.879	260.88
1895	260.824	260.86	260.837	260.822	260.841	260.847	260.85	260.837	260.835	260.792	260.89	260.846	260.866	260.878	260.877	260.925	260.889	260.853	260.849	260.833	260.886	260.888
1896	260.827	260.866	260.84	260.825	260.844	260.851	260.854	260.84	260.835	260.794	260.895	260.85	260.871	260.882	260.882	260.933	260.894	260.856	260.854	260.836	260.893	260.893
1897	260.833	260.872	260.847	260.831	260.852	260.857	260.86	260.845	260.845	260.8	260.902	260.856	260.878	260.891	260.891	260.94	260.901	260.864	260.86	260.842	260.899	260.9
1898	260.832	260.871	260.845	260.829	260.851	260.856	260.859	260.847	260.844	260.796	260.903	260.856	260.879	260.891	260.891	260.944	260.903	260.863	260.859	260.841	260.901	260.902
1899	260.837	260.88	260.851	260.835	260.857	260.863	260.867	260.85	260.85	260.8	260.912	260.861	260.886	260.9	260.9	260.952	260.911	260.87	260.867	260.846	260.909	260.91
1900	260.835	260.877	260.85	260.832	260.856	260.862	260.865	260.85	260.848	260.797	260.912	260.861	260.886	260.901	260.9	260.954	260.911	260.869	260.864	260.844	260.909	260.909
1901	260.839	260.886	260.854	260.837	260.861	260.867	260.869	260.853	260.854	260.8	260.919	260.865	260.892	260.907	260.907	260.964	260.919	260.874	260.869	260.85	260.915	260.918
1902	260.842	260.889	260.858	260.84	260.865	260.871	260.875	260.858	260.856	260.801	260.925	260.87	260.896	260.912	260.912	260.97	260.926	260.877	260.875	260.852	260.923	260.923
1903	260.845	260.892	260.862	260.843	260.87	260.875	260.878	260.859	260.861	260.803	260.931	260.873	260.903	260.919	260.919	260.975	260.931	260.882	260.878	260.857	260.928	260.928
1904	260.844	260.896	260.861	260.843	260.871	260.879	260.88	260.863	260.861	260.802	260.936	260.876	260.905	260.922	260.921	260.983	260.937	260.884	260.88	260.856	260.93	260.933
1905	260.851	260.906	260.868	260.85	260.877	260.886	260.888	260.868	260.867	260.806	260.945	260.882	260.912	260.93	260.93	260.995	260.949	260.891	260.889	260.863	260.942	260.943
1906	260.852	260.905	260.87	260.851	260.88	260.885	260.89	260.869	260.87	260.805	260.948	260.884	260.917	260.934	260.934	260.997	260.949	260.893	260.889	260.864	260.944	260.945
1907	260.857	260.912	260.876	260.855	260.886	260.892	260.895	260.876	260.875	260.811	260.958	260.89	260.923	260.944	260.942	261.006	260.96	260.9	260.896	260.87	260.953	260.956
1908	260.861	260.919	260.88	260.86	260.891	260.897	260.903	260.882	260.881	260.811	260.965	260.896	260.931	260.951	260.95	261.02	260.967	260.906	260.903	260.874	260.962	260.963
1909	260.865	260.924	260.885	260.864	260.895	260.902	260.906	260.883	260.885	260.813	260.971	260.899	260.936	260.957	260.958	261.025	260.973	260.911	260.907	260.878	260.968	260.969
1910	260.868	260.929	260.889	260.866	260.901	260.908	260.912	260.89	260.886	260.815	260.981	260.906	260.941	260.966	260.965	261.036	260.982	260.917	260.911	260.882	260.976	260.978
1911	260.873	260.939	260.895	260.871	260.906	260.913	260.918	260.894	260.895	260.818	260.989	260.91	260.95	260.972	260.973	261.046	260.995	260.923	260.919	260.888	260.986	260.986
1912	260.873	260.939	260.895	260.874	260.909	260.915	260.92	260.895	260.896	260.817	260.992	260.914	260.953	260.98	260.977	261.054	260.995	260.926	260.92	260.889	260.99	260.99
1913	260.878	260.946	260.902	260.878	260.915	260.923	260.927	260.902	260.903	260.821	261.004	260.919	260.962	260.986	260.987	261.063	261.009	260.934	260.927	260.894	260.998	261.002
1914	260.88	260.955	260.905	260.882	260.919	260.929	260.932	260.906	260.905	260.823	261.01	260.923	260.967	260.998	260.993	261.076	261.017	260.936	260.933	260.896	261.007	261.007
1915	260.889	260.962	260.915	260.89	260.929	260.937	260.941	260.913	260.916	260.828	261.021	260.933	260.979	261.006	261.006	261.085	261.026	260.949	260.942	260.907	261.018	261.02
1916	260.887	260.964	260.913	260.889	260.93	260.936	260.94	260.914	260.914	260.824	261.024	260.934	260.98	261.009	261.008	261.091	261.033	260.948	260.941	260.905	261.019	261.023
1917	260.896	260.974	260.922	260.894	260.939	260.945	260.949	260.922	260.921	260.831	261.037	260.942	260.989	261.02	261.016	261.102	261.043	260.955	260.954	260.914	261.031	261.036
1918	260.894	260.974	260.922	260.897	260.94	260.946	260.951	260.922	260.923	260.829	261.038	260.943	260.994	261.024	261.023	261.105	261.045	260.958	260.952	260.913	261.034	261.038
1919	260.9	260.984	260.928	260.902	260.948	260.953	260.958	260.927	260.93	260.832	261.048	260.95	261.002	261.032	261.031	261.118	261.057	260.966	260.96	260.92	261.044	261.048
1920	260.9	260.989	260.93	260.905	260.95	260.957	260.963	260.933	260.933	260.832	261.053	260.953	261.007	261.039	261.037	261.126	261.065	260.969	260.966	260.921	261.051	261.054
1921	260.907	260.994	260.938	260.91	260.959	260.965	260.969	260.936	260.941	260.838	261.061	260.961	261.016	261.049	261.048	261.131	261.072	260.977	260.972	260.928	261.06	261.063
1922	260.906	260.997	260.938	260.912	260.964	260.968	260.97	260.943	260.942	260.838	261.07	260.967	261.019	261.057	261.051	261.141	261.081	260.977	260.973	260.927	261.063	261.069
1923	260.912	261.008	260.944	260.916	260.969	260.973	260.979	260.944	260.949	260.839	261.075	260.969	261.027	261.062	261.061	261.15	261.088	260.986	260.983	260.934	261.074	261.078
1924	260.914	261.008	260.948	260.921	260.974	260.976	260.982	260.949	260.952	260.84	261.082	260.974	261.034	261.071	261.067	261.155	261.092	260.991	260.986	260.937	261.08	261.083
1925	260.922	261.018	260.957	260.926	260.984	260.986	260.992	260.957	260.96	260.847	261.094	260.983	261.043	261.081	261.081	261.167	261.108	260.998	260.996	260.946	261.091	261.098
1926	260.92	261.023	260.956	260.929	260.987	260.989	260.993	260.962	260.962	260.845	261.1	260.986	261.048	261.089	261.083	261.176	261.114	261	260.998	260.945	261.096	261.1
1927	260.927	261.028	260.964	260.935	260.992	260.996	261.001	260.962	260.97	260.848	261.107	260.991	261.058	261.096	261.094	261.181	261.121	261.009	261.006	260.952	261.104	261.109
1928	260.931	261.034	260.968	260.938	260.999	261	261.006	260.971	260.972	260.851	261.117	260.996	261.066	261.105	261.104	261.193	261.132	261.012	261.01	260.956	261.114	261.12
1929	260.938	261.044	260.977	260.943	261.007	261.009	261.016	260.977	260.98	260.856	261.127	261.005	261.076	261.116	261.114	261.205	261.143	261.02	261.022	260.963	261.125	261.131
1930	260.94	261.048	260.98	260.948	261.012	261.014	261.019	260.979	260.985	260.856	261.133	261.009	261.08	261.123	261.121	261.214	261.149	261.025	261.025	260.966	261.128	261.138
1931	260.943	261.052	260.984	260.953	261.016	261.018	261.023	260.984	260.992	260.857	261.141	261.014	261.088	261.13	261.129	261.221	261.158	261.032	261.03	260.969	261.139	261.145
1932	260.947	261.063	260.989	260.956	261.023	261.025	261.032	260.99	260.995	260.86	261.15	261.02	261.094	261.14	261.137	261.235	261.168	261.036	261.038	260.975	261.148	261.156
1933	260.955	261.069	260.997	260.964	261.031	261.034	261.039	260.997	261.005	260.865	261.159	261.028	261.105	261.152	261.15	261.242	261.179	261.046	261.046	260.982	261.158	261.163
1934	260.954	261.072	260.998	260.968	261.035	261.036	261.041	261.002	261.008	260.863	261.166	261.03	261.112	261.158	261.155	261.248	261.186	261.049	261.048	260.982	261.163	261.173
1935	260.958	261.078	261.003	260.97	261.039	261.04	261.047	261.004	261.013	260.866	261.172	261.034	261.117	261.164	261.162	261.257	261.194	261.055	261.055	260.986	261.172	261.178
1936	260.963	261.085	261.008	260.975	261.048	261.046	261.052	261.008	261.017	260.869	261.18	261.041	261.124	261.175	261.17	261.267	261.203	261.059	261.06	260.991	261.178	261.185
1937	260.966	261.089	261.014	260.98	261.051	261.053	261.057	261.014	261.024	260.87	261.189	261.046	261.133	261.182	261.18	261.274	261.212	261.067	261.066	260.995	261.187	261.196
1938	260.967	261.095	261.015	260.983	261.056	261.055	261.062	261.019	261.027	260.87	261.194	261.049	261.139	261.189	261.186	261.284	261.221	261.07	261.071	260.997	261.197	261.203
1939	260.975	261.106	261.024	260.99	261.067	261.068	261.069	261.024	261.036	260.876	261.204	261.061	261.148	261.201	261.199	261.298	261.234	261.08	261.078	261.005	261.206	261.212
1940	260.975	261.108	261.027	260.992	261.073	261.07	261.073	261.033	261.038	260.878	261.215	261.065	261.155	261.212	261.204	261.305	261.243	261.083	261.082	261.007	261.212	261.224
1941	260.983	261.118	261.034	261	261.076	261.076	261.081	261.035	261.047	260.879	261.223	261.068	261.163	261.218	261.217	261.315	261.251	261.092	261.092	261.013	261.224	261.231
1942	260.988	261.124	261.041	261.003	261.087	261.083	261.089	261.04	261.051	260.884	261.232	261.078	261.172	261.231	261.229	261.328	261.263	261.096	261.099	261.02	261.234	261.243
1943	260.99	261.132	261.047	261.01	261.093	261.092	261.092	261.049	261.058	260.888	261.244	261.085	261.18	261.242	261.235	261.337	261.275	261.105	261.104	261.024	261.241	261.254
1944	260.996	261.141	261.051	261.013	261.099	261.095	261.102	261.055	261.063	260.889	261.252	261.091	261.19	261.25	261.249	261.351	261.285	261.109	261.114	261.03	261.255	261.263
1945	261.004	261.147	261.059	261.022	261.107	261.105	261.109	261.06	261.071	260.894	261.262	261.098	261.201	261.263	261.259	261.36	261.296	261.119	261.121	261.038	261.264	261.272
1946	261.001	261.152	261.06	261.024	261.11	261.108	261.11	261.062	261.075	260.892	261.267	261.098	261.205	261.267	261.264	261.368	261.306	261.122	261.122	261.038	261.269	261.278
1947	261.008	261.159	261.066	261.032	261.117	261.113	261.119	261.069	261.082	260.895	261.278	261.106	261.214	261.279	261.275	261.378	261.315	261.131	261.133	261.044	261.28	261.288
1948	261.012	261.165	261.071	261.036	261.125	261.118	261.125	261.074	261.088	260.897	261.285	261.112	261.224	261.289	261.285	261.391	261.324	261.136	261.138	261.048	261.29	261.298
1949	261.019	261.173	261.079	261.043	261.131	261.128	261.132	261.082	261.097	260.901	261.299	261.119	261.234	261.301	261.297	261.4	261.338	261.147	261.146	261.056	261.299	261.311
1950	261.023	261.183	261.085	261.046	261.141	261.134	261.14	261.086	261.1	260.903	261.309	261.126	261.24	261.311	261.306	261.418	261.35	261.15	261.156	261.062	261.31	261.319
1951	261.029	261.192	261.091	261.054	261.148	261.143	261.148	261.094	261.109	260.907	261.317	261.134	261.253	261.323	261.319	261.427	261.36	261.162	261.161	261.068	261.322	261.33
1952	261.031	261.2	261.097	261.059	261.155	261.148	261.154	261.1	261.115	260.907	261.33	261.142	261.263	261.333	261.331	261.445	261.375	261.167	261.169	261.072	261.334	261.343
1953	261.04	261.213	261.105	261.067	261.164	261.159	261.165	261.109	261.124	260.913	261.342	261.15	261.274	261.347	261.343	261.462	261.389	261.179	261.18	261.081	261.347	261.357
1954	261.045	261.217	261.113	261.075	261.173	261.167	261.173	261.114	261.132	260.914	261.356	261.159	261.285	261.359	261.357	261.476	261.4	261.186	261.187	261.087	261.36	261.369
1955	261.052	261.232	261.122	261.082	261.186	261.179	261.183	261.125	261.141	260.923	261.374	261.171	261.298	261.377	261.371	261.494	261.42	261.197	261.199	261.096	261.374	261.387
1956	261.059	261.241	261.128	261.087	261.193	261.185	261.191	261.132	261.148	260.921	261.386	261.177	261.309	261.386	261.383	261.512	261.433	261.206	261.207	261.102	261.391	261.399
1957	261.068	261.252	261.14	261.099	261.204	261.197	261.204	261.141	261.16	260.928	261.4	261.189	261.324	261.403	261.401	261.53	261.449	261.219	261.218	261.113	261.406	261.415
1958	261.075	261.266	261.149	261.104	261.215	261.209	261.215	261.152	261.166	260.931	261.419	261.201	261.337	261.421	261.417	261.553	261.471	261.228	261.232	261.122	261.421	261.433
1959	261.085	261.282	261.161	261.114	261.229	261.22	261.23	261.162	261.178	260.938	261.436	261.212	261.351	261.437	261.433	261.574	261.487	261.242	261.246	261.133	261.442	261.451
1960	261.091	261.29	261.168	261.123	261.237	261.23	261.236	261.17	261.189	260.938	261.449	261.22	261.367	261.453	261.45	261.592	261.503	261.254	261.254	261.138	261.457	261.466
1961	261.102	261.308	261.182	261.133	261.252	261.244	261.249	261.183	261.199	260.947	261.471	261.235	261.382	261.473	261.465	261.615	261.524	261.268	261.269	261.153	261.471	261.486
1962	261.107	261.319	261.188	261.14	261.261	261.252	261.261	261.191	261.21	260.945	261.485	261.244	261.396	261.484	261.482	261.636	261.539	261.278	261.279	261.156	261.491	261.5
1963	261.118	261.337	261.199	261.152	261.278	261.27	261.275	261.202	261.222	260.958	261.503	261.258	261.415	261.509	261.502	261.659	261.562	261.294	261.293	261.171	261.51	261.52
1964	261.125	261.349	261.212	261.158	261.288	261.28	261.285	261.213	261.232	260.959	261.524	261.271	261.429	261.526	261.518	261.682	261.582	261.303	261.305	261.179	261.525	261.541
1965	261.136	261.367	261.222	261.172	261.303	261.294	261.303	261.225	261.245	260.966	261.546	261.281	261.448	261.543	261.538	261.706	261.602	261.32	261.321	261.191	261.546	261.558
1966	261.148	261.382	261.236	261.181	261.316	261.307	261.317	261.238	261.257	260.97	261.563	261.298	261.465	261.566	261.563	261.729	261.624	261.334	261.336	261.203	261.569	261.583
1967	261.159	261.399	261.249	261.192	261.331	261.322	261.329	261.251	261.271	260.976	261.586	261.312	261.486	261.587	261.58	261.756	261.646	261.351	261.352	261.216	261.586	261.602
1968	261.165	261.415	261.256	261.2	261.34	261.334	261.344	261.261	261.281	260.98	261.602	261.327	261.503	261.602	261.599	261.783	261.668	261.362	261.365	261.221	261.609	261.622
1969	261.178	261.431	261.273	261.216	261.357	261.35	261.36	261.274	261.297	260.985	261.625	261.339	261.522	261.628	261.625	261.805	261.687	261.383	261.379	261.238	261.632	261.646
1970	261.187	261.448	261.285	261.225	261.372	261.363	261.374	261.289	261.31	260.989	261.649	261.353	261.546	261.649	261.644	261.836	261.713	261.397	261.395	261.248	261.652	261.669
1971	261.201	261.47	261.299	261.239	261.388	261.382	261.394	261.302	261.325	260.998	261.673	261.37	261.563	261.673	261.667	261.866	261.736	261.416	261.415	261.264	261.679	261.692
1972	261.215	261.488	261.317	261.251	261.41	261.401	261.409	261.317	261.34	261.007	261.698	261.39	261.587	261.702	261.695	261.896	261.766	261.433	261.433	261.278	261.703	261.72
1973	261.228	261.505	261.332	261.264	261.423	261.417	261.426	261.332	261.355	261.013	261.726	261.407	261.609	261.726	261.718	261.925	261.791	261.452	261.452	261.294	261.725	261.747
1974	261.235	261.53	261.343	261.275	261.439	261.432	261.447	261.347	261.37	261.015	261.748	261.421	261.629	261.747	261.741	261.958	261.815	261.467	261.468	261.305	261.752	261.77
1975	261.251	261.548	261.36	261.291	261.457	261.451	261.463	261.362	261.387	261.024	261.771	261.439	261.654	261.774	261.77	261.988	261.842	261.488	261.486	261.32	261.778	261.796
1976	261.264	261.567	261.377	261.303	261.476	261.471	261.484	261.378	261.402	261.032	261.801	261.458	261.675	261.802	261.795	262.019	261.872	261.505	261.508	261.337	261.802	261.824
1977	261.275	261.589	261.391	261.317	261.492	261.488	261.501	261.394	261.419	261.037	261.825	261.474	261.697	261.826	261.822	262.049	261.897	261.526	261.526	261.349	261.831	261.851
1978	261.29	261.612	261.41	261.334	261.516	261.509	261.52	261.411	261.437	261.047	261.854	261.496	261.724	261.858	261.85	262.086	261.93	261.545	261.548	261.368	261.857	261.884
1979	261.305	261.633	261.428	261.346	261.534	261.528	261.542	261.428	261.453	261.055	261.883	261.516	261.748	261.886	261.878	262.12	261.959	261.567	261.569	261.383	261.885	261.913
1980	261.314	261.658	261.441	261.361	261.552	261.548	261.561	261.444	261.469	261.061	261.912	261.529	261.772	261.911	261.904	262.157	261.99	261.585	261.586	261.396	261.915	261.938
1981	261.332	261.68	261.464	261.377	261.576	261.569	261.583	261.462	261.489	261.071	261.938	261.555	261.798	261.943	261.937	262.19	262.021	261.609	261.611	261.417	261.945	261.969
1982	261.343	261.7	261.474	261.392	261.592	261.586	261.601	261.477	261.507	261.073	261.966	261.57	261.824	261.968	261.964	262.223	262.048	261.629	261.628	261.427	261.971	261.997
1983	261.357	261.725	261.494	261.408	261.615	261.607	261.624	261.496	261.522	261.084	261.993	261.59	261.847	261.998	261.991	262.256	262.081	261.649	261.649	261.445	262.001	262.025
1984	261.372	261.747	261.513	261.423	261.635	261.63	261.644	261.513	261.543	261.094	262.022	261.608	261.874	262.027	262.024	262.288	262.111	261.669	261.67	261.461	262.029	262.056
1985	261.385	261.767	261.527	261.439	261.654	261.646	261.662	261.529	261.561	261.099	262.051	261.627	261.899	262.054	262.051	262.323	262.141	261.691	261.692	261.477	262.057	262.086
1986	261.399	261.79	261.546	261.454	261.678	261.666	261.688	261.549	261.578	261.106	262.079	261.645	261.925	262.084	262.08	262.356	262.172	261.71	261.713	261.493	262.088	262.115
1987	261.416	261.813	261.564	261.471	261.699	261.689	261.706	261.566	261.6	261.117	262.108	261.667	261.953	262.117	262.113	262.394	262.205	261.734	261.736	261.51	262.12	262.148
1988	261.428	261.839	261.583	261.489	261.723	261.711	261.728	261.584	261.62	261.126	262.143	261.691	261.981	262.151	262.144	262.434	262.241	261.756	261.761	261.53	262.149	262.182
1989	261.444	261.866	261.601	261.505	261.747	261.733	261.751	261.603	261.639	261.132	262.175	261.711	262.009	262.182	262.173	262.471	262.275	261.777	261.781	261.544	262.182	262.211
1990	261.461	261.889	261.621	261.522	261.768	261.754	261.772	261.623	261.659	261.143	262.202	261.731	262.037	262.213	262.209	262.507	262.309	261.802	261.804	261.563	262.213	262.247
1991	261.479	261.915	261.642	261.542	261.792	261.778	261.798	261.642	261.68	261.152	262.24	261.757	262.067	262.249	262.242	262.545	262.346	261.827	261.832	261.585	262.245	262.281
1992	261.491	261.939	261.66	261.559	261.813	261.797	261.82	261.663	261.7	261.156	262.268	261.774	262.096	262.278	262.273	262.582	262.378	261.849	261.853	261.6	262.278	262.313
1993	261.512	261.967	261.682	261.579	261.841	261.826	261.844	261.683	261.723	261.172	262.301	261.801	262.126	262.317	262.314	262.622	262.417	261.875	261.882	261.622	262.314	262.353
1994	261.523	261.99	261.7	261.597	261.862	261.847	261.863	261.703	261.743	261.179	262.335	261.822	262.155	262.35	262.343	262.66	262.454	261.898	261.904	261.638	262.344	262.384
1995	261.538	262.018	261.719	261.615	261.887	261.869	261.887	261.723	261.764	261.188	262.367	261.844	262.184	262.383	262.375	262.695	262.489	261.92	261.926	261.656	262.378	262.416
1996	261.554	262.042	261.738	261.634	261.908	261.891	261.909	261.743	261.786	261.195	262.394	261.865	262.215	262.415	262.412	262.735	262.523	261.945	261.95	261.675	262.411	262.451
1997	261.57	262.068	261.758	261.654	261.934	261.916	261.931	261.763	261.808	261.203	262.43	261.89	262.245	262.453	262.446	262.774	262.564	261.97	261.976	261.694	262.445	262.487
1998	261.584	262.095	261.779	261.671	261.955	261.936	261.956	261.785	261.828	261.212	262.461	261.908	262.273	262.482	262.481	262.81	262.597	261.991	262	261.712	262.479	262.52
1999	261.603	262.119	261.798	261.692	261.985	261.964	261.978	261.804	261.852	261.225	262.496	261.936	262.306	262.522	262.52	262.849	262.638	262.017	262.026	261.733	262.514	262.558
2000	261.615	262.145	261.821	261.71	262.007	261.984	262.001	261.825	261.874	261.234	262.532	261.956	262.336	262.554	262.552	262.888	262.675	262.041	262.053	261.752	262.546	262.591
2001	261.632	262.172	261.838	261.729	262.031	262.005	262.027	261.847	261.895	261.241	262.561	261.976	262.366	262.588	262.589	262.926	262.712	262.065	262.076	261.77	262.582	262.626
2002	261.648	262.198	261.858	261.748	262.059	262.034	262.05	261.869	261.917	261.25	262.595	262.003	262.397	262.628	262.627	262.966	262.75	262.088	262.1	261.789	262.615	262.662
2003	261.665	262.223	261.879	261.77	262.079	262.051	262.072	261.888	261.94	261.26	262.63	262.023	262.429	262.662	262.661	263.005	262.786	262.115	262.126	261.808	262.649	262.697
2004	261.68	262.252	261.9	261.788	262.109	262.079	262.099	261.912	261.962	261.273	262.664	262.05	262.461	262.699	262.699	263.046	262.826	262.138	262.151	261.829	262.685	262.732
2005	261.699	262.28	261.923	261.81	262.135	262.106	262.123	261.934	261.986	261.281	262.699	262.075	262.494	262.739	262.739	263.089	262.87	262.166	262.178	261.849	262.724	262.771
2006	261.716	262.309	261.944	261.831	262.162	262.13	262.149	261.956	262.011	261.291	262.74	262.1	262.529	262.778	262.777	263.132	262.912	262.194	262.206	261.87	262.761	262.811
2007	261.734	262.338	261.968	261.851	262.187	262.154	262.176	261.98	262.035	261.302	262.777	262.124	262.564	262.817	262.816	263.178	262.954	262.22	262.235	261.891	262.8	262.849
2008	261.754	262.368	261.992	261.873	262.218	262.186	262.203	262.004	262.059	261.312	262.816	262.154	262.598	262.86	262.858	263.221	262.996	262.248	262.263	261.914	262.84	262.891
2009	261.774	262.398	262.015	261.895	262.246	262.212	262.23	262.028	262.087	261.325	262.857	262.181	262.634	262.9	262.898	263.269	263.042	262.278	262.293	261.937	262.881	262.932
2010	261.79	262.43	262.04	261.917	262.275	262.239	262.259	262.055	262.112	261.333	262.895	262.208	262.671	262.942	262.938	263.315	263.085	262.306	262.321	261.958	262.92	262.973
2011	261.814	262.462	262.063	261.94	262.303	262.269	262.289	262.078	262.137	261.345	262.936	262.233	262.708	262.983	262.983	263.363	263.129	262.335	262.353	261.982	262.961	263.018
2012	261.832	262.493	262.087	261.964	262.33	262.293	262.315	262.103	262.165	261.357	262.974	262.26	262.744	263.026	263.024	263.409	263.174	262.367	262.383	262.004	263.003	263.059
2013	261.852	262.525	262.112	261.986	262.364	262.322	262.344	262.13	262.19	261.368	263.018	262.289	262.782	263.068	263.066	263.455	263.219	262.395	262.413	262.027	263.043	263.102
2014	261.873	262.555	262.136	262.01	262.394	262.351	262.371	262.153	262.217	261.379	263.053	262.32	262.82	263.113	263.11	263.502	263.266	262.424	262.442	262.049	263.084	263.145
2015	261.893	262.588	262.16	262.033	262.423	262.381	262.398	262.177	262.245	261.393	263.097	262.347	262.858	263.158	263.154	263.55	263.312	262.456	262.475	262.072	263.125	263.188
2016	261.909	262.622	262.186	262.057	262.456	262.409	262.429	262.204	262.272	261.402	263.138	262.376	262.896	263.197	263.196	263.596	263.357	262.484	262.505	262.095	263.165	263.231
2017	261.933	262.653	262.21	262.08	262.484	262.439	262.458	262.228	262.296	261.416	263.175	262.4	262.933	263.24	263.241	263.644	263.401	262.513	262.536	262.118	263.208	263.272
2018	261.95	262.685	262.234	262.105	262.518	262.466	262.486	262.252	262.326	261.428	263.219	262.431	262.973	263.287	263.284	263.69	263.449	262.545	262.568	262.141	263.249	263.318
2019	261.971	262.715	262.262	262.128	262.549	262.495	262.517	262.279	262.351	261.44	263.26	262.459	263.01	263.328	263.325	263.737	263.495	262.572	262.6	262.166	263.29	263.361
2020	261.99	262.747	262.285	262.152	262.581	262.524	262.543	262.303	262.378	261.454	263.299	262.487	263.05	263.373	263.373	263.782	263.541	262.601	262.631	262.186	263.332	263.404
2021	262.009	262.778	262.308	262.177	262.612	262.549	262.57	262.326	262.407	261.464	263.342	262.512	263.087	263.415	263.416	263.83	263.587	262.634	262.661	262.21	263.374	263.445
2022	262.027	262.809	262.333	262.2	262.64	262.576	262.6	262.353	262.431	261.474	263.377	262.539	263.127	263.458	263.461	263.874	263.634	262.661	262.693	262.231	263.417	263.489
2023	262.047	262.84	262.357	262.224	262.673	262.607	262.626	262.375	262.457	261.49	263.419	262.568	263.165	263.506	263.505	263.918	263.678	262.689	262.724	262.253	263.456	263.53
2024	262.063	262.869	262.381	262.248	262.702	262.633	262.652	262.399	262.484	261.5	263.457	262.594	263.203	263.548	263.547	263.959	263.724	262.721	262.753	262.278	263.497	263.571
2025	262.08	262.898	262.402	262.271	262.732	262.66	262.678	262.423	262.51	261.512	263.492	262.62	263.24	263.589	263.589	263.998	263.769	262.747	262.782	262.293	263.535	263.611
2026	262.102	262.925	262.426	262.295	262.763	262.687	262.703	262.445	262.534	261.523	263.529	262.644	263.275	263.632	263.631	264.036	263.813	262.773	262.813	262.317	263.573	263.651
2027	262.113	262.953	262.444	262.317	262.79	262.708	262.727	262.466	262.559	261.533	263.56	262.665	263.312	263.67	263.672	264.076	263.857	262.801	262.839	262.334	263.609	263.688
2028	262.127	262.979	262.466	262.338	262.821	262.735	262.75	262.487	262.582	261.541	263.598	262.691	263.345	263.709	263.711	264.108	263.9	262.825	262.864	262.352	263.645	263.725
2029	262.145	263.003	262.487	262.36	262.848	262.758	262.772	262.507	262.605	261.554	263.63	262.714	263.378	263.75	263.751	264.142	263.94	262.847	262.891	262.369	263.678	263.76
2030	262.156	263.029	262.503	262.382	262.874	262.781	262.794	262.527	262.628	261.564	263.66	262.735	263.411	263.786	263.789	264.175	263.98	262.874	262.916	262.388	263.714	263.797
2031	262.17	263.053	262.528	262.404	262.902	262.803	262.816	262.547	262.65	261.576	263.691	262.756	263.443	263.825	263.826	264.204	264.017	262.895	262.94	262.403	263.745	263.832
2032	262.185	263.075	262.542	262.424	262.926	262.825	262.837	262.564	262.671	261.582	263.719	262.777	263.475	263.859	263.863	264.233	264.056	262.915	262.965	262.419	263.778	263.865
2033	262.196	263.097	262.559	262.444	262.952	262.845	262.857	262.582	262.693	261.595	263.747	262.795	263.506	263.893	263.9	264.26	264.09	262.938	262.989	262.435	263.809	263.897
2034	262.206	263.117	262.577	262.462	262.976	262.866	262.876	262.6	262.714	261.601	263.774	262.814	263.534	263.929	263.934	264.285	264.127	262.957	263.01	262.448	263.838	263.928
2035	262.22	263.138	262.591	262.48	263	262.884	262.893	262.614	262.734	261.61	263.799	262.83	263.561	263.962	263.968	264.309	264.16	262.975	263.031	262.462	263.865	263.958
2036	262.227	263.157	262.605	262.498	263.022	262.901	262.909	262.63	262.754	261.619	263.822	262.848	263.59	263.996	263.998	264.331	264.191	262.996	263.053	262.476	263.891	263.984
2037	262.237	263.176	262.621	262.515	263.044	262.918	262.926	262.646	262.772	261.627	263.846	262.863	263.616	264.026	264.03	264.352	264.223	263.011	263.073	262.486	263.917	264.011
2038	262.247	263.19	262.634	262.532	263.064	262.934	262.941	262.66	262.79	261.635	263.867	262.881	263.642	264.056	264.06	264.372	264.252	263.028	263.093	262.498	263.943	264.037
2039	262.256	263.207	262.646	262.548	263.085	262.95	262.955	262.672	262.809	261.644	263.884	262.895	263.666	264.085	264.09	264.391	264.282	263.046	263.111	262.509	263.965	264.061
2040	262.262	263.222	262.66	262.564	263.104	262.964	262.969	262.686	262.824	261.65	263.903	262.909	263.69	264.114	264.119	264.407	264.309	263.059	263.127	262.518	263.986	264.085
2041	262.272	263.235	262.672	262.579	263.123	262.978	262.982	262.697	262.84	261.658	263.921	262.922	263.711	264.139	264.148	264.421	264.336	263.072	263.144	262.526	264.006	264.106
2042	262.275	263.247	262.68	262.594	263.142	262.99	262.995	262.708	262.857	261.665	263.94	262.934	263.732	264.168	264.172	264.435	264.361	263.089	263.16	262.536	264.028	264.127
2043	262.282	263.258	262.692	262.608	263.161	263.003	263.006	262.719	262.871	261.673	263.952	262.945	263.753	264.194	264.197	264.446	264.386	263.099	263.174	262.542	264.044	264.147
2044	262.289	263.271	262.7	262.621	263.178	263.015	263.016	262.729	262.886	261.676	263.967	262.956	263.773	264.218	264.221	264.457	264.408	263.109	263.189	262.549	264.063	264.166
2045	262.292	263.28	262.707	262.636	263.195	263.024	263.027	262.738	262.9	261.684	263.983	262.965	263.793	264.243	264.246	264.468	264.434	263.122	263.203	262.557	264.08	264.183
2046	262.297	263.294	262.719	262.649	263.21	263.037	263.037	262.749	262.913	261.69	263.994	262.977	263.813	264.267	264.267	264.477	264.455	263.134	263.217	262.564	264.099	264.201
2047	262.304	263.303	262.726	262.66	263.226	263.047	263.046	262.755	262.926	261.694	264.006	262.985	263.83	264.29	264.289	264.486	264.476	263.14	263.231	262.57	264.114	264.217
2048	262.306	263.312	262.735	262.672	263.241	263.056	263.055	262.764	262.939	261.705	264.02	262.995	263.848	264.312	264.31	264.493	264.499	263.154	263.244	262.578	264.13	264.234
2049	262.313	263.322	262.744	262.686	263.257	263.065	263.067	262.772	262.95	261.708	264.029	263.003	263.865	264.333	264.331	264.502	264.518	263.16	263.258	262.585	264.144	264.249
2050	262.316	263.329	262.751	262.696	263.27	263.077	263.071	262.78	262.962	261.712	264.04	263.012	263.881	264.353	264.351	264.508	264.539	263.17	263.268	262.588	264.159	264.264
2051	262.317	263.336	262.753	262.707	263.285	263.084	263.079	262.786	262.974	261.717	264.049	263.018	263.897	264.372	264.37	264.514	264.556	263.178	263.277	262.594	264.171	264.277
2052	262.319	263.344	262.762	262.717	263.298	263.091	263.086	262.794	262.983	261.721	264.058	263.024	263.913	264.39	264.388	264.518	264.575	263.185	263.287	262.597	264.182	264.29
2053	262.324	263.35	262.766	262.727	263.312	263.1	263.092	262.799	262.994	261.725	264.066	263.031	263.927	264.41	264.409	264.523	264.592	263.189	263.298	262.601	264.193	264.302
2054	262.324	263.357	262.771	262.739	263.323	263.108	263.098	262.805	263.004	261.731	264.075	263.038	263.942	264.427	264.425	264.527	264.609	263.2	263.306	262.606	264.204	264.314
2055	262.327	263.36	262.777	262.748	263.335	263.114	263.104	262.812	263.014	261.734	264.081	263.043	263.956	264.445	264.442	264.531	264.626	263.203	263.315	262.608	264.215	264.326
2056	262.329	263.367	262.781	262.756	263.347	263.122	263.111	262.816	263.023	261.737	264.087	263.047	263.969	264.46	264.457	264.533	264.64	263.207	263.324	262.612	264.225	264.336
2057	262.331	263.373	262.786	262.766	263.36	263.127	263.114	262.821	263.032	261.744	264.095	263.053	263.981	264.477	264.473	264.535	264.656	263.215	263.331	262.615	264.233	264.346
2058	262.329	263.375	262.79	262.775	263.37	263.132	263.12	262.826	263.04	261.745	264.098	263.058	263.993	264.494	264.488	264.537	264.669	263.218	263.338	262.616	264.242	264.355
2059	262.334	263.379	262.792	262.783	263.383	263.139	263.123	262.831	263.047	261.752	264.104	263.062	264.005	264.508	264.503	264.539	264.683	263.223	263.347	262.618	264.25	264.365
2060	262.333	263.385	262.795	262.79	263.391	263.142	263.126	262.835	263.056	261.753	264.109	263.066	264.016	264.523	264.516	264.539	264.696	263.227	263.354	262.621	264.257	264.373
2061	262.334	263.386	262.8	262.799	263.403	263.145	263.13	262.84	263.063	261.755	264.113	263.069	264.026	264.537	264.529	264.538	264.708	263.23	263.36	262.622	264.264	264.38
2062	262.334	263.388	262.803	262.805	263.411	263.151	263.132	262.843	263.07	261.758	264.116	263.074	264.035	264.55	264.542	264.538	264.72	263.232	263.366	262.623	264.271	264.388
2063	262.336	263.391	262.804	262.812	263.423	263.154	263.135	262.845	263.077	261.761	264.122	263.075	264.045	264.562	264.554	264.537	264.731	263.237	263.372	262.626	264.275	264.394
2064	262.334	263.392	262.813	262.819	263.429	263.157	263.138	262.849	263.083	261.766	264.122	263.078	264.054	264.576	264.567	264.534	264.742	263.236	263.38	262.626	264.281	264.4
2065	262.336	263.394	262.81	262.825	263.439	263.159	263.139	262.852	263.088	261.765	264.123	263.078	264.062	264.586	264.576	264.531	264.75	263.239	263.382	262.625	264.284	264.406
2066	262.333	263.395	262.811	262.832	263.447	263.159	263.14	262.854	263.093	261.77	264.125	263.081	264.07	264.597	264.588	264.529	264.76	263.243	263.387	262.627	264.288	264.41
2067	262.332	263.395	262.817	262.837	263.454	263.165	263.142	262.856	263.099	261.773	264.126	263.085	264.077	264.607	264.598	264.525	264.767	263.243	263.392	262.626	264.291	264.416
2068	262.332	263.394	262.814	262.841	263.462	263.164	263.142	262.856	263.102	261.772	264.125	263.082	264.083	264.616	264.607	264.52	264.775	263.241	263.394	262.625	264.293	264.418
2069	262.332	263.396	262.813	262.847	263.468	263.168	263.142	262.857	263.107	261.776	264.126	263.085	264.09	264.625	264.616	264.515	264.783	263.244	263.397	262.625	264.297	264.421
2070	262.327	263.393	262.818	262.853	263.474	263.168	263.141	262.859	263.11	261.779	264.125	263.084	264.095	264.634	264.625	264.509	264.788	263.243	263.399	262.623	264.3	264.424
2071	262.328	263.393	262.813	262.856	263.48	263.17	263.14	262.859	263.114	261.777	264.124	263.082	264.101	264.642	264.632	264.503	264.795	263.242	263.401	262.621	264.3	264.426
2072	262.325	263.391	262.812	262.859	263.485	263.168	263.139	262.857	263.117	261.779	264.121	263.082	264.105	264.649	264.639	264.496	264.799	263.241	263.403	262.621	264.302	264.427
2073	262.322	263.388	262.814	262.865	263.491	263.166	263.137	262.859	263.12	261.779	264.116	263.083	264.111	264.656	264.647	264.49	264.806	263.241	263.404	262.617	264.302	264.428
2074	262.32	263.388	262.812	262.866	263.495	263.169	263.137	262.858	263.122	261.781	264.116	263.08	264.115	264.663	264.652	264.482	264.809	263.237	263.406	262.616	264.302	264.428
2075	262.318	263.384	262.81	262.87	263.499	263.168	263.135	262.857	263.125	261.786	264.116	263.077	264.119	264.67	264.656	264.475	264.813	263.238	263.407	262.615	264.302	264.429
2076	262.314	263.383	262.809	262.873	263.503	263.167	263.132	262.856	263.127	261.782	264.112	263.078	264.122	264.676	264.662	264.468	264.818	263.234	263.407	262.611	264.302	264.428
2077	262.313	263.381	262.808	262.876	263.507	263.167	263.13	262.855	263.128	261.783	264.109	263.076	264.126	264.682	264.668	264.46	264.821	263.232	263.408	262.608	264.3	264.427
2078	262.309	263.377	262.805	262.878	263.512	263.164	263.127	262.854	263.131	261.785	264.106	263.074	264.129	264.687	264.673	264.453	264.826	263.23	263.408	262.607	264.299	264.427
2079	262.306	263.374	262.806	262.882	263.515	263.165	263.126	262.854	263.133	261.784	264.102	263.073	264.132	264.692	264.677	264.445	264.827	263.229	263.408	262.604	264.298	264.426
2080	262.304	263.371	262.803	262.883	263.518	263.164	263.124	262.851	263.134	261.786	264.099	263.068	264.135	264.697	264.682	264.436	264.83	263.225	263.41	262.601	264.297	264.425
2081	262.303	263.369	262.8	262.888	263.522	263.159	263.121	262.85	263.136	261.787	264.093	263.067	264.137	264.7	264.685	264.429	264.832	263.223	263.409	262.6	264.294	264.422
2082	262.297	263.364	262.803	262.89	263.525	263.157	263.12	262.85	263.137	261.787	264.09	263.064	264.139	264.704	264.688	264.421	264.835	263.222	263.409	262.596	264.293	264.421
2083	262.297	263.361	262.8	262.892	263.527	263.159	263.115	262.847	263.138	261.789	264.087	263.063	264.141	264.708	264.692	264.411	264.836	263.217	263.409	262.592	264.289	264.422
2084	262.292	263.358	262.794	262.893	263.529	263.156	263.112	262.846	263.139	261.787	264.083	263.061	264.142	264.712	264.694	264.404	264.839	263.214	263.407	262.591	264.287	264.418
2085	262.29	263.353	262.794	262.897	263.533	263.156	263.11	262.845	263.139	261.787	264.077	263.058	264.144	264.715	264.697	264.395	264.84	263.211	263.406	262.586	264.284	264.416
2086	262.288	263.351	262.791	262.897	263.536	263.153	263.107	262.842	263.14	261.787	264.072	263.056	264.145	264.72	264.701	264.387	264.843	263.208	263.406	262.584	264.282	264.413
2087	262.285	263.346	262.787	262.899	263.537	263.151	263.103	262.84	263.141	261.787	264.07	263.052	264.145	264.722	264.702	264.377	264.842	263.206	263.404	262.58	264.278	264.41
2088	262.278	263.342	262.786	262.9	263.539	263.149	263.1	262.838	263.141	261.785	264.063	263.049	264.146	264.724	264.704	264.369	264.844	263.202	263.403	262.576	264.275	264.409
2089	262.279	263.339	262.783	262.902	263.542	263.147	263.097	262.836	263.141	261.787	264.059	263.045	264.146	264.726	264.705	264.36	264.843	263.198	263.402	262.572	264.271	264.404
2090	262.274	263.334	262.779	262.902	263.543	263.144	263.092	262.833	263.142	261.787	264.054	263.043	264.146	264.729	264.708	264.351	264.844	263.194	263.4	262.571	264.267	264.403
2091	262.271	263.331	262.778	262.904	263.545	263.143	263.089	262.832	263.141	261.786	264.048	263.039	264.146	264.731	264.709	264.341	264.844	263.192	263.399	262.567	264.263	264.398
2092	262.267	263.325	262.773	262.904	263.547	263.14	263.085	262.829	263.141	261.785	264.043	263.035	264.146	264.732	264.71	264.332	264.844	263.187	263.397	262.562	264.26	264.395
2093	262.266	263.322	262.771	262.906	263.549	263.139	263.081	262.827	263.142	261.789	264.037	263.034	264.145	264.735	264.711	264.323	264.843	263.185	263.395	262.561	264.255	264.392
2094	262.26	263.317	262.77	262.907	263.548	263.136	263.079	262.826	263.142	261.785	264.032	263.03	264.145	264.737	264.712	264.314	264.843	263.18	263.394	262.558	264.252	264.388
2095	262.259	263.312	262.768	262.907	263.55	263.135	263.073	262.823	263.141	261.788	264.027	263.026	264.144	264.736	264.712	264.304	264.842	263.176	263.395	262.551	264.247	264.384
2096	262.254	263.309	262.761	262.907	263.551	263.128	263.07	262.82	263.141	261.785	264.02	263.021	264.143	264.737	264.713	264.296	264.842	263.173	263.389	262.55	264.243	264.38
2097	262.251	263.303	262.76	262.908	263.551	263.126	263.066	262.817	263.14	261.782	264.014	263.017	264.143	264.738	264.713	264.286	264.84	263.168	263.387	262.545	264.239	264.376
2098	262.248	263.3	262.756	262.908	263.553	263.127	263.063	262.816	263.139	261.786	264.011	263.016	264.141	264.74	264.714	264.278	264.839	263.164	263.385	262.54	264.235	264.373
2099	262.245	263.295	262.752	262.909	263.552	263.121	263.059	262.812	263.139	261.783	264.005	263.012	264.14	264.739	264.714	264.269	264.838	263.161	263.383	262.539	264.23	264.367
2100	262.239	263.289	262.751	262.91	263.552	263.12	263.055	262.81	263.138	261.781	263.999	263.009	264.139	264.74	264.714	264.26	264.837	263.155	263.381	262.535	264.226	264.363
2101	262.239	263.287	262.747	262.91	263.553	263.116	263.052	262.806	263.138	261.781	263.992	263.005	264.138	264.74	264.715	264.251	264.835	263.153	263.379	262.53	264.221	264.358
2102	262.234	263.28	262.743	262.91	263.554	263.113	263.047	262.803	263.136	261.781	263.989	263.002	264.137	264.739	264.714	264.243	264.834	263.147	263.376	262.529	264.217	264.354
2103	262.231	263.277	262.742	262.91	263.553	263.109	263.044	262.799	263.136	261.778	263.982	262.997	264.135	264.74	264.713	264.234	264.832	263.144	263.374	262.525	264.211	264.35
2104	262.228	263.272	262.738	262.909	263.553	263.108	263.039	262.797	263.135	261.778	263.972	262.993	264.134	264.74	264.713	264.225	264.83	263.14	263.371	262.519	264.208	264.344
2105	262.225	263.266	262.734	262.91	263.554	263.1	263.035	262.795	263.134	261.78	263.972	262.988	264.132	264.738	264.712	264.216	264.828	263.136	263.369	262.519	264.201	264.34
2106	262.22	263.263	262.732	262.91	263.553	263.097	263.031	262.792	263.133	261.776	263.963	262.984	264.13	264.737	264.711	264.207	264.826	263.13	263.366	262.514	264.196	264.335
2107	262.219	263.256	262.729	262.91	263.554	263.096	263.027	262.788	263.132	261.775	263.958	262.983	264.129	264.737	264.711	264.198	264.824	263.129	263.364	262.51	264.191	264.331
2108	262.214	263.252	262.724	262.908	263.553	263.092	263.022	262.786	263.13	261.776	263.951	262.979	264.126	264.737	264.71	264.188	264.821	263.122	263.361	262.508	264.186	264.325
2109	262.209	263.247	262.721	262.908	263.552	263.089	263.019	262.783	263.129	261.774	263.947	262.975	264.124	264.736	264.708	264.179	264.819	263.118	263.358	262.503	264.181	264.321
2110	262.208	263.241	262.719	262.909	263.552	263.085	263.016	262.78	263.128	261.775	263.939	262.971	264.122	264.736	264.707	264.17	264.817	263.113	263.356	262.5	264.176	264.316
2111	262.205	263.238	262.714	262.907	263.551	263.081	263.009	262.777	263.126	261.774	263.929	262.968	264.119	264.735	264.705	264.161	264.814	263.109	263.352	262.496	264.17	264.31
2112	262.199	263.232	262.712	262.907	263.55	263.078	263.006	262.774	263.125	261.772	263.927	262.964	264.117	264.733	264.704	264.151	264.811	263.105	263.35	262.493	264.165	264.305
2113	262.198	263.227	262.707	262.906	263.55	263.074	263.001	262.77	263.123	261.773	263.92	262.959	264.114	264.732	264.702	264.142	264.808	263.1	263.346	262.486	264.158	264.3
2114	262.193	263.221	262.702	262.906	263.548	263.068	262.996	262.767	263.121	261.77	263.912	262.954	264.112	264.73	264.7	264.133	264.805	263.094	263.342	262.485	264.153	264.294
2115	262.189	263.217	262.703	262.905	263.548	263.063	262.992	262.763	263.12	261.77	263.906	262.95	264.109	264.727	264.7	264.124	264.802	263.092	263.34	262.481	264.146	264.289
2116	262.186	263.211	262.695	262.903	263.546	263.061	262.987	262.758	263.117	261.766	263.898	262.945	264.106	264.725	264.698	264.114	264.798	263.086	263.335	262.475	264.141	264.282
2117	262.184	263.207	262.692	262.903	263.547	263.057	262.982	262.757	263.116	261.767	263.893	262.942	264.104	264.723	264.695	264.105	264.795	263.083	263.333	262.474	264.134	264.277
2118	262.177	263.2	262.688	262.901	263.543	263.052	262.977	262.752	263.114	261.763	263.885	262.937	264.101	264.722	264.693	264.095	264.791	263.075	263.329	262.469	264.129	264.271
2119	262.177	263.196	262.685	262.901	263.543	263.049	262.973	262.75	263.112	261.763	263.881	262.933	264.098	264.72	264.691	264.086	264.788	263.073	263.326	262.463	264.122	264.265
2120	262.172	263.189	262.68	262.899	263.54	263.043	262.968	262.745	263.11	261.763	263.872	262.928	264.095	264.718	264.689	264.076	264.784	263.066	263.322	262.462	264.116	264.259
2121	262.168	263.186	262.677	262.899	263.541	263.039	262.964	262.741	263.108	261.76	263.866	262.924	264.092	264.714	264.687	264.066	264.78	263.062	263.319	262.457	264.11	264.253
2122	262.165	263.179	262.676	262.898	263.537	263.035	262.959	262.738	263.106	261.759	263.857	262.919	264.089	264.712	264.684	264.057	264.776	263.056	263.315	262.451	264.104	264.248
2123	262.161	263.175	262.668	262.897	263.536	263.03	262.954	262.734	263.104	261.76	263.85	262.914	264.086	264.709	264.681	264.047	264.772	263.052	263.311	262.449	264.098	264.24
2124	262.155	263.169	262.665	262.895	263.533	263.025	262.948	262.729	263.101	261.755	263.844	262.911	264.082	264.707	264.679	264.037	264.768	263.046	263.307	262.444	264.091	264.234
2125	262.154	263.163	262.659	262.894	263.532	263.022	262.943	262.727	263.099	261.757	263.836	262.907	264.078	264.704	264.676	264.028	264.763	263.043	263.303	262.438	264.085	264.228
2126	262.149	263.16	262.656	262.892	263.53	263.015	262.939	262.724	263.096	261.757	263.829	262.901	264.076	264.7	264.672	264.017	264.759	263.036	263.3	262.437	264.079	264.221
2127	262.145	263.154	262.652	262.891	263.528	263.013	262.933	262.719	263.095	261.751	263.82	262.897	264.072	264.696	264.669	264.008	264.754	263.032	263.295	262.431	264.07	264.214
2128	262.142	263.147	262.646	262.89	263.526	263.008	262.928	262.716	263.091	261.751	263.814	262.891	264.067	264.693	264.664	263.998	264.75	263.026	263.291	262.426	264.063	264.207
2129	262.139	263.143	262.642	262.887	263.523	263.003	262.923	262.71	263.089	261.749	263.807	262.888	264.063	264.691	264.661	263.988	264.745	263.02	263.287	262.425	264.056	264.201
2130	262.133	263.136	262.638	262.885	263.521	262.999	262.917	262.707	263.086	261.746	263.799	262.884	264.059	264.688	264.658	263.978	264.74	263.016	263.282	262.419	264.05	264.194
2131	262.132	263.132	262.635	262.884	263.519	262.994	262.913	262.702	263.083	261.745	263.793	262.881	264.055	264.686	264.655	263.969	264.735	263.013	263.279	262.413	264.041	264.187
2132	262.127	263.125	262.63	262.883	263.516	262.989	262.907	262.698	263.08	261.745	263.784	262.874	264.051	264.682	264.651	263.959	264.73	263.005	263.274	262.412	264.035	264.179
2133	262.122	263.121	262.626	262.88	263.513	262.983	262.903	262.695	263.078	261.741	263.777	262.869	264.047	264.676	264.648	263.95	264.726	263.001	263.27	262.406	264.029	264.172
2134	262.118	263.114	262.622	262.878	263.511	262.98	262.897	262.691	263.075	261.74	263.772	262.865	264.043	264.675	264.644	263.94	264.721	262.996	263.266	262.4	264.021	264.165
2135	262.117	263.108	262.618	262.876	263.508	262.975	262.893	262.687	263.072	261.739	263.762	262.86	264.039	264.67	264.639	263.932	264.716	262.991	263.262	262.399	264.014	264.159
2136	262.11	263.103	262.614	262.874	263.507	262.968	262.888	262.683	263.07	261.736	263.755	262.854	264.035	264.666	264.636	263.923	264.712	262.986	263.257	262.394	264.009	264.152
2137	262.113	263.097	262.611	262.873	263.503	262.966	262.886	262.679	263.067	261.738	263.748	262.851	264.031	264.662	264.632	263.912	264.706	262.982	263.254	262.391	264.001	264.146
2138	262.104	263.092	262.605	262.87	263.501	262.96	262.878	262.675	263.064	261.734	263.741	262.847	264.026	264.658	264.627	263.903	264.701	262.975	263.249	262.386	263.994	264.138
2139	262.1	263.086	262.6	262.868	263.499	262.954	262.873	262.67	263.061	261.731	263.734	262.84	264.023	264.655	264.623	263.895	264.696	262.972	263.245	262.381	263.988	264.131
2140	262.096	263.08	262.597	262.866	263.497	262.948	262.867	262.666	263.058	261.73	263.722	262.838	264.018	264.652	264.619	263.885	264.691	262.965	263.24	262.375	263.98	264.125
2141	262.093	263.073	262.592	262.864	263.493	262.944	262.863	262.663	263.055	261.729	263.717	262.83	264.013	264.646	264.614	263.876	264.686	262.961	263.236	262.374	263.973	264.118
2142	262.087	263.069	262.588	262.863	263.491	262.938	262.858	262.66	263.052	261.725	263.712	262.826	264.008	264.642	264.61	263.867	264.681	262.955	263.232	262.369	263.968	264.112
2143	262.087	263.062	262.583	262.861	263.488	262.937	262.853	262.654	263.049	261.724	263.704	262.824	264.005	264.639	264.606	263.858	264.675	262.951	263.228	262.364	263.96	264.105
2144	262.081	263.057	262.581	262.858	263.487	262.931	262.847	262.651	263.047	261.723	263.697	262.819	264	264.635	264.601	263.849	264.671	262.945	263.224	262.362	263.954	264.098
2145	262.079	263.052	262.577	262.856	263.483	262.927	262.842	262.646	263.044	261.723	263.692	262.814	263.996	264.63	264.598	263.84	264.665	262.941	263.22	262.357	263.948	264.091
2146	262.074	263.045	262.572	262.854	263.482	262.922	262.836	262.642	263.04	261.718	263.683	262.809	263.99	264.626	264.592	263.831	264.66	262.935	263.215	262.352	263.941	264.084
2147	262.071	263.041	262.568	262.852	263.478	262.918	262.831	262.639	263.038	261.717	263.677	262.806	263.986	264.622	264.588	263.823	264.655	262.931	263.211	262.35	263.933	264.078
2148	262.066	263.034	262.563	262.849	263.476	262.912	262.826	262.635	263.034	261.714	263.667	262.8	263.981	264.618	264.584	263.814	264.65	262.925	263.206	262.345	263.926	264.071
2149	262.065	263.029	262.56	262.848	263.473	262.906	262.822	262.63	263.031	261.712	263.659	262.797	263.977	264.614	264.579	263.805	264.644	262.923	263.202	262.34	263.919	264.064
2150	262.061	263.023	262.556	262.845	263.471	262.904	262.817	262.627	263.029	261.711	263.656	262.791	263.972	264.609	264.575	263.797	264.639	262.917	263.198	262.338	263.913	264.057
2151	262.057	263.018	262.552	262.843	263.467	262.898	262.812	262.624	263.026	261.71	263.648	262.785	263.967	264.604	264.57	263.787	264.633	262.911	263.194	262.333	263.905	264.051
2152	262.054	263.012	262.549	262.841	263.465	262.896	262.808	262.619	263.023	261.707	263.638	262.781	263.963	264.601	264.566	263.779	264.629	262.908	263.19	262.33	263.899	264.044
2153	262.05	263.006	262.543	262.839	263.462	262.89	262.803	262.616	263.02	261.707	263.635	262.777	263.958	264.598	264.561	263.771	264.623	262.902	263.185	262.327	263.892	264.037
2154	262.045	263	262.54	262.837	263.46	262.883	262.798	262.612	263.016	261.702	263.626	262.77	263.953	264.591	264.556	263.762	264.618	262.898	263.181	262.322	263.886	264.031
2155	262.044	262.995	262.536	262.835	263.456	262.88	262.793	262.607	263.013	261.701	263.619	262.768	263.948	264.587	264.551	263.753	264.612	262.891	263.176	262.317	263.879	264.024
2156	262.038	262.987	262.532	262.832	263.454	262.877	262.788	262.604	263.011	261.701	263.614	262.764	263.943	264.584	264.547	263.745	264.607	262.887	263.172	262.315	263.872	264.018
2157	262.035	262.982	262.529	262.83	263.45	262.869	262.783	262.601	263.008	261.697	263.606	262.755	263.938	264.577	264.542	263.737	264.601	262.883	263.168	262.311	263.865	264.01
2158	262.032	262.976	262.525	262.827	263.448	262.867	262.779	262.595	263.004	261.699	263.598	262.754	263.934	264.575	264.538	263.728	264.597	262.879	263.164	262.306	263.857	264.005
2159	262.03	262.972	262.521	262.825	263.445	262.862	262.775	262.592	263.002	261.695	263.593	262.751	263.929	264.569	264.533	263.72	264.591	262.873	263.16	262.304	263.85	263.997
2160	262.024	262.966	262.516	262.823	263.442	262.859	262.769	262.588	262.998	261.692	263.585	262.745	263.923	264.566	264.528	263.712	264.585	262.868	263.155	262.299	263.844	263.99
2161	262.023	262.961	262.513	262.82	263.438	262.851	262.764	262.583	262.994	261.689	263.577	262.738	263.919	264.558	264.523	263.702	264.579	262.863	263.151	262.293	263.836	263.983
2162	262.019	262.956	262.508	262.818	263.436	262.849	262.76	262.58	262.991	261.688	263.573	262.737	263.914	264.555	264.519	263.695	264.573	262.859	263.147	262.292	263.83	263.977
2163	262.017	262.95	262.506	262.816	263.432	262.842	262.756	262.577	262.988	261.687	263.565	262.73	263.909	264.551	264.513	263.686	264.567	262.854	263.143	262.287	263.823	263.97
2164	262.013	262.946	262.501	262.813	263.431	262.838	262.752	262.573	262.985	261.684	263.555	262.727	263.904	264.546	264.508	263.679	264.562	262.85	263.138	262.283	263.817	263.963
2165	262.01	262.94	262.497	262.811	263.426	262.835	262.746	262.567	262.981	261.684	263.551	262.723	263.899	264.542	264.502	263.67	264.557	262.845	263.133	262.28	263.809	263.957
2166	262.005	262.934	262.493	262.808	263.423	262.831	262.741	262.566	262.978	261.68	263.545	262.72	263.894	264.535	264.497	263.663	264.551	262.841	263.128	262.275	263.803	263.95
2167	262.003	262.928	262.49	262.806	263.421	262.826	262.736	262.561	262.974	261.678	263.539	262.714	263.889	264.534	264.492	263.653	264.545	262.835	263.125	262.271	263.796	263.943
2168	262	262.923	262.486	262.804	263.416	262.822	262.732	262.556	262.971	261.678	263.532	262.71	263.885	264.53	264.488	263.645	264.54	262.83	263.12	262.269	263.79	263.936
2169	261.996	262.919	262.482	262.801	263.415	262.817	262.728	262.554	262.968	261.678	263.526	262.707	263.88	264.524	264.483	263.638	264.534	262.827	263.116	262.264	263.783	263.93
2170	261.995	262.912	262.482	262.799	263.41	262.813	262.723	262.55	262.965	261.674	263.517	262.701	263.875	264.519	264.478	263.63	264.528	262.821	263.112	262.26	263.777	263.923
2171	261.991	262.907	262.475	262.796	263.408	262.809	262.719	262.546	262.962	261.672	263.511	262.698	263.87	264.513	264.473	263.622	264.522	262.818	263.107	262.258	263.769	263.916
2172	261.986	262.901	262.472	262.793	263.404	262.803	262.713	262.542	262.958	261.669	263.5	262.694	263.865	264.51	264.467	263.614	264.517	262.813	263.104	262.253	263.761	263.91
2173	261.985	262.896	262.471	262.79	263.402	262.799	262.709	262.539	262.955	261.669	263.497	262.689	263.86	264.503	264.463	263.607	264.511	262.807	263.099	262.249	263.755	263.904
2174	261.981	262.891	262.465	262.788	263.398	262.795	262.705	262.536	262.951	261.667	263.49	262.685	263.855	264.499	264.458	263.599	264.506	262.803	263.094	262.247	263.749	263.897
2175	261.978	262.885	262.46	262.786	263.395	262.791	262.7	262.532	262.948	261.663	263.485	262.681	263.85	264.495	264.452	263.592	264.5	262.798	263.09	262.242	263.742	263.891
2176	261.975	262.88	262.456	262.784	263.39	262.785	262.695	262.527	262.945	261.661	263.476	262.674	263.844	264.489	264.447	263.582	264.494	262.792	263.083	262.238	263.734	263.884
2177	261.972	262.875	262.452	262.78	263.388	262.78	262.69	262.525	262.941	261.66	263.471	262.67	263.84	264.482	264.442	263.575	264.489	262.79	263.08	262.236	263.728	263.877
2178	261.967	262.87	262.448	262.778	263.385	262.777	262.685	262.521	262.938	261.657	263.463	262.668	263.834	264.479	264.436	263.567	264.483	262.784	263.075	262.231	263.721	263.871
2179	261.967	262.864	262.445	262.775	263.381	262.773	262.682	262.516	262.935	261.656	263.459	262.662	263.83	264.475	264.432	263.561	264.477	262.779	263.071	262.227	263.714	263.864
2180	261.963	262.859	262.442	262.773	263.377	262.767	262.677	262.512	262.931	261.654	263.451	262.659	263.825	264.471	264.427	263.55	264.472	262.774	263.066	262.226	263.708	263.857
2181	261.959	262.854	262.438	262.77	263.376	262.763	262.673	262.51	262.928	261.652	263.446	262.656	263.82	264.466	264.422	263.543	264.466	262.77	263.063	262.22	263.701	263.851
2182	261.957	262.849	262.435	262.767	263.37	262.76	262.668	262.506	262.925	261.649	263.439	262.65	263.814	264.46	264.416	263.536	264.46	262.766	263.058	262.217	263.696	263.845
2183	261.954	262.843	262.43	262.764	263.367	262.752	262.664	262.502	262.921	261.648	263.431	262.645	263.809	264.453	264.411	263.527	264.454	262.761	263.054	262.214	263.688	263.838
2184	261.949	262.838	262.426	262.762	263.364	262.747	262.659	262.498	262.918	261.644	263.423	262.639	263.804	264.448	264.405	263.519	264.448	262.755	263.049	262.209	263.681	263.831
2185	261.947	262.834	262.423	262.761	263.36	262.745	262.654	262.495	262.915	261.643	263.419	262.638	263.799	264.443	264.4	263.513	264.442	262.75	263.044	262.205	263.675	263.825
2186	261.944	262.829	262.419	262.757	263.357	262.742	262.65	262.492	262.911	261.642	263.413	262.635	263.794	264.438	264.395	263.506	264.437	262.746	263.04	262.203	263.668	263.819
2187	261.942	262.824	262.417	262.755	263.354	262.734	262.646	262.489	262.907	261.639	263.402	262.626	263.788	264.432	264.39	263.496	264.43	262.741	263.036	262.199	263.661	263.812
2188	261.937	262.818	262.412	262.753	263.349	262.733	262.641	262.485	262.905	261.637	263.401	262.625	263.783	264.429	264.385	263.489	264.425	262.737	263.031	262.195	263.655	263.805
2189	261.935	262.813	262.408	262.751	263.346	262.729	262.636	262.481	262.9	261.636	263.391	262.622	263.778	264.423	264.38	263.483	264.419	262.733	263.027	262.192	263.648	263.799
2190	261.931	262.808	262.404	262.747	263.343	262.724	262.632	262.478	262.897	261.632	263.387	262.616	263.773	264.417	264.374	263.474	264.413	262.727	263.022	262.187	263.642	263.792
2191	261.929	262.804	262.404	262.744	263.339	262.72	262.628	262.474	262.894	261.634	263.38	262.612	263.768	264.411	264.369	263.466	264.407	262.722	263.018	262.184	263.635	263.786
2192	261.926	262.799	262.398	262.742	263.336	262.715	262.623	262.471	262.889	261.631	263.375	262.607	263.761	264.408	264.363	263.46	264.403	262.718	263.015	262.181	263.629	263.779
2193	261.923	262.793	262.393	262.739	263.332	262.71	262.618	262.467	262.887	261.629	263.367	262.603	263.756	264.402	264.359	263.452	264.396	262.713	263.01	262.177	263.621	263.773
2194	261.92	262.788	262.391	262.737	263.328	262.706	262.615	262.464	262.882	261.625	263.362	262.598	263.751	264.396	264.353	263.444	264.391	262.707	263.005	262.172	263.616	263.766
2195	261.918	262.784	262.386	262.734	263.324	262.702	262.609	262.46	262.879	261.623	263.356	262.595	263.746	264.393	264.347	263.438	264.384	262.704	263.001	262.17	263.609	263.761
2196	261.913	262.779	262.383	262.731	263.322	262.698	262.605	262.455	262.876	261.621	263.347	262.59	263.741	264.387	264.342	263.429	264.379	262.698	262.996	262.165	263.601	263.753
2197	261.911	262.774	262.379	262.729	263.317	262.694	262.602	262.452	262.872	261.618	263.339	262.585	263.736	264.38	264.336	263.424	264.372	262.696	262.992	262.161	263.594	263.747
2198	261.908	262.77	262.376	262.726	263.313	262.688	262.597	262.45	262.868	261.617	263.335	262.58	263.73	264.376	264.332	263.415	264.367	262.689	262.988	262.159	263.588	263.74
2199	261.905	262.764	262.372	262.723	263.311	262.686	262.593	262.445	262.865	261.614	263.33	262.579	263.725	264.371	264.325	263.409	264.362	262.685	262.984	262.155	263.581	263.734
2200	261.901	262.759	262.368	262.721	263.305	262.681	262.587	262.442	262.862	261.612	263.32	262.573	263.719	264.365	264.32	263.4	264.355	262.68	262.978	262.151	263.574	263.727
2201	261.899	262.754	262.364	262.717	263.302	262.675	262.582	262.437	262.858	261.611	263.316	262.568	263.714	264.359	264.314	263.394	264.349	262.675	262.973	262.148	263.567	263.721
2202	261.896	262.75	262.361	262.716	263.301	262.674	262.58	262.435	262.855	261.608	263.311	262.566	263.709	264.355	264.309	263.388	264.344	262.672	262.97	262.144	263.562	263.714
2203	261.894	262.744	262.358	262.714	263.294	262.668	262.574	262.43	262.852	261.606	263.301	262.561	263.704	264.349	264.304	263.379	264.338	262.667	262.965	262.14	263.554	263.708
2204	261.889	262.74	262.354	262.71	263.291	262.662	262.57	262.427	262.848	261.604	263.298	262.556	263.699	264.343	264.299	263.373	264.332	262.663	262.961	262.138	263.548	263.702
2205	261.886	262.735	262.35	262.707	263.289	262.661	262.565	262.424	262.844	261.602	263.291	262.553	263.692	264.34	264.292	263.365	264.326	262.657	262.956	262.133	263.542	263.696
2206	261.884	262.729	262.346	262.705	263.283	262.653	262.562	262.42	262.841	261.6	263.286	262.548	263.687	264.333	264.288	263.359	264.321	262.652	262.953	262.129	263.535	263.688
2207	261.882	262.725	262.342	262.701	263.28	262.651	262.556	262.415	262.837	261.598	263.28	262.545	263.682	264.33	264.282	263.35	264.314	262.647	262.947	262.127	263.528	263.682
2208	261.877	262.72	262.339	262.699	263.277	262.644	262.553	262.413	262.833	261.596	263.271	262.542	263.676	264.325	264.277	263.345	264.308	262.642	262.943	262.123	263.524	263.676
2209	261.876	262.715	262.335	262.697	263.272	262.642	262.549	262.408	262.83	261.593	263.267	262.536	263.671	264.317	264.272	263.336	264.302	262.639	262.939	262.12	263.516	263.67
2210	261.873	262.71	262.332	262.694	263.268	262.636	262.544	262.406	262.826	261.592	263.262	262.532	263.665	264.313	264.266	263.331	264.297	262.633	262.935	262.117	263.509	263.663
2211	261.87	262.706	262.327	262.691	263.264	262.635	262.539	262.4	262.823	261.589	263.255	262.528	263.66	264.309	264.261	263.323	264.29	262.629	262.93	262.112	263.502	263.657
2212	261.866	262.7	262.324	262.688	263.261	262.63	262.535	262.398	262.819	261.587	263.249	262.523	263.655	264.301	264.255	263.316	264.284	262.625	262.926	262.109	263.496	263.651
2213	261.865	262.696	262.323	262.686	263.256	262.626	262.531	262.396	262.815	261.59	263.243	262.521	263.65	264.297	264.25	263.31	264.278	262.62	262.925	262.106	263.491	263.644
2214	261.86	262.691	262.317	262.683	263.253	262.622	262.527	262.391	262.812	261.583	263.236	262.518	263.644	264.293	264.243	263.302	264.273	262.617	262.917	262.103	263.482	263.637
2215	261.858	262.686	262.314	262.68	263.25	262.617	262.523	262.387	262.809	261.582	263.231	262.512	263.639	264.286	264.239	263.297	264.266	262.611	262.913	262.099	263.476	263.632
2216	261.854	262.681	262.308	262.677	263.245	262.613	262.518	262.384	262.805	261.579	263.223	262.508	263.633	264.281	264.232	263.288	264.26	262.606	262.908	262.095	263.47	263.625
2217	261.852	262.677	262.305	262.674	263.241	262.608	262.515	262.381	262.802	261.577	263.219	262.505	263.628	264.275	264.228	263.282	264.254	262.602	262.903	262.092	263.463	263.619
2218	261.849	262.673	262.303	262.671	263.238	262.605	262.51	262.377	262.798	261.575	263.209	262.498	263.623	264.272	264.222	263.274	264.249	262.598	262.899	262.089	263.457	263.612
2219	261.847	262.667	262.302	262.668	263.233	262.598	262.506	262.373	262.794	261.576	263.206	262.494	263.617	264.264	264.217	263.268	264.241	262.593	262.894	262.086	263.45	263.606
2220	261.843	262.663	262.295	262.665	263.229	262.596	262.502	262.37	262.79	261.571	263.199	262.492	263.612	264.257	264.211	263.26	264.236	262.589	262.89	262.082	263.444	263.599
2221	261.841	262.658	262.291	262.663	263.227	262.592	262.497	262.367	262.787	261.569	263.194	262.489	263.607	264.255	264.206	263.255	264.229	262.584	262.886	262.079	263.438	263.593
2222	261.837	262.654	262.288	262.659	263.221	262.587	262.492	262.363	262.784	261.567	263.187	262.484	263.601	264.25	264.201	263.247	264.224	262.581	262.881	262.075	263.431	263.587
2223	261.836	262.649	262.287	262.656	263.217	262.583	262.489	262.359	262.78	261.568	263.182	262.48	263.596	264.244	264.195	263.241	264.217	262.576	262.877	262.072	263.425	263.582
2224	261.832	262.644	262.28	262.653	263.215	262.579	262.484	262.356	262.776	261.562	263.175	262.477	263.59	264.237	264.188	263.233	264.212	262.571	262.872	262.068	263.42	263.574
2225	261.83	262.64	262.278	262.651	263.209	262.575	262.479	262.352	262.773	261.561	263.17	262.472	263.585	264.232	264.184	263.228	264.207	262.568	262.869	262.065	263.412	263.568
2226	261.826	262.636	262.274	262.648	263.206	262.571	262.475	262.348	262.769	261.559	263.161	262.468	263.58	264.228	264.177	263.22	264.2	262.563	262.864	262.061	263.406	263.562
2227	261.824	262.63	262.269	262.643	263.2	262.567	262.471	262.344	262.765	261.557	263.159	262.462	263.574	264.22	264.172	263.214	264.193	262.558	262.859	262.058	263.4	263.555
2228	261.821	262.625	262.266	262.641	263.197	262.562	262.467	262.342	262.762	261.555	263.151	262.46	263.569	264.216	264.167	263.206	264.188	262.554	262.855	262.056	263.394	263.549
2229	261.821	262.621	262.266	262.638	263.193	262.558	262.467	262.338	262.758	261.556	263.147	262.455	263.564	264.21	264.162	263.201	264.181	262.549	262.852	262.054	263.388	263.545
2230	261.815	262.616	262.26	262.636	263.189	262.552	262.458	262.335	262.754	261.55	263.137	262.449	263.558	264.204	264.155	263.192	264.175	262.545	262.847	262.048	263.382	263.538
2231	261.814	262.611	262.256	262.632	263.185	262.547	262.454	262.33	262.751	261.55	263.132	262.444	263.553	264.199	264.15	263.187	264.17	262.541	262.842	262.045	263.374	263.532
2232	261.81	262.607	262.253	262.629	263.181	262.546	262.45	262.327	262.746	261.547	263.128	262.443	263.548	264.195	264.144	263.179	264.163	262.537	262.838	262.042	263.369	263.525
2233	261.808	262.601	262.249	262.626	263.178	262.543	262.446	262.323	262.743	261.544	263.123	262.44	263.542	264.186	264.139	263.173	264.157	262.533	262.833	262.038	263.363	263.519
2234	261.804	262.596	262.245	262.622	263.173	262.537	262.441	262.319	262.739	261.542	263.116	262.436	263.536	264.182	264.133	263.165	264.151	262.528	262.828	262.035	263.356	263.511
2235	261.804	262.593	262.245	262.62	263.17	262.535	262.439	262.317	262.736	261.544	263.112	262.432	263.531	264.177	264.128	263.16	264.146	262.525	262.826	262.033	263.35	263.507
2236	261.799	262.589	262.242	262.616	263.166	262.528	262.434	262.311	262.731	261.538	263.105	262.423	263.526	264.171	264.121	263.151	264.139	262.519	262.82	262.029	263.344	263.5
2237	261.796	262.583	262.236	262.613	263.16	262.524	262.431	262.308	262.728	261.537	263.099	262.423	263.52	264.164	264.115	263.147	264.132	262.515	262.815	262.025	263.337	263.494
2238	261.795	262.578	262.232	262.61	263.158	262.521	262.425	262.305	262.724	261.534	263.09	262.419	263.514	264.16	264.11	263.139	264.126	262.512	262.812	262.022	263.33	263.488
2239	261.791	262.575	262.228	262.607	263.154	262.515	262.422	262.302	262.72	261.533	263.086	262.413	263.509	264.154	264.104	263.134	264.12	262.507	262.806	262.019	263.325	263.482
2240	261.79	262.571	262.229	262.604	263.15	262.513	262.417	262.298	262.718	261.533	263.081	262.411	263.504	264.15	264.098	263.127	264.114	262.503	262.802	262.015	263.318	263.476
2241	261.786	262.564	262.221	262.601	263.145	262.508	262.413	262.294	262.713	261.528	263.073	262.407	263.499	264.144	264.093	263.121	264.109	262.498	262.797	262.013	263.312	263.469
2242	261.783	262.561	262.219	262.598	263.142	262.504	262.408	262.29	262.709	261.526	263.069	262.403	263.493	264.14	264.087	263.114	264.102	262.493	262.794	262.009	263.307	263.463
2243	261.78	262.555	262.215	262.594	263.138	262.499	262.404	262.287	262.706	261.526	263.065	262.398	263.488	264.132	264.082	263.108	264.096	262.489	262.788	262.006	263.299	263.458
2244	261.78	262.551	262.21	262.592	263.134	262.495	262.4	262.284	262.703	261.522	263.056	262.396	263.483	264.128	264.075	263.101	264.091	262.485	262.784	262.002	263.294	263.451
2245	261.775	262.547	262.208	262.589	263.13	262.493	262.395	262.28	262.698	261.521	263.054	262.392	263.476	264.123	264.07	263.095	264.083	262.481	262.779	262	263.286	263.445
2246	261.772	262.541	262.204	262.586	263.125	262.488	262.39	262.275	262.694	261.518	263.046	262.387	263.471	264.115	264.063	263.087	264.077	262.476	262.775	261.996	263.281	263.437
2247	261.772	262.536	262.203	262.583	263.122	262.486	262.388	262.274	262.691	261.519	263.042	262.385	263.466	264.113	264.059	263.083	264.07	262.473	262.772	261.995	263.274	263.433
2248	261.766	262.533	262.198	262.579	263.118	262.479	262.382	262.269	262.687	261.515	263.034	262.377	263.461	264.106	264.052	263.075	264.064	262.469	262.767	261.99	263.269	263.427
2249	261.766	262.528	262.193	262.576	263.114	262.477	262.378	262.265	262.684	261.512	263.03	262.377	263.455	264.102	264.047	263.069	264.059	262.464	262.763	261.987	263.261	263.421
2250	261.761	262.523	262.189	262.574	263.109	262.472	262.375	262.262	262.68	261.51	263.023	262.372	263.45	264.096	264.041	263.062	264.051	262.46	262.758	261.984	263.255	263.415
2251	261.76	262.519	262.188	262.57	263.106	262.469	262.371	262.258	262.676	261.508	263.019	262.369	263.445	264.09	264.036	263.056	264.046	262.455	262.754	261.981	263.25	263.407
2252	261.757	262.511	262.183	262.567	263.099	262.462	262.366	262.255	262.673	261.507	263.009	262.362	263.439	264.085	264.03	263.046	264.041	262.451	262.75	261.978	263.243	263.4
2253	261.754	262.51	262.18	262.565	263.097	262.46	262.362	262.251	262.669	261.504	263.005	262.36	263.434	264.078	264.025	263.042	264.033	262.447	262.745	261.975	263.235	263.395
2254	261.75	262.505	262.177	262.561	263.094	262.457	262.359	262.248	262.665	261.502	262.998	262.357	263.429	264.073	264.02	263.036	264.027	262.442	262.741	261.971	263.231	263.389
2255	261.749	262.5	262.172	262.558	263.09	262.453	262.354	262.244	262.662	261.501	262.996	262.351	263.424	264.069	264.014	263.029	264.021	262.439	262.736	261.969	263.223	263.383
2256	261.745	262.497	262.17	262.555	263.086	262.449	262.35	262.241	262.658	261.497	262.985	262.346	263.418	264.063	264.009	263.023	264.017	262.434	262.732	261.964	263.218	263.377
2257	261.743	262.492	262.169	262.552	263.081	262.444	262.347	262.237	262.654	261.499	262.984	262.345	263.413	264.058	264.002	263.016	264.008	262.43	262.729	261.963	263.21	263.372
2258	261.739	262.487	262.163	262.548	263.078	262.441	262.341	262.233	262.65	261.495	262.977	262.341	263.407	264.051	263.997	263.011	264.003	262.425	262.724	261.958	263.205	263.365
2259	261.737	262.484	262.159	262.545	263.074	262.437	262.338	262.23	262.647	261.491	262.97	262.334	263.402	264.045	263.991	263.003	263.998	262.421	262.719	261.956	263.198	263.359
2260	261.735	262.478	262.156	262.542	263.07	262.431	262.335	262.226	262.642	261.49	262.965	262.332	263.396	264.04	263.985	262.998	263.99	262.417	262.715	261.953	263.192	263.353
2261	261.731	262.474	262.152	262.539	263.066	262.426	262.33	262.222	262.64	261.489	262.959	262.326	263.391	264.035	263.979	262.991	263.985	262.413	262.711	261.95	263.187	263.347
2262	261.73	262.47	262.149	262.536	263.062	262.421	262.328	262.219	262.636	261.486	262.951	262.321	263.385	264.029	263.974	262.984	263.979	262.408	262.707	261.947	263.18	263.341
2263	261.726	262.464	262.146	262.533	263.057	262.42	262.322	262.215	262.632	261.484	262.946	262.317	263.38	264.022	263.968	262.978	263.972	262.405	262.702	261.945	263.174	263.334
2264	261.724	262.46	262.142	262.529	263.052	262.417	262.317	262.213	262.629	261.485	262.943	262.315	263.374	264.018	263.962	262.971	263.967	262.399	262.698	261.941	263.168	263.33
2265	261.721	262.457	262.14	262.525	263.05	262.41	262.314	262.208	262.625	261.48	262.937	262.311	263.369	264.012	263.956	262.966	263.96	262.396	262.694	261.938	263.162	263.323
2266	261.719	262.452	262.135	262.523	263.044	262.405	262.308	262.205	262.62	261.478	262.929	262.305	263.363	264.005	263.951	262.959	263.955	262.392	262.689	261.934	263.155	263.317
2267	261.716	262.447	262.132	262.519	263.041	262.401	262.304	262.2	262.618	261.476	262.921	262.302	263.358	264.001	263.945	262.954	263.947	262.387	262.684	261.932	263.148	263.311
2268	261.715	262.444	262.132	262.517	263.038	262.4	262.301	262.199	262.613	261.478	262.919	262.301	263.353	263.995	263.939	262.947	263.941	262.383	262.682	261.929	263.144	263.305
2269	261.71	262.439	262.125	262.514	263.033	262.397	262.297	262.195	262.61	261.473	262.913	262.298	263.348	263.988	263.933	262.941	263.937	262.38	262.676	261.925	263.136	263.3
2270	261.709	262.436	262.121	262.51	263.029	262.392	262.292	262.191	262.607	261.471	262.905	262.292	263.342	263.984	263.927	262.934	263.928	262.375	262.672	261.922	263.131	263.293
2271	261.707	262.43	262.119	262.508	263.024	262.388	262.289	262.187	262.603	261.469	262.902	262.287	263.337	263.978	263.921	262.93	263.922	262.371	262.668	261.919	263.124	263.288
2272	261.705	262.426	262.116	262.504	263.022	262.384	262.285	262.184	262.599	261.468	262.896	262.285	263.331	263.971	263.916	262.922	263.915	262.367	262.664	261.916	263.119	263.282
2273	261.701	262.422	262.114	262.501	263.017	262.379	262.281	262.18	262.596	261.468	262.89	262.282	263.326	263.967	263.91	262.916	263.91	262.362	262.659	261.914	263.112	263.275
2274	261.7	262.417	262.108	262.497	263.014	262.375	262.278	262.177	262.591	261.463	262.885	262.278	263.321	263.961	263.904	262.91	263.903	262.357	262.655	261.909	263.107	263.269
2275	261.696	262.412	262.105	262.494	263.008	262.368	262.273	262.173	262.588	261.461	262.876	262.274	263.316	263.956	263.898	262.903	263.897	262.354	262.65	261.906	263.1	263.263
2276	261.693	262.409	262.101	262.491	263.005	262.367	262.269	262.171	262.584	261.461	262.871	262.269	263.31	263.95	263.892	262.897	263.892	262.349	262.647	261.904	263.095	263.257
2277	261.692	262.403	262.097	262.487	263.002	262.362	262.266	262.165	262.581	261.456	262.864	262.264	263.304	263.944	263.887	262.89	263.884	262.345	262.641	261.899	263.088	263.25
2278	261.687	262.401	262.095	262.485	262.996	262.358	262.261	262.163	262.577	261.455	262.86	262.262	263.299	263.938	263.88	262.883	263.877	262.341	262.637	261.897	263.082	263.245
2279	261.687	262.395	262.09	262.482	262.993	262.353	262.257	262.159	262.574	261.453	262.853	262.257	263.294	263.934	263.875	262.878	263.872	262.337	262.633	261.895	263.076	263.239
2280	261.684	262.391	262.088	262.478	262.989	262.348	262.256	262.154	262.57	261.452	262.848	262.252	263.288	263.928	263.869	262.872	263.865	262.334	262.629	261.891	263.07	263.233
2281	261.681	262.387	262.084	262.476	262.985	262.345	262.25	262.151	262.566	261.45	262.842	262.251	263.283	263.919	263.864	262.866	263.858	262.33	262.624	261.888	263.064	263.227
2282	261.682	262.382	262.083	262.472	262.98	262.344	262.249	262.147	262.562	261.452	262.84	262.247	263.278	263.917	263.858	262.858	263.854	262.325	262.624	261.89	263.058	263.223
2283	261.677	262.378	262.076	262.469	262.978	262.34	262.242	262.145	262.559	261.446	262.834	262.245	263.272	263.909	263.853	262.852	263.846	262.322	262.615	261.883	263.052	263.215
2284	261.672	262.374	262.074	262.465	262.973	262.336	262.238	262.141	262.553	261.444	262.829	262.24	263.266	263.902	263.846	262.846	263.841	262.318	262.612	261.879	263.046	263.209
2285	261.672	262.369	262.069	262.461	262.968	262.332	262.233	262.136	262.55	261.442	262.822	262.236	263.261	263.897	263.841	262.838	263.832	262.312	262.607	261.878	263.04	263.203
2286	261.668	262.365	262.067	262.459	262.965	262.328	262.231	262.134	262.547	261.442	262.818	262.231	263.256	263.892	263.836	262.834	263.826	262.311	262.603	261.874	263.033	263.198
2287	261.665	262.36	262.064	262.454	262.96	262.324	262.225	262.13	262.542	261.439	262.811	262.228	263.25	263.887	263.83	262.827	263.82	262.305	262.599	261.871	263.028	263.192
2288	261.664	262.356	262.061	262.452	262.956	262.319	262.222	262.128	262.539	261.438	262.807	262.224	263.245	263.881	263.824	262.822	263.815	262.3	262.595	261.869	263.022	263.186
2289	261.661	262.353	262.057	262.449	262.953	262.316	262.218	262.123	262.535	261.434	262.797	262.222	263.24	263.873	263.818	262.816	263.807	262.297	262.59	261.865	263.017	263.18
2290	261.657	262.348	262.054	262.444	262.947	262.313	262.214	262.12	262.531	261.436	262.795	262.217	263.235	263.87	263.813	262.809	263.802	262.293	262.587	261.863	263.009	263.176
2291	261.656	262.343	262.05	262.441	262.944	262.31	262.21	262.116	262.527	261.431	262.789	262.213	263.229	263.864	263.808	262.804	263.796	262.288	262.581	261.859	263.003	263.168
2292	261.654	262.339	262.05	262.438	262.938	262.305	262.207	262.113	262.523	261.433	262.784	262.21	263.223	263.858	263.802	262.798	263.789	262.284	262.578	261.859	262.997	263.163
2293	261.651	262.335	262.046	262.435	262.934	262.301	262.205	262.109	262.52	261.43	262.779	262.206	263.218	263.853	263.797	262.791	263.783	262.28	262.574	261.855	262.991	263.157
2294	261.649	262.331	262.04	262.431	262.931	262.298	262.198	262.105	262.517	261.426	262.771	262.2	263.213	263.847	263.79	262.786	263.778	262.276	262.568	261.85	262.983	263.15
2295	261.645	262.326	262.036	262.427	262.925	262.29	262.194	262.102	262.514	261.423	262.764	262.195	263.207	263.842	263.785	262.78	263.771	262.273	262.563	261.846	262.979	263.144
2296	261.643	262.319	262.032	262.425	262.922	262.286	262.19	262.1	262.509	261.421	262.76	262.192	263.202	263.836	263.779	262.773	263.765	262.269	262.558	261.844	262.972	263.139
2297	261.641	262.318	262.03	262.422	262.918	262.284	262.186	262.098	262.505	261.423	262.757	262.19	263.197	263.828	263.774	262.768	263.761	262.265	262.555	261.841	262.967	263.134
2298	261.639	262.314	262.026	262.418	262.913	262.277	262.184	262.093	262.501	261.417	262.749	262.184	263.192	263.823	263.768	262.762	263.753	262.261	262.55	261.838	262.96	263.127
2299	261.636	262.31	262.022	262.415	262.909	262.278	262.179	262.09	262.498	261.417	262.743	262.184	263.187	263.817	263.763	262.757	263.748	262.257	262.547	261.835	262.955	263.121

## Sheet: globT_2.6
year	bccr_bcm2_0	cccma_cgcm3_1	cnrm_cm3	csiro_mk3_0	csiro_mk3_5	gfdl_cm2_0	gfdl_cm2_1	giss_e_h	giss_e_r	iap_fgoals1_0_g	ingv_echam4	inmcm3_0	ipsl_cm4	miroc3_2_hires	miroc3_2_medres	miub_echo_g	mpi_echam5	mri_cgcm2_3_2a	ncar_ccsm3_0	ncar_pcm1	ukmo_hadcm3	ukmo_hadgem1
1861	0	0	0	0	0	0	0	0	0	0	0	0	0	0	0	0	0	0	0	0	0	0
1862	0.000892462	0.00118685	0.000862672	0.000463351	0.000651245	0.000903761	0.000919184	0.000869649	0.000652572	0.000223099	0.00109582	0.000898376	0.000854762	0.000960825	0.000842653	0.00195723	0.000999204	0.00100529	0.000626419	0.000705534	0.00125022	0.000961006
1863	0.00183928	0.00249007	0.00182443	0.00101171	0.00141908	0.00191853	0.00193092	0.00184568	0.0014115	0.000487129	0.00230154	0.00189577	0.00184189	0.00208407	0.00182837	0.00390354	0.00215522	0.00212427	0.00134868	0.00148171	0.00263083	0.00205067
1864	0.00275167	0.00376636	0.00278088	0.00158086	0.00220993	0.0029295	0.00292905	0.00281764	0.00219073	0.00075962	0.00349078	0.00288775	0.0028528	0.003245	0.00284255	0.00569764	0.00333841	0.00322809	0.00208217	0.0022419	0.00400252	0.00314083
1865	0.00367073	0.00506648	0.00376389	0.00218483	0.00305122	0.00397312	0.00395746	0.00381752	0.0030091	0.00104829	0.00471549	0.00390851	0.00391698	0.00446624	0.00391312	0.00747412	0.00458468	0.00436976	0.00285231	0.0030182	0.00541893	0.00427795
1866	0.00459337	0.00639723	0.00476837	0.00281573	0.00393377	0.00504709	0.00500521	0.00485111	0.00385953	0.00134946	0.00596011	0.00495749	0.00502461	0.00574008	0.00503156	0.00923597	0.00587953	0.00553899	0.00364765	0.0038109	0.00687201	0.00544546
1867	0.00552799	0.00775124	0.00579523	0.00347331	0.00485069	0.00614483	0.00607475	0.00590906	0.0047409	0.00166366	0.00723185	0.00602918	0.00617281	0.00707087	0.00619604	0.0110014	0.00722618	0.00673459	0.0044716	0.00461295	0.00835742	0.00665308
1868	0.00643609	0.0090825	0.00681251	0.00413567	0.005776	0.00723053	0.00712129	0.0069508	0.00562884	0.00198117	0.00848377	0.00708773	0.00732077	0.00841606	0.00737074	0.0126995	0.00857717	0.00791204	0.00529387	0.00540209	0.00982828	0.00784905
1869	0.00734863	0.0104265	0.00784431	0.00482006	0.00672796	0.008336	0.00818856	0.00801206	0.00653735	0.00230751	0.0097392	0.0081597	0.00849708	0.00979531	0.0085763	0.0143963	0.00996059	0.00910738	0.006132	0.0062011	0.0113104	0.00906671
1870	0.0082339	0.0117487	0.00886208	0.00551046	0.00768589	0.00943095	0.0092427	0.00905914	0.00744457	0.00263553	0.0109796	0.0092192	0.0096797	0.0111778	0.00978713	0.0160518	0.0113493	0.0102794	0.00696978	0.00699311	0.0127893	0.0102756
1871	0.00909592	0.0130563	0.00986957	0.00620414	0.00864347	0.0105111	0.0102871	0.0100968	0.00835631	0.00296501	0.0122073	0.0102732	0.0108615	0.0125651	0.0109947	0.0176705	0.0127418	0.011434	0.00780318	0.00777008	0.0142587	0.0114692
1872	0.00994597	0.0143495	0.0108762	0.00690432	0.00961378	0.0115918	0.0113293	0.011133	0.00926886	0.00329659	0.0134284	0.0113215	0.012054	0.0139676	0.0122119	0.0192619	0.0141454	0.0125926	0.0086398	0.00853686	0.0157204	0.0126694
1873	0.0108152	0.0156797	0.0119053	0.00762363	0.01061	0.0126935	0.0123865	0.0121976	0.0102082	0.0036377	0.0146785	0.0123912	0.0132815	0.0154073	0.0134693	0.0209018	0.0155878	0.0137853	0.0095017	0.00932034	0.017228	0.0139043
1874	0.0118105	0.0171799	0.0130507	0.00841817	0.0117142	0.0139309	0.0135769	0.0133901	0.0112488	0.00401503	0.0160844	0.0135944	0.014648	0.017003	0.0148644	0.0228076	0.0171955	0.0151217	0.0104573	0.0102059	0.0189219	0.0152825
1875	0.0128373	0.0187372	0.014245	0.00924629	0.0128674	0.0152154	0.014812	0.0146349	0.0123349	0.00440934	0.0175469	0.0148418	0.0160744	0.0186735	0.0163201	0.0247618	0.0188747	0.016516	0.011451	0.0111212	0.0206752	0.0167166
1876	0.0138683	0.0203014	0.0154515	0.010092	0.0140442	0.0165217	0.0160517	0.0158885	0.0134379	0.00480941	0.0190202	0.0160969	0.0175265	0.0203818	0.0178017	0.0266997	0.0205849	0.0179173	0.0124619	0.01204	0.0224423	0.0181693
1877	0.0149039	0.0218798	0.016677	0.0109565	0.0152478	0.0178429	0.0173084	0.0171651	0.0145637	0.00521843	0.0205086	0.01737	0.0190086	0.0221274	0.0193185	0.0286153	0.0223263	0.0193348	0.0134848	0.0129598	0.0242404	0.019645
1878	0.015967	0.0234934	0.0179242	0.0118445	0.0164876	0.0191866	0.0185938	0.0184689	0.0157203	0.00563967	0.0220277	0.0186691	0.0205274	0.0239173	0.020868	0.0305759	0.0241087	0.0207741	0.0145352	0.0139021	0.02608	0.0211548
1879	0.0170282	0.0251173	0.019183	0.0127463	0.0177468	0.0205445	0.0198848	0.0197787	0.0168947	0.00606566	0.0235493	0.0199754	0.0220632	0.0257367	0.0224462	0.0325217	0.0259134	0.0222275	0.0155969	0.0148462	0.027926	0.0226791
1880	0.0180997	0.0267629	0.0204616	0.0136688	0.0190364	0.0219256	0.0211955	0.0211052	0.0180942	0.00650155	0.0250932	0.0213052	0.0236298	0.0275933	0.0240571	0.0345075	0.0277606	0.0237104	0.0166814	0.0157996	0.0298094	0.0242298
1881	0.0191707	0.02842	0.0217405	0.0146045	0.0203367	0.0233179	0.0225155	0.0224432	0.0193107	0.00694363	0.0266486	0.0226376	0.025213	0.0294783	0.0256909	0.0364652	0.0296226	0.0251974	0.0177743	0.0167593	0.0316953	0.0257953
1882	0.0202905	0.030138	0.0230801	0.0155815	0.0216948	0.0247664	0.023887	0.0238388	0.0205758	0.00740318	0.0282688	0.0240252	0.0268609	0.0314361	0.0273919	0.0385199	0.0315542	0.026744	0.0189154	0.0177585	0.0336613	0.0274242
1883	0.0214604	0.0319316	0.0244746	0.0165965	0.0231087	0.0262763	0.0253201	0.0252848	0.0218924	0.00787978	0.0299555	0.0254657	0.0285747	0.0334706	0.0291581	0.0406648	0.0335644	0.0283477	0.0200985	0.0188015	0.035707	0.0291159
1884	0.0225779	0.0336694	0.0258258	0.017604	0.0245132	0.0277549	0.0267059	0.026698	0.0231925	0.00835178	0.0315946	0.0268689	0.0302604	0.0354918	0.0309067	0.0426837	0.0355438	0.0299081	0.0212636	0.0198127	0.0377061	0.0307718
1885	0.0237019	0.0354222	0.0271873	0.0186275	0.0259351	0.0292456	0.0280973	0.0281279	0.0245065	0.00882867	0.0332455	0.0282838	0.0319674	0.0375367	0.0326756	0.0447315	0.0375579	0.0314834	0.0224412	0.0208304	0.039731	0.0324513
1886	0.0248197	0.0371777	0.0285535	0.019657	0.0273723	0.0307399	0.0294973	0.0295604	0.0258329	0.00930909	0.0349047	0.0296969	0.0336918	0.0396029	0.0344593	0.0467613	0.0395804	0.0330649	0.023621	0.0218475	0.0417649	0.034131
1887	0.0259527	0.0389514	0.0299271	0.0207072	0.0288323	0.0322448	0.0309074	0.0310107	0.0271754	0.00979587	0.0365759	0.0311248	0.0354297	0.0416912	0.0362664	0.0488022	0.0416324	0.034658	0.0248179	0.0228738	0.0438101	0.035831
1888	0.0270716	0.0407015	0.0312968	0.0217615	0.0302962	0.0337536	0.0323184	0.0324491	0.0285253	0.0102841	0.038238	0.0325452	0.0371763	0.0437862	0.0380834	0.0508119	0.0436864	0.0362474	0.0260107	0.023894	0.0458548	0.0375256
1889	0.028197	0.0424584	0.0326733	0.0228276	0.0317694	0.0352564	0.0337285	0.0338988	0.0298856	0.010778	0.0399062	0.0339741	0.038932	0.0458978	0.0399129	0.0528165	0.045756	0.037841	0.0272085	0.0249141	0.0479124	0.03923
1890	0.0293517	0.044264	0.0340918	0.0239174	0.0332829	0.0368005	0.0351888	0.0353803	0.0312897	0.0112826	0.0416209	0.0354449	0.0407277	0.0480715	0.0417951	0.0549127	0.0478901	0.0394708	0.0284348	0.0259655	0.0500505	0.040992
1891	0.0305189	0.0460902	0.0355235	0.0250282	0.0348172	0.0383587	0.0366568	0.0368808	0.0327049	0.0117952	0.0433526	0.0369325	0.0425503	0.0502688	0.0437012	0.05701	0.0500483	0.0411137	0.0296795	0.0270237	0.0522091	0.0427725
1892	0.0317283	0.0479713	0.0369975	0.0261672	0.0363957	0.0399675	0.0381777	0.0384267	0.034167	0.0123235	0.0451359	0.0384623	0.0444254	0.0525337	0.0456642	0.0591835	0.052273	0.0428164	0.0309617	0.0281177	0.0544276	0.0445994
1893	0.0329569	0.0498829	0.0384941	0.0273294	0.0380024	0.0416026	0.0397121	0.0399952	0.0356508	0.0128596	0.0469489	0.0400166	0.0463315	0.0548354	0.0476642	0.0613943	0.0545302	0.0445381	0.0322608	0.0292271	0.0566713	0.0464548
1894	0.0341759	0.0517913	0.0399909	0.0284916	0.039617	0.0432329	0.0412448	0.0415672	0.0371373	0.0133985	0.0487585	0.0415707	0.0482486	0.0571551	0.0496718	0.0635693	0.05681	0.0462592	0.0335657	0.0303305	0.0589252	0.0483158
1895	0.0353898	0.053701	0.041483	0.0296669	0.0412458	0.0448666	0.0427809	0.0431426	0.0386346	0.0139426	0.0505666	0.0431235	0.0501718	0.059493	0.0516963	0.0657334	0.0590981	0.0479833	0.0348754	0.0314321	0.0611855	0.050185
1896	0.0366478	0.0556846	0.0430252	0.030874	0.0429201	0.0465491	0.0443557	0.0447649	0.0401738	0.0145014	0.0524386	0.0447255	0.0521554	0.0619004	0.0537804	0.0679882	0.0614534	0.0497662	0.0362221	0.0325735	0.0635154	0.0521086
1897	0.0379335	0.0576944	0.0446011	0.0321056	0.0446271	0.0482683	0.0459655	0.0464239	0.0417438	0.0150709	0.0543469	0.0463628	0.0541792	0.0643535	0.0559063	0.0702839	0.0638584	0.0515813	0.0375944	0.0337385	0.0658869	0.0540705
1898	0.0392417	0.0597408	0.0462126	0.0333664	0.0463667	0.0500235	0.0475995	0.0481154	0.0433459	0.015655	0.0562915	0.0480161	0.0562452	0.066852	0.05807	0.0726193	0.0663021	0.053436	0.0389918	0.0349241	0.0682984	0.0560578
1899	0.0405953	0.0618481	0.0478656	0.0346611	0.0481591	0.0518254	0.0492814	0.0498593	0.0449907	0.0162545	0.0582817	0.0497275	0.0583646	0.0694111	0.0602836	0.0750193	0.0688097	0.055325	0.040425	0.0361435	0.0707701	0.0580929
1900	0.0419787	0.0640284	0.0495603	0.035991	0.0499969	0.0536809	0.0510147	0.0516435	0.0466781	0.0168696	0.0603263	0.0514848	0.0605489	0.0720485	0.062569	0.0774895	0.0713871	0.0572745	0.0419051	0.0374005	0.0733193	0.0601883
1901	0.0434162	0.0662842	0.0513144	0.0373652	0.0518942	0.0556026	0.0528189	0.0534917	0.0484193	0.0175036	0.062462	0.0533081	0.0628113	0.0747806	0.0649292	0.080109	0.0740622	0.0593042	0.0434381	0.0387011	0.0759691	0.0623727
1902	0.044899	0.0686132	0.0531181	0.0387808	0.0538499	0.0575849	0.0546723	0.0553959	0.0502155	0.0181562	0.0646618	0.055187	0.0651377	0.0775827	0.0673572	0.0827889	0.0768053	0.0613967	0.0450137	0.0400423	0.078687	0.0646246
1903	0.0464701	0.071065	0.0550274	0.0402607	0.0558954	0.0596797	0.0566283	0.0574028	0.0520996	0.0188394	0.0669827	0.0571649	0.0675753	0.0805214	0.0699041	0.0856592	0.0796882	0.0636061	0.04667	0.0414624	0.0815567	0.0669935
1904	0.048063	0.0735494	0.0569608	0.0417687	0.057976	0.0618028	0.058609	0.0594336	0.0540183	0.0195331	0.0693309	0.0591781	0.0700583	0.0835152	0.0724948	0.0885423	0.0826225	0.0658446	0.048356	0.0428972	0.08447	0.0694037
1905	0.0497681	0.0761915	0.0590216	0.043351	0.060175	0.064041	0.0607165	0.0615876	0.0560364	0.0202633	0.0718333	0.0613156	0.0726801	0.086673	0.0752302	0.0916567	0.085714	0.0682176	0.0501338	0.0444327	0.0875564	0.0719531
1906	0.0515214	0.0789155	0.0611422	0.0449842	0.0624419	0.0663579	0.0628854	0.0638109	0.0581194	0.0210189	0.0744046	0.0635248	0.0753753	0.0899264	0.0780492	0.0948517	0.0889055	0.0706699	0.0519712	0.0460092	0.0907409	0.0745765
1907	0.0533637	0.0817672	0.0633684	0.0466856	0.0648051	0.0687827	0.0651545	0.0661392	0.0602911	0.0218042	0.0770997	0.0658377	0.0781912	0.0933128	0.0809863	0.0982136	0.0922316	0.0732344	0.0538836	0.0476607	0.0940725	0.0773199
1908	0.0553027	0.0847601	0.0657062	0.0484628	0.0672671	0.071319	0.067541	0.0685738	0.0625651	0.0226261	0.0799252	0.0682603	0.0811325	0.0968515	0.084057	0.101764	0.0957051	0.0759341	0.0558926	0.0493975	0.0975565	0.0801892
1909	0.0573597	0.0879134	0.0681723	0.050329	0.0698567	0.0740007	0.0700631	0.0711514	0.0649541	0.0234892	0.0829119	0.070817	0.0842257	0.100564	0.087281	0.105534	0.0993485	0.0787776	0.058004	0.0512334	0.101229	0.0832154
1910	0.0594028	0.0910724	0.0706487	0.0522181	0.0724738	0.0766977	0.0725941	0.0737375	0.0673701	0.0243622	0.0859034	0.0733842	0.0873505	0.104326	0.0905441	0.109248	0.103032	0.0816296	0.0601402	0.0530695	0.104913	0.0862589
1911	0.0614897	0.0943157	0.0731836	0.0541614	0.0751646	0.0794528	0.0751796	0.0763829	0.0698518	0.0252584	0.0889545	0.0760109	0.0905527	0.108178	0.093895	0.113041	0.106804	0.0845563	0.0623292	0.054948	0.10867	0.089367
1912	0.0636316	0.0976377	0.0757849	0.0561548	0.0779307	0.0822918	0.0778329	0.079102	0.0724035	0.0261801	0.092087	0.0787064	0.0938446	0.112144	0.0973273	0.116923	0.110681	0.087561	0.064583	0.0568769	0.112524	0.0925651
1913	0.0657278	0.1009	0.0783502	0.0581487	0.080697	0.0850877	0.080447	0.0817834	0.0749433	0.0271024	0.095174	0.0813634	0.0971281	0.116095	0.100756	0.120668	0.114533	0.0905133	0.0668191	0.0587698	0.116336	0.0957251
1914	0.0678115	0.104163	0.0809177	0.0601569	0.0834816	0.087891	0.0830624	0.0844723	0.0774923	0.0280287	0.0982534	0.0840267	0.100435	0.120073	0.104207	0.124402	0.118414	0.0934689	0.069064	0.0606568	0.12015	0.0989079
1915	0.0699303	0.107475	0.083528	0.062205	0.0863242	0.0907471	0.0857198	0.0872034	0.0800877	0.0289717	0.101384	0.0867305	0.1038	0.124123	0.107718	0.128181	0.12236	0.096469	0.0713425	0.0625758	0.124039	0.102141
1916	0.0719045	0.110611	0.0860041	0.0642	0.0890875	0.0934637	0.0882351	0.089804	0.0825966	0.029887	0.104342	0.0893025	0.107047	0.128059	0.111128	0.131623	0.12618	0.099309	0.0735367	0.0643906	0.127733	0.105244
1917	0.0738092	0.113651	0.0884219	0.0661678	0.0918169	0.0961121	0.0906866	0.0923453	0.085066	0.0307888	0.107229	0.0918129	0.110245	0.131943	0.11449	0.134948	0.129939	0.10208	0.0756914	0.0661476	0.131348	0.108282
1918	0.0757651	0.116752	0.090885	0.0681703	0.0945914	0.0988136	0.0931821	0.0949388	0.087574	0.0317084	0.110159	0.0943645	0.113495	0.135891	0.117911	0.138378	0.133765	0.104902	0.0778799	0.0679462	0.135022	0.111367
1919	0.0778036	0.119972	0.0934318	0.0702303	0.0974468	0.101615	0.095769	0.0976234	0.0901628	0.032653	0.113202	0.097019	0.116845	0.139948	0.121424	0.141971	0.137702	0.107827	0.0801386	0.0698119	0.138825	0.114535
1920	0.0798165	0.123155	0.0959634	0.072293	0.100296	0.10439	0.0983322	0.100281	0.092743	0.0335979	0.116223	0.0996417	0.120188	0.144003	0.124936	0.145481	0.141634	0.110727	0.0823863	0.0716525	0.142604	0.11768
1921	0.0816315	0.126094	0.098312	0.0742671	0.103025	0.10698	0.100707	0.102757	0.0951999	0.0344959	0.11902	0.102076	0.123365	0.147888	0.128294	0.148607	0.145376	0.113416	0.0845093	0.0733393	0.146132	0.120643
1922	0.0835945	0.129233	0.100795	0.0763155	0.105861	0.109716	0.103223	0.105368	0.0977651	0.0354311	0.121986	0.10464	0.126674	0.151929	0.131772	0.15207	0.149275	0.116268	0.0867292	0.0751346	0.149856	0.123751
1923	0.0854318	0.132195	0.103166	0.078313	0.10862	0.112336	0.105625	0.107868	0.100249	0.0363399	0.124809	0.107086	0.129881	0.155854	0.13516	0.155231	0.153057	0.118981	0.0888721	0.0768354	0.153421	0.126739
1924	0.0872706	0.135149	0.105529	0.0803194	0.111379	0.114951	0.108024	0.110371	0.102734	0.0372509	0.127622	0.109534	0.133093	0.159784	0.138557	0.158399	0.156843	0.121692	0.0910117	0.078534	0.156989	0.129728
1925	0.0892823	0.138349	0.108069	0.0824274	0.114276	0.117745	0.110601	0.113049	0.105356	0.0382078	0.130661	0.112163	0.136477	0.163903	0.142125	0.161943	0.16083	0.124603	0.0932798	0.0803768	0.160807	0.13291
1926	0.091317	0.141569	0.110636	0.0845562	0.117208	0.120564	0.113204	0.115754	0.108003	0.0391755	0.133731	0.114823	0.139903	0.168076	0.145743	0.165516	0.16488	0.127536	0.0955693	0.0822348	0.164661	0.136133
1927	0.0933659	0.14481	0.113224	0.0867136	0.120169	0.123406	0.115826	0.118483	0.110684	0.0401525	0.136825	0.117505	0.143363	0.172297	0.149401	0.169132	0.168974	0.130492	0.0978802	0.0841083	0.168557	0.13937
1928	0.0954274	0.14807	0.115824	0.0888908	0.123165	0.126272	0.118463	0.121235	0.113394	0.0411404	0.139939	0.120204	0.146853	0.176557	0.153089	0.172762	0.173098	0.133469	0.100214	0.0859941	0.172487	0.142639
1929	0.0976246	0.151532	0.118574	0.0911607	0.126283	0.129288	0.121249	0.124136	0.116221	0.0421713	0.143245	0.123059	0.150497	0.180995	0.156944	0.176703	0.177413	0.136616	0.102659	0.0879962	0.176634	0.146076
1930	0.0998574	0.155028	0.121359	0.0934663	0.129451	0.132346	0.12408	0.127076	0.119081	0.04322	0.146586	0.125953	0.154185	0.185487	0.160852	0.180663	0.181785	0.139806	0.105142	0.0900275	0.180827	0.149562
1931	0.102241	0.158725	0.124301	0.0958618	0.132757	0.135566	0.127066	0.13017	0.122071	0.0443122	0.150127	0.129003	0.158051	0.19017	0.16493	0.184923	0.186351	0.14317	0.107744	0.092175	0.185255	0.153223
1932	0.104606	0.162416	0.127237	0.0982765	0.136077	0.138784	0.130048	0.133262	0.125073	0.0454124	0.153667	0.132051	0.161931	0.194892	0.169035	0.189111	0.190949	0.146542	0.110353	0.0943208	0.189674	0.156891
1933	0.106812	0.165925	0.130041	0.100631	0.139319	0.141858	0.132883	0.136222	0.12799	0.0464822	0.157031	0.134958	0.16569	0.199482	0.173027	0.192947	0.19542	0.149752	0.112868	0.0963463	0.193907	0.160425
1934	0.108732	0.169061	0.132566	0.102848	0.142367	0.144649	0.135427	0.138909	0.130704	0.0474849	0.160047	0.137582	0.169193	0.203791	0.17677	0.196159	0.199594	0.152644	0.115193	0.098148	0.197749	0.163657
1935	0.110656	0.172193	0.135085	0.105058	0.145412	0.147426	0.137964	0.141593	0.133412	0.0484864	0.163041	0.140187	0.172673	0.208087	0.180504	0.199412	0.203754	0.155528	0.1175	0.0999535	0.201568	0.166873
1936	0.112665	0.175438	0.137678	0.107311	0.148515	0.150286	0.140584	0.144348	0.136177	0.0495064	0.166131	0.142879	0.176241	0.212472	0.184322	0.202882	0.208013	0.158503	0.119866	0.101818	0.205517	0.170182
1937	0.114713	0.178742	0.140316	0.109593	0.151659	0.15319	0.143248	0.147145	0.13898	0.0505415	0.169275	0.145615	0.179866	0.216943	0.188195	0.206474	0.212332	0.161534	0.122265	0.103718	0.20956	0.173549
1938	0.116922	0.182245	0.143105	0.111963	0.154935	0.156249	0.146073	0.150102	0.141906	0.05162	0.172616	0.148528	0.183639	0.221596	0.192236	0.210379	0.216838	0.164731	0.124784	0.10574	0.213814	0.177085
1939	0.119205	0.185893	0.14599	0.114396	0.158305	0.159416	0.149005	0.15316	0.144926	0.0527285	0.176084	0.151532	0.187537	0.226391	0.196411	0.214462	0.221493	0.168046	0.127385	0.107844	0.218217	0.180743
1940	0.121429	0.189463	0.148818	0.116815	0.161646	0.162528	0.15188	0.156165	0.147915	0.0538297	0.179482	0.154481	0.191395	0.231149	0.200543	0.21836	0.226105	0.171294	0.129954	0.1099	0.222536	0.184351
1941	0.123695	0.193097	0.151694	0.119269	0.165041	0.165692	0.154803	0.159218	0.150946	0.054946	0.182931	0.157477	0.195312	0.23598	0.204734	0.222354	0.230781	0.174603	0.132562	0.111996	0.226926	0.188013
1942	0.126089	0.196921	0.154704	0.121808	0.168553	0.169	0.157864	0.162411	0.154092	0.0560998	0.186546	0.160612	0.199378	0.240981	0.20907	0.226644	0.235629	0.178068	0.135272	0.114199	0.231511	0.191828
1943	0.128515	0.200799	0.157767	0.124393	0.172124	0.172365	0.16098	0.165647	0.157289	0.0572751	0.190226	0.1638	0.20351	0.246068	0.213475	0.230958	0.240551	0.18159	0.13803	0.116442	0.236157	0.195711
1944	0.130974	0.20474	0.160881	0.127017	0.175755	0.175784	0.164147	0.16894	0.160534	0.0584683	0.193966	0.167038	0.207716	0.251238	0.217951	0.235364	0.245562	0.185174	0.140826	0.11872	0.24087	0.19966
1945	0.133519	0.208804	0.164082	0.129704	0.179472	0.1793	0.167408	0.172322	0.163865	0.0596908	0.197817	0.170368	0.212022	0.256537	0.222529	0.239912	0.250686	0.188859	0.1437	0.121068	0.245706	0.203697
1946	0.136049	0.212854	0.167279	0.132404	0.183203	0.182802	0.170652	0.175696	0.167203	0.0609171	0.201653	0.17369	0.216339	0.26186	0.227127	0.244409	0.255827	0.192529	0.146572	0.1234	0.250546	0.207744
1947	0.138274	0.21651	0.170196	0.134968	0.186743	0.186025	0.173605	0.178791	0.170345	0.0620751	0.205121	0.176718	0.220402	0.266894	0.231471	0.24825	0.260659	0.195874	0.14925	0.125498	0.255005	0.211483
1948	0.140612	0.220319	0.173233	0.137593	0.190372	0.189371	0.176684	0.181996	0.173569	0.0632659	0.208732	0.179862	0.224574	0.272048	0.235936	0.252395	0.265623	0.199349	0.152004	0.127686	0.259615	0.215343
1949	0.143194	0.224456	0.176504	0.140355	0.194191	0.192963	0.180017	0.185432	0.176985	0.0645197	0.212641	0.183254	0.228981	0.277474	0.240634	0.257064	0.270863	0.203099	0.154933	0.130065	0.264548	0.219457
1950	0.145918	0.22879	0.179917	0.143214	0.198145	0.196711	0.183497	0.189029	0.180533	0.0658199	0.216727	0.186802	0.233563	0.2831	0.245507	0.261988	0.276293	0.207016	0.157977	0.132561	0.269702	0.223749
1951	0.1486	0.233092	0.183314	0.146079	0.202114	0.200445	0.186955	0.192615	0.184088	0.0671221	0.220796	0.190342	0.238154	0.288747	0.250388	0.266758	0.281734	0.210913	0.161024	0.135039	0.274836	0.228037
1952	0.151567	0.237774	0.186998	0.149114	0.206321	0.204479	0.190705	0.19649	0.18787	0.0685056	0.225217	0.194179	0.243043	0.294745	0.255566	0.27214	0.287529	0.215137	0.164285	0.137742	0.280387	0.232642
1953	0.155025	0.243144	0.191178	0.152445	0.21094	0.209042	0.194993	0.200872	0.192062	0.0700268	0.230277	0.198531	0.248461	0.301348	0.261279	0.278561	0.293944	0.219959	0.167933	0.14085	0.286672	0.23783
1954	0.158624	0.248729	0.19553	0.155911	0.215739	0.213787	0.19945	0.205445	0.19642	0.0716125	0.235539	0.203066	0.254097	0.308201	0.267208	0.285166	0.300613	0.224972	0.17173	0.144086	0.2932	0.243233
1955	0.162298	0.254459	0.199994	0.159476	0.220676	0.218667	0.204019	0.210143	0.2009	0.0732438	0.240947	0.207717	0.259891	0.315253	0.273308	0.291863	0.307465	0.230124	0.175637	0.147401	0.299902	0.248791
1956	0.166063	0.260332	0.204589	0.163142	0.225751	0.223687	0.208712	0.214968	0.205502	0.0749204	0.246501	0.212498	0.265845	0.322496	0.27957	0.298724	0.3145	0.235406	0.179657	0.150802	0.306786	0.254494
1957	0.170121	0.266607	0.209498	0.167011	0.23111	0.229041	0.213735	0.220114	0.210381	0.0766955	0.252421	0.217604	0.272137	0.330145	0.28618	0.306151	0.321936	0.241059	0.183931	0.154456	0.31411	0.260557
1958	0.174452	0.27329	0.214712	0.171087	0.236751	0.23472	0.21907	0.225569	0.215523	0.0785619	0.258723	0.223021	0.278787	0.338211	0.293146	0.314064	0.329777	0.247063	0.18845	0.158336	0.321864	0.266983
1959	0.178966	0.280254	0.220146	0.175324	0.242622	0.240635	0.224638	0.231261	0.220879	0.0805101	0.265293	0.228667	0.285709	0.346587	0.300398	0.322325	0.337935	0.253323	0.193164	0.162385	0.329937	0.273679
1960	0.183637	0.287459	0.225763	0.179714	0.24869	0.246763	0.230395	0.237157	0.226427	0.0825254	0.272088	0.234502	0.292875	0.355259	0.307898	0.330845	0.34638	0.259801	0.19804	0.166583	0.338298	0.280621
1961	0.188333	0.29475	0.231457	0.184185	0.254875	0.25298	0.236219	0.243132	0.232074	0.0845803	0.278968	0.240425	0.300178	0.364088	0.315543	0.339357	0.354958	0.266375	0.203002	0.17081	0.34677	0.287675
1962	0.193142	0.302222	0.237294	0.188777	0.261227	0.259353	0.242201	0.249266	0.237876	0.0866894	0.28602	0.246499	0.307664	0.373165	0.323399	0.348078	0.363757	0.273117	0.208091	0.175144	0.355438	0.29491
1963	0.198049	0.309833	0.243267	0.193474	0.267737	0.265869	0.248315	0.255543	0.243816	0.0888518	0.293221	0.252696	0.315317	0.382445	0.331435	0.356938	0.372746	0.279988	0.213299	0.179567	0.364292	0.302295
1964	0.203073	0.31764	0.249377	0.198293	0.274407	0.272548	0.254577	0.261968	0.249901	0.091065	0.3006	0.259052	0.323176	0.391974	0.339681	0.366013	0.381991	0.287045	0.218638	0.184101	0.373381	0.30988
1965	0.20829	0.32572	0.25571	0.203273	0.2813	0.279471	0.261066	0.268628	0.256194	0.0933577	0.308247	0.265652	0.331297	0.401823	0.348211	0.375439	0.391525	0.294375	0.224169	0.188811	0.382782	0.317719
1966	0.213718	0.33412	0.262283	0.208427	0.288438	0.286643	0.267801	0.275541	0.262712	0.0957299	0.316189	0.2725	0.339715	0.412014	0.357046	0.385292	0.401405	0.301969	0.229898	0.193697	0.392531	0.325842
1967	0.219348	0.342825	0.269086	0.213765	0.295822	0.294076	0.27479	0.282702	0.269457	0.0981847	0.324413	0.279589	0.348423	0.422557	0.366185	0.395509	0.411636	0.309848	0.235831	0.198764	0.402646	0.334257
1968	0.225228	0.3519	0.276178	0.219298	0.303486	0.301815	0.28206	0.290158	0.276462	0.100734	0.332986	0.286975	0.357467	0.433484	0.375663	0.406203	0.422267	0.318042	0.242003	0.204056	0.413166	0.343011
1969	0.231268	0.36124	0.283467	0.224992	0.311379	0.309777	0.289536	0.297826	0.28367	0.103356	0.341808	0.294569	0.366785	0.444725	0.385422	0.417156	0.433193	0.326471	0.24836	0.209501	0.423986	0.352016
1970	0.237452	0.370808	0.290948	0.230845	0.31949	0.317944	0.297206	0.305689	0.291089	0.106056	0.350839	0.302357	0.376346	0.456271	0.395437	0.42835	0.444409	0.33512	0.254887	0.215073	0.435075	0.361261
1971	0.243904	0.380768	0.298724	0.236917	0.327893	0.326429	0.305187	0.313852	0.298774	0.108852	0.360234	0.310455	0.386265	0.468251	0.405823	0.440034	0.456047	0.344124	0.261658	0.220882	0.446601	0.370868
1972	0.250658	0.391174	0.30684	0.243233	0.336635	0.335302	0.313535	0.32238	0.306776	0.111768	0.370043	0.318904	0.396582	0.480706	0.416622	0.45226	0.468163	0.353507	0.26872	0.226959	0.458638	0.380884
1973	0.25746	0.401697	0.315066	0.249665	0.345543	0.344287	0.32196	0.331027	0.314915	0.114732	0.379965	0.327465	0.407078	0.493377	0.42762	0.464517	0.480488	0.363002	0.275897	0.233104	0.470841	0.39104
1974	0.264438	0.412491	0.323505	0.25628	0.354692	0.353506	0.330608	0.339905	0.323275	0.117782	0.390136	0.336248	0.417849	0.506393	0.438906	0.477083	0.493139	0.372747	0.283267	0.239403	0.483347	0.401459
1975	0.271658	0.423647	0.33223	0.263097	0.364128	0.363026	0.339545	0.349068	0.331904	0.120927	0.400628	0.345324	0.428959	0.519813	0.450556	0.490101	0.506209	0.382821	0.290877	0.245918	0.496263	0.412217
1976	0.278893	0.434862	0.341024	0.270016	0.373703	0.372633	0.348543	0.358304	0.340646	0.124118	0.411187	0.35448	0.440217	0.533417	0.462371	0.503133	0.51946	0.392982	0.298578	0.252471	0.509345	0.423108
1977	0.286079	0.446053	0.349821	0.276992	0.383365	0.382244	0.357505	0.367565	0.349446	0.127328	0.421744	0.363637	0.451508	0.547117	0.474286	0.515974	0.532796	0.40314	0.306321	0.259006	0.52241	0.433998
1978	0.293629	0.457746	0.35899	0.284221	0.393383	0.392254	0.366879	0.377206	0.358575	0.130662	0.432767	0.373177	0.463259	0.561326	0.486643	0.529525	0.54663	0.41373	0.314369	0.265841	0.536021	0.445339
1979	0.301358	0.469715	0.368396	0.291634	0.403643	0.402528	0.376483	0.387093	0.367941	0.134081	0.444056	0.382946	0.475301	0.575878	0.499309	0.543395	0.560809	0.424585	0.322618	0.272841	0.549957	0.456961
1980	0.309161	0.481837	0.377931	0.299178	0.414089	0.412954	0.386217	0.397124	0.377464	0.137558	0.455498	0.392852	0.487536	0.59069	0.512195	0.557366	0.57523	0.435595	0.330992	0.279928	0.564072	0.46876
1981	0.31726	0.494383	0.387782	0.30696	0.424856	0.423736	0.396295	0.407484	0.387285	0.141149	0.467336	0.403105	0.500162	0.605959	0.525481	0.571886	0.590115	0.446964	0.339643	0.287268	0.578663	0.480944
1982	0.325234	0.506822	0.397574	0.314778	0.435668	0.434462	0.406301	0.417799	0.397137	0.14475	0.479084	0.413278	0.5128	0.621278	0.538805	0.586103	0.605018	0.458273	0.348291	0.294541	0.593185	0.493114
1983	0.332984	0.519009	0.407184	0.32256	0.446423	0.444996	0.416103	0.427942	0.406903	0.148325	0.490595	0.423264	0.525333	0.636505	0.55204	0.599803	0.619814	0.46935	0.356834	0.301643	0.607466	0.50511
1984	0.340749	0.53125	0.416846	0.330423	0.457269	0.455599	0.425961	0.438153	0.416753	0.151935	0.502161	0.433321	0.53797	0.651876	0.565399	0.613589	0.634735	0.480506	0.365437	0.308777	0.621835	0.517204
1985	0.348492	0.543472	0.4265	0.338327	0.468169	0.466196	0.435804	0.448368	0.426646	0.155559	0.513715	0.44336	0.550652	0.667325	0.578805	0.627298	0.649716	0.491657	0.374062	0.315895	0.636199	0.529315
1986	0.356429	0.555968	0.436381	0.346399	0.479288	0.477019	0.445882	0.458815	0.43675	0.159254	0.525547	0.453633	0.5636	0.68308	0.592486	0.641411	0.665016	0.503057	0.38287	0.323183	0.650893	0.54169
1987	0.364553	0.568748	0.446476	0.354631	0.49063	0.488083	0.456173	0.469482	0.44705	0.163026	0.537628	0.464121	0.576825	0.699165	0.606452	0.655907	0.680635	0.514688	0.391855	0.330627	0.665888	0.554331
1988	0.372877	0.581813	0.456797	0.363042	0.502211	0.499377	0.46669	0.480378	0.457572	0.166881	0.54998	0.474851	0.590314	0.715594	0.620713	0.67077	0.696588	0.526575	0.401036	0.338247	0.681209	0.567231
1989	0.381359	0.595126	0.467313	0.371614	0.51401	0.510891	0.477407	0.491479	0.468291	0.170804	0.562569	0.485783	0.60406	0.732327	0.635232	0.685895	0.712857	0.538695	0.410388	0.346008	0.696803	0.58037
1990	0.390109	0.60883	0.478142	0.380421	0.52612	0.522747	0.488453	0.502911	0.479303	0.17484	0.575544	0.497034	0.618167	0.749499	0.650151	0.701543	0.729566	0.551182	0.420002	0.354015	0.712844	0.593885
1991	0.399042	0.622782	0.489164	0.389397	0.538465	0.534826	0.499702	0.514569	0.490522	0.178948	0.588741	0.508495	0.632542	0.767007	0.665353	0.717428	0.746596	0.56391	0.42981	0.362173	0.729175	0.607649
1992	0.408002	0.636828	0.500273	0.398475	0.550943	0.547001	0.511031	0.526321	0.501868	0.183105	0.60203	0.520044	0.647074	0.784717	0.680724	0.733327	0.763804	0.576723	0.43971	0.370369	0.745644	0.621535
1993	0.417102	0.651064	0.51157	0.407712	0.563636	0.559386	0.522548	0.538254	0.513406	0.187332	0.61553	0.531765	0.661848	0.802721	0.696351	0.749496	0.781311	0.589731	0.449771	0.378697	0.762396	0.635655
1994	0.425964	0.665036	0.522673	0.416907	0.576272	0.571587	0.533854	0.550001	0.524858	0.191534	0.628794	0.543296	0.676512	0.820642	0.711895	0.76508	0.79869	0.602531	0.459729	0.386851	0.778893	0.649604
1995	0.43475	0.678924	0.533722	0.426121	0.588939	0.583744	0.545111	0.561709	0.536323	0.195742	0.641975	0.55477	0.691177	0.838588	0.727447	0.780489	0.81607	0.615264	0.469678	0.394949	0.795335	0.663514
1996	0.443598	0.692906	0.544851	0.435416	0.601711	0.595984	0.55643	0.573476	0.547873	0.19999	0.655239	0.566318	0.705959	0.856694	0.743138	0.796007	0.833586	0.62809	0.479706	0.403102	0.811897	0.677522
1997	0.452536	0.707018	0.556089	0.444812	0.614623	0.608342	0.567859	0.585346	0.559547	0.204278	0.668621	0.577964	0.72091	0.874996	0.759002	0.811686	0.85129	0.641033	0.489831	0.411327	0.828625	0.691663
1998	0.461575	0.721281	0.567445	0.454319	0.627684	0.620837	0.579411	0.597354	0.571355	0.208616	0.682158	0.58974	0.736022	0.893509	0.775045	0.827553	0.869197	0.654107	0.500066	0.419635	0.84552	0.705957
1999	0.470669	0.735629	0.578884	0.463922	0.640874	0.633415	0.591052	0.609447	0.583278	0.212994	0.695809	0.601596	0.751276	0.912192	0.79125	0.843509	0.887255	0.667287	0.510385	0.427999	0.862545	0.720361
2000	0.479676	0.749895	0.590273	0.473534	0.654081	0.645948	0.602621	0.621476	0.595191	0.217375	0.70938	0.613398	0.766526	0.930896	0.807464	0.85924	0.905319	0.680396	0.520678	0.436293	0.879512	0.73471
2001	0.488595	0.764038	0.601585	0.483143	0.667283	0.658413	0.614097	0.633437	0.607081	0.221751	0.722848	0.625132	0.781749	0.949605	0.823669	0.874713	0.923347	0.693409	0.530941	0.444518	0.896358	0.749002
2002	0.497569	0.778289	0.612985	0.49283	0.680603	0.670976	0.625653	0.645493	0.619073	0.226173	0.73643	0.63696	0.797093	0.968468	0.840018	0.89035	0.941529	0.706521	0.541278	0.452801	0.91335	0.76339
2003	0.50665	0.792703	0.624501	0.502623	0.694079	0.683667	0.637331	0.657672	0.631187	0.230637	0.750158	0.648919	0.812611	0.98753	0.856542	0.906238	0.959911	0.719762	0.551725	0.461179	0.930534	0.777938
2004	0.515885	0.807355	0.636193	0.51256	0.707746	0.696553	0.649197	0.670034	0.643469	0.235167	0.764107	0.66106	0.828357	1.00685	0.873303	0.922424	0.978565	0.733214	0.562328	0.469688	0.947994	0.792701
2005	0.525488	0.822494	0.648269	0.522742	0.721758	0.709831	0.661446	0.682782	0.656071	0.239818	0.778506	0.673594	0.844526	1.02666	0.890491	0.939309	0.997689	0.7471	0.573221	0.478504	0.96598	0.807893
2006	0.535561	0.838286	0.660839	0.533239	0.736215	0.723632	0.674203	0.696015	0.669096	0.244622	0.793504	0.686648	0.861233	1.04709	0.908226	0.957141	1.01744	0.761553	0.58452	0.487708	0.984657	0.823655
2007	0.545969	0.854554	0.673769	0.54401	0.751029	0.737831	0.687332	0.709641	0.682457	0.249556	0.808949	0.700087	0.878396	1.06805	0.926415	0.975571	1.03772	0.776444	0.596126	0.497192	1.00385	0.83985
2008	0.556565	0.871143	0.686953	0.554983	0.766133	0.752297	0.700703	0.723526	0.69608	0.254581	0.824681	0.713788	0.895879	1.08938	0.944934	0.994299	1.05836	0.791619	0.607951	0.50686	1.02341	0.856357
2009	0.567343	0.88798	0.700338	0.566149	0.781483	0.766989	0.714283	0.737623	0.709925	0.259695	0.840664	0.727708	0.913643	1.11107	0.963751	1.01328	1.07934	0.807045	0.619979	0.516678	1.04327	0.873128
2010	0.578265	0.905049	0.713906	0.577487	0.79708	0.781902	0.728062	0.751928	0.72399	0.26489	0.856887	0.741843	0.931701	1.1331	0.982871	1.03247	1.10065	0.822689	0.632191	0.526629	1.06342	0.89015
2011	0.589327	0.922352	0.727656	0.588997	0.812899	0.797017	0.742024	0.766431	0.738253	0.270167	0.873322	0.756177	0.950017	1.15545	1.00227	1.05192	1.12226	0.838542	0.644577	0.536711	1.08385	0.907419
2012	0.600511	0.93986	0.74158	0.600663	0.828931	0.812324	0.756157	0.781125	0.752709	0.275516	0.889944	0.77067	0.968582	1.17812	1.02195	1.07158	1.14416	0.854593	0.65713	0.546916	1.10454	0.924925
2013	0.611703	0.957418	0.755567	0.612436	0.845094	0.827718	0.770367	0.795906	0.767278	0.280907	0.906619	0.785238	0.98729	1.20099	1.04179	1.09121	1.16624	0.870723	0.669774	0.557148	1.12535	0.94255
2014	0.622901	0.975014	0.76961	0.624292	0.861387	0.843159	0.784615	0.810746	0.781941	0.286334	0.923335	0.799858	1.00611	1.22401	1.06177	1.11079	1.18846	0.886887	0.682496	0.567411	1.14625	0.960251
2015	0.634068	0.992624	0.783677	0.636223	0.877768	0.858633	0.798883	0.825616	0.796678	0.291799	0.940058	0.814499	1.02502	1.24715	1.08188	1.13032	1.21079	0.903083	0.695257	0.577665	1.16721	0.978029
2016	0.645212	1.01025	0.797753	0.648221	0.894242	0.874139	0.813169	0.840506	0.811472	0.297287	0.956798	0.829155	1.04401	1.27041	1.10211	1.14978	1.23321	0.919296	0.708063	0.587924	1.18822	0.995845
2017	0.656334	1.02787	0.811849	0.660279	0.910791	0.889667	0.827468	0.855415	0.826317	0.302797	0.973525	0.843822	1.06307	1.29379	1.12243	1.16917	1.25571	0.935528	0.720903	0.598171	1.20926	1.0137
2018	0.667445	1.0455	0.825959	0.672392	0.927415	0.905213	0.841768	0.870348	0.841228	0.308327	0.990269	0.858496	1.08219	1.31725	1.14282	1.18851	1.27828	0.951764	0.73378	0.60842	1.2303	1.03159
2019	0.678536	1.06312	0.840062	0.684561	0.94411	0.920763	0.85607	0.88529	0.856191	0.313876	1.00702	0.873186	1.10137	1.34079	1.16329	1.20782	1.30091	0.968011	0.746685	0.618668	1.25137	1.04951
2020	0.689609	1.08075	0.85419	0.696777	0.960879	0.936328	0.870378	0.90025	0.8712	0.319451	1.02378	0.887879	1.12061	1.36444	1.18383	1.22708	1.32361	0.984262	0.759619	0.62891	1.27246	1.06745
2021	0.700667	1.09839	0.868324	0.709043	0.97771	0.951913	0.884683	0.915226	0.886259	0.325037	1.04055	0.902579	1.13991	1.38817	1.20445	1.24629	1.34636	1.00052	0.772585	0.639148	1.29359	1.08542
2022	0.711721	1.11604	0.882466	0.721363	0.994602	0.967516	0.899004	0.930216	0.90137	0.330649	1.05733	0.917288	1.15926	1.412	1.22516	1.26547	1.36919	1.01679	0.785573	0.649397	1.31475	1.10341
2023	0.722472	1.13332	0.896338	0.733577	1.01135	0.982854	0.913049	0.944952	0.916325	0.336205	1.07375	0.931728	1.17839	1.43563	1.24569	1.28399	1.39177	1.03275	0.798394	0.659418	1.33556	1.12111
2024	0.732898	1.15016	0.909899	0.745657	1.02791	0.997886	0.926753	0.959371	0.931069	0.341688	1.08978	0.945847	1.19725	1.45899	1.26597	1.30183	1.41405	1.04834	0.810991	0.669172	1.35595	1.13848
2025	0.74297	1.16654	0.923111	0.75757	1.04423	1.01257	0.940088	0.973449	0.945564	0.347083	1.10538	0.959603	1.21578	1.48201	1.28595	1.31897	1.43595	1.06354	0.823341	0.678641	1.37586	1.15546
2026	0.752688	1.18242	0.935953	0.769299	1.0603	1.02689	0.953045	0.987176	0.959799	0.352385	1.12054	0.972996	1.23399	1.50468	1.30563	1.33542	1.45745	1.07832	0.835416	0.687818	1.39528	1.17205
2027	0.762044	1.19783	0.948419	0.78084	1.07608	1.04084	0.965614	1.00054	0.973762	0.357585	1.13523	0.986003	1.25182	1.52695	1.32497	1.35121	1.47853	1.09267	0.847216	0.696694	1.41417	1.18823
2028	0.771037	1.21274	0.960514	0.792179	1.09157	1.05442	0.977792	1.01353	0.987441	0.362692	1.14948	0.998631	1.26931	1.54881	1.34396	1.36633	1.49918	1.10659	0.85873	0.705262	1.43255	1.20399
2029	0.779659	1.22715	0.972227	0.803289	1.10677	1.06761	0.989574	1.02613	1.00083	0.367671	1.16324	1.01087	1.2864	1.57023	1.36256	1.38079	1.51937	1.12006	0.869956	0.713519	1.45042	1.21934
2030	0.78793	1.24106	0.983566	0.814176	1.12169	1.08041	1.00099	1.03836	1.01392	0.372555	1.17657	1.02273	1.30311	1.59124	1.38078	1.39461	1.53913	1.13309	0.880902	0.72148	1.46779	1.23428
2031	0.795887	1.25451	0.994553	0.824844	1.13629	1.09283	1.01203	1.05021	1.02672	0.377323	1.18944	1.03422	1.31944	1.61183	1.39862	1.40783	1.55844	1.1457	0.891563	0.729153	1.48465	1.2488
2032	0.803491	1.26748	1.00516	0.835298	1.15058	1.10485	1.02268	1.06168	1.03922	0.381979	1.20186	1.04533	1.3354	1.63196	1.41609	1.42042	1.57728	1.15788	0.901927	0.736542	1.50099	1.26286
2033	0.81069	1.27987	1.01532	0.845481	1.1645	1.11643	1.03288	1.07271	1.05136	0.386505	1.21374	1.05599	1.35091	1.65158	1.43309	1.4323	1.59559	1.16954	0.911953	0.743563	1.51672	1.27642
2034	0.817487	1.29167	1.02503	0.855388	1.17804	1.12754	1.04262	1.08329	1.06313	0.390901	1.22509	1.06617	1.36593	1.67065	1.44965	1.44344	1.61333	1.1807	0.921626	0.750254	1.53184	1.28944
2035	0.823873	1.30291	1.0343	0.865012	1.1912	1.13819	1.05191	1.09342	1.07452	0.395147	1.23588	1.07592	1.38049	1.68917	1.46572	1.45388	1.6305	1.19135	0.930943	0.756583	1.54635	1.30197
2036	0.829854	1.31355	1.04311	0.874345	1.20396	1.14836	1.06073	1.10309	1.08554	0.399241	1.24613	1.08519	1.39456	1.70715	1.48131	1.46359	1.64709	1.20147	0.939904	0.762562	1.56022	1.31396
2037	0.83544	1.32358	1.05148	0.883388	1.21633	1.15807	1.06907	1.11229	1.09617	0.40321	1.25583	1.09399	1.40814	1.72456	1.49639	1.4726	1.66309	1.2111	0.948501	0.768189	1.57347	1.32542
2038	0.840637	1.33306	1.0594	0.892134	1.22828	1.16729	1.07696	1.12104	1.10642	0.407018	1.265	1.10234	1.42123	1.7414	1.51098	1.48093	1.67852	1.22022	0.956738	0.773465	1.58608	1.33635
2039	0.845427	1.34194	1.06687	0.900581	1.23983	1.17603	1.0844	1.12931	1.11626	0.410677	1.27362	1.11023	1.43381	1.75765	1.52506	1.48857	1.69335	1.2288	0.964592	0.778385	1.59806	1.34676
2040	0.849818	1.35026	1.07389	0.908729	1.25097	1.18429	1.09137	1.13709	1.12571	0.414182	1.28169	1.11764	1.44587	1.77331	1.53861	1.49551	1.7076	1.23686	0.972077	0.782955	1.6094	1.35664
2041	0.853827	1.35801	1.08047	0.91657	1.26169	1.19207	1.0979	1.14443	1.13476	0.417536	1.28922	1.12458	1.45743	1.78838	1.55163	1.50177	1.72125	1.24442	0.979202	0.787194	1.62011	1.36599
2042	0.857453	1.36519	1.08661	0.924104	1.27199	1.19939	1.10399	1.1513	1.14341	0.420753	1.2962	1.13106	1.46848	1.80285	1.56412	1.50737	1.7343	1.25147	0.985956	0.791088	1.63019	1.3748
2043	0.860825	1.37196	1.09243	0.931391	1.28196	1.20636	1.10974	1.15784	1.15174	0.423846	1.3028	1.1372	1.47914	1.81684	1.57619	1.51256	1.74686	1.25813	0.992416	0.794739	1.63978	1.38322
2044	0.863976	1.37837	1.09796	0.938461	1.29164	1.21301	1.1152	1.16406	1.15978	0.426806	1.30903	1.14301	1.48943	1.83039	1.58788	1.51738	1.75899	1.26445	0.998621	0.79817	1.64895	1.39127
2045	0.866918	1.38443	1.1032	0.945311	1.30103	1.21938	1.12038	1.17	1.16754	0.429681	1.31497	1.14855	1.49938	1.84353	1.5992	1.52188	1.77071	1.27045	1.00458	0.801402	1.65771	1.39898
2046	0.869644	1.39015	1.10816	0.95194	1.31011	1.22544	1.12529	1.17566	1.17503	0.432445	1.32055	1.1538	1.50898	1.85624	1.61013	1.52601	1.782	1.27612	1.0103	0.804425	1.66606	1.40635
2047	0.872171	1.39553	1.11286	0.958364	1.31894	1.23123	1.12994	1.18105	1.18228	0.435101	1.32583	1.15878	1.51826	1.86856	1.62071	1.52983	1.79291	1.28151	1.01578	0.807261	1.67402	1.41339
2048	0.874513	1.40062	1.11731	0.964594	1.32749	1.23674	1.13432	1.18617	1.18925	0.437666	1.33081	1.16349	1.5272	1.88049	1.63096	1.5333	1.80344	1.28658	1.02102	0.809908	1.68161	1.42011
2049	0.876649	1.40538	1.12151	0.97063	1.33576	1.24197	1.13845	1.19104	1.19597	0.440119	1.33552	1.16794	1.53584	1.89201	1.64088	1.53643	1.81358	1.29137	1.02605	0.812373	1.68882	1.42653
2050	0.878581	1.40982	1.12544	0.976441	1.34375	1.24691	1.1423	1.19563	1.20243	0.442484	1.33991	1.17213	1.54415	1.90315	1.65045	1.53925	1.82334	1.29586	1.03085	0.814648	1.69566	1.43261
2051	0.880344	1.41397	1.12914	0.982068	1.35148	1.25158	1.14591	1.19999	1.20864	0.444755	1.34402	1.17604	1.55215	1.9139	1.6597	1.54176	1.83274	1.30008	1.03543	0.816754	1.70214	1.43839
2052	0.881914	1.41779	1.13259	0.987491	1.35892	1.25598	1.14926	1.20409	1.21461	0.446932	1.34784	1.17971	1.55984	1.92427	1.66861	1.54393	1.84176	1.30402	1.03978	0.818683	1.70827	1.44385
2053	0.883332	1.42134	1.13583	0.992733	1.36615	1.26014	1.15241	1.20795	1.22034	0.449012	1.3514	1.18316	1.56723	1.93429	1.6772	1.54581	1.85044	1.30769	1.04392	0.82046	1.71408	1.44903
2054	0.88458	1.42464	1.13885	0.997796	1.37311	1.26405	1.15534	1.2116	1.22585	0.451012	1.35471	1.18638	1.57435	1.94397	1.6855	1.54745	1.85879	1.31114	1.04786	0.822076	1.71957	1.45391
2055	0.885681	1.4277	1.14166	1.00269	1.37985	1.26775	1.15808	1.21504	1.23114	0.452924	1.35778	1.1894	1.58119	1.95333	1.69351	1.54884	1.86683	1.31437	1.05162	0.82355	1.72477	1.45856
2056	0.886637	1.4305	1.14429	1.00742	1.38636	1.27124	1.16059	1.21827	1.23623	0.454765	1.36063	1.1922	1.58775	1.96236	1.70122	1.54997	1.87454	1.31736	1.0552	0.824885	1.72966	1.46294
2057	0.887419	1.43304	1.14669	1.01198	1.39264	1.27447	1.1629	1.22128	1.2411	0.456509	1.36323	1.19479	1.59404	1.97105	1.70865	1.55082	1.88192	1.3201	1.05858	0.826066	1.73426	1.46707
2058	0.888059	1.43534	1.14892	1.01636	1.39869	1.2775	1.16499	1.22407	1.24576	0.458175	1.3656	1.19718	1.60005	1.97943	1.71578	1.55141	1.88897	1.32262	1.06177	0.827111	1.73853	1.47092
2059	0.888552	1.43741	1.15094	1.0206	1.40452	1.2803	1.16689	1.22666	1.25022	0.459765	1.36775	1.19936	1.6058	1.9875	1.72263	1.55176	1.89571	1.32492	1.06479	0.828017	1.74252	1.47452
2060	0.888898	1.43922	1.15277	1.02465	1.41012	1.28289	1.16859	1.22905	1.25446	0.461281	1.36967	1.20135	1.61127	1.99524	1.72921	1.55182	1.90216	1.32701	1.06762	0.828782	1.74621	1.47788
2061	0.889096	1.44078	1.1544	1.02855	1.4155	1.28525	1.17008	1.23122	1.25848	0.462702	1.37134	1.20311	1.61646	2.00266	1.7355	1.55161	1.9083	1.32887	1.07026	0.829404	1.7496	1.48097
2062	0.889151	1.44209	1.15584	1.03227	1.42064	1.28739	1.17138	1.23318	1.2623	0.464055	1.37279	1.20467	1.62139	2.00978	1.74148	1.55117	1.91412	1.3305	1.07273	0.829896	1.75271	1.48383
2063	0.889061	1.44315	1.15709	1.03583	1.42556	1.28931	1.17248	1.23495	1.26591	0.465319	1.37399	1.20602	1.62606	2.01659	1.7472	1.55052	1.91965	1.33191	1.07502	0.830242	1.75552	1.48644
2064	0.888813	1.44396	1.15813	1.03921	1.43026	1.29102	1.17337	1.23649	1.2693	0.466504	1.37495	1.20716	1.63045	2.02308	1.75264	1.5496	1.92485	1.33308	1.07712	0.830445	1.75803	1.48878
2065	0.888415	1.44453	1.15898	1.04244	1.43474	1.2925	1.17406	1.23784	1.27249	0.467621	1.37568	1.20809	1.63459	2.02926	1.7578	1.54844	1.92973	1.33401	1.07904	0.830506	1.76024	1.49089
2066	0.887856	1.44485	1.15964	1.04549	1.43897	1.29376	1.17455	1.23896	1.27547	0.468636	1.37616	1.20882	1.63846	2.03512	1.76266	1.54697	1.93429	1.33471	1.08077	0.830427	1.76214	1.49274
2067	0.887129	1.44493	1.16009	1.04836	1.44299	1.29478	1.17483	1.23988	1.27824	0.469593	1.37642	1.20932	1.64206	2.04063	1.76724	1.54525	1.93853	1.33518	1.08233	0.830195	1.76373	1.49434
2068	0.886265	1.44474	1.16035	1.05108	1.44678	1.29557	1.1749	1.24059	1.28081	0.470456	1.37642	1.20962	1.6454	2.04584	1.77154	1.54324	1.94245	1.33544	1.08368	0.829815	1.76502	1.49568
2069	0.88525	1.44431	1.16042	1.05363	1.45033	1.29615	1.17477	1.2411	1.28317	0.471241	1.3762	1.20971	1.64847	2.0507	1.77554	1.54096	1.94605	1.33547	1.08487	0.829298	1.76604	1.49677
2070	0.884083	1.44363	1.1603	1.05601	1.45365	1.2965	1.17444	1.24139	1.28533	0.471934	1.37575	1.20959	1.65126	2.05525	1.77926	1.53845	1.94935	1.33528	1.08587	0.828637	1.76675	1.49762
2071	0.882767	1.44272	1.15996	1.05822	1.45673	1.29663	1.17392	1.24148	1.28726	0.472544	1.37506	1.20927	1.65376	2.05947	1.78271	1.53567	1.95233	1.33484	1.08669	0.827838	1.76715	1.49822
2072	0.881303	1.44154	1.15942	1.06026	1.45959	1.29653	1.17319	1.24135	1.28899	0.473082	1.37414	1.20872	1.65601	2.06337	1.78585	1.5326	1.955	1.33418	1.08732	0.826892	1.76725	1.49856
2073	0.879769	1.44024	1.15877	1.06215	1.46229	1.29628	1.17234	1.24109	1.29057	0.473559	1.37308	1.20806	1.65806	2.06704	1.7888	1.52947	1.95744	1.33339	1.08783	0.825872	1.76717	1.49874
2074	0.878164	1.43878	1.15801	1.06395	1.46481	1.2959	1.17139	1.24072	1.292	0.473987	1.3719	1.2073	1.65992	2.07047	1.79155	1.52623	1.95968	1.33248	1.08824	0.824781	1.7669	1.49878
2075	0.876503	1.43723	1.15715	1.06564	1.4672	1.29542	1.17034	1.24024	1.29332	0.474363	1.37062	1.20644	1.66162	2.07369	1.79413	1.5229	1.96174	1.33145	1.08854	0.823624	1.7665	1.49868
2076	0.874811	1.43559	1.1562	1.06723	1.46944	1.29483	1.16922	1.23967	1.29451	0.474674	1.36924	1.2055	1.66316	2.07674	1.79654	1.51953	1.96362	1.33035	1.08873	0.822425	1.76595	1.49845
2077	0.873057	1.43383	1.15516	1.06872	1.47154	1.29414	1.168	1.239	1.29559	0.474948	1.36775	1.20447	1.66455	2.07958	1.79878	1.51608	1.96533	1.32914	1.08883	0.821176	1.76527	1.4981
2078	0.871289	1.43203	1.15406	1.07013	1.47353	1.29336	1.16673	1.23826	1.29658	0.475176	1.36619	1.20337	1.66582	2.08224	1.80088	1.51258	1.96689	1.32786	1.08885	0.819885	1.76447	1.49765
2079	0.869465	1.43011	1.15289	1.07143	1.47539	1.29249	1.16537	1.23743	1.29746	0.47537	1.36452	1.20218	1.66694	2.08473	1.80284	1.50899	1.96829	1.32647	1.08879	0.818544	1.76353	1.4971
2080	0.867608	1.42812	1.15163	1.07267	1.47712	1.29155	1.16396	1.23652	1.29824	0.475518	1.36276	1.20092	1.66792	2.08706	1.80466	1.50537	1.96954	1.32503	1.08865	0.817164	1.76248	1.49644
2081	0.865706	1.42604	1.1503	1.0738	1.47872	1.2905	1.16246	1.23551	1.29891	0.475615	1.36093	1.19958	1.66877	2.0892	1.80634	1.50167	1.97064	1.32348	1.08842	0.815732	1.7613	1.49565
2082	0.863767	1.42388	1.1489	1.07486	1.48021	1.28938	1.1609	1.23443	1.29947	0.475686	1.35902	1.19816	1.66948	2.0912	1.80788	1.4979	1.9716	1.32188	1.08811	0.814258	1.76	1.49477
2083	0.861808	1.42165	1.14744	1.07583	1.48158	1.28818	1.15926	1.23328	1.29994	0.475714	1.35705	1.19669	1.67008	2.09305	1.80927	1.4941	1.97241	1.32018	1.08774	0.812748	1.75858	1.49379
2084	0.859814	1.41934	1.14591	1.07673	1.48285	1.28691	1.15755	1.23205	1.30034	0.475709	1.35501	1.19515	1.67056	2.09475	1.81053	1.49023	1.97308	1.31843	1.0873	0.811204	1.75705	1.49273
2085	0.857814	1.417	1.14436	1.07755	1.48401	1.28557	1.1558	1.23078	1.30065	0.475675	1.35292	1.19357	1.67096	2.09632	1.81168	1.48635	1.97364	1.31664	1.08679	0.809652	1.75542	1.4916
2086	0.85578	1.41459	1.14273	1.07831	1.48508	1.28416	1.154	1.22944	1.30087	0.475611	1.35077	1.19194	1.67123	2.09776	1.81272	1.4824	1.97407	1.31477	1.08621	0.808065	1.7537	1.49038
2087	0.853723	1.4121	1.14104	1.07899	1.48605	1.28269	1.15215	1.22803	1.30103	0.475508	1.34854	1.19024	1.6714	2.09907	1.81364	1.47848	1.97439	1.31286	1.08559	0.806452	1.75189	1.48908
2088	0.851646	1.40958	1.13931	1.07959	1.48693	1.28116	1.15025	1.22658	1.30112	0.475363	1.34625	1.1885	1.67148	2.10024	1.81445	1.4745	1.9746	1.31089	1.08491	0.804806	1.74999	1.4877
2089	0.849542	1.407	1.13752	1.08015	1.48773	1.27956	1.14829	1.22506	1.30111	0.475205	1.34391	1.1867	1.67146	2.10128	1.81514	1.47047	1.97469	1.30887	1.08416	0.803126	1.748	1.48624
2090	0.847409	1.40436	1.13568	1.08063	1.48843	1.27789	1.14631	1.22349	1.30105	0.475013	1.34152	1.18486	1.67134	2.1022	1.81574	1.46641	1.97467	1.30679	1.08335	0.801428	1.74593	1.4847
2091	0.845261	1.40167	1.13379	1.08104	1.48905	1.27616	1.14426	1.22186	1.30089	0.474795	1.33908	1.18295	1.67114	2.10298	1.81622	1.46231	1.97455	1.30465	1.0825	0.799705	1.74376	1.4831
2092	0.843091	1.39892	1.13186	1.08139	1.48958	1.27439	1.14216	1.22017	1.30067	0.474534	1.33659	1.181	1.67083	2.10364	1.81659	1.45818	1.97433	1.30245	1.08159	0.797955	1.7415	1.48143
2093	0.840931	1.39615	1.12991	1.08172	1.49005	1.27259	1.14005	1.21846	1.3004	0.474262	1.33408	1.17903	1.67045	2.10421	1.81688	1.45407	1.97401	1.30023	1.08064	0.796199	1.7392	1.4797
2094	0.838763	1.39335	1.12794	1.08199	1.49044	1.27075	1.13792	1.21672	1.30007	0.473965	1.33153	1.17702	1.67001	2.10468	1.81709	1.44996	1.97361	1.29797	1.07966	0.794428	1.73687	1.47792
2095	0.836593	1.39053	1.12595	1.0822	1.49077	1.26887	1.13577	1.21494	1.2997	0.473652	1.32897	1.17501	1.66949	2.10506	1.81723	1.44586	1.97314	1.2957	1.07864	0.792655	1.7345	1.4761
2096	0.834425	1.3877	1.12394	1.08237	1.49104	1.26697	1.13361	1.21314	1.29928	0.473312	1.32638	1.17297	1.66892	2.10536	1.81729	1.44178	1.97259	1.2934	1.0776	0.790878	1.73207	1.47425
2097	0.832273	1.38487	1.12192	1.08251	1.49125	1.26507	1.13144	1.21131	1.2988	0.472949	1.32378	1.17093	1.66831	2.10558	1.8173	1.43773	1.97199	1.2911	1.07654	0.789101	1.72962	1.47238
2098	0.830123	1.38202	1.11987	1.08261	1.49141	1.26313	1.12926	1.20947	1.29829	0.472582	1.32117	1.16886	1.66763	2.10574	1.81725	1.43367	1.97132	1.28878	1.07544	0.787311	1.72713	1.47047
2099	0.827991	1.37917	1.11783	1.08268	1.49152	1.26117	1.12708	1.20762	1.29775	0.47218	1.31855	1.16679	1.66691	2.10581	1.81713	1.42965	1.97058	1.28646	1.07433	0.785538	1.72462	1.46852
2100	0.825843	1.37631	1.11577	1.0827	1.49158	1.25919	1.12489	1.20574	1.29716	0.471783	1.31591	1.1647	1.66613	2.1058	1.81696	1.42565	1.96979	1.28413	1.0732	0.783747	1.72207	1.46655
2101	0.823706	1.37345	1.11369	1.08269	1.49159	1.2572	1.12269	1.20385	1.29654	0.471361	1.31324	1.16259	1.66531	2.10573	1.81672	1.42162	1.96894	1.28178	1.07205	0.78196	1.71947	1.46455
2102	0.821591	1.37058	1.11162	1.08265	1.49156	1.2552	1.12049	1.20195	1.29589	0.470919	1.31058	1.16047	1.66445	2.10559	1.81644	1.41764	1.96803	1.27943	1.07088	0.780184	1.71686	1.46254
2103	0.819454	1.36766	1.10951	1.08257	1.49148	1.25316	1.11827	1.2	1.29519	0.470472	1.30789	1.15834	1.66353	2.10536	1.81609	1.41363	1.96704	1.27704	1.06968	0.778383	1.71417	1.46051
2104	0.817313	1.36473	1.10738	1.08244	1.49134	1.25109	1.11602	1.19804	1.29444	0.46999	1.30518	1.15618	1.66255	2.10507	1.81568	1.40963	1.966	1.27462	1.06845	0.77657	1.71145	1.45843
2105	0.815162	1.36177	1.10524	1.08229	1.49115	1.24898	1.11377	1.19605	1.29366	0.469502	1.30246	1.154	1.66153	2.10469	1.81521	1.40562	1.96489	1.27218	1.0672	0.774754	1.70868	1.4563
2106	0.812994	1.3588	1.10306	1.08209	1.49091	1.24685	1.11148	1.19404	1.29283	0.468994	1.2997	1.15181	1.66046	2.10422	1.81468	1.40161	1.96372	1.26972	1.06592	0.772935	1.70586	1.45414
2107	0.810828	1.35581	1.10087	1.08185	1.49061	1.24469	1.10918	1.19201	1.29196	0.468473	1.29693	1.14959	1.65934	2.10372	1.81409	1.39758	1.96249	1.26725	1.06461	0.771098	1.70301	1.45196
2108	0.808659	1.35281	1.09867	1.08158	1.49026	1.24251	1.10688	1.18995	1.29105	0.467917	1.29415	1.14736	1.65816	2.10313	1.81344	1.39356	1.96121	1.26475	1.06329	0.769252	1.70014	1.44976
2109	0.806472	1.34976	1.09644	1.08127	1.48988	1.24029	1.10454	1.18786	1.2901	0.46736	1.29135	1.1451	1.65695	2.10247	1.81275	1.38951	1.95987	1.26224	1.06193	0.767407	1.69721	1.44753
2110	0.804276	1.34668	1.09419	1.08093	1.48941	1.23804	1.10217	1.18573	1.2891	0.466781	1.2885	1.14281	1.65566	2.10175	1.81197	1.38542	1.95847	1.25966	1.06053	0.765547	1.69422	1.44525
2111	0.802068	1.34358	1.09192	1.08054	1.4889	1.23575	1.09979	1.18358	1.28806	0.466189	1.2856	1.14051	1.6543	2.10095	1.81114	1.38131	1.95698	1.25707	1.05911	0.763677	1.69119	1.4429
2112	0.79984	1.34045	1.08961	1.08011	1.48834	1.23343	1.09737	1.18141	1.28698	0.465572	1.28269	1.13817	1.6529	2.10007	1.81025	1.37717	1.95543	1.25445	1.05765	0.761797	1.68811	1.44053
2113	0.797613	1.3373	1.0873	1.07966	1.48772	1.23107	1.09493	1.1792	1.28586	0.464936	1.27976	1.1358	1.65146	2.09916	1.80931	1.37302	1.95381	1.25182	1.05616	0.7599	1.68501	1.43813
2114	0.795364	1.33412	1.08495	1.07916	1.48705	1.22868	1.09248	1.17697	1.28471	0.464281	1.27679	1.13341	1.64996	2.09815	1.80831	1.36889	1.95213	1.24915	1.05464	0.757992	1.68186	1.43568
2115	0.793122	1.33093	1.08259	1.07864	1.48634	1.22628	1.09001	1.17472	1.28353	0.463622	1.2738	1.13102	1.64841	2.09709	1.80725	1.36476	1.95039	1.24647	1.0531	0.756069	1.67868	1.43322
2116	0.790868	1.32773	1.08021	1.07806	1.48558	1.22384	1.08751	1.17243	1.2823	0.462936	1.27078	1.12859	1.64679	2.09595	1.80613	1.36061	1.94859	1.24375	1.05153	0.754126	1.67546	1.43071
2117	0.788613	1.3245	1.07781	1.07746	1.48476	1.22138	1.085	1.17012	1.28103	0.462242	1.26774	1.12614	1.64515	2.09475	1.80496	1.35642	1.94674	1.24101	1.04994	0.752178	1.67221	1.42818
2118	0.786345	1.32123	1.07538	1.07681	1.4839	1.21887	1.08247	1.16779	1.27973	0.461516	1.26468	1.12367	1.64344	2.09347	1.8037	1.35222	1.94482	1.23823	1.04831	0.750208	1.66887	1.42561
2119	0.784057	1.31794	1.07293	1.07615	1.48298	1.21635	1.07991	1.16542	1.27837	0.460788	1.26158	1.12118	1.64167	2.09212	1.80239	1.34801	1.94286	1.23544	1.04666	0.748224	1.66551	1.423
2120	0.781767	1.31462	1.07046	1.07545	1.48201	1.2138	1.07734	1.16303	1.27697	0.460039	1.25847	1.11867	1.63985	2.0907	1.80102	1.34378	1.94085	1.23262	1.04498	0.746227	1.66212	1.42036
2121	0.779466	1.31129	1.06797	1.0747	1.48098	1.21122	1.07473	1.1606	1.27553	0.459268	1.25534	1.11613	1.63799	2.08921	1.79959	1.33955	1.93876	1.22977	1.04327	0.744219	1.65868	1.41768
2122	0.77714	1.30792	1.06545	1.07392	1.47991	1.20862	1.0721	1.15814	1.27405	0.458491	1.25217	1.11357	1.63608	2.08763	1.79811	1.33529	1.93662	1.22689	1.04153	0.742192	1.6552	1.41496
2123	0.774799	1.30454	1.0629	1.0731	1.47878	1.20598	1.06944	1.15565	1.27253	0.457688	1.24896	1.11099	1.6341	2.08598	1.79656	1.331	1.93442	1.22399	1.03976	0.740147	1.65167	1.41219
2124	0.772442	1.30114	1.06033	1.07225	1.4776	1.2033	1.06677	1.15315	1.27097	0.456881	1.24572	1.10839	1.63208	2.08426	1.79494	1.32672	1.93217	1.22106	1.03796	0.73809	1.64813	1.40938
2125	0.770076	1.29769	1.05773	1.07134	1.47637	1.2006	1.06406	1.15061	1.26938	0.456046	1.24247	1.10576	1.63	2.08248	1.79327	1.32239	1.92984	1.21811	1.03612	0.736017	1.64455	1.40654
2126	0.76769	1.29421	1.0551	1.0704	1.47509	1.19786	1.06132	1.14804	1.26773	0.455202	1.23917	1.1031	1.62786	2.08064	1.79154	1.31805	1.92747	1.21513	1.03425	0.733926	1.6409	1.40366
2127	0.765292	1.29071	1.05246	1.06943	1.47376	1.1951	1.05857	1.14544	1.26605	0.454343	1.23585	1.10041	1.62568	2.07873	1.78975	1.31368	1.92503	1.21213	1.03236	0.731812	1.63723	1.40075
2128	0.76289	1.2872	1.04981	1.06844	1.47238	1.19233	1.0558	1.14284	1.26435	0.453461	1.23252	1.09773	1.62344	2.07677	1.78792	1.30933	1.92256	1.20913	1.03043	0.729706	1.63355	1.39782
2129	0.760503	1.28368	1.04716	1.06743	1.47099	1.18953	1.05304	1.14024	1.26262	0.452572	1.2292	1.09504	1.62119	2.07478	1.78608	1.30503	1.92006	1.20612	1.02851	0.727611	1.62984	1.39488
2130	0.75813	1.2802	1.04453	1.06641	1.46958	1.18675	1.0503	1.13764	1.2609	0.451685	1.2259	1.09236	1.61893	2.07277	1.78419	1.30077	1.91756	1.20314	1.02658	0.725528	1.62617	1.39195
2131	0.755766	1.27671	1.0419	1.06536	1.46816	1.18396	1.04756	1.13504	1.25915	0.450777	1.22261	1.08968	1.61665	2.07074	1.78228	1.29655	1.91504	1.20016	1.02464	0.723451	1.62249	1.38903
2132	0.753408	1.27323	1.03926	1.06429	1.46669	1.18117	1.04483	1.13244	1.25738	0.449875	1.2193	1.087	1.61435	2.06867	1.78034	1.29234	1.91249	1.19717	1.0227	0.721374	1.61878	1.38608
2133	0.751062	1.26975	1.03663	1.06321	1.46521	1.17838	1.0421	1.12983	1.25559	0.448964	1.21601	1.08431	1.61205	2.06656	1.77836	1.28815	1.90992	1.19419	1.02074	0.7193	1.61508	1.38313
2134	0.748733	1.26629	1.03401	1.06211	1.46371	1.1756	1.03937	1.12723	1.25379	0.448051	1.21274	1.08163	1.60971	2.06442	1.77636	1.28401	1.90733	1.19121	1.01879	0.717234	1.61139	1.3802
2135	0.746415	1.26282	1.03138	1.061	1.46217	1.17279	1.03663	1.12463	1.25197	0.447112	1.20945	1.07894	1.60738	2.06226	1.77434	1.27987	1.90473	1.18824	1.01683	0.715165	1.60768	1.37723
2136	0.744117	1.25939	1.02876	1.05988	1.46064	1.17001	1.03391	1.12201	1.25015	0.446187	1.20619	1.07626	1.60504	2.06007	1.7723	1.27578	1.90212	1.18527	1.01487	0.713121	1.60396	1.37427
2137	0.741839	1.25596	1.02613	1.05873	1.45908	1.16723	1.0312	1.11941	1.24833	0.445242	1.20295	1.0736	1.60268	2.05787	1.77024	1.27171	1.8995	1.1823	1.01292	0.711083	1.60025	1.37132
2138	0.739576	1.25255	1.02353	1.05759	1.45751	1.16447	1.0285	1.11682	1.24648	0.444306	1.19973	1.07094	1.60032	2.05563	1.76816	1.26765	1.89686	1.17934	1.01098	0.709061	1.59655	1.36839
2139	0.737304	1.24916	1.02091	1.05643	1.45594	1.1617	1.02581	1.11423	1.24463	0.44336	1.19651	1.06829	1.59793	2.05337	1.76607	1.26362	1.89422	1.17638	1.00903	0.707043	1.59286	1.36544
2140	0.735051	1.24576	1.01831	1.05525	1.45433	1.15894	1.0231	1.11164	1.24277	0.442402	1.19329	1.06565	1.59552	2.05107	1.76394	1.25961	1.89156	1.17342	1.00707	0.705035	1.58915	1.3625
2141	0.732808	1.24238	1.01572	1.05409	1.4527	1.15619	1.02041	1.10905	1.24091	0.44144	1.1901	1.06301	1.59312	2.04878	1.76181	1.25566	1.88889	1.17047	1.00512	0.703035	1.58545	1.35956
2142	0.730578	1.23899	1.01314	1.0529	1.45107	1.15343	1.01772	1.10646	1.23903	0.440488	1.18691	1.06038	1.59069	2.04648	1.75965	1.25168	1.88619	1.16753	1.00318	0.70105	1.58174	1.35662
2143	0.728376	1.23565	1.01058	1.05171	1.44942	1.15071	1.01505	1.10389	1.23716	0.439519	1.18375	1.05777	1.58828	2.04415	1.75751	1.24773	1.88349	1.16461	1.00124	0.699079	1.57805	1.35368
2144	0.726189	1.23233	1.00803	1.05052	1.44776	1.14798	1.0124	1.10132	1.23527	0.438559	1.1806	1.05516	1.58585	2.0418	1.75533	1.24384	1.88079	1.1617	0.999303	0.697116	1.57435	1.35076
2145	0.724007	1.22901	1.00547	1.0493	1.44609	1.14525	1.00974	1.09876	1.23339	0.437596	1.17744	1.05257	1.58341	2.03943	1.75314	1.23993	1.87807	1.15879	0.997351	0.69515	1.57066	1.34783
2146	0.721846	1.22571	1.00292	1.04807	1.4444	1.14254	1.00709	1.09621	1.23149	0.436624	1.1743	1.04997	1.58096	2.03706	1.75094	1.23607	1.87533	1.15589	0.995396	0.693196	1.56697	1.34489
2147	0.719696	1.22244	1.00039	1.04685	1.4427	1.13984	1.00445	1.09366	1.22958	0.43564	1.17116	1.04738	1.5785	2.03467	1.74872	1.23219	1.87258	1.15298	0.993456	0.691252	1.5633	1.34196
2148	0.717558	1.21919	0.997873	1.04561	1.44099	1.13714	1.00182	1.09113	1.22768	0.434664	1.16803	1.04481	1.57604	2.03225	1.74649	1.22836	1.86982	1.15009	0.991511	0.689326	1.55963	1.33904
2149	0.71543	1.21594	0.995353	1.04436	1.43927	1.13445	0.999196	1.08858	1.22577	0.433679	1.16491	1.04225	1.57355	2.02982	1.74425	1.22454	1.86705	1.14721	0.989572	0.687402	1.55595	1.33613
2150	0.71332	1.21271	0.992858	1.0431	1.43754	1.13178	0.996591	1.08604	1.22385	0.432702	1.1618	1.0397	1.57106	2.02738	1.74199	1.22074	1.86426	1.14433	0.98763	0.685495	1.55227	1.33322
2151	0.711227	1.20952	0.990366	1.04182	1.43579	1.12912	0.993998	1.0835	1.22194	0.431727	1.1587	1.03715	1.56857	2.02491	1.73973	1.21697	1.86148	1.14145	0.985689	0.68359	1.54861	1.33031
2152	0.709149	1.20632	0.987879	1.04054	1.43404	1.12646	0.991408	1.08097	1.22002	0.430746	1.15561	1.03461	1.56607	2.02244	1.73745	1.21321	1.85871	1.13859	0.983735	0.681688	1.54494	1.3274
2153	0.707064	1.20314	0.985386	1.03926	1.43227	1.1238	0.988827	1.07845	1.21809	0.429751	1.15252	1.03208	1.56356	2.01994	1.73516	1.20946	1.85591	1.13573	0.981785	0.679781	1.54128	1.32448
2154	0.704993	1.19995	0.982903	1.03797	1.4305	1.12114	0.986251	1.07592	1.21616	0.428748	1.14945	1.02955	1.56105	2.01743	1.73286	1.20574	1.85311	1.13289	0.979841	0.677876	1.53763	1.32156
2155	0.702939	1.19677	0.980441	1.03667	1.42871	1.11849	0.98369	1.0734	1.21422	0.42776	1.14638	1.02701	1.55852	2.01491	1.73055	1.20205	1.85031	1.13005	0.977891	0.675982	1.53397	1.31863
2156	0.700895	1.19361	0.977987	1.03536	1.4269	1.11584	0.981137	1.07088	1.21228	0.426765	1.14333	1.0245	1.55599	2.01238	1.72823	1.19837	1.84749	1.12721	0.975934	0.674095	1.53032	1.31573
2157	0.698853	1.19045	0.975536	1.03406	1.4251	1.1132	0.978595	1.06835	1.21034	0.425767	1.14027	1.02198	1.55344	2.00984	1.72591	1.1947	1.84467	1.12439	0.973988	0.672218	1.52668	1.31281
2158	0.696825	1.18731	0.9731	1.03274	1.42329	1.11056	0.97606	1.06586	1.20838	0.424768	1.13723	1.01948	1.55092	2.00727	1.72358	1.19107	1.84184	1.12159	0.972052	0.67035	1.52303	1.30992
2159	0.694809	1.18419	0.970657	1.03142	1.42147	1.10793	0.973528	1.06336	1.20644	0.423764	1.1342	1.01699	1.54837	2.00469	1.72123	1.18747	1.839	1.11878	0.970113	0.668487	1.5194	1.30702
2160	0.692791	1.18106	0.968214	1.03009	1.41964	1.10529	0.971001	1.06086	1.20447	0.422758	1.13116	1.01449	1.54581	2.00207	1.71886	1.18385	1.83615	1.11597	0.968167	0.666628	1.51577	1.30413
2161	0.690782	1.17795	0.965788	1.02876	1.41779	1.10267	0.968489	1.05836	1.2025	0.421744	1.12815	1.012	1.54325	1.99947	1.71649	1.18027	1.83329	1.11315	0.966218	0.664774	1.51215	1.30123
2162	0.688787	1.17485	0.963361	1.02743	1.41594	1.10004	0.965978	1.05588	1.20054	0.42074	1.12514	1.00952	1.54067	1.99684	1.71411	1.17672	1.83043	1.11034	0.964283	0.662935	1.50852	1.29835
2163	0.686805	1.17175	0.960943	1.02608	1.41407	1.09741	0.963475	1.0534	1.19856	0.419737	1.12215	1.00706	1.53809	1.9942	1.71172	1.17318	1.82756	1.10754	0.962348	0.661113	1.50491	1.29547
2164	0.684824	1.16866	0.958521	1.02474	1.41219	1.09478	0.960968	1.05093	1.19658	0.418712	1.11916	1.00459	1.53552	1.99155	1.70933	1.16966	1.82469	1.10475	0.960407	0.659286	1.5013	1.29261
2165	0.682859	1.16559	0.956107	1.02339	1.41031	1.09216	0.958473	1.04848	1.1946	0.417703	1.11618	1.00214	1.53293	1.98889	1.70692	1.16615	1.82183	1.10197	0.958473	0.657472	1.49769	1.28973
2166	0.680895	1.16253	0.953713	1.02203	1.40842	1.08955	0.955984	1.04603	1.19262	0.416688	1.11321	0.999692	1.53034	1.98622	1.70451	1.16266	1.81897	1.09919	0.956539	0.655664	1.49408	1.28685
2167	0.678936	1.15946	0.951309	1.02067	1.40653	1.08693	0.953489	1.04359	1.19063	0.41566	1.11024	0.997244	1.52774	1.98353	1.70209	1.15915	1.8161	1.09642	0.954604	0.653843	1.49048	1.28397
2168	0.676968	1.15639	0.948908	1.0193	1.40462	1.08432	0.950984	1.04114	1.18864	0.414634	1.10725	0.99479	1.52513	1.98082	1.69966	1.15563	1.8132	1.09362	0.95266	0.652037	1.48687	1.28109
2169	0.675024	1.15336	0.946532	1.01791	1.4027	1.08172	0.948511	1.0387	1.18665	0.413618	1.10428	0.992347	1.52252	1.9781	1.69721	1.15213	1.81031	1.09083	0.950723	0.650238	1.48329	1.27823
2170	0.673093	1.15033	0.944159	1.01654	1.40079	1.07912	0.946036	1.03627	1.18465	0.412592	1.10133	0.989917	1.51989	1.97539	1.69475	1.14864	1.80742	1.08806	0.948789	0.648452	1.47971	1.27536
2171	0.671167	1.1473	0.941789	1.01514	1.39885	1.07652	0.943555	1.03383	1.18264	0.411557	1.09838	0.987476	1.51725	1.97266	1.69229	1.14521	1.8045	1.08528	0.946845	0.646663	1.47612	1.27251
2172	0.669241	1.14429	0.939422	1.01374	1.39691	1.07394	0.941088	1.0314	1.18063	0.410537	1.09544	0.985049	1.51461	1.96993	1.68983	1.14176	1.80158	1.08251	0.944904	0.644884	1.47254	1.26967
2173	0.667323	1.14128	0.937073	1.01234	1.39497	1.07135	0.93862	1.02898	1.17863	0.40951	1.09252	0.982632	1.51197	1.96719	1.68737	1.13835	1.79867	1.07976	0.942968	0.643119	1.46895	1.26683
2174	0.665405	1.1383	0.934719	1.01094	1.393	1.06878	0.936164	1.02657	1.17662	0.408483	1.08961	0.980213	1.50933	1.96445	1.68492	1.13495	1.79575	1.07701	0.941026	0.641351	1.46536	1.26401
2175	0.663507	1.13531	0.932378	1.00951	1.39102	1.06622	0.933716	1.02415	1.1746	0.407457	1.0867	0.977786	1.50668	1.9617	1.68244	1.13153	1.79283	1.07428	0.939083	0.639594	1.46178	1.26118
2176	0.661594	1.13231	0.930031	1.0081	1.38904	1.06365	0.931268	1.02173	1.17258	0.40642	1.0838	0.975361	1.50402	1.95894	1.67995	1.12811	1.7899	1.07154	0.937146	0.637842	1.45822	1.25835
2177	0.659706	1.12933	0.927695	1.00665	1.38705	1.06109	0.928831	1.01932	1.17057	0.405387	1.0809	0.972947	1.50136	1.95617	1.67745	1.12471	1.78697	1.06879	0.935213	0.6361	1.45467	1.25552
2178	0.657821	1.12634	0.925362	1.00523	1.38504	1.05852	0.926401	1.01691	1.16857	0.404363	1.07802	0.970555	1.4987	1.9534	1.67495	1.12131	1.78403	1.06606	0.933267	0.634365	1.45113	1.25267
2179	0.655954	1.12338	0.923036	1.00381	1.38304	1.05598	0.923987	1.01451	1.16656	0.403332	1.07517	0.968181	1.49604	1.95062	1.67243	1.11793	1.7811	1.06335	0.931336	0.632646	1.44759	1.24986
2180	0.654084	1.12043	0.920713	1.00236	1.38103	1.05342	0.921582	1.01211	1.16456	0.402305	1.07231	0.965814	1.49336	1.94781	1.66991	1.11454	1.77815	1.06063	0.929395	0.630926	1.44405	1.24702
2181	0.652216	1.11746	0.918389	1.00093	1.379	1.05088	0.919176	1.00972	1.16254	0.401269	1.06945	0.963446	1.49068	1.94502	1.66738	1.11114	1.77519	1.05791	0.92746	0.629216	1.4405	1.24417
2182	0.650355	1.11452	0.91607	0.999477	1.37696	1.04833	0.916798	1.00731	1.16052	0.400236	1.06661	0.961081	1.48798	1.94219	1.66483	1.10776	1.77223	1.05518	0.925521	0.627498	1.43695	1.2413
2183	0.64851	1.11158	0.913766	0.998025	1.37493	1.0458	0.914432	1.00491	1.15852	0.399207	1.06377	0.958713	1.48528	1.93938	1.6623	1.10442	1.76926	1.05248	0.923576	0.625787	1.43341	1.23846
2184	0.646679	1.10866	0.911469	0.996573	1.37289	1.04326	0.912061	1.00252	1.15651	0.39817	1.06096	0.956351	1.48257	1.93655	1.65976	1.10106	1.76628	1.04977	0.921643	0.624077	1.42987	1.23563
2185	0.644845	1.10572	0.909162	0.995125	1.37084	1.04073	0.909697	1.00013	1.15451	0.397128	1.05815	0.953985	1.47984	1.93373	1.6572	1.09774	1.76329	1.04707	0.919714	0.622364	1.42635	1.23281
2186	0.643037	1.1028	0.90688	0.993654	1.36879	1.0382	0.907354	0.99775	1.1525	0.396099	1.05534	0.951636	1.47713	1.93091	1.65465	1.09443	1.76028	1.0444	0.917801	0.620666	1.42283	1.22999
2187	0.64122	1.09989	0.904594	0.992186	1.36674	1.03568	0.905005	0.995359	1.15048	0.395066	1.05256	0.949277	1.47441	1.92807	1.6521	1.09115	1.75728	1.04172	0.915874	0.618973	1.4193	1.22717
2188	0.639419	1.09698	0.902324	0.990718	1.36467	1.03316	0.902655	0.992978	1.14846	0.394024	1.04979	0.946921	1.47167	1.92523	1.64954	1.08787	1.75428	1.03905	0.913947	0.617292	1.41577	1.22436
2189	0.637603	1.09407	0.900039	0.989239	1.36261	1.03064	0.9003	0.990583	1.14642	0.392986	1.04701	0.944566	1.46893	1.92239	1.64697	1.08459	1.75127	1.03638	0.912022	0.615606	1.41224	1.22153
2190	0.6358	1.09119	0.89778	0.987745	1.36053	1.02812	0.897961	0.988204	1.14438	0.39195	1.04424	0.942204	1.46619	1.91953	1.64441	1.08134	1.74825	1.03374	0.910091	0.613934	1.40873	1.21871
2191	0.634005	1.0883	0.895517	0.986257	1.35845	1.02562	0.89562	0.98582	1.14234	0.39092	1.04148	0.93986	1.46344	1.91666	1.64182	1.07808	1.74522	1.03111	0.908169	0.612266	1.40523	1.21589
2192	0.632212	1.0854	0.89325	0.984765	1.35636	1.0231	0.893285	0.983439	1.1403	0.389878	1.03871	0.937513	1.4607	1.91379	1.63924	1.07484	1.74219	1.02848	0.906248	0.610598	1.40173	1.21307
2193	0.630411	1.08252	0.890998	0.983258	1.35427	1.02059	0.89095	0.981057	1.13826	0.388837	1.03596	0.935169	1.45795	1.91092	1.63667	1.07161	1.73916	1.02587	0.904331	0.608937	1.39825	1.21026
2194	0.628617	1.07962	0.888739	0.981741	1.35218	1.01809	0.88862	0.978677	1.13621	0.387799	1.03322	0.932824	1.4552	1.90803	1.63408	1.06841	1.73614	1.02326	0.902407	0.607276	1.39476	1.20746
2195	0.626839	1.07676	0.88649	0.980235	1.35008	1.01559	0.886292	0.976298	1.13417	0.386764	1.03048	0.930497	1.45245	1.90512	1.6315	1.06524	1.7331	1.02067	0.900497	0.605624	1.39126	1.20465
2196	0.625069	1.07389	0.884246	0.978728	1.34798	1.01308	0.883982	0.973931	1.13213	0.385723	1.02778	0.928179	1.4497	1.90221	1.6289	1.06207	1.73005	1.01807	0.898595	0.603976	1.38775	1.20184
2197	0.62331	1.07103	0.882015	0.977213	1.34587	1.01059	0.881672	0.971563	1.13008	0.384694	1.02507	0.925863	1.44694	1.89931	1.62633	1.05891	1.72699	1.01548	0.896688	0.602337	1.38426	1.19903
2198	0.621541	1.06816	0.879778	0.975703	1.34376	1.0081	0.879371	0.969202	1.12803	0.383654	1.02237	0.92356	1.44418	1.89639	1.62374	1.05575	1.72393	1.01289	0.894785	0.600696	1.38079	1.19624
2199	0.619786	1.06531	0.877545	0.974185	1.34163	1.00561	0.877074	0.966837	1.12597	0.382618	1.01966	0.921249	1.44143	1.89346	1.62115	1.05259	1.72087	1.01032	0.892875	0.599058	1.37731	1.19345
2200	0.618037	1.06246	0.875318	0.972664	1.33951	1.00313	0.874785	0.96448	1.12391	0.381588	1.01696	0.918944	1.43867	1.89054	1.61856	1.04945	1.71782	1.00775	0.890969	0.597431	1.37385	1.19067
2201	0.616302	1.05963	0.873095	0.971148	1.33738	1.00064	0.872493	0.962127	1.12184	0.380561	1.01428	0.916655	1.43589	1.88761	1.61597	1.04633	1.71477	1.00517	0.889053	0.595811	1.37041	1.1879
2202	0.614572	1.05681	0.870876	0.96962	1.33523	0.998168	0.870203	0.959778	1.11977	0.379523	1.01159	0.914355	1.43313	1.88468	1.61338	1.04321	1.71172	1.0026	0.887152	0.594189	1.36697	1.18513
2203	0.612831	1.05398	0.868654	0.96808	1.33308	0.995685	0.867918	0.957417	1.1177	0.378499	1.0089	0.912049	1.43035	1.88173	1.61077	1.04009	1.70867	1.00001	0.88523	0.592564	1.36351	1.18236
2204	0.611104	1.05117	0.866439	0.966552	1.33094	0.993213	0.865632	0.955076	1.11563	0.377475	1.0062	0.909756	1.42758	1.87879	1.60818	1.03697	1.70561	0.997452	0.883308	0.590945	1.36007	1.17961
2205	0.609381	1.04837	0.864228	0.965012	1.32877	0.990743	0.863348	0.952736	1.11356	0.376442	1.00352	0.907466	1.4248	1.87584	1.60558	1.03388	1.70254	0.99487	0.881393	0.589336	1.35666	1.17685
2206	0.607662	1.04557	0.862024	0.963467	1.32661	0.988279	0.861079	0.950394	1.11147	0.375411	1.00085	0.905185	1.42202	1.87289	1.60298	1.03079	1.69946	0.9923	0.879474	0.587739	1.35325	1.17408
2207	0.605948	1.04276	0.859828	0.961914	1.32445	0.985807	0.85881	0.948056	1.10939	0.374385	0.998175	0.902906	1.41923	1.86992	1.60036	1.02772	1.69637	0.989721	0.877557	0.586146	1.34983	1.17131
2208	0.604236	1.03998	0.857623	0.960365	1.32228	0.983357	0.85654	0.945728	1.10731	0.373366	0.995518	0.900637	1.41644	1.86697	1.59776	1.02469	1.69329	0.987159	0.875643	0.584556	1.34643	1.16856
2209	0.60253	1.0372	0.855423	0.958819	1.32012	0.980908	0.854283	0.943387	1.10522	0.372344	0.992871	0.898374	1.41366	1.86399	1.59514	1.02166	1.6902	0.9846	0.873725	0.582965	1.34303	1.16583
2210	0.600827	1.03441	0.853226	0.957265	1.31796	0.978455	0.85202	0.941058	1.10312	0.371325	0.990229	0.896101	1.41088	1.86103	1.59251	1.01865	1.6871	0.98205	0.871804	0.581381	1.33964	1.16308
2211	0.59914	1.03164	0.851038	0.955703	1.31579	0.976021	0.84977	0.938727	1.10104	0.370304	0.987594	0.893842	1.40809	1.85805	1.58988	1.01566	1.68399	0.979506	0.869882	0.579797	1.33628	1.16034
2212	0.597452	1.02888	0.848863	0.954144	1.31363	0.973592	0.847515	0.93641	1.09894	0.369279	0.984959	0.891582	1.40531	1.85507	1.58724	1.0127	1.68087	0.976977	0.867964	0.578213	1.33291	1.15761
2213	0.595772	1.02613	0.846694	0.952573	1.31145	0.971156	0.845263	0.934107	1.09686	0.368259	0.982317	0.889325	1.40252	1.8521	1.58459	1.00975	1.67776	0.974454	0.866038	0.576636	1.32957	1.15489
2214	0.594107	1.02339	0.844524	0.951	1.30928	0.968725	0.843017	0.931819	1.09477	0.367235	0.979688	0.887078	1.39972	1.84911	1.58194	1.00682	1.67463	0.971945	0.864119	0.575071	1.32621	1.15215
2215	0.59244	1.02065	0.842361	0.949421	1.3071	0.966297	0.84078	0.929522	1.09269	0.366214	0.977069	0.884824	1.39691	1.84611	1.57927	1.00389	1.6715	0.969439	0.862215	0.573498	1.32286	1.14943
2216	0.590775	1.01793	0.8402	0.947846	1.3049	0.963879	0.838541	0.927225	1.0906	0.365191	0.974443	0.88257	1.39411	1.8431	1.57661	1.00097	1.66837	0.966924	0.860302	0.571928	1.31954	1.14672
2217	0.589112	1.0152	0.838044	0.946262	1.3027	0.961451	0.836308	0.924907	1.08851	0.364175	0.971817	0.880323	1.39131	1.84009	1.57393	0.998034	1.66522	0.964408	0.858379	0.570368	1.31622	1.144
2218	0.587451	1.01248	0.835903	0.944676	1.30051	0.95903	0.834098	0.922614	1.08641	0.363162	0.969213	0.87809	1.38851	1.83711	1.57128	0.995122	1.66209	0.961916	0.856471	0.568813	1.3129	1.14129
2219	0.585786	1.00976	0.833749	0.943087	1.29831	0.9566	0.831872	0.920321	1.08431	0.362142	0.9666	0.875847	1.3857	1.83411	1.56863	0.992203	1.65895	0.959422	0.854561	0.567252	1.30957	1.13857
2220	0.584131	1.00705	0.831617	0.941505	1.29611	0.954202	0.829676	0.918034	1.0822	0.361128	0.964009	0.873615	1.3829	1.83111	1.56597	0.989286	1.65581	0.956944	0.852658	0.5657	1.30626	1.13586
2221	0.58247	1.00435	0.829482	0.939905	1.29391	0.951802	0.827472	0.915749	1.08009	0.360117	0.961415	0.871377	1.3801	1.8281	1.56331	0.986372	1.65268	0.95448	0.85075	0.564144	1.30294	1.13314
2222	0.580811	1.00165	0.827335	0.938313	1.29169	0.949406	0.825262	0.913464	1.07797	0.359094	0.958839	0.869145	1.37727	1.82509	1.56064	0.983445	1.64954	0.952018	0.848845	0.562597	1.29964	1.13043
2223	0.579163	0.998955	0.825202	0.936704	1.28948	0.947009	0.82305	0.91118	1.07585	0.35808	0.956269	0.86692	1.37447	1.82208	1.55796	0.980529	1.6464	0.949562	0.846933	0.561049	1.29633	1.12772
2224	0.577539	0.996283	0.823081	0.935112	1.28727	0.94462	0.820844	0.908902	1.07373	0.357062	0.953709	0.864695	1.37167	1.81907	1.55527	0.977613	1.64327	0.947112	0.845033	0.559504	1.29305	1.12503
2225	0.575916	0.993605	0.820967	0.933512	1.28505	0.942236	0.818649	0.906634	1.07163	0.356064	0.951163	0.862485	1.36887	1.81604	1.55258	0.974721	1.64013	0.944675	0.843151	0.557982	1.28978	1.12234
2226	0.5743	0.990935	0.818854	0.931915	1.28283	0.93986	0.816456	0.904372	1.06951	0.355046	0.948623	0.86028	1.36607	1.81302	1.54987	0.971815	1.637	0.942229	0.841269	0.556454	1.2865	1.11967
2227	0.572665	0.988241	0.816728	0.930311	1.2806	0.937465	0.814249	0.902096	1.06738	0.354029	0.946082	0.858069	1.36326	1.80999	1.54717	0.968912	1.63386	0.939775	0.839372	0.554931	1.2832	1.11699
2228	0.571037	0.985556	0.814615	0.928717	1.27836	0.935086	0.812056	0.899822	1.06525	0.353023	0.943557	0.855868	1.36046	1.80696	1.54448	0.966011	1.6307	0.937323	0.83748	0.553409	1.27989	1.11432
2229	0.569409	0.982876	0.812505	0.927108	1.27612	0.93271	0.80986	0.897553	1.06311	0.352013	0.94103	0.853656	1.35766	1.80393	1.54176	0.963129	1.62756	0.934879	0.835589	0.551876	1.27659	1.11164
2230	0.567796	0.980209	0.810388	0.925504	1.27389	0.930336	0.807662	0.895293	1.06099	0.351002	0.938502	0.851455	1.35487	1.8009	1.53906	0.96028	1.62441	0.932442	0.833703	0.550346	1.27331	1.10899
2231	0.566183	0.977545	0.808279	0.923896	1.27164	0.927967	0.805475	0.893034	1.05887	0.349992	0.935965	0.849256	1.35207	1.79787	1.53634	0.957428	1.62125	0.929993	0.831815	0.548824	1.27	1.10633
2232	0.564572	0.974886	0.806174	0.922279	1.26939	0.925593	0.803284	0.890788	1.05674	0.348983	0.933419	0.84706	1.34925	1.79482	1.53362	0.954552	1.61807	0.927567	0.829926	0.54731	1.2667	1.10367
2233	0.562964	0.972225	0.804074	0.920662	1.26713	0.923232	0.801106	0.888526	1.0546	0.347974	0.930882	0.844868	1.34643	1.79178	1.5309	0.951698	1.61489	0.925142	0.828034	0.545812	1.26339	1.10103
2234	0.561364	0.969565	0.801976	0.91905	1.26487	0.920876	0.798926	0.886272	1.05248	0.34696	0.928353	0.842684	1.34361	1.78875	1.52818	0.948841	1.61171	0.922707	0.826151	0.544313	1.26008	1.09837
2235	0.55977	0.966909	0.799866	0.917434	1.26261	0.918517	0.796746	0.884027	1.05035	0.345962	0.925811	0.840498	1.3408	1.78571	1.52546	0.945977	1.60853	0.920269	0.824263	0.542811	1.25677	1.09572
2236	0.558184	0.96426	0.797772	0.915814	1.26035	0.916167	0.794571	0.881783	1.04822	0.34496	0.923284	0.838314	1.33797	1.78267	1.52274	0.943125	1.60536	0.917854	0.822376	0.54131	1.25346	1.09307
2237	0.556605	0.96163	0.795677	0.914198	1.25809	0.913823	0.792405	0.879548	1.04609	0.343959	0.920763	0.836143	1.33516	1.77963	1.52001	0.940303	1.60219	0.915432	0.82049	0.539817	1.25016	1.09043
2238	0.555023	0.959012	0.79358	0.912572	1.25582	0.911479	0.79024	0.877304	1.04398	0.342956	0.918259	0.833974	1.33235	1.77658	1.51729	0.937517	1.59902	0.913008	0.818606	0.538321	1.24686	1.08781
2239	0.55345	0.956386	0.791488	0.91095	1.25356	0.909145	0.788078	0.875068	1.04185	0.341961	0.915764	0.831795	1.32954	1.77353	1.51454	0.934729	1.59585	0.910592	0.816723	0.536835	1.24358	1.08517
2240	0.551883	0.953787	0.789409	0.909339	1.2513	0.906824	0.785919	0.872845	1.03974	0.340967	0.91328	0.829625	1.32674	1.77047	1.5118	0.931981	1.59269	0.908192	0.814846	0.535356	1.24031	1.08255
2241	0.550313	0.951175	0.787325	0.907713	1.24902	0.904496	0.783769	0.870609	1.03761	0.339973	0.910793	0.827454	1.32395	1.76741	1.50905	0.929226	1.58952	0.905787	0.812966	0.533875	1.23703	1.07992
2242	0.548747	0.948569	0.785241	0.906093	1.24674	0.90217	0.781617	0.868379	1.03549	0.338977	0.908296	0.825275	1.32115	1.76436	1.50629	0.926481	1.58636	0.903393	0.811075	0.532401	1.23376	1.07731
2243	0.547177	0.945962	0.783156	0.904467	1.24447	0.899844	0.779461	0.866141	1.03336	0.337986	0.905816	0.823101	1.31833	1.76134	1.50354	0.923722	1.58319	0.900996	0.809196	0.530916	1.23049	1.07469
2244	0.545613	0.943359	0.781074	0.902842	1.2422	0.897519	0.777313	0.863904	1.03123	0.336991	0.903334	0.82094	1.31552	1.7583	1.50078	0.920958	1.58002	0.898614	0.807307	0.529433	1.2272	1.07208
2245	0.54405	0.940766	0.778997	0.901212	1.23992	0.895205	0.775167	0.86168	1.0291	0.336002	0.900854	0.818786	1.31273	1.75527	1.49802	0.918212	1.57687	0.896226	0.805428	0.527955	1.22392	1.06947
2246	0.542495	0.938187	0.776925	0.899579	1.23765	0.892893	0.773029	0.859461	1.02698	0.335019	0.898387	0.816638	1.30994	1.75224	1.49528	0.915473	1.57373	0.893847	0.803559	0.52649	1.22065	1.06687
2247	0.540944	0.935617	0.774863	0.897958	1.23537	0.890579	0.770898	0.857244	1.02485	0.334035	0.895929	0.814495	1.30716	1.7492	1.49254	0.912757	1.57058	0.891476	0.801693	0.525031	1.2174	1.06427
2248	0.539415	0.933048	0.772828	0.896324	1.2331	0.88828	0.768789	0.855045	1.02274	0.333051	0.893489	0.812366	1.30439	1.74617	1.48981	0.910076	1.56746	0.889129	0.79983	0.523588	1.21417	1.0617
2249	0.537887	0.93048	0.770792	0.8947	1.2308	0.885979	0.766684	0.852837	1.02062	0.332073	0.891026	0.810235	1.30161	1.74316	1.4871	0.907379	1.56435	0.886774	0.797968	0.522141	1.21093	1.05912
2250	0.536361	0.927912	0.768755	0.893062	1.22852	0.883679	0.764583	0.850638	1.01849	0.331089	0.888596	0.808112	1.29883	1.74014	1.48436	0.904667	1.56125	0.884406	0.796108	0.520694	1.20769	1.05654
2251	0.534836	0.925346	0.766717	0.891421	1.22622	0.881383	0.762477	0.848422	1.01635	0.330121	0.886171	0.805979	1.29604	1.73711	1.48162	0.90193	1.55812	0.882044	0.794235	0.51925	1.20445	1.05396
2252	0.533318	0.922788	0.764688	0.88979	1.22394	0.879087	0.760388	0.846219	1.01423	0.329146	0.883747	0.803858	1.29325	1.73405	1.47887	0.899198	1.555	0.879689	0.792375	0.517823	1.20124	1.05136
2253	0.531799	0.92024	0.762662	0.888155	1.22165	0.876791	0.758296	0.844029	1.0121	0.328174	0.881309	0.80174	1.29045	1.73102	1.47613	0.896498	1.55191	0.877329	0.790514	0.516386	1.19801	1.04879
2254	0.530276	0.917684	0.760629	0.886504	1.21936	0.874494	0.756199	0.841837	1.00996	0.327196	0.878851	0.7996	1.28765	1.72796	1.47337	0.893774	1.54879	0.874971	0.788654	0.514949	1.19479	1.04625
2255	0.528745	0.915127	0.758596	0.884859	1.21705	0.872183	0.754085	0.839625	1.00781	0.326222	0.876387	0.79745	1.28483	1.72491	1.47062	0.891044	1.54569	0.872595	0.786788	0.513514	1.19159	1.04369
2256	0.527231	0.912578	0.75658	0.883198	1.21474	0.869889	0.75198	0.837431	1.00567	0.325254	0.873942	0.795323	1.28203	1.72185	1.46787	0.888332	1.54259	0.870236	0.784936	0.512092	1.18839	1.04114
2257	0.525716	0.910034	0.754556	0.881552	1.21244	0.867603	0.749889	0.835235	1.00355	0.324282	0.871507	0.7932	1.27923	1.7188	1.46512	0.885658	1.5395	0.867893	0.783084	0.510674	1.1852	1.03857
2258	0.524196	0.907493	0.752542	0.879905	1.21012	0.865318	0.747805	0.833046	1.00142	0.323312	0.869075	0.791071	1.27644	1.71572	1.46236	0.882984	1.5364	0.865541	0.781235	0.509249	1.18203	1.03601
2259	0.522684	0.90495	0.750531	0.87825	1.20782	0.863037	0.745715	0.830861	0.999287	0.322337	0.866661	0.788953	1.27366	1.71265	1.4596	0.880321	1.5333	0.863191	0.779392	0.50783	1.17887	1.03344
2260	0.521167	0.902427	0.748527	0.876591	1.20552	0.860772	0.743631	0.828681	0.997162	0.321365	0.864248	0.786843	1.27086	1.70957	1.45682	0.877679	1.53019	0.860856	0.777551	0.506412	1.17571	1.03088
2261	0.519662	0.899911	0.746535	0.87493	1.20322	0.858514	0.741545	0.826511	0.995045	0.320401	0.861845	0.784741	1.26806	1.7065	1.45405	0.875065	1.52709	0.858535	0.775716	0.505008	1.17256	1.02834
2262	0.518155	0.897371	0.744533	0.873275	1.20091	0.856252	0.739445	0.824331	0.992915	0.319433	0.859433	0.782633	1.26526	1.70341	1.45129	0.872469	1.52398	0.856205	0.773873	0.503597	1.16943	1.0258
2263	0.516665	0.894852	0.742526	0.871622	1.19862	0.853999	0.73735	0.822166	0.990795	0.318471	0.85703	0.780539	1.26247	1.70034	1.44853	0.869853	1.5209	0.853891	0.772036	0.502196	1.16629	1.02326
2264	0.515182	0.892334	0.740529	0.86995	1.19633	0.851744	0.735261	0.820006	0.988669	0.317509	0.854631	0.778447	1.25969	1.69725	1.44577	0.867254	1.5178	0.851567	0.7702	0.500787	1.16315	1.02074
2265	0.513703	0.889813	0.738537	0.868302	1.19404	0.849494	0.733162	0.817844	0.986552	0.316563	0.85224	0.776378	1.25691	1.69417	1.44302	0.864667	1.51469	0.849249	0.768376	0.499383	1.16002	1.01822
2266	0.512215	0.88729	0.736536	0.866627	1.19174	0.847246	0.731067	0.81568	0.984431	0.315603	0.84984	0.774311	1.25413	1.69109	1.44026	0.862088	1.51158	0.846933	0.766556	0.497964	1.15691	1.01569
2267	0.510744	0.884787	0.734543	0.864971	1.18944	0.844996	0.728989	0.813521	0.982294	0.314647	0.847457	0.772255	1.25135	1.68799	1.4375	0.859488	1.50845	0.844625	0.76474	0.496555	1.15379	1.01316
2268	0.509274	0.882281	0.732549	0.863305	1.18714	0.842753	0.726911	0.811359	0.980167	0.313691	0.845082	0.770199	1.24856	1.68489	1.43473	0.856914	1.50531	0.842332	0.762918	0.495141	1.15067	1.01063
2269	0.507808	0.879753	0.730544	0.861638	1.18483	0.840488	0.724854	0.809188	0.97803	0.312735	0.842682	0.768126	1.24575	1.68179	1.43195	0.854291	1.50216	0.840023	0.761089	0.493733	1.14755	1.00808
2270	0.506349	0.877255	0.728547	0.859965	1.18253	0.838231	0.722807	0.807026	0.975893	0.311782	0.840305	0.76607	1.24298	1.67867	1.42918	0.851696	1.49901	0.837734	0.759262	0.492337	1.14444	1.00556
2271	0.504887	0.874758	0.726563	0.858292	1.18023	0.835993	0.720759	0.804869	0.973767	0.310832	0.837929	0.764013	1.24021	1.67556	1.4264	0.849147	1.49587	0.835457	0.75744	0.490949	1.14135	1.00302
2272	0.50343	0.872265	0.724581	0.856612	1.17793	0.833763	0.718718	0.802732	0.971641	0.309885	0.835558	0.761969	1.23743	1.67245	1.42362	0.846593	1.49273	0.833176	0.755611	0.489552	1.13826	1.0005
2273	0.501969	0.869757	0.722587	0.854937	1.17562	0.831518	0.716654	0.800609	0.969511	0.30894	0.833168	0.759916	1.23465	1.66933	1.42085	0.844014	1.4896	0.830896	0.753781	0.488169	1.13516	0.997972
2274	0.500501	0.867254	0.720605	0.85326	1.17333	0.829283	0.71459	0.798485	0.967389	0.307986	0.830788	0.75787	1.23188	1.66621	1.41808	0.841422	1.48645	0.828609	0.75196	0.486783	1.13208	0.995435
2275	0.499055	0.864774	0.718628	0.851581	1.17102	0.827046	0.712532	0.796366	0.965258	0.307052	0.828416	0.755823	1.2291	1.66312	1.4153	0.838863	1.4833	0.826343	0.750147	0.485403	1.12898	0.992915
2276	0.497624	0.862302	0.716656	0.849891	1.16872	0.824815	0.710475	0.794265	0.963139	0.306105	0.826052	0.753774	1.22631	1.66	1.41252	0.836281	1.48017	0.824091	0.748324	0.484037	1.12591	0.990393
2277	0.496191	0.859821	0.714681	0.848206	1.16641	0.82259	0.708413	0.792157	0.961013	0.305162	0.82367	0.751716	1.22352	1.65689	1.40976	0.833684	1.47701	0.821843	0.746498	0.48269	1.12282	0.987853
2278	0.494736	0.857353	0.712713	0.846514	1.1641	0.820376	0.706362	0.790046	0.958869	0.304212	0.82131	0.749671	1.22074	1.65378	1.407	0.831159	1.47387	0.819593	0.744678	0.481329	1.11975	0.985329
2279	0.493285	0.854882	0.710747	0.844811	1.16179	0.818157	0.704309	0.787929	0.956746	0.303272	0.818965	0.74762	1.21794	1.65065	1.40426	0.82863	1.47072	0.817358	0.742858	0.479966	1.11667	0.98282
2280	0.491833	0.852418	0.708782	0.84312	1.15948	0.815933	0.702264	0.78583	0.954616	0.302324	0.816627	0.745569	1.21514	1.6475	1.40152	0.826114	1.46757	0.815126	0.741041	0.478601	1.11361	0.980307
2281	0.490382	0.849961	0.706822	0.841421	1.15718	0.813722	0.700215	0.783729	0.95249	0.301383	0.814297	0.743529	1.21235	1.64436	1.39877	0.823622	1.46443	0.812887	0.739228	0.477239	1.11055	0.977817
2282	0.488945	0.847508	0.70486	0.83973	1.15489	0.811519	0.698182	0.781642	0.950368	0.300451	0.811974	0.741486	1.20956	1.64122	1.39604	0.821133	1.46129	0.810658	0.737417	0.475881	1.10749	0.975324
2283	0.487504	0.845047	0.702902	0.838028	1.15257	0.8093	0.69614	0.779543	0.948241	0.299515	0.809648	0.739434	1.20678	1.63809	1.39332	0.818632	1.45817	0.808421	0.735602	0.474517	1.10443	0.972839
2284	0.48609	0.842597	0.700973	0.836334	1.15026	0.8071	0.694119	0.777457	0.946122	0.298583	0.807332	0.737395	1.204	1.63495	1.39061	0.816157	1.45504	0.806197	0.733791	0.473167	1.10139	0.970364
2285	0.484654	0.840147	0.69905	0.834639	1.14795	0.804887	0.692091	0.775376	0.94401	0.297645	0.805012	0.73535	1.20122	1.63182	1.38787	0.813664	1.45191	0.803975	0.731979	0.471816	1.09834	0.967878
2286	0.483216	0.8377	0.697118	0.83294	1.14563	0.802676	0.690066	0.773294	0.941887	0.296713	0.802694	0.733303	1.19844	1.62868	1.38514	0.811209	1.44876	0.801743	0.730161	0.470462	1.09528	0.965402
2287	0.481776	0.835265	0.695193	0.831233	1.14331	0.800465	0.688032	0.771213	0.939773	0.295782	0.800374	0.731265	1.19566	1.62556	1.38241	0.808725	1.44564	0.799495	0.728344	0.469094	1.09221	0.962929
2288	0.48033	0.832828	0.693262	0.829531	1.141	0.798256	0.686016	0.769124	0.937658	0.294849	0.79806	0.729227	1.19289	1.62245	1.37968	0.80627	1.44251	0.797263	0.726535	0.467735	1.08917	0.960449
2289	0.478903	0.830393	0.691347	0.827834	1.13868	0.796038	0.684009	0.767049	0.935533	0.293919	0.795765	0.727188	1.19011	1.61934	1.37694	0.8038	1.43939	0.795034	0.72472	0.466378	1.08614	0.957976
2290	0.47747	0.827959	0.689421	0.826127	1.13638	0.793823	0.682003	0.764952	0.933411	0.29299	0.793471	0.725144	1.18732	1.61622	1.3742	0.801315	1.43626	0.792823	0.722911	0.465024	1.08309	0.955496
2291	0.476027	0.825501	0.687489	0.824418	1.13406	0.791596	0.680001	0.762856	0.931276	0.292056	0.791175	0.723097	1.18455	1.61309	1.37147	0.798842	1.43313	0.790606	0.721089	0.463663	1.08003	0.953014
2292	0.474605	0.823077	0.685574	0.822719	1.13176	0.789391	0.678018	0.76077	0.929148	0.291136	0.788899	0.721081	1.18177	1.60996	1.36872	0.796381	1.43002	0.788389	0.719279	0.462314	1.07701	0.95056
2293	0.473171	0.820641	0.683644	0.821027	1.12944	0.78718	0.67603	0.758696	0.927018	0.290213	0.786614	0.719057	1.179	1.60683	1.36598	0.79392	1.42691	0.786173	0.717466	0.460961	1.07398	0.948089
2294	0.471744	0.818212	0.681734	0.819321	1.12714	0.784974	0.67405	0.756627	0.924891	0.289289	0.78433	0.717026	1.17622	1.60369	1.36322	0.791474	1.4238	0.783964	0.71566	0.459616	1.07094	0.945616
2295	0.47032	0.815771	0.679823	0.817619	1.12484	0.782773	0.67208	0.754557	0.922759	0.288367	0.78205	0.715	1.17346	1.60056	1.36047	0.78903	1.42069	0.781759	0.713854	0.458278	1.06789	0.943146
2296	0.468917	0.813368	0.677927	0.815935	1.12255	0.78059	0.670123	0.752512	0.920648	0.287448	0.779779	0.712998	1.1707	1.59743	1.35773	0.786587	1.4176	0.77956	0.712067	0.456956	1.06489	0.940681
2297	0.467515	0.810966	0.676053	0.814237	1.12026	0.778409	0.668161	0.750481	0.918543	0.286531	0.777534	0.711003	1.16793	1.59429	1.35497	0.784143	1.41451	0.777374	0.710294	0.455637	1.06187	0.938215
2298	0.466121	0.808563	0.67418	0.812551	1.11796	0.776216	0.666199	0.748427	0.916422	0.285621	0.775267	0.709002	1.16516	1.59115	1.35221	0.781677	1.4114	0.775176	0.708513	0.454312	1.05884	0.935737
2299	0.464723	0.80618	0.672314	0.810862	1.11567	0.774032	0.664247	0.746378	0.914312	0.284719	0.773005	0.707008	1.1624	1.58801	1.34948	0.779233	1.40829	0.772977	0.706739	0.45299	1.05582	0.933304

## Sheet: pfcarbon_4.5
year	bccr_bcm2_0	cccma_cgcm3_1	cnrm_cm3	csiro_mk3_0	csiro_mk3_5	gfdl_cm2_0	gfdl_cm2_1	giss_e_h	giss_e_r	iap_fgoals1_0_g	ingv_echam4	inmcm3_0	ipsl_cm4	miroc3_2_hires	miroc3_2_medres	miub_echo_g	mpi_echam5	mri_cgcm2_3_2a	ncar_ccsm3_0	ncar_pcm1	ukmo_hadcm3	ukmo_hadgem1
1861	738.145	738.145	738.145	738.145	738.145	738.145	738.145	738.145	738.145	738.145	738.145	738.145	738.145	738.145	738.145	738.145	738.145	738.145	738.145	738.145	738.145	738.145
1862	738.045	738.045	738.045	738.045	738.045	738.045	738.045	738.045	738.045	738.045	738.045	738.045	738.045	738.045	738.045	738.045	738.045	738.045	738.045	738.045	738.045	738.045
1863	737.942	737.942	737.942	737.942	737.942	737.942	737.942	737.942	737.942	737.942	737.942	737.942	737.942	737.942	737.942	737.942	737.942	737.942	737.942	737.942	737.942	737.942
1864	737.836	737.836	737.837	737.836	737.836	737.837	737.836	737.837	737.836	737.836	737.836	737.836	737.836	737.836	737.836	737.836	737.836	737.836	737.837	737.836	737.837	737.836
1865	737.734	737.733	737.734	737.734	737.734	737.734	737.734	737.734	737.734	737.734	737.734	737.734	737.734	737.734	737.734	737.733	737.734	737.734	737.734	737.734	737.734	737.734
1866	737.63	737.629	737.63	737.63	737.63	737.63	737.629	737.63	737.63	737.63	737.629	737.63	737.63	737.63	737.629	737.629	737.63	737.629	737.63	737.63	737.63	737.629
1867	737.527	737.526	737.527	737.527	737.527	737.527	737.526	737.527	737.527	737.527	737.526	737.527	737.527	737.527	737.526	737.525	737.526	737.527	737.527	737.527	737.527	737.526
1868	737.423	737.421	737.423	737.423	737.423	737.423	737.422	737.423	737.423	737.424	737.422	737.423	737.422	737.422	737.422	737.42	737.422	737.422	737.423	737.423	737.422	737.422
1869	737.319	737.318	737.319	737.32	737.319	737.319	737.318	737.319	737.319	737.32	737.318	737.319	737.319	737.319	737.319	737.316	737.319	737.318	737.319	737.319	737.319	737.318
1870	737.216	737.215	737.216	737.216	737.216	737.216	737.215	737.216	737.216	737.218	737.215	737.216	737.216	737.215	737.216	737.212	737.215	737.215	737.216	737.216	737.215	737.215
1871	737.11	737.109	737.11	737.11	737.11	737.109	737.109	737.11	737.11	737.111	737.109	737.11	737.11	737.109	737.109	737.106	737.109	737.109	737.11	737.11	737.109	737.108
1872	737.005	737.003	737.004	737.005	737.005	737.004	737.003	737.005	737.005	737.006	737.003	737.004	737.004	737.003	737.004	736.999	737.003	737.003	737.005	737.005	737.003	737.002
1873	736.9	736.898	736.899	736.901	736.9	736.899	736.898	736.9	736.9	736.902	736.898	736.9	736.899	736.899	736.899	736.894	736.898	736.898	736.9	736.9	736.898	736.897
1874	736.795	736.793	736.795	736.796	736.795	736.794	736.794	736.795	736.795	736.798	736.793	736.795	736.794	736.793	736.794	736.787	736.793	736.793	736.796	736.796	736.793	736.792
1875	736.689	736.686	736.689	736.691	736.689	736.688	736.688	736.689	736.689	736.693	736.687	736.689	736.688	736.687	736.688	736.68	736.687	736.687	736.689	736.69	736.686	736.685
1876	736.583	736.581	736.583	736.585	736.583	736.582	736.582	736.583	736.584	736.587	736.58	736.583	736.582	736.581	736.582	736.574	736.581	736.581	736.583	736.584	736.579	736.579
1877	736.478	736.475	736.477	736.479	736.477	736.476	736.476	736.477	736.478	736.482	736.474	736.477	736.476	736.475	736.476	736.467	736.475	736.475	736.478	736.478	736.473	736.473
1878	736.373	736.369	736.372	736.374	736.372	736.371	736.371	736.372	736.373	736.378	736.369	736.372	736.37	736.37	736.371	736.361	736.369	736.37	736.372	736.373	736.367	736.367
1879	736.268	736.263	736.266	736.268	736.266	736.266	736.264	736.266	736.268	736.273	736.262	736.266	736.264	736.264	736.265	736.254	736.263	736.264	736.267	736.267	736.26	736.261
1880	736.16	736.155	736.159	736.161	736.159	736.158	736.156	736.158	736.16	736.166	736.154	736.158	736.156	736.155	736.157	736.144	736.154	736.156	736.159	736.16	736.151	736.153
1881	736.054	736.049	736.052	736.055	736.052	736.052	736.05	736.052	736.054	736.06	736.047	736.052	736.05	736.049	736.05	736.036	736.048	736.049	736.053	736.053	736.045	736.046
1882	735.947	735.942	735.945	735.949	735.945	735.945	735.943	735.945	735.947	735.954	735.94	735.945	735.943	735.942	735.943	735.928	735.941	735.942	735.946	735.947	735.937	735.938
1883	735.84	735.834	735.837	735.841	735.837	735.837	735.835	735.837	735.839	735.846	735.831	735.837	735.835	735.832	735.834	735.817	735.832	735.834	735.838	735.839	735.828	735.83
1884	735.733	735.726	735.73	735.734	735.73	735.729	735.728	735.73	735.732	735.74	735.723	735.73	735.728	735.725	735.727	735.708	735.724	735.727	735.731	735.732	735.72	735.722
1885	735.625	735.618	735.623	735.627	735.623	735.621	735.621	735.623	735.624	735.633	735.616	735.622	735.62	735.617	735.618	735.598	735.616	735.619	735.623	735.625	735.611	735.614
1886	735.517	735.51	735.515	735.519	735.515	735.513	735.513	735.515	735.516	735.526	735.507	735.514	735.512	735.508	735.51	735.489	735.507	735.511	735.515	735.517	735.502	735.505
1887	735.409	735.401	735.407	735.411	735.406	735.404	735.404	735.406	735.408	735.419	735.398	735.406	735.403	735.399	735.4	735.378	735.397	735.402	735.406	735.408	735.392	735.395
1888	735.3	735.291	735.298	735.302	735.296	735.294	735.295	735.297	735.298	735.31	735.288	735.296	735.293	735.288	735.289	735.266	735.287	735.293	735.297	735.299	735.281	735.285
1889	735.191	735.18	735.188	735.193	735.186	735.185	735.184	735.187	735.189	735.202	735.177	735.186	735.183	735.177	735.178	735.154	735.176	735.182	735.187	735.189	735.17	735.174
1890	735.082	735.07	735.079	735.084	735.078	735.075	735.075	735.079	735.08	735.094	735.067	735.078	735.074	735.068	735.069	735.041	735.066	735.074	735.078	735.081	735.06	735.064
1891	734.973	734.959	734.969	734.975	734.968	734.965	734.965	734.969	734.97	734.986	734.956	734.967	734.963	734.957	734.958	734.929	734.954	734.963	734.968	734.972	734.948	734.952
1892	734.864	734.85	734.86	734.866	734.858	734.856	734.856	734.86	734.862	734.877	734.846	734.859	734.853	734.847	734.848	734.816	734.845	734.853	734.859	734.863	734.838	734.842
1893	734.756	734.74	734.751	734.758	734.75	734.747	734.748	734.751	734.753	734.77	734.737	734.75	734.744	734.737	734.739	734.705	734.735	734.744	734.75	734.755	734.728	734.732
1894	734.649	734.631	734.643	734.65	734.642	734.638	734.639	734.643	734.645	734.664	734.628	734.641	734.635	734.628	734.63	734.593	734.625	734.635	734.641	734.646	734.618	734.622
1895	734.538	734.52	734.533	734.54	734.531	734.527	734.528	734.533	734.534	734.554	734.516	734.53	734.524	734.516	734.518	734.48	734.513	734.525	734.53	734.536	734.505	734.51
1896	734.428	734.408	734.423	734.43	734.421	734.417	734.418	734.423	734.424	734.446	734.404	734.42	734.413	734.404	734.407	734.366	734.401	734.414	734.42	734.426	734.393	734.397
1897	734.319	734.297	734.313	734.32	734.311	734.306	734.308	734.313	734.314	734.337	734.293	734.31	734.302	734.293	734.296	734.253	734.29	734.303	734.309	734.317	734.281	734.286
1898	734.209	734.186	734.203	734.211	734.2	734.196	734.197	734.203	734.204	734.228	734.181	734.199	734.191	734.181	734.184	734.14	734.178	734.192	734.198	734.207	734.168	734.174
1899	734.099	734.075	734.092	734.101	734.09	734.085	734.086	734.093	734.094	734.119	734.07	734.088	734.08	734.069	734.073	734.025	734.066	734.081	734.087	734.097	734.055	734.061
1900	733.989	733.962	733.981	733.99	733.978	733.973	733.974	733.981	733.983	734.01	733.957	733.977	733.967	733.957	733.96	733.91	733.953	733.969	733.975	733.985	733.942	733.948
1901	733.876	733.849	733.868	733.878	733.865	733.861	733.861	733.869	733.87	733.898	733.844	733.865	733.854	733.842	733.846	733.794	733.839	733.856	733.863	733.873	733.827	733.834
1902	733.767	733.738	733.758	733.769	733.755	733.75	733.751	733.759	733.761	733.79	733.732	733.755	733.742	733.73	733.735	733.679	733.727	733.746	733.753	733.763	733.715	733.722
1903	733.655	733.624	733.646	733.657	733.642	733.637	733.638	733.646	733.648	733.679	733.618	733.641	733.628	733.615	733.62	733.562	733.611	733.633	733.64	733.651	733.6	733.607
1904	733.545	733.511	733.534	733.546	733.53	733.525	733.527	733.536	733.537	733.569	733.505	733.53	733.516	733.502	733.507	733.445	733.498	733.521	733.528	733.54	733.486	733.493
1905	733.434	733.398	733.423	733.435	733.418	733.413	733.414	733.424	733.426	733.46	733.391	733.418	733.403	733.389	733.394	733.329	733.384	733.409	733.416	733.429	733.372	733.379
1906	733.322	733.285	733.311	733.323	733.306	733.3	733.302	733.312	733.314	733.35	733.277	733.306	733.289	733.275	733.28	733.211	733.269	733.296	733.303	733.317	733.256	733.264
1907	733.21	733.171	733.198	733.211	733.193	733.187	733.188	733.199	733.201	733.239	733.162	733.193	733.175	733.16	733.165	733.093	733.152	733.182	733.19	733.205	733.14	733.148
1908	733.099	733.057	733.086	733.1	733.081	733.075	733.076	733.087	733.089	733.129	733.048	733.081	733.061	733.046	733.051	732.975	733.037	733.07	733.078	733.094	733.025	733.033
1909	732.986	732.942	732.973	732.986	732.967	732.96	732.962	732.973	732.975	733.017	732.933	732.967	732.946	732.931	732.935	732.856	732.92	732.955	732.963	732.981	732.908	732.916
1910	732.874	732.827	732.859	732.874	732.853	732.847	732.848	732.86	732.862	732.906	732.817	732.854	732.831	732.815	732.819	732.737	732.804	732.841	732.85	732.868	732.791	732.799
1911	732.76	732.711	732.746	732.761	732.739	732.732	732.734	732.746	732.748	732.794	732.701	732.74	732.716	732.698	732.702	732.616	732.686	732.726	732.735	732.755	732.673	732.682
1912	732.648	732.596	732.633	732.648	732.625	732.618	732.62	732.632	732.634	732.683	732.585	732.627	732.601	732.582	732.586	732.496	732.569	732.612	732.622	732.642	732.555	732.565
1913	732.533	732.479	732.518	732.533	732.509	732.502	732.504	732.517	732.519	732.57	732.467	732.511	732.484	732.463	732.468	732.373	732.449	732.496	732.506	732.528	732.436	732.446
1914	732.421	732.364	732.405	732.421	732.396	732.387	732.391	732.404	732.406	732.459	732.352	732.398	732.369	732.347	732.353	732.252	732.333	732.383	732.392	732.416	732.319	732.329
1915	732.307	732.247	732.29	732.306	732.28	732.271	732.274	732.289	732.291	732.346	732.234	732.282	732.251	732.228	732.234	732.13	732.213	732.266	732.276	732.302	732.199	732.209
1916	732.193	732.129	732.176	732.192	732.165	732.155	732.158	732.174	732.176	732.234	732.117	732.167	732.133	732.11	732.116	732.007	732.094	732.15	732.161	732.187	732.079	732.09
1917	732.08	732.012	732.061	732.078	732.049	732.039	732.043	732.059	732.062	732.122	731.999	732.052	732.017	731.992	731.998	731.885	731.975	732.035	732.045	732.073	731.96	731.971
1918	731.966	731.894	731.946	731.964	731.933	731.923	731.927	731.944	731.946	732.01	731.881	731.936	731.899	731.873	731.879	731.762	731.855	731.919	731.93	731.959	731.84	731.851
1919	731.852	731.776	731.83	731.849	731.817	731.807	731.81	731.828	731.831	731.897	731.762	731.821	731.781	731.754	731.76	731.638	731.734	731.802	731.813	731.843	731.72	731.732
1920	731.737	731.657	731.715	731.734	731.7	731.689	731.693	731.712	731.715	731.785	731.643	731.704	731.662	731.634	731.641	731.513	731.613	731.686	731.697	731.728	731.599	731.612
1921	731.622	731.538	731.599	731.618	731.583	731.571	731.575	731.595	731.598	731.671	731.523	731.587	731.543	731.513	731.52	731.388	731.491	731.568	731.579	731.612	731.476	731.49
1922	731.507	731.419	731.482	731.502	731.465	731.453	731.458	731.478	731.482	731.558	731.403	731.471	731.424	731.393	731.4	731.263	731.369	731.45	731.462	731.496	731.354	731.369
1923	731.392	731.299	731.366	731.386	731.347	731.336	731.34	731.361	731.364	731.445	731.282	731.353	731.304	731.271	731.278	731.136	731.247	731.332	731.344	731.38	731.231	731.247
1924	731.276	731.177	731.247	731.268	731.228	731.216	731.22	731.242	731.246	731.329	731.16	731.234	731.183	731.148	731.155	731.009	731.123	731.212	731.224	731.262	731.108	731.123
1925	731.16	731.058	731.13	731.152	731.11	731.098	731.102	731.125	731.129	731.216	731.039	731.116	731.063	731.027	731.034	730.882	731	731.094	731.105	731.146	730.986	731.001
1926	731.043	730.935	731.011	731.034	730.99	730.978	730.982	731.006	731.009	731.101	730.915	730.996	730.94	730.904	730.911	730.753	730.874	730.973	730.985	731.028	730.861	730.876
1927	730.927	730.815	730.895	730.918	730.871	730.859	730.863	730.887	730.891	730.988	730.794	730.879	730.819	730.782	730.789	730.625	730.75	730.853	730.866	730.911	730.737	730.753
1928	730.812	730.694	730.777	730.801	730.751	730.74	730.744	730.769	730.773	730.874	730.672	730.761	730.698	730.659	730.666	730.497	730.625	730.734	730.748	730.795	730.614	730.628
1929	730.696	730.574	730.659	730.684	730.631	730.62	730.624	730.651	730.655	730.76	730.551	730.643	730.577	730.537	730.544	730.369	730.5	730.615	730.629	730.678	730.489	730.503
1930	730.579	730.452	730.541	730.566	730.512	730.5	730.504	730.532	730.536	730.646	730.428	730.523	730.455	730.414	730.419	730.24	730.375	730.495	730.509	730.56	730.363	730.378
1931	730.46	730.329	730.422	730.447	730.391	730.379	730.382	730.412	730.417	730.53	730.304	730.403	730.331	730.289	730.293	730.109	730.248	730.373	730.387	730.442	730.235	730.252
1932	730.343	730.207	730.303	730.328	730.27	730.257	730.261	730.292	730.297	730.415	730.18	730.283	730.208	730.163	730.167	729.978	730.12	730.252	730.266	730.323	730.108	730.125
1933	730.226	730.084	730.184	730.21	730.149	730.137	730.14	730.173	730.178	730.3	730.056	730.163	730.086	730.038	730.041	729.847	729.993	730.131	730.145	730.205	729.98	729.999
1934	730.108	729.961	730.066	730.092	730.029	730.016	730.02	730.054	730.059	730.186	729.933	730.044	729.964	729.913	729.917	729.717	729.867	730.01	730.024	730.087	729.853	729.873
1935	729.991	729.838	729.947	729.974	729.908	729.895	729.898	729.934	729.939	730.071	729.809	729.924	729.84	729.788	729.791	729.587	729.74	729.889	729.903	729.97	729.726	729.746
1936	729.872	729.713	729.826	729.854	729.785	729.772	729.774	729.813	729.817	729.954	729.683	729.802	729.715	729.66	729.663	729.454	729.61	729.765	729.78	729.85	729.596	729.617
1937	729.753	729.588	729.705	729.733	729.663	729.649	729.652	729.691	729.696	729.837	729.557	729.68	729.59	729.533	729.536	729.32	729.48	729.642	729.658	729.73	729.466	729.488
1938	729.636	729.465	729.586	729.614	729.542	729.528	729.531	729.572	729.575	729.722	729.432	729.56	729.466	729.406	729.409	729.19	729.352	729.521	729.537	729.612	729.338	729.361
1939	729.517	729.34	729.465	729.494	729.42	729.405	729.408	729.451	729.453	729.607	729.306	729.438	729.341	729.278	729.281	729.056	729.221	729.399	729.414	729.492	729.207	729.231
1940	729.399	729.215	729.345	729.374	729.298	729.282	729.287	729.33	729.332	729.491	729.18	729.317	729.216	729.15	729.153	728.923	729.092	729.277	729.293	729.371	729.078	729.102
1941	729.279	729.088	729.223	729.253	729.174	729.158	729.162	729.208	729.21	729.374	729.052	729.194	729.089	729.021	729.024	728.789	728.961	729.152	729.169	729.25	728.946	728.971
1942	729.16	728.961	729.102	729.133	729.05	729.035	729.038	729.086	729.088	729.258	728.926	729.071	728.962	728.892	728.895	728.655	728.83	729.029	729.045	729.13	728.814	728.84
1943	729.041	728.835	728.981	729.012	728.926	728.911	728.914	728.964	728.967	729.143	728.8	728.949	728.836	728.764	728.767	728.521	728.7	728.905	728.922	729.01	728.683	728.71
1944	728.921	728.708	728.859	728.891	728.803	728.787	728.789	728.842	728.844	729.026	728.673	728.826	728.709	728.635	728.638	728.385	728.568	728.781	728.798	728.889	728.552	728.578
1945	728.803	728.583	728.739	728.772	728.68	728.665	728.666	728.721	728.723	728.911	728.546	728.705	728.584	728.507	728.509	728.251	728.437	728.658	728.676	728.77	728.421	728.449
1946	728.684	728.456	728.617	728.651	728.556	728.54	728.541	728.599	728.601	728.794	728.418	728.582	728.456	728.376	728.38	728.116	728.305	728.534	728.551	728.648	728.289	728.316
1947	728.564	728.327	728.494	728.529	728.431	728.414	728.416	728.475	728.477	728.677	728.289	728.458	728.328	728.245	728.249	727.978	728.172	728.409	728.427	728.526	728.156	728.183
1948	728.443	728.198	728.371	728.406	728.305	728.287	728.289	728.35	728.353	728.56	728.16	728.333	728.198	728.113	728.118	727.841	728.038	728.282	728.301	728.404	728.021	728.049
1949	728.324	728.07	728.249	728.283	728.18	728.162	728.163	728.227	728.23	728.443	728.03	728.209	728.069	727.981	727.988	727.704	727.904	728.156	728.175	728.282	727.887	727.916
1950	728.2	727.94	728.124	728.158	728.052	728.034	728.034	728.101	728.104	728.324	727.898	728.083	727.939	727.848	727.855	727.563	727.768	728.029	728.048	728.158	727.751	727.78
1951	728.079	727.811	728	728.035	727.926	727.907	727.907	727.977	727.979	728.206	727.768	727.957	727.81	727.715	727.721	727.423	727.632	727.901	727.921	728.035	727.615	727.645
1952	727.959	727.681	727.877	727.911	727.8	727.78	727.781	727.852	727.855	728.089	727.638	727.832	727.681	727.582	727.589	727.284	727.497	727.774	727.796	727.913	727.479	727.511
1953	727.839	727.552	727.754	727.788	727.673	727.654	727.654	727.728	727.73	727.971	727.507	727.706	727.552	727.449	727.456	727.144	727.363	727.646	727.67	727.791	727.343	727.375
1954	727.716	727.421	727.628	727.663	727.545	727.525	727.526	727.602	727.604	727.852	727.375	727.58	727.421	727.315	727.322	727.003	727.225	727.518	727.542	727.666	727.205	727.238
1955	727.595	727.29	727.503	727.54	727.418	727.397	727.398	727.477	727.479	727.734	727.244	727.454	727.29	727.182	727.189	726.861	727.09	727.39	727.416	727.543	727.068	727.101
1956	727.475	727.161	727.38	727.417	727.292	727.27	727.272	727.353	727.355	727.617	727.113	727.329	727.161	727.048	727.057	726.721	726.954	727.263	727.289	727.422	726.931	726.965
1957	727.352	727.028	727.254	727.29	727.163	727.141	727.144	727.227	727.228	727.498	726.979	727.202	727.029	726.913	726.922	726.577	726.814	727.134	727.161	727.298	726.791	726.826
1958	727.23	726.898	727.13	727.166	727.036	727.014	727.017	727.102	727.103	727.38	726.847	727.077	726.898	726.779	726.788	726.434	726.676	727.005	727.033	727.174	726.653	726.689
1959	727.109	726.766	727.005	727.042	726.908	726.886	726.888	726.977	726.977	727.263	726.713	726.95	726.766	726.643	726.653	726.29	726.537	726.877	726.905	727.052	726.514	726.55
1960	726.985	726.632	726.878	726.914	726.777	726.754	726.757	726.849	726.848	727.143	726.578	726.822	726.632	726.505	726.515	726.143	726.396	726.745	726.774	726.925	726.372	726.408
1961	726.863	726.5	726.753	726.79	726.649	726.624	726.628	726.723	726.722	727.025	726.443	726.694	726.5	726.369	726.379	725.998	726.256	726.617	726.646	726.802	726.232	726.269
1962	726.738	726.364	726.624	726.663	726.518	726.492	726.496	726.594	726.593	726.905	726.306	726.565	726.365	726.23	726.24	725.85	726.113	726.485	726.513	726.676	726.089	726.127
1963	726.613	726.229	726.497	726.535	726.387	726.36	726.365	726.465	726.463	726.785	726.169	726.436	726.229	726.09	726.102	725.7	725.97	726.354	726.383	726.549	725.945	725.984
1964	726.489	726.095	726.368	726.408	726.256	726.229	726.234	726.338	726.335	726.666	726.033	726.307	726.095	725.951	725.964	725.55	725.826	726.223	726.252	726.424	725.802	725.841
1965	726.367	725.962	726.242	726.282	726.126	726.099	726.105	726.211	726.208	726.548	725.896	726.179	725.961	725.813	725.826	725.401	725.684	726.092	726.122	726.3	725.659	725.699
1966	726.241	725.824	726.112	726.152	725.992	725.965	725.971	726.081	726.077	726.426	725.756	726.048	725.822	725.671	725.684	725.247	725.538	725.958	725.987	726.172	725.513	725.553
1967	726.115	725.687	725.983	726.022	725.858	725.831	725.837	725.95	725.946	726.305	725.616	725.917	725.684	725.529	725.543	725.093	725.392	725.824	725.854	726.044	725.367	725.407
1968	725.989	725.549	725.853	725.893	725.725	725.696	725.703	725.82	725.814	726.184	725.476	725.785	725.544	725.385	725.401	724.937	725.244	725.689	725.72	725.915	725.219	725.26
1969	725.864	725.412	725.724	725.766	725.592	725.564	725.57	725.691	725.685	726.064	725.337	725.654	725.405	725.243	725.26	724.781	725.097	725.556	725.587	725.788	725.073	725.114
1970	725.737	725.272	725.595	725.636	725.456	725.429	725.435	725.558	725.553	725.943	725.195	725.522	725.264	725.099	725.118	724.621	724.949	725.421	725.452	725.659	724.924	724.967
1971	725.613	725.135	725.466	725.507	725.323	725.295	725.301	725.429	725.422	725.823	725.053	725.391	725.124	724.954	724.975	724.462	724.802	725.287	725.318	725.531	724.775	724.82
1972	725.487	724.995	725.335	725.377	725.189	725.159	725.166	725.298	725.291	725.703	724.91	725.258	724.983	724.808	724.831	724.301	724.653	725.152	725.182	725.403	724.625	724.671
1973	725.359	724.852	725.203	725.245	725.051	725.023	725.03	725.165	725.158	725.581	724.765	725.124	724.84	724.659	724.685	724.136	724.5	725.015	725.045	725.272	724.472	724.519
1974	725.233	724.712	725.072	725.115	724.916	724.887	724.894	725.034	725.026	725.461	724.622	724.991	724.698	724.514	724.539	723.972	724.348	724.88	724.909	725.143	724.321	724.369
1975	725.105	724.57	724.94	724.983	724.779	724.749	724.756	724.901	724.892	725.339	724.477	724.856	724.555	724.365	724.391	723.807	724.193	724.742	724.771	725.013	724.168	724.217
1976	724.977	724.426	724.807	724.851	724.64	724.611	724.616	724.768	724.758	725.217	724.331	724.72	724.412	724.214	724.242	723.637	724.037	724.604	724.632	724.882	724.013	724.062
1977	724.85	724.283	724.676	724.719	724.502	724.473	724.479	724.634	724.624	725.097	724.185	724.586	724.269	724.065	724.094	723.468	723.881	724.467	724.494	724.752	723.857	723.91
1978	724.72	724.136	724.54	724.584	724.36	724.331	724.338	724.498	724.486	724.973	724.035	724.447	724.122	723.91	723.941	723.294	723.72	724.326	724.352	724.619	723.698	723.752
1979	724.589	723.99	724.404	724.449	724.217	724.189	724.196	724.361	724.349	724.85	723.886	724.308	723.974	723.755	723.787	723.12	723.56	724.185	724.21	724.486	723.539	723.594
1980	724.46	723.844	724.269	724.315	724.077	724.049	724.056	724.227	724.213	724.728	723.736	724.17	723.828	723.6	723.631	722.945	723.4	724.045	724.07	724.353	723.38	723.436
1981	724.329	723.696	724.134	724.181	723.935	723.908	723.913	724.091	724.076	724.605	723.585	724.032	723.679	723.443	723.475	722.768	723.236	723.904	723.927	724.22	723.217	723.277
1982	724.199	723.548	723.997	724.046	723.793	723.764	723.771	723.953	723.937	724.483	723.433	723.892	723.531	723.284	723.318	722.588	723.072	723.761	723.784	724.085	723.053	723.115
1983	724.068	723.399	723.86	723.91	723.649	723.621	723.628	723.816	723.799	724.36	723.28	723.753	723.382	723.124	723.159	722.406	722.905	723.619	723.641	723.951	722.888	722.953
1984	723.937	723.249	723.722	723.774	723.504	723.475	723.484	723.677	723.659	724.237	723.126	723.612	723.23	722.963	723	722.22	722.737	723.475	723.497	723.814	722.72	722.789
1985	723.803	723.097	723.582	723.636	723.357	723.328	723.339	723.538	723.517	724.113	722.968	723.468	723.077	722.8	722.837	722.031	722.565	723.33	723.349	723.676	722.549	722.621
1986	723.671	722.944	723.443	723.499	723.212	723.181	723.195	723.4	723.375	723.99	722.812	723.327	722.923	722.637	722.674	721.84	722.393	723.186	723.202	723.539	722.376	722.453
1987	723.538	722.79	723.304	723.361	723.066	723.035	723.05	723.262	723.234	723.865	722.654	723.184	722.769	722.471	722.511	721.648	722.22	723.04	723.055	723.401	722.202	722.282
1988	723.405	722.634	723.165	723.223	722.918	722.886	722.904	723.123	723.091	723.742	722.494	723.041	722.614	722.305	722.345	721.454	722.045	722.893	722.908	723.264	722.028	722.108
1989	723.269	722.476	723.022	723.081	722.768	722.735	722.755	722.981	722.946	723.615	722.333	722.894	722.454	722.135	722.176	721.255	721.864	722.744	722.757	723.123	721.849	721.934
1990	723.135	722.318	722.881	722.942	722.619	722.586	722.608	722.84	722.803	723.491	722.17	722.75	722.294	721.965	722.008	721.057	721.685	722.596	722.608	722.984	721.67	721.757
1991	723	722.158	722.739	722.801	722.47	722.434	722.457	722.698	722.659	723.365	722.007	722.604	722.134	721.793	721.837	720.854	721.502	722.447	722.456	722.844	721.489	721.58
1992	722.862	721.996	722.594	722.657	722.318	722.282	722.305	722.555	722.512	723.239	721.841	722.456	721.97	721.619	721.663	720.648	721.317	722.295	722.304	722.702	721.304	721.398
1993	722.726	721.833	722.449	722.515	722.165	722.129	722.153	722.411	722.367	723.113	721.673	722.308	721.806	721.444	721.488	720.441	721.132	722.143	722.15	722.562	721.118	721.216
1994	722.588	721.668	722.304	722.372	722.011	721.974	722.001	722.266	722.22	722.987	721.503	722.159	721.64	721.267	721.311	720.23	720.943	721.99	721.994	722.419	720.928	721.032
1995	722.451	721.502	722.158	722.227	721.855	721.819	721.848	722.121	722.072	722.86	721.33	722.009	721.474	721.089	721.132	720.018	720.753	721.837	721.839	722.277	720.736	720.844
1996	722.312	721.336	722.012	722.083	721.699	721.662	721.692	721.975	721.924	722.733	721.158	721.857	721.306	720.908	720.952	719.804	720.56	721.681	721.683	722.133	720.542	720.655
1997	722.175	721.168	721.866	721.938	721.541	721.504	721.536	721.828	721.775	722.606	720.985	721.706	721.136	720.724	720.771	719.584	720.366	721.526	721.526	721.989	720.348	720.466
1998	722.036	720.997	721.719	721.793	721.383	721.345	721.378	721.681	721.626	722.479	720.808	721.554	720.968	720.541	720.587	719.366	720.169	721.369	721.368	721.844	720.152	720.274
1999	721.896	720.826	721.571	721.647	721.226	721.184	721.22	721.533	721.475	722.352	720.63	721.402	720.796	720.355	720.402	719.142	719.969	721.21	721.208	721.699	719.952	720.078
2000	721.756	720.653	721.421	721.5	721.064	721.02	721.059	721.383	721.322	722.224	720.45	721.247	720.621	720.166	720.214	718.918	719.767	721.049	721.047	721.553	719.749	719.882
2001	721.615	720.478	721.269	721.351	720.901	720.857	720.897	721.229	721.168	722.094	720.267	721.091	720.444	719.975	720.023	718.687	719.562	720.888	720.884	721.405	719.542	719.68
2002	721.473	720.301	721.116	721.199	720.739	720.692	720.733	721.077	721.012	721.964	720.083	720.934	720.266	719.78	719.828	718.455	719.356	720.724	720.719	721.256	719.334	719.479
2003	721.332	720.125	720.963	721.05	720.573	720.527	720.569	720.923	720.856	721.836	719.898	720.775	720.086	719.583	719.63	718.222	719.148	720.559	720.552	721.108	719.125	719.275
2004	721.189	719.946	720.81	720.9	720.408	720.361	720.403	720.769	720.698	721.706	719.712	720.616	719.904	719.385	719.433	717.986	718.938	720.392	720.387	720.958	718.914	719.067
2005	721.047	719.764	720.655	720.749	720.243	720.194	720.236	720.613	720.541	721.577	719.523	720.456	719.723	719.187	719.234	717.747	718.725	720.225	720.219	720.809	718.698	718.859
2006	720.903	719.581	720.499	720.596	720.074	720.023	720.066	720.456	720.38	721.445	719.332	720.293	719.538	718.986	719.031	717.505	718.51	720.056	720.048	720.657	718.48	718.649
2007	720.758	719.396	720.341	720.442	719.904	719.85	719.896	720.298	720.218	721.314	719.14	720.13	719.352	718.78	718.826	717.26	718.291	719.885	719.878	720.505	718.259	718.435
2008	720.613	719.209	720.183	720.287	719.733	719.676	719.724	720.139	720.057	721.183	718.947	719.966	719.166	718.575	718.619	717.012	718.07	719.713	719.705	720.351	718.035	718.22
2009	720.467	719.021	720.024	720.134	719.561	719.502	719.551	719.98	719.893	721.051	718.751	719.801	718.977	718.366	718.411	716.764	717.846	719.54	719.532	720.198	717.81	718.004
2010	720.321	718.83	719.866	719.975	719.388	719.326	719.375	719.819	719.73	720.919	718.552	719.635	718.784	718.153	718.202	716.511	717.62	719.365	719.356	720.043	717.581	717.783
2011	720.174	718.638	719.705	719.819	719.213	719.146	719.199	719.655	719.564	720.787	718.351	719.466	718.59	717.938	717.99	716.253	717.393	719.192	719.179	719.887	717.35	717.558
2012	720.025	718.444	719.542	719.66	719.035	718.965	719.022	719.493	719.397	720.653	718.147	719.297	718.394	717.72	717.774	715.991	717.16	719.015	719	719.73	717.116	717.333
2013	719.878	718.247	719.379	719.499	718.854	718.784	718.841	719.329	719.23	720.521	717.943	719.127	718.196	717.501	717.555	715.729	716.927	718.837	718.82	719.573	716.882	717.103
2014	719.728	718.047	719.214	719.337	718.672	718.6	718.659	719.163	719.06	720.388	717.738	718.954	717.996	717.277	717.335	715.461	716.689	718.659	718.637	719.413	716.643	716.869
2015	719.58	717.847	719.048	719.175	718.49	718.414	718.477	718.996	718.889	720.254	717.529	718.781	717.795	717.053	717.112	715.191	716.448	718.48	718.455	719.254	716.403	716.635
2016	719.429	717.642	718.88	719.01	718.306	718.226	718.291	718.827	718.715	720.119	717.315	718.606	717.591	716.826	716.885	714.917	716.203	718.298	718.268	719.091	716.159	716.396
2017	719.277	717.438	718.712	718.845	718.119	718.037	718.102	718.655	718.538	719.984	717.1	718.43	717.384	716.596	716.656	714.638	715.958	718.113	718.081	718.929	715.91	716.154
2018	719.125	717.23	718.543	718.681	717.93	717.85	717.917	718.486	718.364	719.848	716.885	718.255	717.179	716.367	716.426	714.358	715.711	717.929	717.893	718.768	715.662	715.909
2019	718.973	717.022	718.37	718.514	717.74	717.659	717.729	718.315	718.187	719.713	716.666	718.075	716.97	716.134	716.192	714.074	715.46	717.742	717.703	718.605	715.41	715.663
2020	718.819	716.807	718.197	718.345	717.547	717.465	717.538	718.14	718.008	719.577	716.444	717.894	716.761	715.899	715.956	713.786	715.206	717.554	717.509	718.441	715.151	715.413
2021	718.665	716.594	718.024	718.177	717.354	717.272	717.347	717.966	717.828	719.44	716.223	717.714	716.553	715.662	715.719	713.493	714.951	717.364	717.316	718.275	714.893	715.162
2022	718.51	716.377	717.848	718.006	717.157	717.077	717.152	717.789	717.647	719.303	715.996	717.533	716.342	715.42	715.479	713.197	714.693	717.173	717.118	718.108	714.63	714.908
2023	718.353	716.158	717.671	717.834	716.958	716.881	716.954	717.612	717.464	719.166	715.768	717.348	716.128	715.177	715.236	712.901	714.431	716.981	716.922	717.94	714.365	714.652
2024	718.194	715.936	717.491	717.66	716.757	716.683	716.755	717.431	717.278	719.027	715.538	717.163	715.913	714.93	714.99	712.602	714.166	716.784	716.722	717.77	714.096	714.391
2025	718.036	715.715	717.312	717.487	716.552	716.482	716.554	717.25	717.091	718.889	715.306	716.977	715.694	714.679	714.74	712.301	713.9	716.586	716.52	717.598	713.824	714.128
2026	717.879	715.493	717.131	717.313	716.349	716.283	716.355	717.069	716.904	718.75	715.071	716.789	715.475	714.428	714.49	711.998	713.632	716.388	716.316	717.427	713.55	713.863
2027	717.718	715.266	716.95	717.136	716.141	716.081	716.151	716.884	716.714	718.611	714.835	716.601	715.253	714.173	714.239	711.691	713.359	716.184	716.109	717.253	713.27	713.592
2028	717.559	715.039	716.769	716.958	715.935	715.878	715.948	716.7	716.525	718.473	714.597	716.414	715.031	713.914	713.983	711.383	713.085	715.981	715.903	717.081	712.992	713.323
2029	717.397	714.81	716.586	716.777	715.726	715.671	715.743	716.513	716.334	718.333	714.356	716.224	714.807	713.654	713.725	711.067	712.806	715.776	715.693	716.905	712.708	713.048
2030	717.234	714.579	716.4	716.594	715.513	715.463	715.536	716.326	716.141	718.193	714.112	716.033	714.58	713.388	713.464	710.746	712.526	715.567	715.482	716.733	712.422	712.771
2031	717.07	714.346	716.214	716.41	715.299	715.25	715.326	716.136	715.945	718.052	713.865	715.839	714.349	713.121	713.197	710.425	712.243	715.352	715.269	716.556	712.129	712.49
2032	716.906	714.11	716.024	716.226	715.084	715.041	715.116	715.946	715.752	717.912	713.621	715.644	714.12	712.855	712.93	710.103	711.958	715.14	715.056	716.379	711.838	712.206
2033	716.74	713.871	715.832	716.037	714.864	714.828	714.904	715.752	715.553	717.769	713.372	715.446	713.889	712.585	712.659	709.773	711.669	714.924	714.838	716.199	711.546	711.918
2034	716.576	713.633	715.643	715.85	714.647	714.614	714.691	715.561	715.355	717.629	713.123	715.246	713.658	712.314	712.389	709.438	711.381	714.712	714.621	716.022	711.249	711.632
2035	716.406	713.388	715.45	715.658	714.426	714.395	714.473	715.364	715.152	717.483	712.865	715.046	713.42	712.038	712.112	709.097	711.083	714.491	714.4	715.842	710.945	711.338
2036	716.238	713.143	715.255	715.466	714.203	714.176	714.256	715.165	714.95	717.34	712.61	714.843	713.184	711.76	711.835	708.753	710.784	714.274	714.176	715.658	710.642	711.043
2037	716.067	712.896	715.057	715.272	713.977	713.956	714.036	714.965	714.745	717.194	712.352	714.64	712.945	711.478	711.553	708.406	710.484	714.052	713.949	715.475	710.336	710.744
2038	715.897	712.649	714.859	715.077	713.751	713.735	713.816	714.766	714.54	717.048	712.09	714.435	712.705	711.193	711.27	708.052	710.176	713.829	713.721	715.29	710.027	710.443
2039	715.726	712.401	714.66	714.883	713.524	713.513	713.595	714.565	714.334	716.905	711.828	714.229	712.465	710.904	710.984	707.698	709.869	713.608	713.493	715.105	709.716	710.142
2040	715.554	712.146	714.461	714.685	713.295	713.288	713.369	714.363	714.123	716.758	711.564	714.02	712.222	710.611	710.695	707.338	709.558	713.381	713.263	714.919	709.402	709.837
2041	715.382	711.895	714.259	714.487	713.064	713.066	713.143	714.16	713.911	716.612	711.297	713.81	711.977	710.316	710.404	706.971	709.243	713.154	713.032	714.731	709.084	709.53
2042	715.208	711.638	714.055	714.282	712.827	712.837	712.915	713.955	713.697	716.465	711.028	713.599	711.729	710.017	710.108	706.596	708.924	712.926	712.797	714.542	708.764	709.221
2043	715.035	711.381	713.849	714.08	712.592	712.606	712.685	713.75	713.484	716.319	710.756	713.386	711.481	709.716	709.812	706.223	708.604	712.696	712.563	714.352	708.443	708.909
2044	714.862	711.123	713.645	713.876	712.354	712.375	712.452	713.547	713.267	716.172	710.486	713.17	711.229	709.41	709.507	705.844	708.28	712.467	712.329	714.161	708.119	708.596
2045	714.686	710.862	713.437	713.668	712.111	712.142	712.214	713.338	713.051	716.022	710.213	712.951	710.979	709.1	709.204	705.463	707.955	712.235	712.091	713.967	707.792	708.28
2046	714.51	710.601	713.23	713.46	711.868	711.907	711.976	713.127	712.833	715.873	709.939	712.733	710.722	708.791	708.896	705.082	707.627	712.003	711.853	713.775	707.461	707.959
2047	714.333	710.334	713.017	713.25	711.62	711.668	711.738	712.916	712.611	715.723	709.66	712.512	710.463	708.475	708.584	704.693	707.297	711.767	711.61	713.578	707.123	707.64
2048	714.156	710.068	712.803	713.036	711.373	711.431	711.494	712.703	712.39	715.574	709.384	712.29	710.205	708.161	708.273	704.303	706.965	711.53	711.365	713.382	706.786	707.318
2049	713.976	709.796	712.586	712.821	711.121	711.187	711.247	712.489	712.166	715.423	709.1	712.064	709.945	707.84	707.952	703.908	706.635	711.292	711.12	713.183	706.445	706.989
2050	713.798	709.522	712.371	712.609	710.87	710.944	711.001	712.273	711.942	715.273	708.817	711.836	709.684	707.514	707.631	703.511	706.3	711.054	710.872	712.984	706.106	706.656
2051	713.615	709.247	712.152	712.392	710.613	710.697	710.749	712.056	711.714	715.12	708.532	711.607	709.419	707.188	707.309	703.11	705.962	710.814	710.623	712.783	705.76	706.318
2052	713.435	708.97	711.931	712.177	710.358	710.452	710.5	711.838	711.486	714.968	708.245	711.378	709.154	706.864	706.986	702.706	705.626	710.571	710.371	712.583	705.416	705.981
2053	713.253	708.694	711.711	711.959	710.1	710.201	710.248	711.621	711.257	714.817	707.956	711.147	708.887	706.532	706.658	702.298	705.282	710.328	710.119	712.381	705.066	705.637
2054	713.069	708.417	711.488	711.741	709.841	709.953	709.995	711.398	711.025	714.664	707.665	710.914	708.619	706.201	706.325	701.887	704.934	710.083	709.866	712.178	704.714	705.289
2055	712.883	708.137	711.263	711.519	709.578	709.699	709.74	711.175	710.791	714.51	707.374	710.678	708.35	705.867	705.991	701.474	704.586	709.835	709.61	711.971	704.362	704.94
2056	712.699	707.854	711.036	711.297	709.313	709.444	709.481	710.95	710.555	714.355	707.08	710.441	708.077	705.531	705.654	701.057	704.234	709.587	709.35	711.763	704.001	704.589
2057	712.514	707.569	710.809	711.074	709.048	709.186	709.222	710.725	710.32	714.2	706.784	710.204	707.802	705.194	705.314	700.64	703.881	709.339	709.09	711.556	703.642	704.233
2058	712.328	707.28	710.58	710.845	708.776	708.927	708.959	710.498	710.081	714.046	706.485	709.964	707.529	704.85	704.969	700.22	703.524	709.09	708.825	711.345	703.279	703.876
2059	712.143	706.994	710.351	710.618	708.507	708.669	708.697	710.271	709.844	713.892	706.185	709.726	707.257	704.507	704.627	699.802	703.164	708.84	708.564	711.135	702.911	703.518
2060	711.953	706.702	710.118	710.39	708.232	708.403	708.431	710.041	709.603	713.736	705.883	709.486	706.98	704.155	704.276	699.376	702.797	708.589	708.297	710.922	702.541	703.156
2061	711.765	706.414	709.888	710.16	707.957	708.144	708.165	709.811	709.362	713.579	705.585	709.246	706.705	703.804	703.927	698.95	702.431	708.339	708.031	710.713	702.169	702.794
2062	711.574	706.12	709.655	709.927	707.677	707.879	707.895	709.58	709.118	713.421	705.277	709	706.427	703.45	703.571	698.519	702.061	708.083	707.761	710.5	701.79	702.434
2063	711.384	705.823	709.42	709.694	707.397	707.615	707.626	709.349	708.874	713.266	704.97	708.758	706.148	703.095	703.216	698.085	701.688	707.828	707.489	710.284	701.411	702.069
2064	711.193	705.528	709.183	709.461	707.115	707.348	707.356	709.118	708.629	713.109	704.661	708.513	705.868	702.738	702.858	697.646	701.314	707.573	707.215	710.07	701.03	701.704
2065	711	705.231	708.947	709.228	706.833	707.078	707.086	708.881	708.381	712.952	704.351	708.268	705.587	702.377	702.498	697.205	700.939	707.318	706.943	709.855	700.651	701.337
2066	710.803	704.934	708.707	708.991	706.55	706.807	706.811	708.644	708.132	712.791	704.04	708.022	705.305	702.015	702.136	696.763	700.559	707.058	706.668	709.638	700.267	700.967
2067	710.608	704.63	708.466	708.755	706.266	706.538	706.536	708.406	707.881	712.633	703.729	707.777	705.023	701.65	701.772	696.318	700.175	706.799	706.394	709.421	699.883	700.6
2068	710.412	704.331	708.226	708.519	705.979	706.266	706.261	708.169	707.631	712.475	703.415	707.531	704.739	701.278	701.406	695.871	699.792	706.541	706.116	709.208	699.496	700.229
2069	710.216	704.031	707.985	708.282	705.69	705.994	705.985	707.928	707.381	712.315	703.102	707.28	704.456	700.906	701.039	695.423	699.409	706.281	705.84	708.988	699.108	699.851
2070	710.021	703.73	707.742	708.043	705.4	705.723	705.707	707.69	707.128	712.156	702.787	707.033	704.172	700.529	700.669	694.973	699.021	706.02	705.561	708.773	698.715	699.473
2071	709.825	703.428	707.498	707.803	705.109	705.451	705.427	707.448	706.874	711.996	702.469	706.778	703.884	700.151	700.297	694.523	698.635	705.757	705.278	708.557	698.319	699.093
2072	709.631	703.128	707.253	707.565	704.819	705.178	705.15	707.21	706.62	711.838	702.152	706.528	703.6	699.773	699.928	694.072	698.247	705.494	704.997	708.342	697.919	698.715
2073	709.432	702.827	707.009	707.324	704.524	704.905	704.868	706.968	706.365	711.676	701.831	706.276	703.316	699.39	699.551	693.618	697.859	705.225	704.714	708.125	697.523	698.336
2074	709.235	702.526	706.762	707.083	704.232	704.632	704.582	706.727	706.109	711.515	701.509	706.021	703.031	699.002	699.174	693.163	697.467	704.959	704.43	707.908	697.126	697.953
2075	709.04	702.225	706.517	706.84	703.939	704.357	704.298	706.485	705.853	711.355	701.189	705.769	702.742	698.615	698.795	692.711	697.076	704.691	704.148	707.69	696.726	697.57
2076	708.84	701.919	706.266	706.595	703.643	704.077	704.014	706.241	705.596	711.191	700.864	705.515	702.454	698.226	698.413	692.254	696.681	704.422	703.862	707.469	696.325	697.184
2077	708.643	701.616	706.016	706.351	703.346	703.802	703.725	705.998	705.337	711.03	700.539	705.263	702.165	697.837	698.031	691.797	696.281	704.154	703.577	707.25	695.924	696.797
2078	708.443	701.313	705.767	706.106	703.051	703.525	703.439	705.753	705.08	710.867	700.215	705.01	701.876	697.442	697.645	691.348	695.882	703.881	703.291	707.032	695.522	696.411
2079	708.245	701.007	705.514	705.861	702.754	703.246	703.15	705.508	704.82	710.702	699.892	704.754	701.59	697.049	697.259	690.895	695.481	703.607	703.004	706.811	695.117	696.021
2080	708.046	700.703	705.263	705.613	702.458	702.97	702.86	705.263	704.561	710.539	699.564	704.501	701.299	696.651	696.871	690.441	695.081	703.336	702.718	706.59	694.711	695.636
2081	707.845	700.394	705.01	705.365	702.159	702.693	702.571	705.016	704.302	710.374	699.235	704.244	701.01	696.255	696.484	689.985	694.68	703.061	702.431	706.371	694.306	695.252
2082	707.647	700.09	704.759	705.119	701.861	702.415	702.283	704.772	704.044	710.212	698.911	703.99	700.722	695.855	696.095	689.532	694.281	702.789	702.148	706.152	693.903	694.86
2083	707.448	699.781	704.508	704.871	701.559	702.137	701.991	704.524	703.785	710.048	698.583	703.737	700.434	695.457	695.7	689.077	693.875	702.517	701.859	705.933	693.495	694.473
2084	707.248	699.473	704.254	704.625	701.259	701.858	701.699	704.278	703.523	709.883	698.254	703.478	700.143	695.053	695.309	688.619	693.474	702.242	701.572	705.714	693.087	694.079
2085	707.047	699.165	704.001	704.375	700.955	701.578	701.409	704.029	703.262	709.717	697.925	703.221	699.855	694.648	694.92	688.163	693.07	701.967	701.283	705.496	692.678	693.69
2086	706.847	698.855	703.747	704.123	700.65	701.297	701.116	703.781	702.999	709.551	697.597	702.964	699.563	694.244	694.531	687.713	692.67	701.691	700.997	705.278	692.269	693.3
2087	706.648	698.547	703.493	703.875	700.343	701.017	700.822	703.534	702.738	709.387	697.266	702.708	699.271	693.84	694.14	687.256	692.265	701.416	700.711	705.06	691.859	692.908
2088	706.452	698.24	703.24	703.623	700.038	700.736	700.529	703.287	702.475	709.221	696.936	702.448	698.976	693.431	693.746	686.803	691.866	701.142	700.421	704.843	691.448	692.518
2089	706.255	697.935	702.986	703.373	699.729	700.454	700.237	703.041	702.21	709.054	696.609	702.189	698.685	693.024	693.357	686.348	691.465	700.868	700.13	704.623	691.041	692.127
2090	706.058	697.628	702.732	703.121	699.421	700.171	699.942	702.794	701.947	708.889	696.28	701.932	698.394	692.618	692.964	685.895	691.063	700.594	699.838	704.405	690.633	691.736
2091	705.862	697.325	702.48	702.873	699.113	699.891	699.65	702.548	701.687	708.724	695.952	701.674	698.099	692.214	692.575	685.44	690.661	700.317	699.548	704.188	690.227	691.349
2092	705.662	697.013	702.226	702.619	698.798	699.609	699.355	702.3	701.42	708.555	695.62	701.413	697.802	691.801	692.176	684.985	690.256	700.043	699.257	703.969	689.818	690.954
2093	705.466	696.707	701.972	702.368	698.485	699.329	699.062	702.053	701.156	708.391	695.292	701.156	697.506	691.39	691.784	684.533	689.851	699.772	698.965	703.75	689.412	690.561
2094	705.266	696.399	701.716	702.117	698.17	699.044	698.766	701.802	700.887	708.224	694.961	700.895	697.209	690.98	691.388	684.083	689.446	699.495	698.674	703.528	689.005	690.17
2095	705.068	696.094	701.46	701.865	697.858	698.763	698.468	701.553	700.62	708.056	694.632	700.635	696.915	690.569	690.992	683.63	689.043	699.22	698.38	703.311	688.599	689.78
2096	704.868	695.787	701.209	701.613	697.546	698.48	698.174	701.306	700.353	707.891	694.305	700.376	696.618	690.159	690.597	683.177	688.636	698.946	698.084	703.094	688.192	689.392
2097	704.673	695.481	700.953	701.362	697.232	698.198	697.879	701.058	700.086	707.725	693.974	700.116	696.323	689.744	690.203	682.722	688.229	698.67	697.789	702.875	687.786	688.998
2098	704.472	695.174	700.696	701.11	696.921	697.913	697.586	700.81	699.817	707.558	693.646	699.857	696.025	689.329	689.807	682.272	687.823	698.395	697.494	702.656	687.378	688.606
2099	704.275	694.871	700.441	700.855	696.608	697.63	697.291	700.565	699.55	707.391	693.314	699.596	695.727	688.917	689.41	681.819	687.414	698.119	697.2	702.44	686.974	688.218
2100	704.079	694.566	700.186	700.604	696.3	697.347	696.999	700.317	699.281	707.226	692.991	699.339	695.431	688.502	689.013	681.369	687.01	697.846	696.905	702.223	686.564	687.83
2101	703.882	694.26	699.931	700.349	695.987	697.063	696.705	700.069	699.012	707.06	692.657	699.079	695.134	688.084	688.615	680.916	686.606	697.569	696.607	702.003	686.152	687.439
2102	703.685	693.955	699.676	700.097	695.673	696.776	696.412	699.818	698.74	706.892	692.323	698.816	694.836	687.668	688.214	680.467	686.197	697.294	696.31	701.784	685.743	687.045
2103	703.487	693.648	699.42	699.844	695.361	696.492	696.117	699.568	698.469	706.725	691.998	698.556	694.537	687.248	687.814	680.021	685.79	697.016	696.017	701.566	685.333	686.66
2104	703.289	693.341	699.166	699.588	695.048	696.207	695.821	699.317	698.196	706.557	691.668	698.296	694.237	686.827	687.409	679.571	685.38	696.739	695.721	701.346	684.92	686.268
2105	703.092	693.034	698.91	699.333	694.734	695.923	695.526	699.069	697.927	706.39	691.338	698.036	693.941	686.406	687.01	679.124	684.967	696.464	695.425	701.129	684.514	685.878
2106	702.895	692.729	698.654	699.078	694.42	695.639	695.23	698.818	697.656	706.224	691.011	697.774	693.645	685.984	686.607	678.682	684.559	696.19	695.127	700.91	684.101	685.493
2107	702.696	692.421	698.398	698.823	694.107	695.355	694.934	698.568	697.383	706.056	690.681	697.51	693.347	685.558	686.199	678.239	684.157	695.915	694.83	700.692	683.689	685.108
2108	702.5	692.115	698.143	698.565	693.793	695.07	694.638	698.315	697.11	705.888	690.352	697.247	693.052	685.137	685.792	677.798	683.75	695.639	694.534	700.473	683.278	684.722
2109	702.305	691.809	697.885	698.309	693.476	694.785	694.342	698.063	696.84	705.72	690.026	696.986	692.755	684.709	685.386	677.358	683.35	695.366	694.238	700.256	682.867	684.332
2110	702.108	691.504	697.633	698.051	693.159	694.503	694.046	697.81	696.568	705.553	689.701	696.726	692.46	684.281	684.977	676.918	682.945	695.09	693.939	700.042	682.457	683.943
2111	701.913	691.2	697.377	697.793	692.844	694.219	693.75	697.557	696.293	705.387	689.375	696.463	692.162	683.852	684.567	676.482	682.535	694.816	693.644	699.828	682.048	683.554
2112	701.718	690.893	697.123	697.532	692.528	693.935	693.453	697.303	696.021	705.221	689.049	696.198	691.864	683.422	684.161	676.045	682.129	694.543	693.345	699.608	681.639	683.169
2113	701.521	690.588	696.867	697.274	692.211	693.65	693.154	697.048	695.746	705.054	688.719	695.934	691.564	682.988	683.751	675.61	681.72	694.268	693.047	699.392	681.232	682.78
2114	701.327	690.285	696.613	697.015	691.894	693.367	692.859	696.797	695.474	704.887	688.393	695.675	691.266	682.556	683.341	675.177	681.313	693.999	692.752	699.176	680.825	682.396
2115	701.131	689.979	696.357	696.757	691.576	693.083	692.563	696.542	695.198	704.721	688.067	695.413	690.968	682.123	682.927	674.744	680.91	693.727	692.456	698.961	680.418	682.012
2116	700.935	689.675	696.104	696.497	691.257	692.797	692.264	696.289	694.922	704.553	687.741	695.151	690.669	681.688	682.516	674.313	680.503	693.453	692.16	698.744	680.006	681.628
2117	700.741	689.372	695.85	696.24	690.94	692.514	691.972	696.037	694.648	704.387	687.415	694.892	690.372	681.251	682.105	673.878	680.096	693.18	691.866	698.529	679.598	681.242
2118	700.547	689.066	695.597	695.978	690.621	692.228	691.675	695.78	694.375	704.22	687.093	694.631	690.073	680.815	681.693	673.446	679.69	692.909	691.57	698.312	679.19	680.852
2119	700.351	688.762	695.345	695.715	690.303	691.944	691.379	695.527	694.099	704.053	686.771	694.373	689.774	680.388	681.283	673.012	679.284	692.637	691.276	698.095	678.783	680.465
2120	700.158	688.458	695.091	695.452	689.983	691.66	691.082	695.272	693.821	703.886	686.446	694.111	689.477	679.955	680.868	672.581	678.882	692.366	690.979	697.878	678.377	680.073
2121	699.962	688.155	694.837	695.191	689.662	691.375	690.787	695.016	693.546	703.719	686.127	693.848	689.177	679.519	680.455	672.15	678.478	692.093	690.683	697.661	677.975	679.685
2122	699.769	687.852	694.585	694.933	689.341	691.088	690.493	694.759	693.271	703.554	685.805	693.589	688.878	679.089	680.042	671.716	678.077	691.822	690.391	697.447	677.572	679.298
2123	699.574	687.547	694.33	694.673	689.018	690.802	690.198	694.505	692.994	703.387	685.482	693.329	688.577	678.653	679.628	671.287	677.671	691.551	690.097	697.231	677.169	678.911
2124	699.38	687.242	694.076	694.412	688.699	690.517	689.903	694.251	692.717	703.22	685.159	693.068	688.276	678.221	679.214	670.859	677.269	691.278	689.804	697.014	676.769	678.523
2125	699.187	686.939	693.823	694.154	688.378	690.234	689.611	693.999	692.443	703.055	684.841	692.808	687.975	677.784	678.797	670.43	676.865	691.005	689.51	696.802	676.369	678.136
2126	698.994	686.634	693.57	693.893	688.057	689.945	689.316	693.744	692.168	702.887	684.52	692.548	687.675	677.35	678.38	670.003	676.46	690.734	689.214	696.584	675.972	677.751
2127	698.801	686.333	693.319	693.635	687.737	689.661	689.027	693.491	691.893	702.722	684.203	692.292	687.379	676.919	677.965	669.577	676.061	690.466	688.924	696.371	675.574	677.371
2128	698.608	686.03	693.064	693.375	687.416	689.377	688.734	693.239	691.616	702.556	683.885	692.033	687.078	676.488	677.547	669.158	675.662	690.196	688.634	696.158	675.178	676.987
2129	698.413	685.724	692.808	693.115	687.094	689.089	688.437	692.986	691.339	702.387	683.565	691.775	686.78	676.054	677.133	668.735	675.261	689.927	688.339	695.94	674.778	676.597
2130	698.221	685.422	692.558	692.859	686.775	688.804	688.146	692.733	691.062	702.222	683.245	691.516	686.479	675.62	676.715	668.314	674.855	689.659	688.047	695.725	674.378	676.212
2131	698.028	685.121	692.303	692.595	686.457	688.518	687.855	692.482	690.788	702.055	682.926	691.258	686.184	675.186	676.299	667.894	674.452	689.392	687.757	695.511	673.981	675.819
2132	697.833	684.817	692.048	692.333	686.139	688.232	687.56	692.228	690.512	701.889	682.606	691.001	685.884	674.756	675.882	667.468	674.047	689.122	687.464	695.297	673.582	675.429
2133	697.638	684.518	691.797	692.074	685.816	687.953	687.273	691.976	690.24	701.724	682.287	690.747	685.588	674.328	675.467	667.048	673.647	688.855	687.174	695.085	673.19	675.043
2134	697.447	684.217	691.546	691.818	685.498	687.669	686.982	691.726	689.964	701.561	681.969	690.491	685.292	673.895	675.049	666.626	673.252	688.588	686.886	694.872	672.791	674.655
2135	697.251	683.916	691.29	691.556	685.18	687.383	686.691	691.471	689.687	701.394	681.65	690.236	684.994	673.459	674.635	666.204	672.848	688.318	686.589	694.66	672.395	674.27
2136	697.056	683.615	691.038	691.294	684.862	687.102	686.403	691.222	689.41	701.23	681.334	689.981	684.698	673.028	674.22	665.786	672.45	688.05	686.298	694.448	671.999	673.888
2137	696.863	683.317	690.786	691.033	684.546	686.821	686.116	690.97	689.137	701.064	681.019	689.726	684.404	672.597	673.801	665.367	672.047	687.785	686.009	694.235	671.604	673.505
2138	696.67	683.018	690.535	690.772	684.231	686.541	685.825	690.719	688.86	700.899	680.705	689.474	684.108	672.161	673.385	664.95	671.651	687.52	685.723	694.024	671.211	673.12
2139	696.477	682.72	690.282	690.514	683.915	686.258	685.538	690.469	688.587	700.734	680.388	689.219	683.812	671.731	672.969	664.532	671.25	687.252	685.435	693.813	670.821	672.737
2140	696.285	682.421	690.032	690.254	683.595	685.977	685.249	690.217	688.311	700.571	680.075	688.966	683.515	671.298	672.552	664.115	670.855	686.984	685.144	693.601	670.432	672.358
2141	696.093	682.121	689.78	689.994	683.28	685.696	684.964	689.965	688.033	700.405	679.758	688.714	683.218	670.87	672.136	663.701	670.46	686.717	684.855	693.389	670.041	671.982
2142	695.9	681.821	689.528	689.732	682.96	685.413	684.675	689.712	687.754	700.24	679.445	688.459	682.923	670.437	671.722	663.281	670.064	686.451	684.565	693.176	669.653	671.603
2143	695.708	681.522	689.279	689.473	682.642	685.133	684.39	689.463	687.477	700.075	679.13	688.207	682.625	670.009	671.307	662.867	669.668	686.185	684.278	692.966	669.264	671.221
2144	695.519	681.221	689.03	689.214	682.326	684.856	684.105	689.214	687.201	699.915	678.815	687.956	682.332	669.578	670.892	662.454	669.268	685.921	683.987	692.755	668.877	670.843
2145	695.329	680.924	688.779	688.951	682.008	684.574	683.819	688.965	686.924	699.752	678.504	687.705	682.034	669.151	670.474	662.046	668.87	685.659	683.7	692.545	668.493	670.467
2146	695.137	680.627	688.532	688.69	681.695	684.294	683.532	688.717	686.65	699.586	678.194	687.457	681.742	668.725	670.059	661.634	668.473	685.397	683.414	692.334	668.104	670.085
2147	694.949	680.33	688.283	688.429	681.383	684.013	683.247	688.468	686.372	699.422	677.885	687.206	681.448	668.296	669.642	661.225	668.076	685.135	683.129	692.124	667.717	669.709
2148	694.756	680.032	688.034	688.167	681.068	683.73	682.962	688.219	686.096	699.257	677.575	686.957	681.156	667.872	669.225	660.815	667.677	684.87	682.841	691.913	667.335	669.332
2149	694.562	679.735	687.785	687.905	680.754	683.451	682.677	687.97	685.818	699.092	677.265	686.706	680.862	667.447	668.809	660.406	667.281	684.605	682.554	691.704	666.949	668.952
2150	694.371	679.439	687.536	687.643	680.441	683.174	682.394	687.726	685.542	698.927	676.959	686.459	680.57	667.021	668.398	660	666.883	684.343	682.27	691.498	666.565	668.576
2151	694.181	679.147	687.29	687.384	680.13	682.897	682.112	687.48	685.27	698.763	676.655	686.213	680.278	666.602	667.983	659.594	666.486	684.083	681.989	691.287	666.186	668.197
2152	693.992	678.85	687.041	687.124	679.816	682.618	681.827	687.231	684.992	698.599	676.347	685.965	679.985	666.179	667.563	659.187	666.09	683.82	681.704	691.081	665.803	667.824
2153	693.8	678.557	686.796	686.864	679.504	682.342	681.546	686.984	684.714	698.435	676.043	685.716	679.692	665.758	667.147	658.785	665.69	683.558	681.42	690.87	665.42	667.447
2154	693.611	678.26	686.55	686.603	679.19	682.069	681.269	686.74	684.441	698.272	675.736	685.47	679.4	665.339	666.73	658.382	665.295	683.299	681.137	690.666	665.039	667.069
2155	693.42	677.968	686.308	686.341	678.879	681.794	680.987	686.496	684.165	698.109	675.43	685.225	679.107	664.915	666.312	657.979	664.897	683.041	680.855	690.46	664.654	666.69
2156	693.23	677.677	686.062	686.08	678.572	681.519	680.705	686.251	683.891	697.946	675.123	684.977	678.814	664.491	665.897	657.574	664.504	682.78	680.57	690.254	664.272	666.309
2157	693.04	677.382	685.818	685.817	678.261	681.245	680.425	686.006	683.614	697.784	674.818	684.731	678.52	664.07	665.478	657.17	664.105	682.521	680.284	690.047	663.89	665.933
2158	692.851	677.092	685.572	685.559	677.953	680.969	680.143	685.76	683.339	697.621	674.515	684.486	678.228	663.65	665.061	656.768	663.709	682.265	680.001	689.841	663.513	665.554
2159	692.663	676.8	685.33	685.297	677.643	680.695	679.862	685.514	683.061	697.458	674.209	684.241	677.935	663.23	664.643	656.366	663.317	682.007	679.719	689.636	663.131	665.178
2160	692.476	676.507	685.086	685.04	677.332	680.422	679.584	685.27	682.786	697.295	673.905	683.998	677.644	662.808	664.227	655.965	662.923	681.749	679.438	689.429	662.752	664.802
2161	692.289	676.219	684.842	684.777	677.025	680.149	679.302	685.027	682.512	697.134	673.604	683.75	677.354	662.386	663.815	655.566	662.526	681.493	679.155	689.223	662.372	664.424
2162	692.102	675.927	684.599	684.517	676.717	679.876	679.022	684.782	682.235	696.972	673.295	683.507	677.061	661.967	663.397	655.167	662.131	681.236	678.874	689.016	661.996	664.046
2163	691.913	675.636	684.358	684.256	676.408	679.605	678.744	684.537	681.958	696.81	672.995	683.262	676.77	661.548	662.979	654.767	661.732	680.981	678.591	688.81	661.617	663.666
2164	691.724	675.345	684.116	683.998	676.101	679.33	678.464	684.292	681.683	696.647	672.69	683.019	676.481	661.128	662.564	654.367	661.339	680.723	678.31	688.606	661.235	663.289
2165	691.537	675.055	683.876	683.737	675.797	679.057	678.187	684.049	681.411	696.485	672.388	682.777	676.189	660.71	662.15	653.97	660.94	680.468	678.028	688.401	660.858	662.913
2166	691.351	674.769	683.637	683.479	675.489	678.786	677.912	683.807	681.139	696.324	672.088	682.534	675.904	660.297	661.738	653.574	660.545	680.216	677.747	688.199	660.483	662.541
2167	691.165	674.479	683.399	683.219	675.184	678.514	677.637	683.562	680.868	696.163	671.787	682.29	675.614	659.877	661.323	653.178	660.147	679.963	677.465	687.994	660.109	662.166
2168	690.976	674.191	683.158	682.955	674.876	678.244	677.36	683.321	680.597	696.003	671.486	682.048	675.324	659.465	660.913	652.783	659.755	679.709	677.182	687.792	659.736	661.791
2169	690.79	673.902	682.921	682.695	674.568	677.974	677.086	683.079	680.324	695.842	671.185	681.808	675.034	659.049	660.5	652.39	659.36	679.456	676.898	687.588	659.363	661.416
2170	690.603	673.613	682.685	682.434	674.259	677.7	676.809	682.837	680.05	695.679	670.886	681.566	674.746	658.632	660.084	651.995	658.963	679.202	676.615	687.386	658.99	661.039
2171	690.418	673.326	682.446	682.174	673.95	677.428	676.534	682.597	679.776	695.516	670.587	681.323	674.454	658.219	659.675	651.605	658.567	678.951	676.334	687.182	658.614	660.659
2172	690.234	673.042	682.211	681.916	673.645	677.157	676.261	682.359	679.506	695.356	670.29	681.083	674.164	657.807	659.262	651.214	658.171	678.704	676.05	686.982	658.242	660.278
2173	690.053	672.754	681.977	681.657	673.336	676.888	675.988	682.122	679.238	695.197	669.994	680.842	673.873	657.398	658.852	650.822	657.771	678.452	675.767	686.78	657.87	659.897
2174	689.869	672.468	681.737	681.396	673.025	676.615	675.713	681.882	678.965	695.033	669.698	680.602	673.582	656.985	658.441	650.432	657.375	678.203	675.482	686.58	657.5	659.517
2175	689.682	672.185	681.5	681.136	672.717	676.342	675.44	681.642	678.692	694.871	669.405	680.36	673.291	656.575	658.031	650.048	656.979	677.949	675.201	686.378	657.127	659.141
2176	689.501	671.901	681.266	680.879	672.409	676.073	675.168	681.405	678.423	694.709	669.111	680.121	673.002	656.164	657.627	649.661	656.581	677.699	674.922	686.177	656.752	658.769
2177	689.318	671.617	681.031	680.621	672.102	675.803	674.898	681.163	678.153	694.549	668.817	679.881	672.713	655.751	657.218	649.276	656.184	677.448	674.638	685.977	656.384	658.395
2178	689.136	671.338	680.797	680.359	671.793	675.535	674.627	680.927	677.884	694.386	668.525	679.642	672.422	655.341	656.811	648.891	655.785	677.199	674.356	685.779	656.017	658.022
2179	688.953	671.058	680.563	680.101	671.483	675.265	674.357	680.688	677.616	694.226	668.234	679.403	672.132	654.929	656.409	648.508	655.39	676.949	674.075	685.581	655.647	657.648
2180	688.771	670.776	680.328	679.841	671.176	674.993	674.088	680.449	677.349	694.065	667.944	679.164	671.843	654.519	656.004	648.126	654.991	676.701	673.793	685.38	655.28	657.278
2181	688.59	670.495	680.097	679.58	670.868	674.722	673.82	680.209	677.082	693.905	667.652	678.928	671.556	654.114	655.603	647.748	654.596	676.452	673.514	685.182	654.911	656.909
2182	688.411	670.215	679.866	679.323	670.562	674.453	673.552	679.969	676.815	693.745	667.358	678.688	671.267	653.704	655.199	647.367	654.195	676.204	673.236	684.984	654.543	656.536
2183	688.228	669.939	679.632	679.064	670.255	674.186	673.285	679.734	676.549	693.583	667.07	678.448	670.981	653.296	654.796	646.988	653.799	675.959	672.958	684.786	654.179	656.171
2184	688.049	669.659	679.401	678.809	669.948	673.917	673.018	679.5	676.284	693.427	666.779	678.208	670.693	652.887	654.392	646.608	653.4	675.711	672.678	684.592	653.816	655.799
2185	687.867	669.378	679.169	678.549	669.641	673.646	672.752	679.259	676.015	693.266	666.486	677.971	670.401	652.476	653.988	646.232	653.007	675.461	672.395	684.394	653.452	655.428
2186	687.687	669.101	678.941	678.291	669.338	673.378	672.485	679.02	675.749	693.104	666.199	677.733	670.113	652.07	653.589	645.858	652.618	675.217	672.117	684.196	653.091	655.065
2187	687.51	668.822	678.71	678.033	669.034	673.113	672.219	678.784	675.484	692.947	665.91	677.498	669.83	651.666	653.187	645.484	652.226	674.972	671.839	684	652.73	654.699
2188	687.328	668.546	678.476	677.773	668.728	672.845	671.954	678.547	675.216	692.786	665.62	677.26	669.538	651.257	652.784	645.109	651.832	674.724	671.56	683.802	652.366	654.331
2189	687.15	668.268	678.248	677.515	668.425	672.578	671.69	678.315	674.95	692.626	665.33	677.025	669.25	650.853	652.384	644.733	651.442	674.479	671.281	683.606	652.003	653.968
2190	686.97	667.993	678.018	677.259	668.119	672.314	671.426	678.08	674.685	692.468	665.043	676.791	668.962	650.449	651.982	644.36	651.053	674.237	671.001	683.41	651.64	653.606
2191	686.793	667.719	677.793	677.003	667.82	672.048	671.162	677.847	674.422	692.311	664.754	676.556	668.674	650.045	651.584	643.992	650.662	673.994	670.725	683.216	651.281	653.241
2192	686.616	667.442	677.564	676.75	667.516	671.782	670.899	677.615	674.156	692.149	664.466	676.321	668.391	649.64	651.185	643.619	650.273	673.751	670.446	683.021	650.924	652.879
2193	686.436	667.169	677.336	676.493	667.214	671.518	670.635	677.378	673.891	691.99	664.178	676.084	668.108	649.236	650.784	643.25	649.883	673.51	670.171	682.826	650.564	652.519
2194	686.26	666.896	677.111	676.238	666.916	671.256	670.373	677.143	673.63	691.831	663.887	675.85	667.817	648.833	650.386	642.88	649.496	673.267	669.895	682.631	650.202	652.155
2195	686.084	666.624	676.882	675.982	666.616	670.99	670.111	676.909	673.368	691.674	663.601	675.615	667.532	648.43	649.987	642.515	649.111	673.025	669.617	682.438	649.845	651.797
2196	685.908	666.353	676.655	675.73	666.317	670.728	669.852	676.677	673.107	691.516	663.315	675.381	667.249	648.024	649.589	642.149	648.719	672.784	669.344	682.246	649.484	651.437
2197	685.733	666.083	676.431	675.475	666.019	670.464	669.594	676.443	672.845	691.356	663.03	675.147	666.963	647.619	649.192	641.784	648.333	672.541	669.068	682.052	649.127	651.075
2198	685.556	665.814	676.203	675.222	665.721	670.201	669.338	676.212	672.586	691.197	662.747	674.914	666.678	647.211	648.793	641.421	647.94	672.301	668.793	681.858	648.769	650.716
2199	685.379	665.544	675.981	674.968	665.423	669.941	669.079	675.977	672.325	691.039	662.462	674.679	666.393	646.808	648.399	641.057	647.55	672.055	668.518	681.666	648.413	650.356
2200	685.203	665.275	675.754	674.715	665.125	669.677	668.823	675.747	672.066	690.881	662.178	674.447	666.109	646.405	648.004	640.692	647.162	671.815	668.242	681.473	648.058	650.002
2201	685.025	665.007	675.531	674.464	664.826	669.415	668.566	675.515	671.806	690.724	661.898	674.215	665.827	646	647.61	640.333	646.776	671.575	667.965	681.28	647.701	649.644
2202	684.847	664.74	675.304	674.212	664.531	669.16	668.309	675.282	671.543	690.566	661.618	673.984	665.542	645.599	647.215	639.971	646.389	671.336	667.693	681.087	647.344	649.288
2203	684.669	664.47	675.079	673.963	664.234	668.901	668.056	675.049	671.283	690.41	661.335	673.752	665.26	645.193	646.821	639.615	646.003	671.095	667.421	680.895	646.988	648.933
2204	684.495	664.205	674.854	673.711	663.937	668.64	667.8	674.819	671.022	690.253	661.055	673.52	664.976	644.791	646.43	639.256	645.615	670.856	667.149	680.705	646.634	648.583
2205	684.319	663.936	674.629	673.461	663.642	668.382	667.545	674.588	670.763	690.099	660.777	673.289	664.695	644.386	646.035	638.897	645.232	670.616	666.875	680.514	646.283	648.233
2206	684.141	663.672	674.403	673.209	663.347	668.123	667.289	674.357	670.5	689.94	660.494	673.061	664.412	643.983	645.643	638.54	644.849	670.374	666.603	680.322	645.928	647.881
2207	683.964	663.407	674.18	672.962	663.049	667.867	667.036	674.124	670.238	689.785	660.213	672.83	664.131	643.584	645.251	638.185	644.463	670.137	666.332	680.132	645.578	647.53
2208	683.789	663.144	673.955	672.713	662.755	667.613	666.783	673.895	669.98	689.63	659.935	672.6	663.846	643.18	644.86	637.831	644.077	669.898	666.063	679.943	645.225	647.182
2209	683.613	662.882	673.73	672.46	662.461	667.353	666.529	673.664	669.719	689.476	659.659	672.37	663.567	642.779	644.472	637.476	643.69	669.659	665.794	679.753	644.876	646.833
2210	683.439	662.621	673.504	672.21	662.162	667.094	666.276	673.43	669.455	689.32	659.378	672.139	663.282	642.376	644.081	637.123	643.305	669.42	665.523	679.562	644.526	646.486
2211	683.26	662.356	673.283	671.961	661.87	666.838	666.024	673.201	669.194	689.163	659.101	671.909	663.004	641.977	643.695	636.77	642.925	669.184	665.255	679.373	644.18	646.141
2212	683.085	662.1	673.061	671.716	661.577	666.58	665.772	672.97	668.936	689.007	658.824	671.681	662.721	641.573	643.305	636.417	642.544	668.945	664.987	679.187	643.831	645.792
2213	682.908	661.839	672.835	671.466	661.278	666.326	665.52	672.737	668.676	688.854	658.546	671.449	662.44	641.176	642.915	636.068	642.161	668.708	664.717	678.999	643.484	645.447
2214	682.735	661.575	672.612	671.218	660.983	666.068	665.269	672.506	668.416	688.698	658.271	671.219	662.163	640.775	642.528	635.714	641.782	668.47	664.449	678.809	643.136	645.1
2215	682.559	661.316	672.389	670.97	660.693	665.814	665.02	672.276	668.158	688.544	657.997	670.992	661.881	640.375	642.143	635.366	641.403	668.233	664.179	678.62	642.786	644.759
2216	682.386	661.057	672.169	670.727	660.401	665.559	664.771	672.045	667.899	688.39	657.723	670.765	661.602	639.98	641.758	635.022	641.023	667.996	663.912	678.434	642.443	644.418
2217	682.214	660.798	671.947	670.482	660.107	665.305	664.524	671.817	667.642	688.234	657.448	670.537	661.324	639.582	641.376	634.673	640.644	667.757	663.648	678.248	642.102	644.078
2218	682.039	660.54	671.726	670.239	659.817	665.048	664.279	671.587	667.379	688.082	657.175	670.309	661.046	639.185	640.994	634.33	640.265	667.517	663.383	678.061	641.758	643.739
2219	681.864	660.281	671.502	669.991	659.525	664.791	664.031	671.355	667.12	687.927	656.903	670.083	660.768	638.787	640.611	633.983	639.884	667.281	663.119	677.873	641.413	643.4
2220	681.69	660.024	671.282	669.745	659.235	664.538	663.783	671.128	666.863	687.773	656.631	669.857	660.494	638.391	640.229	633.643	639.503	667.045	662.854	677.686	641.073	643.057
2221	681.513	659.767	671.06	669.498	658.942	664.285	663.539	670.897	666.604	687.619	656.359	669.63	660.215	637.994	639.85	633.301	639.128	666.809	662.591	677.499	640.731	642.717
2222	681.34	659.511	670.839	669.255	658.653	664.033	663.295	670.665	666.347	687.467	656.091	669.404	659.938	637.599	639.468	632.961	638.75	666.571	662.332	677.312	640.391	642.378
2223	681.169	659.256	670.618	669.013	658.362	663.778	663.051	670.438	666.093	687.316	655.82	669.182	659.662	637.206	639.091	632.62	638.371	666.338	662.072	677.126	640.052	642.042
2224	680.994	659	670.397	668.767	658.067	663.527	662.805	670.208	665.835	687.162	655.551	668.953	659.388	636.809	638.712	632.284	637.993	666.1	661.81	676.94	639.715	641.702
2225	680.82	658.746	670.178	668.524	657.777	663.274	662.561	669.982	665.58	687.009	655.281	668.729	659.112	636.414	638.338	631.942	637.617	665.864	661.55	676.756	639.376	641.367
2226	680.647	658.492	669.957	668.279	657.485	663.02	662.314	669.754	665.323	686.858	655.011	668.505	658.837	636.017	637.959	631.604	637.24	665.627	661.291	676.57	639.041	641.035
2227	680.478	658.242	669.737	668.038	657.197	662.769	662.075	669.525	665.067	686.705	654.743	668.283	658.562	635.621	637.587	631.268	636.868	665.393	661.034	676.386	638.705	640.697
2228	680.306	657.986	669.518	667.797	656.907	662.52	661.833	669.295	664.811	686.554	654.479	668.06	658.285	635.226	637.21	630.932	636.49	665.157	660.772	676.202	638.374	640.367
2229	680.134	657.735	669.301	667.554	656.617	662.27	661.592	669.068	664.557	686.401	654.212	667.837	658.012	634.833	636.837	630.598	636.116	664.921	660.517	676.02	638.042	640.035
2230	679.962	657.486	669.081	667.313	656.329	662.02	661.349	668.842	664.302	686.251	653.946	667.615	657.739	634.44	636.465	630.26	635.742	664.685	660.261	675.836	637.715	639.701
2231	679.79	657.232	668.861	667.069	656.038	661.768	661.106	668.614	664.042	686.097	653.678	667.389	657.465	634.047	636.092	629.923	635.367	664.449	660.005	675.652	637.385	639.367
2232	679.62	656.983	668.643	666.829	655.752	661.518	660.863	668.387	663.788	685.947	653.416	667.168	657.192	633.661	635.72	629.592	634.998	664.213	659.746	675.467	637.056	639.041
2233	679.448	656.735	668.426	666.588	655.467	661.272	660.624	668.164	663.531	685.796	653.152	666.946	656.917	633.267	635.349	629.262	634.627	663.978	659.493	675.286	636.728	638.713
2234	679.279	656.485	668.207	666.348	655.18	661.022	660.386	667.937	663.277	685.648	652.888	666.723	656.645	632.879	634.979	628.934	634.254	663.742	659.238	675.1	636.401	638.388
2235	679.11	656.236	667.989	666.106	654.892	660.774	660.146	667.713	663.022	685.497	652.626	666.5	656.374	632.489	634.609	628.6	633.885	663.509	658.983	674.919	636.073	638.062
2236	678.94	655.988	667.773	665.867	654.603	660.528	659.91	667.491	662.768	685.347	652.365	666.279	656.1	632.104	634.242	628.272	633.517	663.275	658.729	674.736	635.745	637.734
2237	678.771	655.739	667.555	665.627	654.318	660.279	659.67	667.268	662.514	685.2	652.102	666.061	655.831	631.718	633.873	627.947	633.151	663.041	658.477	674.553	635.42	637.408
2238	678.602	655.491	667.336	665.387	654.03	660.034	659.432	667.047	662.262	685.052	651.847	665.842	655.56	631.334	633.506	627.62	632.784	662.809	658.224	674.372	635.1	637.084
2239	678.434	655.243	667.123	665.149	653.746	659.791	659.196	666.825	662.013	684.902	651.587	665.624	655.289	630.95	633.137	627.297	632.417	662.576	657.971	674.192	634.777	636.758
2240	678.265	654.996	666.908	664.91	653.459	659.546	658.961	666.603	661.76	684.753	651.332	665.409	655.017	630.565	632.77	626.969	632.053	662.343	657.719	674.011	634.454	636.43
2241	678.097	654.752	666.692	664.67	653.174	659.297	658.724	666.383	661.509	684.604	651.072	665.189	654.744	630.179	632.404	626.642	631.688	662.112	657.466	673.828	634.133	636.104
2242	677.929	654.506	666.477	664.431	652.891	659.054	658.489	666.158	661.259	684.455	650.814	664.972	654.472	629.791	632.038	626.32	631.323	661.881	657.217	673.646	633.815	635.777
2243	677.76	654.262	666.266	664.194	652.606	658.808	658.255	665.937	661.005	684.305	650.558	664.753	654.2	629.408	631.675	625.996	630.958	661.647	656.967	673.468	633.494	635.454
2244	677.592	654.017	666.052	663.953	652.323	658.567	658.024	665.716	660.757	684.158	650.306	664.535	653.929	629.023	631.311	625.673	630.598	661.418	656.716	673.287	633.173	635.131
2245	677.426	653.77	665.835	663.714	652.04	658.325	657.791	665.498	660.505	684.01	650.049	664.319	653.658	628.638	630.943	625.352	630.239	661.191	656.464	673.108	632.858	634.808
2246	677.256	653.524	665.623	663.477	651.758	658.083	657.558	665.279	660.255	683.864	649.796	664.102	653.386	628.256	630.58	625.031	629.883	660.96	656.214	672.927	632.54	634.487
2247	677.086	653.279	665.408	663.239	651.478	657.843	657.327	665.06	660.006	683.712	649.542	663.886	653.118	627.871	630.213	624.707	629.522	660.731	655.965	672.747	632.22	634.166
2248	676.919	653.036	665.195	663.001	651.195	657.601	657.096	664.843	659.758	683.567	649.291	663.672	652.846	627.487	629.85	624.387	629.164	660.501	655.715	672.567	631.902	633.846
2249	676.751	652.793	664.983	662.763	650.911	657.361	656.865	664.625	659.51	683.421	649.037	663.457	652.575	627.106	629.486	624.067	628.81	660.273	655.466	672.387	631.587	633.529
2250	676.585	652.549	664.772	662.525	650.63	657.122	656.635	664.409	659.263	683.273	648.786	663.243	652.306	626.723	629.123	623.751	628.454	660.044	655.221	672.212	631.271	633.21
2251	676.415	652.304	664.557	662.288	650.346	656.881	656.402	664.193	659.014	683.125	648.532	663.028	652.036	626.341	628.761	623.431	628.096	659.816	654.971	672.035	630.954	632.891
2252	676.248	652.063	664.343	662.049	650.066	656.641	656.17	663.974	658.768	682.976	648.283	662.815	651.765	625.96	628.399	623.115	627.737	659.585	654.723	671.852	630.641	632.574
2253	676.078	651.821	664.133	661.813	649.782	656.402	655.94	663.76	658.521	682.828	648.034	662.6	651.494	625.578	628.037	622.795	627.381	659.36	654.48	671.673	630.326	632.26
2254	675.913	651.578	663.923	661.579	649.501	656.167	655.709	663.545	658.274	682.681	647.784	662.387	651.224	625.202	627.68	622.48	627.027	659.134	654.229	671.498	630.019	631.943
2255	675.748	651.337	663.712	661.341	649.222	655.926	655.478	663.33	658.028	682.533	647.534	662.172	650.955	624.819	627.317	622.166	626.674	658.906	653.986	671.319	629.708	631.624
2256	675.58	651.096	663.501	661.106	648.942	655.69	655.253	663.115	657.781	682.386	647.287	661.958	650.686	624.44	626.957	621.852	626.323	658.679	653.739	671.141	629.395	631.31
2257	675.414	650.855	663.292	660.87	648.66	655.455	655.024	662.9	657.537	682.237	647.037	661.747	650.416	624.061	626.597	621.536	625.969	658.452	653.496	670.962	629.084	630.993
2258	675.249	650.615	663.082	660.636	648.38	655.217	654.795	662.686	657.29	682.09	646.789	661.537	650.147	623.682	626.238	621.226	625.616	658.227	653.248	670.787	628.776	630.678
2259	675.082	650.372	662.87	660.398	648.102	654.982	654.566	662.475	657.042	681.944	646.539	661.326	649.877	623.301	625.88	620.916	625.267	658.003	653.007	670.611	628.467	630.368
2260	674.917	650.129	662.659	660.164	647.815	654.747	654.338	662.262	656.798	681.798	646.292	661.111	649.61	622.923	625.523	620.601	624.92	657.777	652.76	670.434	628.158	630.057
2261	674.75	649.89	662.449	659.93	647.538	654.511	654.111	662.05	656.555	681.653	646.048	660.899	649.34	622.545	625.165	620.292	624.568	657.554	652.514	670.257	627.848	629.743
2262	674.584	649.648	662.24	659.698	647.259	654.273	653.882	661.838	656.31	681.508	645.802	660.688	649.072	622.169	624.805	619.981	624.217	657.331	652.274	670.08	627.54	629.436
2263	674.42	649.411	662.031	659.464	646.98	654.035	653.655	661.624	656.067	681.363	645.558	660.479	648.804	621.791	624.45	619.668	623.865	657.109	652.031	669.906	627.233	629.126
2264	674.254	649.173	661.822	659.228	646.7	653.8	653.428	661.412	655.823	681.217	645.31	660.27	648.535	621.417	624.092	619.357	623.515	656.884	651.789	669.728	626.927	628.817
2265	674.092	648.934	661.614	658.996	646.422	653.566	653.201	661.2	655.578	681.069	645.065	660.059	648.267	621.041	623.733	619.05	623.171	656.663	651.547	669.55	626.622	628.508
2266	673.926	648.699	661.408	658.767	646.147	653.332	652.977	660.993	655.339	680.925	644.821	659.85	648.002	620.668	623.378	618.74	622.826	656.444	651.307	669.376	626.318	628.201
2267	673.765	648.463	661.2	658.535	645.867	653.095	652.749	660.783	655.097	680.781	644.578	659.642	647.737	620.295	623.019	618.435	622.478	656.22	651.068	669.202	626.016	627.892
2268	673.599	648.225	660.993	658.3	645.59	652.86	652.524	660.57	654.857	680.637	644.336	659.432	647.468	619.923	622.663	618.128	622.133	655.997	650.826	669.026	625.714	627.588
2269	673.434	647.99	660.786	658.069	645.314	652.625	652.298	660.358	654.615	680.494	644.093	659.221	647.203	619.555	622.307	617.823	621.787	655.772	650.583	668.851	625.409	627.279
2270	673.27	647.755	660.578	657.837	645.04	652.391	652.076	660.151	654.373	680.348	643.853	659.015	646.939	619.183	621.952	617.517	621.441	655.553	650.346	668.68	625.109	626.976
2271	673.106	647.521	660.373	657.601	644.762	652.16	651.848	659.942	654.134	680.203	643.609	658.803	646.673	618.811	621.599	617.209	621.094	655.332	650.106	668.504	624.806	626.665
2272	672.943	647.287	660.167	657.371	644.486	651.925	651.624	659.733	653.894	680.064	643.366	658.596	646.408	618.445	621.246	616.901	620.747	655.112	649.866	668.331	624.509	626.364
2273	672.78	647.051	659.965	657.14	644.212	651.692	651.401	659.527	653.656	679.917	643.125	658.39	646.143	618.075	620.892	616.594	620.402	654.893	649.63	668.157	624.206	626.061
2274	672.619	646.815	659.758	656.91	643.939	651.458	651.178	659.318	653.415	679.775	642.884	658.184	645.879	617.704	620.539	616.288	620.056	654.674	649.394	667.984	623.909	625.759
2275	672.453	646.585	659.553	656.68	643.667	651.225	650.955	659.112	653.176	679.632	642.642	657.978	645.613	617.337	620.189	615.984	619.711	654.455	649.158	667.811	623.608	625.458
2276	672.292	646.352	659.352	656.451	643.392	650.993	650.731	658.906	652.938	679.488	642.401	657.773	645.35	616.97	619.839	615.681	619.366	654.236	648.921	667.641	623.311	625.158
2277	672.129	646.116	659.148	656.222	643.117	650.763	650.509	658.7	652.696	679.346	642.162	657.568	645.084	616.604	619.482	615.377	619.023	654.016	648.685	667.466	623.012	624.854
2278	671.967	645.885	658.944	655.989	642.843	650.528	650.286	658.493	652.456	679.204	641.921	657.36	644.82	616.239	619.131	615.074	618.678	653.799	648.447	667.293	622.713	624.554
2279	671.808	645.651	658.741	655.757	642.572	650.299	650.066	658.287	652.218	679.063	641.684	657.152	644.559	615.875	618.783	614.77	618.333	653.58	648.211	667.121	622.416	624.254
2280	671.649	645.419	658.538	655.528	642.3	650.067	649.846	658.079	651.979	678.919	641.446	656.947	644.291	615.511	618.433	614.472	617.99	653.361	647.979	666.947	622.12	623.957
2281	671.487	645.188	658.34	655.298	642.032	649.836	649.624	657.876	651.743	678.778	641.211	656.741	644.033	615.147	618.08	614.17	617.651	653.146	647.741	666.777	621.823	623.656
2282	671.324	644.955	658.136	655.068	641.759	649.609	649.406	657.672	651.504	678.636	640.97	656.532	643.77	614.782	617.734	613.871	617.31	652.93	647.509	666.604	621.529	623.358
2283	671.164	644.725	657.936	654.838	641.491	649.379	649.183	657.467	651.266	678.496	640.731	656.329	643.511	614.417	617.383	613.57	616.967	652.712	647.278	666.436	621.235	623.056
2284	671.004	644.495	657.733	654.612	641.219	649.15	648.964	657.264	651.033	678.353	640.491	656.125	643.249	614.049	617.034	613.268	616.629	652.498	647.038	666.266	620.941	622.759
2285	670.846	644.265	657.536	654.387	640.948	648.921	648.746	657.06	650.794	678.209	640.256	655.92	642.986	613.686	616.686	612.969	616.285	652.282	646.805	666.093	620.645	622.463
2286	670.686	644.034	657.336	654.16	640.676	648.692	648.525	656.858	650.561	678.069	640.02	655.714	642.724	613.325	616.335	612.671	615.949	652.067	646.575	665.923	620.352	622.168
2287	670.525	643.803	657.135	653.933	640.406	648.464	648.306	656.65	650.321	677.927	639.783	655.51	642.467	612.964	615.989	612.369	615.606	651.849	646.344	665.751	620.06	621.873
2288	670.365	643.575	656.935	653.709	640.137	648.234	648.089	656.45	650.086	677.786	639.547	655.308	642.206	612.603	615.641	612.071	615.267	651.637	646.111	665.583	619.766	621.576
2289	670.205	643.346	656.738	653.484	639.87	648.006	647.87	656.249	649.853	677.646	639.312	655.105	641.95	612.245	615.293	611.771	614.932	651.422	645.881	665.413	619.474	621.283
2290	670.046	643.12	656.539	653.258	639.601	647.775	647.652	656.047	649.62	677.507	639.077	654.899	641.691	611.884	614.947	611.471	614.594	651.209	645.651	665.243	619.186	620.986
2291	669.887	642.888	656.339	653.031	639.333	647.55	647.438	655.844	649.389	677.367	638.841	654.699	641.431	611.527	614.602	611.173	614.256	650.994	645.423	665.073	618.894	620.695
2292	669.727	642.658	656.14	652.805	639.065	647.318	647.223	655.644	649.157	677.227	638.606	654.496	641.172	611.165	614.257	610.871	613.919	650.781	645.194	664.904	618.603	620.4
2293	669.568	642.431	655.941	652.581	638.799	647.093	647.007	655.443	648.923	677.088	638.373	654.294	640.917	610.805	613.914	610.577	613.583	650.568	644.965	664.733	618.315	620.107
2294	669.409	642.207	655.742	652.352	638.529	646.87	646.791	655.246	648.691	676.948	638.14	654.093	640.659	610.446	613.57	610.28	613.25	650.358	644.741	664.564	618.024	619.815
2295	669.252	641.981	655.545	652.13	638.264	646.642	646.578	655.045	648.462	676.806	637.907	653.891	640.403	610.089	613.227	609.981	612.913	650.144	644.508	664.395	617.736	619.523
2296	669.092	641.757	655.346	651.901	637.998	646.416	646.361	654.844	648.229	676.665	637.675	653.691	640.148	609.734	612.884	609.687	612.579	649.933	644.283	664.225	617.448	619.229
2297	668.936	641.529	655.148	651.674	637.73	646.19	646.145	654.648	647.996	676.525	637.446	653.492	639.891	609.377	612.543	609.389	612.243	649.72	644.053	664.057	617.159	618.937
2298	668.778	641.307	654.951	651.449	637.462	645.965	645.931	654.451	647.767	676.386	637.214	653.292	639.635	609.02	612.199	609.093	611.908	649.51	643.829	663.887	616.872	618.646
2299	668.619	641.08	654.752	651.225	637.2	645.739	645.718	654.251	647.534	676.246	636.983	653.092	639.38	608.667	611.857	608.798	611.574	649.298	643.602	663.719	616.584	618.356

## Sheet: t1p5m_gb_4.5
year	bccr_bcm2_0	cccma_cgcm3_1	cnrm_cm3	csiro_mk3_0	csiro_mk3_5	gfdl_cm2_0	gfdl_cm2_1	giss_e_h	giss_e_r	iap_fgoals1_0_g	ingv_echam4	inmcm3_0	ipsl_cm4	miroc3_2_hires	miroc3_2_medres	miub_echo_g	mpi_echam5	mri_cgcm2_3_2a	ncar_ccsm3_0	ncar_pcm1	ukmo_hadcm3	ukmo_hadgem1
1861	260.756	260.757	260.756	260.756	260.756	260.756	260.757	260.756	260.756	260.755	260.757	260.756	260.757	260.757	260.757	260.759	260.757	260.757	260.756	260.756	260.757	260.757
1862	260.76	260.761	260.76	260.759	260.759	260.76	260.761	260.76	260.759	260.758	260.762	260.76	260.76	260.761	260.761	260.766	260.761	260.761	260.76	260.76	260.762	260.762
1863	260.764	260.765	260.764	260.762	260.763	260.764	260.765	260.764	260.763	260.761	260.767	260.764	260.765	260.765	260.765	260.772	260.766	260.765	260.764	260.764	260.767	260.766
1864	260.763	260.766	260.763	260.761	260.762	260.764	260.764	260.763	260.762	260.759	260.768	260.764	260.764	260.765	260.765	260.774	260.766	260.764	260.763	260.763	260.767	260.767
1865	260.77	260.773	260.77	260.767	260.769	260.771	260.772	260.77	260.769	260.765	260.776	260.771	260.772	260.773	260.773	260.783	260.774	260.772	260.77	260.77	260.775	260.775
1866	260.767	260.771	260.768	260.765	260.767	260.769	260.77	260.767	260.767	260.761	260.775	260.769	260.77	260.771	260.771	260.784	260.772	260.77	260.769	260.768	260.774	260.774
1867	260.772	260.777	260.772	260.769	260.771	260.774	260.775	260.772	260.771	260.765	260.781	260.774	260.775	260.776	260.776	260.791	260.778	260.775	260.773	260.772	260.779	260.78
1868	260.773	260.779	260.774	260.77	260.773	260.776	260.777	260.774	260.773	260.765	260.784	260.776	260.778	260.779	260.779	260.796	260.781	260.777	260.775	260.774	260.783	260.782
1869	260.779	260.786	260.781	260.776	260.779	260.782	260.783	260.78	260.779	260.771	260.792	260.782	260.784	260.786	260.786	260.803	260.788	260.784	260.782	260.78	260.79	260.79
1870	260.774	260.782	260.776	260.771	260.775	260.778	260.779	260.776	260.774	260.765	260.789	260.778	260.78	260.782	260.783	260.801	260.784	260.78	260.778	260.776	260.786	260.786
1871	260.781	260.79	260.783	260.777	260.782	260.785	260.786	260.782	260.781	260.77	260.797	260.785	260.788	260.79	260.791	260.81	260.793	260.787	260.784	260.782	260.795	260.795
1872	260.779	260.787	260.78	260.775	260.779	260.783	260.784	260.78	260.778	260.767	260.795	260.782	260.786	260.788	260.788	260.809	260.791	260.784	260.782	260.78	260.793	260.793
1873	260.785	260.796	260.787	260.781	260.787	260.79	260.792	260.787	260.786	260.773	260.804	260.79	260.794	260.797	260.797	260.82	260.8	260.792	260.79	260.787	260.802	260.802
1874	260.784	260.795	260.786	260.779	260.785	260.789	260.791	260.786	260.784	260.77	260.804	260.789	260.793	260.797	260.796	260.82	260.799	260.792	260.789	260.785	260.802	260.802
1875	260.79	260.801	260.792	260.785	260.792	260.796	260.797	260.793	260.791	260.775	260.812	260.796	260.8	260.804	260.804	260.829	260.807	260.798	260.796	260.792	260.81	260.81
1876	260.784	260.797	260.788	260.78	260.787	260.791	260.793	260.788	260.786	260.769	260.809	260.792	260.797	260.8	260.8	260.827	260.804	260.794	260.791	260.787	260.806	260.807
1877	260.789	260.803	260.792	260.784	260.792	260.796	260.798	260.792	260.79	260.773	260.815	260.796	260.802	260.806	260.806	260.834	260.81	260.799	260.796	260.792	260.813	260.813
1878	260.791	260.806	260.795	260.787	260.795	260.8	260.802	260.795	260.794	260.775	260.82	260.8	260.806	260.81	260.811	260.84	260.815	260.803	260.8	260.794	260.817	260.818
1879	260.793	260.813	260.797	260.789	260.798	260.802	260.804	260.797	260.795	260.775	260.823	260.802	260.809	260.814	260.813	260.847	260.819	260.805	260.802	260.797	260.821	260.821
1880	260.792	260.809	260.796	260.787	260.796	260.801	260.803	260.797	260.795	260.774	260.824	260.801	260.808	260.814	260.814	260.846	260.819	260.804	260.801	260.795	260.821	260.822
1881	260.798	260.816	260.803	260.793	260.802	260.808	260.81	260.802	260.801	260.778	260.832	260.809	260.816	260.821	260.821	260.855	260.827	260.812	260.808	260.801	260.829	260.829
1882	260.797	260.815	260.802	260.792	260.802	260.807	260.81	260.802	260.8	260.776	260.833	260.808	260.816	260.823	260.822	260.857	260.828	260.812	260.807	260.801	260.83	260.83
1883	260.804	260.825	260.81	260.799	260.81	260.816	260.818	260.81	260.808	260.782	260.842	260.816	260.825	260.831	260.831	260.867	260.837	260.819	260.816	260.809	260.839	260.839
1884	260.802	260.825	260.809	260.797	260.809	260.814	260.818	260.809	260.807	260.78	260.843	260.815	260.825	260.831	260.832	260.869	260.838	260.819	260.816	260.807	260.84	260.84
1885	260.809	260.831	260.815	260.804	260.816	260.822	260.823	260.814	260.814	260.786	260.85	260.822	260.833	260.84	260.84	260.877	260.846	260.826	260.821	260.814	260.847	260.847
1886	260.804	260.829	260.811	260.799	260.813	260.819	260.821	260.812	260.809	260.779	260.849	260.818	260.83	260.837	260.837	260.876	260.844	260.822	260.819	260.81	260.846	260.846
1887	260.812	260.837	260.819	260.804	260.82	260.826	260.83	260.819	260.814	260.786	260.858	260.825	260.839	260.847	260.847	260.886	260.855	260.828	260.828	260.817	260.855	260.856
1888	260.808	260.835	260.816	260.804	260.819	260.824	260.827	260.817	260.814	260.783	260.856	260.826	260.837	260.846	260.846	260.886	260.853	260.829	260.824	260.814	260.856	260.854
1889	260.813	260.839	260.822	260.809	260.823	260.829	260.832	260.82	260.82	260.785	260.863	260.827	260.843	260.851	260.851	260.893	260.859	260.834	260.831	260.819	260.859	260.861
1890	260.814	260.844	260.822	260.81	260.825	260.831	260.835	260.824	260.821	260.786	260.867	260.832	260.846	260.855	260.855	260.9	260.864	260.836	260.833	260.821	260.866	260.864
1891	260.822	260.85	260.831	260.818	260.834	260.84	260.842	260.829	260.829	260.793	260.875	260.838	260.856	260.865	260.865	260.907	260.873	260.845	260.841	260.829	260.872	260.873
1892	260.819	260.85	260.829	260.816	260.832	260.838	260.841	260.83	260.828	260.789	260.877	260.838	260.854	260.865	260.864	260.909	260.872	260.843	260.839	260.827	260.873	260.874
1893	260.821	260.855	260.831	260.818	260.835	260.841	260.845	260.831	260.83	260.79	260.881	260.84	260.858	260.869	260.869	260.915	260.88	260.847	260.844	260.829	260.878	260.879
1894	260.821	260.855	260.832	260.818	260.836	260.842	260.845	260.832	260.831	260.79	260.882	260.842	260.861	260.871	260.871	260.919	260.88	260.848	260.844	260.83	260.879	260.88
1895	260.825	260.861	260.837	260.822	260.841	260.847	260.85	260.836	260.835	260.792	260.889	260.846	260.866	260.878	260.877	260.925	260.888	260.853	260.849	260.834	260.886	260.888
1896	260.828	260.865	260.839	260.825	260.844	260.851	260.855	260.841	260.835	260.794	260.894	260.85	260.871	260.882	260.882	260.933	260.894	260.857	260.854	260.837	260.893	260.892
1897	260.834	260.871	260.846	260.832	260.852	260.857	260.86	260.845	260.845	260.8	260.903	260.856	260.878	260.891	260.891	260.94	260.9	260.864	260.86	260.844	260.899	260.901
1898	260.832	260.872	260.845	260.829	260.851	260.856	260.86	260.845	260.844	260.796	260.903	260.856	260.879	260.892	260.891	260.943	260.902	260.863	260.859	260.841	260.901	260.902
1899	260.837	260.879	260.85	260.835	260.857	260.863	260.867	260.852	260.85	260.8	260.912	260.861	260.886	260.9	260.9	260.952	260.911	260.87	260.867	260.847	260.909	260.91
1900	260.836	260.877	260.849	260.833	260.856	260.862	260.865	260.85	260.848	260.797	260.911	260.861	260.886	260.9	260.9	260.953	260.911	260.868	260.864	260.846	260.909	260.91
1901	260.839	260.886	260.854	260.837	260.861	260.867	260.87	260.853	260.853	260.8	260.919	260.865	260.892	260.907	260.907	260.964	260.918	260.875	260.869	260.85	260.915	260.917
1902	260.842	260.889	260.857	260.84	260.865	260.871	260.875	260.859	260.857	260.801	260.925	260.87	260.896	260.912	260.912	260.97	260.926	260.878	260.875	260.853	260.923	260.923
1903	260.845	260.893	260.861	260.844	260.87	260.875	260.879	260.86	260.861	260.803	260.931	260.873	260.903	260.919	260.919	260.975	260.931	260.882	260.878	260.857	260.928	260.93
1904	260.845	260.896	260.861	260.843	260.871	260.879	260.88	260.862	260.862	260.802	260.936	260.876	260.905	260.922	260.921	260.983	260.937	260.884	260.88	260.857	260.93	260.933
1905	260.851	260.906	260.869	260.85	260.877	260.886	260.888	260.868	260.867	260.806	260.945	260.882	260.912	260.93	260.93	260.995	260.949	260.891	260.889	260.863	260.942	260.942
1906	260.851	260.905	260.87	260.85	260.88	260.885	260.89	260.87	260.87	260.805	260.947	260.884	260.917	260.934	260.934	260.998	260.949	260.893	260.889	260.864	260.944	260.946
1907	260.858	260.912	260.876	260.855	260.886	260.892	260.895	260.875	260.875	260.811	260.958	260.89	260.923	260.943	260.942	261.007	260.958	260.9	260.896	260.871	260.953	260.955
1908	260.861	260.92	260.88	260.86	260.891	260.897	260.903	260.882	260.88	260.811	260.965	260.896	260.931	260.95	260.95	261.019	260.967	260.906	260.903	260.874	260.962	260.963
1909	260.865	260.923	260.885	260.864	260.895	260.902	260.906	260.884	260.885	260.814	260.972	260.899	260.936	260.958	260.958	261.026	260.973	260.912	260.907	260.879	260.968	260.97
1910	260.868	260.929	260.889	260.865	260.901	260.908	260.912	260.889	260.887	260.815	260.981	260.906	260.941	260.966	260.965	261.036	260.981	260.914	260.911	260.882	260.976	260.977
1911	260.872	260.939	260.894	260.872	260.906	260.913	260.918	260.895	260.894	260.817	260.989	260.91	260.95	260.972	260.973	261.047	260.995	260.923	260.919	260.888	260.986	260.986
1912	260.873	260.939	260.896	260.873	260.909	260.915	260.92	260.896	260.897	260.817	260.993	260.914	260.953	260.978	260.977	261.054	260.995	260.926	260.92	260.888	260.99	260.991
1913	260.879	260.946	260.902	260.878	260.915	260.923	260.926	260.901	260.903	260.821	261.004	260.919	260.962	260.987	260.987	261.063	261.007	260.933	260.927	260.895	260.998	261.001
1914	260.88	260.955	260.905	260.88	260.919	260.929	260.932	260.907	260.905	260.821	261.01	260.923	260.967	260.997	260.993	261.076	261.017	260.937	260.933	260.896	261.007	261.006
1915	260.89	260.962	260.915	260.89	260.929	260.937	260.941	260.914	260.917	260.828	261.021	260.933	260.979	261.006	261.006	261.084	261.027	260.948	260.942	260.907	261.018	261.021
1916	260.886	260.965	260.913	260.888	260.93	260.936	260.94	260.913	260.915	260.824	261.024	260.934	260.98	261.008	261.008	261.092	261.031	260.948	260.941	260.905	261.019	261.023
1917	260.895	260.974	260.923	260.895	260.939	260.945	260.949	260.922	260.921	260.831	261.037	260.942	260.989	261.021	261.016	261.101	261.043	260.955	260.954	260.913	261.031	261.035
1918	260.894	260.974	260.922	260.896	260.94	260.946	260.951	260.923	260.923	260.829	261.038	260.943	260.994	261.023	261.023	261.105	261.046	260.958	260.952	260.913	261.034	261.038
1919	260.899	260.984	260.928	260.903	260.948	260.953	260.957	260.927	260.931	260.832	261.048	260.95	261.002	261.033	261.031	261.117	261.055	260.966	260.96	260.919	261.044	261.048
1920	260.901	260.989	260.931	260.904	260.95	260.957	260.963	260.933	260.933	260.832	261.054	260.953	261.007	261.038	261.037	261.127	261.065	260.969	260.966	260.921	261.051	261.054
1921	260.907	260.994	260.938	260.911	260.959	260.965	260.969	260.937	260.941	260.837	261.061	260.961	261.016	261.05	261.048	261.131	261.072	260.977	260.972	260.928	261.06	261.063
1922	260.906	260.998	260.938	260.91	260.964	260.968	260.97	260.943	260.942	260.838	261.071	260.967	261.019	261.057	261.051	261.141	261.08	260.978	260.973	260.928	261.063	261.068
1923	260.912	261.008	260.945	260.917	260.969	260.973	260.979	260.945	260.949	260.839	261.076	260.969	261.027	261.063	261.061	261.151	261.087	260.985	260.983	260.934	261.074	261.077
1924	260.914	261.008	260.948	260.92	260.974	260.976	260.982	260.949	260.952	260.84	261.082	260.974	261.034	261.07	261.067	261.155	261.093	260.99	260.986	260.937	261.08	261.084
1925	260.923	261.018	260.958	260.927	260.984	260.986	260.992	260.957	260.96	260.847	261.094	260.983	261.043	261.082	261.081	261.166	261.107	260.998	260.996	260.947	261.091	261.097
1926	260.921	261.023	260.957	260.928	260.987	260.989	260.993	260.962	260.962	260.844	261.1	260.986	261.048	261.088	261.083	261.176	261.114	261	260.998	260.945	261.096	261.099
1927	260.927	261.028	260.965	260.935	260.992	260.996	261.001	260.964	260.97	260.848	261.107	260.991	261.058	261.097	261.094	261.181	261.121	261.009	261.006	260.952	261.104	261.11
1928	260.931	261.034	260.969	260.937	260.999	261	261.006	260.97	260.973	260.851	261.117	260.996	261.066	261.105	261.104	261.193	261.13	261.012	261.01	260.956	261.114	261.119
1929	260.938	261.045	260.976	260.945	261.007	261.009	261.016	260.978	260.981	260.855	261.128	261.005	261.076	261.117	261.114	261.204	261.143	261.02	261.022	260.963	261.125	261.13
1930	260.941	261.048	260.98	260.947	261.012	261.014	261.02	260.979	260.985	260.856	261.132	261.009	261.08	261.123	261.121	261.214	261.15	261.025	261.025	260.966	261.128	261.138
1931	260.943	261.053	260.984	260.953	261.016	261.018	261.023	260.984	260.992	260.857	261.142	261.014	261.088	261.131	261.129	261.221	261.157	261.032	261.03	260.97	261.139	261.144
1932	260.947	261.062	260.989	260.957	261.023	261.025	261.032	260.989	260.995	260.859	261.151	261.02	261.094	261.14	261.137	261.233	261.169	261.036	261.038	260.975	261.148	261.155
1933	260.955	261.069	260.998	260.963	261.031	261.034	261.039	260.998	261.004	260.866	261.159	261.028	261.105	261.152	261.15	261.242	261.179	261.046	261.046	260.982	261.158	261.166
1934	260.954	261.072	260.998	260.968	261.035	261.036	261.041	261.001	261.008	260.864	261.165	261.03	261.112	261.159	261.155	261.249	261.185	261.05	261.048	260.983	261.163	261.171
1935	260.958	261.079	261.003	260.97	261.039	261.04	261.046	261.005	261.013	260.865	261.172	261.034	261.117	261.165	261.162	261.255	261.194	261.054	261.055	260.986	261.172	261.178
1936	260.962	261.084	261.009	260.974	261.048	261.046	261.052	261.007	261.017	260.869	261.18	261.041	261.124	261.174	261.17	261.268	261.203	261.059	261.06	260.992	261.178	261.186
1937	260.966	261.09	261.013	260.981	261.051	261.053	261.057	261.014	261.024	260.871	261.188	261.046	261.133	261.182	261.18	261.273	261.211	261.067	261.066	260.996	261.187	261.196
1938	260.967	261.095	261.015	260.982	261.056	261.055	261.062	261.019	261.027	260.87	261.194	261.049	261.139	261.19	261.186	261.283	261.221	261.07	261.071	260.997	261.197	261.201
1939	260.975	261.106	261.024	260.991	261.067	261.068	261.068	261.025	261.036	260.876	261.203	261.061	261.148	261.204	261.199	261.298	261.234	261.08	261.078	261.006	261.206	261.214
1940	260.975	261.11	261.029	260.992	261.073	261.07	261.073	261.03	261.039	260.878	261.216	261.065	261.155	261.212	261.204	261.305	261.241	261.083	261.082	261.007	261.212	261.223
1941	260.983	261.118	261.034	260.998	261.076	261.076	261.082	261.036	261.046	260.88	261.222	261.068	261.163	261.218	261.217	261.314	261.25	261.091	261.092	261.014	261.224	261.231
1942	260.987	261.125	261.041	261.004	261.087	261.083	261.088	261.041	261.05	260.884	261.232	261.078	261.172	261.232	261.229	261.329	261.263	261.097	261.099	261.02	261.234	261.243
1943	260.991	261.134	261.048	261.009	261.093	261.092	261.093	261.047	261.058	260.888	261.244	261.085	261.18	261.243	261.235	261.338	261.273	261.105	261.104	261.025	261.241	261.254
1944	260.996	261.141	261.052	261.015	261.099	261.095	261.102	261.055	261.063	260.888	261.252	261.091	261.19	261.251	261.249	261.35	261.285	261.11	261.114	261.031	261.255	261.262
1945	261.004	261.149	261.059	261.021	261.107	261.105	261.11	261.06	261.071	260.894	261.262	261.098	261.201	261.264	261.259	261.36	261.296	261.119	261.121	261.039	261.264	261.273
1946	261.001	261.152	261.06	261.025	261.11	261.108	261.11	261.062	261.074	260.893	261.267	261.098	261.205	261.267	261.264	261.369	261.304	261.123	261.122	261.039	261.269	261.278
1947	261.009	261.161	261.066	261.03	261.117	261.113	261.12	261.07	261.083	260.895	261.277	261.106	261.214	261.28	261.275	261.377	261.315	261.131	261.133	261.045	261.28	261.289
1948	261.011	261.165	261.072	261.038	261.125	261.118	261.124	261.074	261.088	260.896	261.286	261.112	261.224	261.289	261.285	261.391	261.324	261.138	261.138	261.05	261.29	261.298
1949	261.019	261.174	261.079	261.042	261.131	261.128	261.133	261.082	261.096	260.901	261.298	261.119	261.234	261.301	261.297	261.4	261.336	261.146	261.146	261.057	261.299	261.31
1950	261.022	261.184	261.086	261.047	261.141	261.134	261.141	261.088	261.099	260.903	261.308	261.126	261.24	261.311	261.306	261.416	261.349	261.15	261.156	261.062	261.31	261.318
1951	261.029	261.193	261.091	261.054	261.148	261.143	261.148	261.094	261.11	260.907	261.318	261.134	261.253	261.323	261.319	261.427	261.36	261.161	261.161	261.069	261.322	261.331
1952	261.032	261.201	261.097	261.06	261.155	261.148	261.154	261.1	261.115	260.908	261.329	261.142	261.263	261.333	261.331	261.445	261.373	261.168	261.169	261.073	261.334	261.342
1953	261.039	261.214	261.105	261.067	261.164	261.159	261.166	261.11	261.124	260.912	261.344	261.15	261.274	261.347	261.343	261.461	261.391	261.178	261.18	261.081	261.347	261.357
1954	261.045	261.218	261.113	261.075	261.173	261.167	261.173	261.116	261.131	260.914	261.355	261.159	261.285	261.359	261.357	261.476	261.4	261.186	261.187	261.089	261.36	261.37
1955	261.052	261.233	261.125	261.081	261.186	261.179	261.183	261.124	261.141	260.923	261.374	261.171	261.298	261.377	261.371	261.494	261.418	261.198	261.199	261.097	261.374	261.386
1956	261.058	261.242	261.128	261.089	261.193	261.185	261.192	261.134	261.148	260.921	261.385	261.177	261.309	261.387	261.383	261.512	261.433	261.205	261.207	261.103	261.391	261.399
1957	261.069	261.252	261.14	261.098	261.204	261.197	261.204	261.142	261.16	260.928	261.399	261.189	261.324	261.403	261.401	261.531	261.45	261.22	261.218	261.113	261.406	261.416
1958	261.075	261.267	261.15	261.104	261.215	261.209	261.215	261.153	261.166	260.931	261.418	261.201	261.337	261.421	261.417	261.552	261.468	261.228	261.232	261.122	261.421	261.432
1959	261.086	261.283	261.161	261.113	261.229	261.22	261.231	261.162	261.178	260.939	261.436	261.212	261.351	261.438	261.433	261.573	261.487	261.242	261.246	261.134	261.442	261.451
1960	261.09	261.294	261.167	261.124	261.237	261.23	261.236	261.172	261.188	260.939	261.448	261.22	261.367	261.452	261.45	261.593	261.503	261.254	261.254	261.14	261.457	261.466
1961	261.103	261.308	261.182	261.132	261.252	261.244	261.249	261.182	261.199	260.947	261.47	261.235	261.382	261.473	261.465	261.615	261.523	261.268	261.269	261.151	261.471	261.485
1962	261.107	261.32	261.187	261.139	261.261	261.252	261.261	261.192	261.208	260.947	261.485	261.244	261.396	261.485	261.482	261.634	261.539	261.279	261.279	261.158	261.491	261.5
1963	261.119	261.338	261.2	261.152	261.278	261.27	261.276	261.204	261.223	260.957	261.502	261.258	261.415	261.506	261.502	261.661	261.563	261.294	261.293	261.171	261.51	261.521
1964	261.124	261.35	261.211	261.158	261.288	261.28	261.285	261.213	261.232	260.96	261.523	261.271	261.429	261.525	261.518	261.681	261.58	261.303	261.305	261.181	261.525	261.54
1965	261.137	261.368	261.223	261.172	261.303	261.294	261.303	261.226	261.245	260.965	261.545	261.281	261.448	261.544	261.538	261.705	261.602	261.321	261.321	261.191	261.546	261.558
1966	261.148	261.383	261.236	261.18	261.316	261.307	261.317	261.239	261.257	260.971	261.563	261.298	261.465	261.565	261.563	261.731	261.623	261.334	261.336	261.204	261.569	261.584
1967	261.159	261.4	261.249	261.193	261.331	261.322	261.329	261.249	261.27	260.976	261.585	261.312	261.486	261.587	261.58	261.754	261.645	261.351	261.352	261.217	261.586	261.6
1968	261.164	261.416	261.256	261.2	261.34	261.334	261.344	261.263	261.28	260.98	261.601	261.327	261.503	261.604	261.599	261.781	261.668	261.362	261.365	261.222	261.609	261.624
1969	261.179	261.431	261.274	261.215	261.357	261.35	261.36	261.275	261.296	260.986	261.626	261.339	261.522	261.628	261.625	261.807	261.687	261.383	261.379	261.239	261.632	261.646
1970	261.187	261.448	261.284	261.225	261.372	261.363	261.374	261.287	261.309	260.99	261.648	261.353	261.546	261.648	261.644	261.835	261.711	261.397	261.395	261.248	261.652	261.668
1971	261.202	261.469	261.3	261.238	261.388	261.382	261.394	261.305	261.325	260.997	261.672	261.37	261.563	261.673	261.667	261.864	261.736	261.415	261.415	261.265	261.679	261.693
1972	261.215	261.49	261.318	261.251	261.41	261.401	261.41	261.317	261.339	261.006	261.7	261.39	261.587	261.702	261.695	261.897	261.765	261.433	261.433	261.279	261.703	261.72
1973	261.228	261.507	261.332	261.263	261.423	261.417	261.426	261.331	261.355	261.013	261.724	261.407	261.609	261.725	261.718	261.925	261.789	261.451	261.452	261.294	261.725	261.746
1974	261.235	261.53	261.344	261.276	261.439	261.432	261.446	261.35	261.37	261.015	261.748	261.421	261.629	261.747	261.741	261.958	261.814	261.467	261.468	261.305	261.752	261.771
1975	261.249	261.55	261.36	261.291	261.457	261.451	261.463	261.362	261.387	261.024	261.772	261.439	261.654	261.775	261.77	261.989	261.841	261.489	261.486	261.321	261.778	261.796
1976	261.263	261.568	261.377	261.304	261.476	261.471	261.485	261.378	261.402	261.032	261.801	261.458	261.675	261.8	261.795	262.019	261.87	261.505	261.508	261.337	261.802	261.823
1977	261.275	261.589	261.39	261.319	261.492	261.488	261.502	261.395	261.419	261.038	261.824	261.474	261.697	261.826	261.822	262.047	261.897	261.525	261.526	261.35	261.831	261.852
1978	261.291	261.613	261.41	261.333	261.516	261.509	261.521	261.412	261.437	261.047	261.855	261.496	261.724	261.859	261.85	262.087	261.93	261.546	261.548	261.368	261.857	261.884
1979	261.304	261.633	261.428	261.349	261.534	261.528	261.542	261.427	261.453	261.055	261.882	261.516	261.748	261.884	261.878	262.119	261.957	261.567	261.569	261.383	261.885	261.911
1980	261.315	261.658	261.441	261.362	261.552	261.548	261.562	261.445	261.47	261.062	261.912	261.529	261.772	261.912	261.904	262.155	261.99	261.584	261.586	261.397	261.915	261.938
1981	261.333	261.681	261.463	261.378	261.576	261.569	261.584	261.463	261.489	261.072	261.939	261.555	261.798	261.944	261.937	262.191	262.021	261.609	261.611	261.418	261.945	261.969
1982	261.344	261.701	261.476	261.395	261.592	261.586	261.602	261.477	261.506	261.073	261.966	261.57	261.824	261.967	261.964	262.222	262.046	261.628	261.628	261.427	261.971	261.996
1983	261.356	261.726	261.492	261.409	261.615	261.607	261.622	261.496	261.524	261.084	261.993	261.59	261.847	262	261.991	262.254	262.081	261.647	261.649	261.445	262.001	262.026
1984	261.372	261.748	261.514	261.425	261.635	261.63	261.645	261.514	261.542	261.093	262.023	261.608	261.874	262.028	262.024	262.29	262.112	261.67	261.67	261.461	262.029	262.056
1985	261.385	261.769	261.526	261.441	261.654	261.646	261.662	261.53	261.562	261.1	262.051	261.627	261.899	262.053	262.051	262.325	262.14	261.689	261.692	261.477	262.057	262.085
1986	261.398	261.791	261.545	261.455	261.678	261.666	261.686	261.549	261.579	261.106	262.079	261.645	261.925	262.086	262.08	262.355	262.172	261.709	261.713	261.492	262.088	262.116
1987	261.414	261.814	261.564	261.474	261.699	261.689	261.707	261.567	261.599	261.117	262.109	261.667	261.953	262.117	262.113	262.394	262.206	261.734	261.736	261.51	262.12	262.149
1988	261.428	261.841	261.584	261.49	261.723	261.711	261.727	261.585	261.62	261.127	262.143	261.691	261.981	262.15	262.144	262.433	262.24	261.755	261.761	261.529	262.149	262.181
1989	261.443	261.867	261.6	261.506	261.747	261.733	261.749	261.604	261.64	261.132	262.175	261.711	262.009	262.183	262.173	262.469	262.276	261.776	261.781	261.545	262.182	262.212
1990	261.459	261.89	261.621	261.524	261.768	261.754	261.774	261.625	261.659	261.143	262.203	261.731	262.037	262.213	262.209	262.508	262.309	261.801	261.804	261.563	262.213	262.247
1991	261.478	261.917	261.643	261.543	261.792	261.778	261.797	261.643	261.68	261.152	262.24	261.757	262.067	262.248	262.242	262.547	262.346	261.825	261.832	261.586	262.245	262.281
1992	261.489	261.939	261.659	261.56	261.813	261.797	261.818	261.665	261.702	261.157	262.267	261.774	262.096	262.28	262.273	262.582	262.378	261.848	261.853	261.6	262.278	262.314
1993	261.51	261.968	261.683	261.581	261.841	261.826	261.845	261.685	261.723	261.172	262.303	261.801	262.126	262.316	262.314	262.623	262.417	261.875	261.882	261.623	262.314	262.352
1994	261.521	261.992	261.701	261.599	261.862	261.847	261.863	261.704	261.744	261.179	262.334	261.822	262.155	262.348	262.343	262.658	262.453	261.897	261.904	261.637	262.344	262.383
1995	261.537	262.019	261.718	261.616	261.887	261.869	261.886	261.723	261.765	261.189	262.368	261.844	262.184	262.385	262.375	262.696	262.49	261.92	261.926	261.657	262.378	262.417
1996	261.551	262.042	261.74	261.635	261.908	261.891	261.91	261.744	261.787	261.195	262.394	261.865	262.215	262.414	262.412	262.737	262.524	261.946	261.95	261.674	262.411	262.451
1997	261.569	262.07	261.758	261.655	261.934	261.916	261.931	261.764	261.807	261.204	262.43	261.89	262.245	262.451	262.446	262.774	262.564	261.969	261.976	261.695	262.445	262.485
1998	261.583	262.095	261.778	261.671	261.955	261.936	261.956	261.786	261.829	261.211	262.462	261.908	262.273	262.483	262.481	262.809	262.597	261.991	262	261.712	262.479	262.521
1999	261.601	262.12	261.799	261.692	261.985	261.964	261.98	261.806	261.852	261.225	262.497	261.936	262.306	262.522	262.52	262.85	262.638	262.018	262.026	261.734	262.514	262.557
2000	261.615	262.146	261.822	261.71	262.007	261.984	262.001	261.827	261.875	261.234	262.531	261.956	262.336	262.552	262.552	262.887	262.675	262.04	262.053	261.754	262.546	262.591
2001	261.632	262.173	261.836	261.73	262.031	262.005	262.026	261.847	261.895	261.241	262.562	261.976	262.366	262.589	262.589	262.925	262.712	262.065	262.076	261.77	262.582	262.626
2002	261.646	262.198	261.859	261.748	262.059	262.034	262.051	261.87	261.917	261.25	262.595	262.003	262.397	262.628	262.627	262.968	262.751	262.09	262.1	261.79	262.615	262.662
2003	261.664	262.224	261.879	261.77	262.079	262.051	262.072	261.89	261.94	261.26	262.629	262.023	262.429	262.661	262.661	263.006	262.787	262.114	262.126	261.809	262.649	262.697
2004	261.68	262.252	261.899	261.788	262.109	262.079	262.098	261.912	261.963	261.27	262.665	262.05	262.461	262.7	262.699	263.046	262.827	262.139	262.151	261.829	262.685	262.733
2005	261.698	262.279	261.924	261.81	262.135	262.106	262.124	261.935	261.985	261.28	262.7	262.075	262.494	262.739	262.739	263.089	262.871	262.168	262.178	261.85	262.724	262.771
2006	261.715	262.309	261.945	261.831	262.162	262.13	262.15	261.959	262.011	261.291	262.739	262.1	262.529	262.777	262.777	263.134	262.912	262.193	262.206	261.871	262.761	262.81
2007	261.735	262.338	261.966	261.851	262.187	262.154	262.176	261.98	262.036	261.302	262.778	262.123	262.564	262.818	262.816	263.177	262.954	262.22	262.234	261.892	262.8	262.85
2008	261.753	262.367	261.992	261.873	262.217	262.185	262.204	262.004	262.057	261.312	262.815	262.154	262.598	262.859	262.858	263.222	262.996	262.25	262.262	261.915	262.84	262.89
2009	261.773	262.397	262.015	261.894	262.245	262.211	262.23	262.029	262.086	261.325	262.855	262.18	262.633	262.898	262.897	263.268	263.041	262.276	262.292	261.937	262.879	262.93
2010	261.79	262.427	262.037	261.916	262.274	262.237	262.257	262.052	262.112	261.333	262.892	262.206	262.67	262.942	262.936	263.313	263.083	262.304	262.32	261.957	262.917	262.971
2011	261.811	262.458	262.061	261.94	262.301	262.267	262.287	262.077	262.134	261.344	262.932	262.231	262.705	262.98	262.98	263.356	263.126	262.334	262.351	261.98	262.958	263.014
2012	261.83	262.489	262.085	261.962	262.328	262.29	262.312	262.101	262.162	261.357	262.968	262.257	262.741	263.02	263.02	263.401	263.171	262.362	262.38	262.002	262.998	263.053
2013	261.849	262.52	262.106	261.983	262.361	262.318	262.34	262.125	262.188	261.367	263.012	262.285	262.777	263.065	263.061	263.446	263.214	262.39	262.409	262.024	263.037	263.095
2014	261.867	262.549	262.133	262.008	262.389	262.346	262.366	262.149	262.212	261.378	263.046	262.314	262.814	263.107	263.104	263.493	263.26	262.421	262.437	262.045	263.077	263.137
2015	261.887	262.583	262.155	262.03	262.418	262.375	262.392	262.173	262.24	261.392	263.087	262.342	262.851	263.15	263.147	263.536	263.305	262.448	262.469	262.068	263.117	263.179
2016	261.906	262.614	262.178	262.053	262.45	262.402	262.422	262.197	262.266	261.4	263.128	262.369	262.889	263.19	263.188	263.583	263.349	262.477	262.498	262.09	263.156	263.222
2017	261.924	262.643	262.205	262.076	262.477	262.433	262.45	262.222	262.291	261.413	263.165	262.393	262.925	263.233	263.232	263.628	263.394	262.507	262.529	262.112	263.197	263.262
2018	261.946	262.676	262.228	262.1	262.512	262.459	262.478	262.246	262.32	261.426	263.206	262.423	262.965	263.278	263.274	263.676	263.439	262.536	262.561	262.134	263.239	263.307
2019	261.964	262.705	262.253	262.123	262.542	262.486	262.508	262.27	262.345	261.438	263.249	262.451	263.001	263.32	263.316	263.719	263.484	262.563	262.593	262.159	263.278	263.349
2020	261.982	262.736	262.277	262.147	262.574	262.516	262.534	262.295	262.37	261.45	263.287	262.478	263.041	263.365	263.363	263.766	263.53	262.594	262.623	262.178	263.321	263.391
2021	262.002	262.768	262.301	262.171	262.604	262.541	262.561	262.32	262.4	261.461	263.327	262.503	263.079	263.404	263.405	263.814	263.576	262.623	262.653	262.202	263.361	263.433
2022	262.022	262.799	262.324	262.195	262.632	262.568	262.591	262.345	262.425	261.47	263.365	262.531	263.118	263.449	263.45	263.86	263.623	262.653	262.685	262.224	263.405	263.478
2023	262.039	262.831	262.351	262.219	262.666	262.6	262.619	262.37	262.451	261.487	263.409	262.561	263.157	263.496	263.495	263.905	263.668	262.683	262.717	262.247	263.446	263.52
2024	262.061	262.863	262.378	262.244	262.696	262.628	262.647	262.396	262.48	261.5	263.448	262.589	263.196	263.541	263.538	263.952	263.717	262.715	262.748	262.274	263.49	263.563
2025	262.078	262.895	262.398	262.269	262.729	262.657	262.675	262.42	262.508	261.51	263.49	262.618	263.237	263.585	263.585	263.998	263.766	262.745	262.78	262.292	263.531	263.606
2026	262.104	262.927	262.428	262.294	262.763	262.688	262.705	262.446	262.533	261.523	263.532	262.646	263.276	263.632	263.631	264.045	263.813	262.776	262.814	262.319	263.575	263.652
2027	262.118	262.96	262.45	262.32	262.793	262.713	262.733	262.472	262.562	261.534	263.569	262.671	263.316	263.674	263.676	264.095	263.863	262.806	262.844	262.341	263.617	263.695
2028	262.139	262.992	262.474	262.344	262.828	262.746	262.762	262.496	262.589	261.545	263.616	262.702	263.356	263.721	263.722	264.141	263.913	262.837	262.874	262.364	263.661	263.739
2029	262.159	263.025	262.501	262.37	262.861	262.776	262.792	262.523	262.616	261.558	263.657	262.732	263.396	263.768	263.769	264.188	263.962	262.868	262.907	262.387	263.703	263.784
2030	262.18	263.059	262.526	262.397	262.893	262.806	262.821	262.55	262.645	261.572	263.699	262.76	263.437	263.813	263.816	264.236	264.011	262.9	262.939	262.411	263.749	263.83
2031	262.199	263.093	262.555	262.423	262.927	262.836	262.851	262.575	262.674	261.586	263.742	262.789	263.477	263.86	263.862	264.282	264.058	262.931	262.971	262.434	263.792	263.877
2032	262.221	263.125	262.579	262.449	262.958	262.867	262.882	262.602	262.701	261.596	263.783	262.819	263.52	263.907	263.911	264.33	264.108	262.962	263.005	262.459	263.835	263.923
2033	262.24	263.159	262.605	262.475	262.992	262.896	262.912	262.629	262.731	261.611	263.827	262.846	263.561	263.952	263.96	264.379	264.156	262.993	263.038	262.484	263.881	263.969
2034	262.261	263.192	262.631	262.5	263.025	262.927	262.942	262.655	262.762	261.621	263.869	262.878	263.602	263.999	264.005	264.428	264.207	263.025	263.07	262.506	263.925	264.015
2035	262.279	263.227	262.658	262.526	263.058	262.957	262.972	262.681	262.79	261.635	263.912	262.906	263.642	264.047	264.053	264.475	264.255	263.056	263.103	262.53	263.969	264.061
2036	262.302	263.26	262.682	262.553	263.09	262.986	263.001	262.707	262.821	261.648	263.954	262.936	263.684	264.096	264.1	264.523	264.303	263.089	263.137	262.554	264.012	264.106
2037	262.32	263.294	262.708	262.579	263.125	263.015	263.032	262.734	262.85	261.66	263.996	262.964	263.726	264.144	264.149	264.571	264.353	263.12	263.17	262.576	264.058	264.152
2038	262.342	263.329	262.737	262.603	263.157	263.047	263.062	262.761	262.879	261.673	264.039	262.995	263.768	264.191	264.195	264.619	264.401	263.153	263.205	262.6	264.103	264.198
2039	262.362	263.362	262.763	262.631	263.191	263.077	263.093	262.787	262.91	261.688	264.082	263.024	263.81	264.239	264.245	264.667	264.452	263.186	263.238	262.625	264.146	264.245
2040	262.383	263.395	262.788	262.657	263.224	263.107	263.124	262.812	262.939	261.701	264.121	263.054	263.851	264.29	264.293	264.715	264.5	263.217	263.272	262.648	264.191	264.292
2041	262.402	263.428	262.818	262.683	263.258	263.137	263.154	262.839	262.968	261.714	264.163	263.084	263.892	264.336	264.341	264.762	264.55	263.249	263.304	262.671	264.235	264.338
2042	262.423	263.462	262.84	262.711	263.291	263.167	263.185	262.865	262.999	261.729	264.207	263.114	263.934	264.387	264.388	264.809	264.6	263.283	263.339	262.696	264.28	264.384
2043	262.442	263.494	262.866	262.737	263.325	263.197	263.214	262.89	263.028	261.742	264.246	263.143	263.975	264.435	264.438	264.855	264.65	263.313	263.371	262.718	264.324	264.429
2044	262.463	263.527	262.892	262.762	263.359	263.227	263.245	262.916	263.057	261.753	264.288	263.172	264.016	264.482	264.486	264.901	264.699	263.344	263.406	262.742	264.367	264.475
2045	262.482	263.559	262.915	262.79	263.393	263.255	263.275	262.942	263.088	261.767	264.329	263.201	264.058	264.53	264.534	264.947	264.75	263.374	263.438	262.766	264.411	264.52
2046	262.502	263.595	262.942	262.817	263.427	263.287	263.305	262.968	263.117	261.78	264.372	263.232	264.1	264.579	264.581	264.992	264.798	263.406	263.471	262.789	264.455	264.568
2047	262.521	263.626	262.968	262.842	263.46	263.318	263.334	262.992	263.146	261.792	264.411	263.259	264.142	264.627	264.631	265.037	264.847	263.436	263.504	262.815	264.498	264.612
2048	262.541	263.658	262.995	262.869	263.495	263.348	263.364	263.02	263.175	261.809	264.452	263.287	264.183	264.674	264.679	265.082	264.898	263.467	263.536	262.84	264.542	264.659
2049	262.56	263.69	263.019	262.896	263.527	263.377	263.396	263.045	263.204	261.821	264.493	263.316	264.224	264.722	264.726	265.127	264.946	263.496	263.571	262.865	264.585	264.704
2050	262.579	263.722	263.043	262.921	263.561	263.409	263.422	263.072	263.233	261.833	264.531	263.345	264.265	264.77	264.774	265.17	264.995	263.528	263.601	262.885	264.627	264.749
2051	262.596	263.754	263.065	262.948	263.594	263.437	263.449	263.097	263.262	261.845	264.571	263.373	264.306	264.817	264.82	265.213	265.044	263.556	263.634	262.91	264.669	264.793
2052	262.615	263.783	263.091	262.976	263.627	263.466	263.478	263.12	263.291	261.857	264.612	263.4	264.347	264.863	264.866	265.256	265.09	263.588	263.665	262.932	264.709	264.838
2053	262.632	263.815	263.115	263	263.66	263.495	263.505	263.147	263.319	261.87	264.648	263.43	264.389	264.911	264.914	265.298	265.138	263.614	263.698	262.953	264.75	264.881
2054	262.651	263.842	263.139	263.026	263.693	263.524	263.533	263.171	263.349	261.883	264.686	263.457	264.427	264.957	264.959	265.34	265.184	263.643	263.728	262.975	264.79	264.925
2055	262.667	263.873	263.162	263.053	263.725	263.55	263.561	263.195	263.375	261.894	264.722	263.483	264.467	265.004	265.004	265.379	265.23	263.673	263.758	262.996	264.83	264.967
2056	262.686	263.9	263.186	263.076	263.757	263.578	263.586	263.218	263.402	261.906	264.76	263.508	264.505	265.048	265.048	265.42	265.275	263.698	263.787	263.016	264.868	265.009
2057	262.7	263.928	263.212	263.102	263.791	263.605	263.612	263.243	263.428	261.92	264.795	263.534	264.544	265.095	265.093	265.456	265.321	263.727	263.819	263.037	264.906	265.049
2058	262.717	263.954	263.23	263.127	263.821	263.63	263.637	263.265	263.455	261.929	264.829	263.56	264.581	265.14	265.136	265.494	265.364	263.751	263.847	263.056	264.943	265.09
2059	262.732	263.984	263.254	263.151	263.852	263.657	263.662	263.289	263.481	261.946	264.864	263.584	264.619	265.182	265.181	265.529	265.409	263.779	263.876	263.075	264.98	265.129
2060	262.748	264.01	263.276	263.174	263.882	263.681	263.685	263.311	263.507	261.953	264.898	263.607	264.657	265.224	265.223	265.565	265.45	263.803	263.905	263.095	265.016	265.168
2061	262.762	264.035	263.297	263.2	263.912	263.705	263.709	263.333	263.533	261.964	264.93	263.631	264.694	265.267	265.266	265.599	265.494	263.828	263.933	263.113	265.051	265.206
2062	262.778	264.061	263.318	263.223	263.941	263.732	263.731	263.355	263.557	261.976	264.963	263.655	264.73	265.31	265.31	265.632	265.535	263.853	263.959	263.129	265.086	265.242
2063	262.792	264.084	263.337	263.245	263.971	263.755	263.754	263.375	263.581	261.987	264.993	263.679	264.766	265.351	265.352	265.663	265.578	263.875	263.987	263.15	265.123	265.277
2064	262.807	264.106	263.359	263.266	263.999	263.777	263.777	263.395	263.605	261.999	265.022	263.7	264.799	265.393	265.392	265.694	265.617	263.897	264.013	263.167	265.157	265.313
2065	262.818	264.131	263.376	263.29	264.026	263.804	263.796	263.413	263.627	262.009	265.052	263.72	264.832	265.431	265.432	265.723	265.657	263.922	264.038	263.182	265.188	265.347
2066	262.833	264.152	263.395	263.311	264.055	263.825	263.817	263.433	263.651	262.021	265.08	263.741	264.864	265.471	265.471	265.753	265.696	263.942	264.062	263.2	265.219	265.38
2067	262.843	264.175	263.413	263.334	264.081	263.847	263.837	263.451	263.675	262.032	265.108	263.761	264.897	265.51	265.51	265.779	265.735	263.963	264.086	263.215	265.25	265.413
2068	262.857	264.194	263.43	263.353	264.107	263.866	263.856	263.467	263.696	262.041	265.135	263.778	264.927	265.545	265.546	265.806	265.77	263.982	264.109	263.228	265.279	265.444
2069	262.867	264.215	263.445	263.373	264.133	263.89	263.875	263.486	263.717	262.05	265.16	263.798	264.958	265.582	265.583	265.83	265.807	264.003	264.132	263.243	265.308	265.474
2070	262.878	264.234	263.461	263.393	264.159	263.907	263.892	263.502	263.738	262.06	265.185	263.818	264.987	265.619	265.618	265.855	265.843	264.02	264.154	263.255	265.335	265.504
2071	262.888	264.254	263.478	263.412	264.183	263.927	263.909	263.518	263.758	262.069	265.208	263.834	265.014	265.657	265.654	265.877	265.878	264.039	264.175	263.268	265.361	265.533
2072	262.9	264.272	263.493	263.43	264.207	263.944	263.927	263.534	263.778	262.078	265.231	263.85	265.042	265.692	265.689	265.9	265.91	264.055	264.196	263.283	265.387	265.562
2073	262.909	264.29	263.506	263.45	264.232	263.961	263.942	263.548	263.796	262.086	265.252	263.865	265.069	265.726	265.724	265.919	265.943	264.072	264.218	263.293	265.411	265.587
2074	262.918	264.306	263.52	263.467	264.253	263.977	263.956	263.561	263.814	262.095	265.273	263.88	265.096	265.76	265.756	265.938	265.974	264.087	264.236	263.304	265.435	265.614
2075	262.927	264.322	263.534	263.485	264.276	263.992	263.971	263.576	263.832	262.106	265.291	263.896	265.122	265.789	265.787	265.957	266.006	264.101	264.255	263.316	265.458	265.639
2076	262.933	264.337	263.545	263.501	264.297	264.008	263.985	263.589	263.849	262.11	265.311	263.908	265.146	265.821	265.817	265.973	266.036	264.115	264.273	263.324	265.48	265.662
2077	262.941	264.352	263.557	263.518	264.319	264.022	263.998	263.6	263.865	262.118	265.328	263.921	265.169	265.85	265.847	265.986	266.064	264.127	264.29	263.332	265.501	265.684
2078	262.945	264.365	263.568	263.533	264.339	264.035	264.009	263.613	263.882	262.127	265.344	263.932	265.19	265.878	265.874	266	266.091	264.14	264.306	263.342	265.52	265.704
2079	262.952	264.378	263.578	263.547	264.358	264.048	264.019	263.623	263.897	262.132	265.358	263.944	265.211	265.906	265.901	266.01	266.117	264.152	264.321	263.35	265.538	265.724
2080	262.957	264.388	263.59	263.562	264.376	264.06	264.03	263.634	263.912	262.14	265.373	263.954	265.232	265.933	265.927	266.021	266.142	264.162	264.336	263.357	265.555	265.744
2081	262.963	264.398	263.597	263.577	264.394	264.071	264.039	263.644	263.926	262.146	265.385	263.964	265.25	265.955	265.952	266.03	266.167	264.171	264.35	263.364	265.571	265.761
2082	262.966	264.408	263.608	263.59	264.411	264.08	264.05	263.653	263.939	262.152	265.398	263.975	265.269	265.981	265.976	266.039	266.189	264.181	264.363	263.37	265.587	265.778
2083	262.971	264.417	263.616	263.604	264.43	264.092	264.058	263.662	263.952	262.158	265.409	263.984	265.289	266.004	265.999	266.046	266.213	264.19	264.376	263.375	265.603	265.795
2084	262.974	264.425	263.622	263.616	264.446	264.103	264.068	263.672	263.965	262.164	265.42	263.992	265.306	266.028	266.022	266.056	266.234	264.199	264.388	263.383	265.619	265.812
2085	262.979	264.435	263.63	263.63	264.463	264.113	264.077	263.68	263.978	262.169	265.432	264.001	265.325	266.051	266.046	266.063	266.257	264.208	264.401	263.388	265.634	265.828
2086	262.984	264.445	263.639	263.642	264.48	264.123	264.085	263.689	263.99	262.176	265.444	264.009	265.343	266.073	266.069	266.072	266.279	264.218	264.414	263.394	265.648	265.845
2087	262.987	264.451	263.645	263.656	264.495	264.132	264.093	263.696	264.002	262.18	265.454	264.018	265.36	266.096	266.091	266.08	266.301	264.225	264.425	263.401	265.663	265.86
2088	262.992	264.462	263.653	263.667	264.51	264.142	264.101	263.706	264.015	262.185	265.465	264.028	265.378	266.119	266.113	266.09	266.321	264.235	264.438	263.406	265.678	265.877
2089	262.997	264.471	263.662	263.68	264.526	264.15	264.109	263.715	264.028	262.191	265.478	264.034	265.396	266.139	266.135	266.098	266.343	264.243	264.45	263.411	265.691	265.892
2090	263	264.48	263.671	263.691	264.542	264.162	264.119	263.722	264.039	262.197	265.489	264.043	265.413	266.161	266.157	266.107	266.363	264.252	264.462	263.419	265.706	265.909
2091	263.006	264.489	263.678	263.705	264.559	264.172	264.126	263.731	264.051	262.202	265.501	264.051	265.431	266.183	266.179	266.116	266.384	264.261	264.474	263.423	265.721	265.924
2092	263.009	264.499	263.686	263.717	264.574	264.18	264.133	263.739	264.064	262.207	265.511	264.058	265.448	266.204	266.201	266.125	266.404	264.271	264.485	263.428	265.737	265.94
2093	263.014	264.506	263.695	263.73	264.59	264.19	264.143	263.748	264.077	262.213	265.524	264.068	265.465	266.227	266.223	266.133	266.426	264.28	264.497	263.435	265.751	265.956
2094	263.017	264.516	263.701	263.741	264.604	264.2	264.15	263.755	264.087	262.218	265.535	264.076	265.482	266.248	266.245	266.143	266.445	264.289	264.51	263.441	265.765	265.972
2095	263.023	264.523	263.711	263.754	264.62	264.209	264.162	263.764	264.099	262.225	265.546	264.085	265.499	266.269	266.266	266.151	266.466	264.298	264.52	263.445	265.779	265.986
2096	263.027	264.532	263.716	263.765	264.636	264.219	264.167	263.773	264.111	262.227	265.557	264.093	265.516	266.29	266.286	266.163	266.486	264.306	264.532	263.453	265.793	266.003
2097	263.029	264.539	263.724	263.778	264.649	264.227	264.174	263.78	264.123	262.231	265.569	264.103	265.532	266.311	266.307	266.171	266.506	264.314	264.543	263.459	265.806	266.018
2098	263.035	264.55	263.732	263.789	264.666	264.238	264.183	263.789	264.135	262.239	265.58	264.111	265.549	266.334	266.328	266.181	266.526	264.324	264.555	263.465	265.821	266.037
2099	263.038	264.558	263.739	263.803	264.68	264.247	264.191	263.798	264.147	262.244	265.592	264.118	265.565	266.355	266.349	266.19	266.547	264.333	264.567	263.471	265.834	266.049
2100	263.044	264.566	263.747	263.814	264.696	264.257	264.198	263.805	264.16	262.249	265.604	264.126	265.582	266.375	266.37	266.2	266.566	264.342	264.579	263.476	265.848	266.065
2101	263.049	264.574	263.756	263.827	264.711	264.265	264.208	263.814	264.172	262.256	265.615	264.134	265.599	266.396	266.39	266.209	266.587	264.35	264.59	263.483	265.862	266.079
2102	263.052	264.583	263.763	263.837	264.727	264.275	264.215	263.823	264.183	262.26	265.626	264.143	265.615	266.416	266.411	266.22	266.605	264.359	264.602	263.49	265.877	266.095
2103	263.058	264.591	263.77	263.85	264.742	264.284	264.223	263.829	264.195	262.264	265.637	264.151	265.631	266.436	266.43	266.229	266.625	264.367	264.613	263.495	265.89	266.11
2104	263.061	264.599	263.777	263.861	264.756	264.293	264.232	263.838	264.206	262.27	265.647	264.159	265.647	266.458	266.45	266.239	266.645	264.376	264.624	263.501	265.903	266.125
2105	263.066	264.607	263.785	263.873	264.772	264.301	264.24	263.845	264.218	262.276	265.66	264.167	265.662	266.476	266.471	266.246	266.664	264.384	264.635	263.506	265.917	266.137
2106	263.068	264.614	263.791	263.883	264.786	264.31	264.246	263.851	264.228	262.278	265.669	264.174	265.677	266.495	266.49	266.254	266.681	264.391	264.645	263.511	265.929	266.153
2107	263.074	264.621	263.798	263.895	264.8	264.319	264.252	263.859	264.239	262.285	265.679	264.181	265.693	266.514	266.509	266.262	266.7	264.399	264.656	263.516	265.942	266.165
2108	263.076	264.628	263.805	263.905	264.813	264.326	264.259	263.864	264.25	262.289	265.688	264.187	265.706	266.535	266.527	266.269	266.718	264.406	264.666	263.52	265.954	266.179
2109	263.078	264.633	263.81	263.915	264.826	264.333	264.264	263.872	264.26	262.291	265.697	264.194	265.721	266.551	266.545	266.274	266.735	264.412	264.676	263.525	265.965	266.192
2110	263.082	264.64	263.818	263.927	264.839	264.341	264.272	263.879	264.272	262.298	265.705	264.203	265.735	266.569	266.563	266.281	266.751	264.42	264.687	263.53	265.977	266.204
2111	263.084	264.646	263.824	263.937	264.851	264.348	264.278	263.884	264.281	262.301	265.714	264.208	265.749	266.586	266.58	266.287	266.768	264.426	264.695	263.532	265.987	266.214
2112	263.087	264.652	263.83	263.947	264.864	264.355	264.284	263.891	264.291	262.305	265.721	264.213	265.763	266.604	266.597	266.292	266.784	264.433	264.704	263.537	265.997	266.229
2113	263.09	264.656	263.837	263.957	264.875	264.361	264.292	263.896	264.299	262.31	265.728	264.218	265.776	266.62	266.614	266.295	266.799	264.438	264.713	263.539	266.006	266.236
2114	263.092	264.662	263.84	263.966	264.887	264.367	264.293	263.903	264.308	262.312	265.737	264.223	265.788	266.636	266.63	266.3	266.814	264.444	264.721	263.544	266.016	266.248
2115	263.094	264.667	263.848	263.974	264.899	264.374	264.298	263.908	264.318	262.317	265.743	264.229	265.801	266.652	266.646	266.304	266.829	264.451	264.73	263.546	266.026	266.258
2116	263.097	264.672	263.85	263.984	264.91	264.379	264.303	263.912	264.326	262.319	265.749	264.233	265.812	266.669	266.662	266.308	266.843	264.456	264.738	263.549	266.034	266.269
2117	263.099	264.675	263.856	263.992	264.921	264.385	264.308	263.919	264.334	262.323	265.755	264.238	265.823	266.683	266.677	266.311	266.857	264.461	264.745	263.553	266.042	266.278
2118	263.099	264.68	263.859	263.999	264.931	264.39	264.313	263.922	264.341	262.324	265.762	264.242	265.834	266.698	266.692	266.315	266.871	264.466	264.753	263.555	266.051	266.288
2119	263.101	264.684	263.864	264.009	264.942	264.396	264.317	263.928	264.35	262.329	265.768	264.247	265.845	266.714	266.706	266.318	266.885	264.471	264.759	263.557	266.059	266.297
2120	263.104	264.688	263.867	264.017	264.952	264.4	264.32	263.932	264.358	262.331	265.772	264.25	265.855	266.727	266.721	266.321	266.897	264.475	264.766	263.56	266.066	266.306
2121	263.104	264.691	263.872	264.023	264.963	264.405	264.324	263.938	264.365	262.334	265.777	264.255	265.866	266.741	266.736	266.322	266.911	264.479	264.773	263.562	266.073	266.313
2122	263.106	264.696	263.878	264.033	264.972	264.41	264.33	263.941	264.373	262.338	265.783	264.258	265.875	266.756	266.75	266.325	266.922	264.484	264.779	263.564	266.081	266.323
2123	263.107	264.697	263.879	264.04	264.982	264.413	264.33	263.945	264.379	262.34	265.788	264.26	265.885	266.77	266.764	266.326	266.937	264.488	264.785	263.566	266.088	266.329
2124	263.107	264.701	263.883	264.047	264.992	264.419	264.334	263.948	264.386	262.341	265.791	264.265	265.894	266.784	266.778	266.329	266.947	264.491	264.791	263.567	266.094	266.338
2125	263.11	264.704	263.888	264.055	265.001	264.423	264.337	263.954	264.394	262.345	265.795	264.268	265.903	266.796	266.79	266.33	266.96	264.494	264.797	263.569	266.101	266.345
2126	263.111	264.708	263.892	264.062	265.01	264.427	264.34	263.957	264.4	262.348	265.8	264.272	265.913	266.811	266.803	266.332	266.971	264.499	264.803	263.571	266.108	266.353
2127	263.111	264.709	263.892	264.07	265.02	264.431	264.342	263.959	264.407	262.349	265.804	264.275	265.922	266.822	266.816	266.333	266.983	264.501	264.808	263.573	266.114	266.359
2128	263.112	264.713	263.898	264.077	265.028	264.435	264.345	263.965	264.414	262.354	265.808	264.278	265.93	266.836	266.828	266.335	266.993	264.505	264.813	263.573	266.12	266.366
2129	263.114	264.715	263.898	264.084	265.037	264.439	264.348	263.967	264.42	262.355	265.812	264.282	265.939	266.848	266.84	266.335	267.005	264.507	264.818	263.574	266.126	266.373
2130	263.113	264.717	263.901	264.09	265.046	264.443	264.35	263.971	264.424	262.356	265.815	264.284	265.947	266.86	266.852	266.337	267.016	264.51	264.823	263.577	266.131	266.38
2131	263.116	264.718	263.903	264.097	265.054	264.446	264.352	263.974	264.431	262.358	265.819	264.287	265.956	266.872	266.864	266.337	267.027	264.513	264.827	263.577	266.137	266.386
2132	263.116	264.723	263.906	264.104	265.063	264.449	264.355	263.975	264.437	262.361	265.823	264.29	265.964	266.883	266.875	266.339	267.037	264.517	264.832	263.579	266.143	266.393
2133	263.116	264.724	263.908	264.11	265.072	264.452	264.357	263.98	264.443	262.361	265.826	264.293	265.972	266.895	266.887	266.339	267.049	264.519	264.837	263.579	266.149	266.399
2134	263.117	264.727	263.911	264.117	265.08	264.457	264.359	263.981	264.448	262.364	265.829	264.294	265.979	266.907	266.898	266.341	267.058	264.522	264.841	263.581	266.154	266.406
2135	263.119	264.728	263.916	264.125	265.089	264.46	264.361	263.985	264.454	262.366	265.832	264.297	265.988	266.918	266.91	266.341	267.07	264.525	264.846	263.583	266.159	266.412
2136	263.118	264.731	263.916	264.132	265.098	264.462	264.364	263.988	264.46	262.368	265.835	264.299	265.995	266.929	266.921	266.343	267.079	264.528	264.853	263.584	266.164	266.419
2137	263.12	264.731	263.921	264.138	265.104	264.465	264.368	263.991	264.466	262.372	265.837	264.301	266.002	266.941	266.932	266.344	267.089	264.531	264.856	263.585	266.169	266.424
2138	263.12	264.734	263.92	264.144	265.113	264.468	264.367	263.992	264.47	262.372	265.84	264.303	266.01	266.952	266.942	266.344	267.098	264.533	264.859	263.585	266.173	266.429
2139	263.119	264.735	263.922	264.151	265.121	264.473	264.368	263.996	264.476	262.372	265.843	264.306	266.018	266.964	266.952	266.345	267.109	264.535	264.864	263.586	266.178	266.435
2140	263.121	264.737	263.924	264.157	265.129	264.474	264.369	263.997	264.481	262.374	265.844	264.307	266.024	266.973	266.963	266.345	267.117	264.538	264.867	263.586	266.182	266.44
2141	263.122	264.738	263.928	264.162	265.135	264.478	264.372	264	264.485	262.377	265.847	264.309	266.031	266.985	266.972	266.345	267.126	264.54	264.871	263.588	266.187	266.444
2142	263.121	264.742	263.927	264.17	265.143	264.48	264.374	264.001	264.491	262.377	265.849	264.311	266.038	266.994	266.983	266.346	267.134	264.542	264.876	263.588	266.192	266.45
2143	263.123	264.742	263.93	264.176	265.15	264.482	264.376	264.005	264.496	262.379	265.852	264.313	266.046	267.005	266.993	266.346	267.144	264.544	264.881	263.589	266.196	266.455
2144	263.123	264.744	263.932	264.182	265.159	264.485	264.378	264.006	264.5	262.38	265.854	264.315	266.053	267.016	267.003	266.347	267.152	264.546	264.884	263.59	266.2	266.461
2145	263.123	264.745	263.933	264.187	265.165	264.487	264.379	264.009	264.505	262.382	265.857	264.315	266.06	267.026	267.012	266.347	267.162	264.548	264.889	263.591	266.204	266.465
2146	263.123	264.747	263.934	264.194	265.172	264.49	264.38	264.01	264.509	262.383	265.858	264.318	266.066	267.035	267.022	266.347	267.169	264.55	264.892	263.59	266.208	266.47
2147	263.124	264.747	263.937	264.199	265.178	264.493	264.382	264.013	264.514	262.385	265.86	264.321	266.073	267.044	267.032	266.347	267.178	264.551	264.896	263.592	266.212	266.474
2148	263.123	264.749	263.937	264.205	265.185	264.495	264.383	264.014	264.518	262.385	265.863	264.322	266.079	267.054	267.041	266.347	267.186	264.554	264.899	263.592	266.216	266.479
2149	263.125	264.75	263.939	264.209	265.191	264.498	264.384	264.017	264.523	262.387	265.865	264.323	266.085	267.063	267.05	266.347	267.195	264.555	264.903	263.594	266.219	266.482
2150	263.125	264.753	263.94	264.215	265.197	264.5	264.386	264.018	264.527	262.388	265.866	264.325	266.091	267.072	267.059	266.347	267.203	264.557	264.906	263.594	266.223	266.487
2151	263.125	264.752	263.941	264.22	265.204	264.5	264.387	264.021	264.531	262.39	265.869	264.326	266.097	267.081	267.068	266.347	267.211	264.558	264.91	263.593	266.227	266.491
2152	263.126	264.755	263.943	264.226	265.211	264.504	264.388	264.021	264.535	262.391	265.87	264.329	266.104	267.091	267.077	266.348	267.219	264.56	264.913	263.595	266.23	266.496
2153	263.126	264.755	263.944	264.23	265.216	264.506	264.389	264.025	264.539	262.391	265.871	264.33	266.109	267.1	267.086	266.347	267.227	264.563	264.916	263.595	266.234	266.5
2154	263.126	264.757	263.945	264.236	265.223	264.508	264.391	264.025	264.543	262.392	265.874	264.331	266.115	267.109	267.094	266.348	267.235	264.563	264.919	263.596	266.237	266.504
2155	263.127	264.757	263.947	264.24	265.229	264.51	264.391	264.028	264.547	262.394	265.876	264.333	266.121	267.117	267.103	266.348	267.243	264.565	264.922	263.596	266.241	266.508
2156	263.128	264.759	263.948	264.246	265.236	264.512	264.394	264.029	264.551	262.395	265.876	264.334	266.127	267.126	267.112	266.349	267.251	264.567	264.926	263.597	266.245	266.512
2157	263.127	264.759	263.949	264.25	265.241	264.514	264.395	264.032	264.555	262.396	265.88	264.336	266.133	267.135	267.12	266.349	267.259	264.568	264.929	263.597	266.248	266.515
2158	263.129	264.762	263.951	264.256	265.249	264.516	264.396	264.032	264.56	262.396	265.881	264.339	266.139	267.144	267.129	266.349	267.266	264.57	264.933	263.597	266.251	266.521
2159	263.129	264.763	263.952	264.259	265.253	264.517	264.398	264.035	264.563	262.399	265.882	264.34	266.145	267.153	267.138	266.349	267.275	264.572	264.936	263.599	266.254	266.524
2160	263.128	264.764	263.953	264.265	265.259	264.521	264.399	264.036	264.567	262.399	265.885	264.341	266.15	267.16	267.146	266.35	267.281	264.574	264.939	263.599	266.258	266.528
2161	263.131	264.765	263.954	264.268	265.266	264.522	264.399	264.038	264.571	262.399	265.886	264.342	266.155	267.169	267.153	266.349	267.288	264.575	264.942	263.599	266.261	266.532
2162	263.131	264.767	263.955	264.274	265.272	264.524	264.402	264.039	264.575	262.401	265.887	264.344	266.161	267.177	267.162	266.351	267.296	264.576	264.946	263.599	266.264	266.536
2163	263.13	264.767	263.957	264.277	265.277	264.524	264.403	264.042	264.579	262.402	265.889	264.343	266.167	267.186	267.171	266.351	267.303	264.578	264.948	263.601	266.268	266.54
2164	263.131	264.769	263.958	264.282	265.283	264.526	264.404	264.042	264.582	262.403	265.891	264.349	266.172	267.194	267.179	266.352	267.309	264.579	264.952	263.602	266.27	266.544
2165	263.132	264.769	263.959	264.286	265.288	264.53	264.406	264.046	264.586	262.404	265.892	264.349	266.177	267.202	267.187	266.352	267.317	264.581	264.954	263.601	266.273	266.547
2166	263.13	264.771	263.96	264.29	265.294	264.532	264.408	264.046	264.59	262.405	265.893	264.35	266.183	267.209	267.194	266.352	267.325	264.582	264.957	263.601	266.277	266.551
2167	263.131	264.771	263.961	264.295	265.299	264.533	264.408	264.048	264.594	262.405	265.895	264.352	266.187	267.218	267.202	266.352	267.331	264.583	264.959	263.603	266.282	266.554
2168	263.132	264.773	263.962	264.299	265.305	264.535	264.408	264.049	264.598	262.408	265.896	264.352	266.193	267.226	267.211	266.353	267.338	264.585	264.963	263.604	266.285	266.559
2169	263.131	264.773	263.964	264.304	265.31	264.538	264.41	264.052	264.601	262.408	265.898	264.354	266.199	267.235	267.219	266.353	267.346	264.586	264.966	263.604	266.288	266.562
2170	263.133	264.775	263.967	264.309	265.316	264.539	264.412	264.051	264.605	262.409	265.9	264.355	266.204	267.243	267.227	266.353	267.352	264.587	264.969	263.605	266.29	266.566
2171	263.134	264.775	263.965	264.312	265.32	264.54	264.412	264.055	264.608	262.41	265.901	264.358	266.209	267.25	267.234	266.353	267.358	264.589	264.971	263.606	266.294	266.569
2172	263.132	264.776	263.966	264.316	265.326	264.542	264.413	264.053	264.611	262.41	265.901	264.359	266.213	267.258	267.242	266.353	267.364	264.59	264.974	263.606	266.297	266.574
2173	263.134	264.777	263.97	264.321	265.332	264.544	264.415	264.057	264.615	262.412	265.903	264.359	266.218	267.266	267.248	266.353	267.371	264.591	264.976	263.607	266.301	266.576
2174	263.134	264.778	263.969	264.324	265.337	264.545	264.416	264.057	264.618	262.411	265.905	264.362	266.224	267.273	267.257	266.354	267.378	264.592	264.98	263.607	266.305	266.579
2175	263.134	264.779	263.969	264.328	265.341	264.548	264.417	264.06	264.621	262.412	265.906	264.363	266.229	267.279	267.264	266.354	267.387	264.594	264.982	263.606	266.308	266.584
2176	263.134	264.779	263.97	264.333	265.347	264.549	264.417	264.06	264.625	262.413	265.906	264.362	266.233	267.287	267.271	266.354	267.391	264.595	264.985	263.607	266.311	266.585
2177	263.135	264.78	263.971	264.336	265.352	264.549	264.418	264.063	264.628	262.413	265.909	264.364	266.238	267.294	267.278	266.354	267.398	264.596	264.986	263.608	266.314	266.588
2178	263.134	264.781	263.971	264.34	265.357	264.552	264.419	264.063	264.631	262.414	265.909	264.365	266.243	267.301	267.285	266.353	267.405	264.596	264.99	263.609	266.316	266.592
2179	263.135	264.781	263.973	264.345	265.362	264.554	264.42	264.066	264.634	262.415	265.91	264.367	266.248	267.308	267.292	266.354	267.41	264.598	264.992	263.61	266.318	266.595
2180	263.136	264.783	263.974	264.348	265.367	264.555	264.421	264.065	264.637	262.415	265.912	264.367	266.254	267.316	267.3	266.353	267.416	264.599	264.995	263.61	266.321	266.598
2181	263.135	264.783	263.974	264.351	265.372	264.557	264.421	264.068	264.641	262.415	265.913	264.368	266.258	267.323	267.307	266.353	267.422	264.6	264.997	263.611	266.323	266.6
2182	263.135	264.784	263.975	264.355	265.376	264.558	264.422	264.068	264.644	262.417	265.913	264.368	266.262	267.33	267.314	266.353	267.428	264.601	265	263.611	266.325	266.604
2183	263.135	264.783	263.975	264.36	265.381	264.558	264.423	264.07	264.647	262.417	265.915	264.37	266.266	267.337	267.32	266.353	267.435	264.602	265.001	263.612	266.327	266.606
2184	263.134	264.785	263.976	264.363	265.385	264.56	264.423	264.069	264.65	262.417	265.915	264.371	266.271	267.343	267.326	266.353	267.44	264.603	265.004	263.612	266.329	266.609
2185	263.135	264.785	263.977	264.366	265.39	264.562	264.424	264.073	264.652	262.418	265.916	264.372	266.275	267.351	267.333	266.352	267.446	264.604	265.005	263.612	266.331	266.612
2186	263.136	264.786	263.978	264.37	265.395	264.564	264.426	264.072	264.655	262.418	265.917	264.373	266.279	267.357	267.34	266.352	267.453	264.605	265.009	263.613	266.333	266.616
2187	263.135	264.785	263.979	264.373	265.399	264.564	264.425	264.075	264.658	262.419	265.918	264.373	266.284	267.362	267.347	266.352	267.457	264.606	265.011	263.613	266.335	266.618
2188	263.136	264.787	263.979	264.377	265.404	264.566	264.426	264.074	264.661	262.42	265.919	264.374	266.288	267.369	267.353	266.352	267.463	264.607	265.013	263.614	266.337	266.621
2189	263.137	264.787	263.98	264.381	265.409	264.567	264.426	264.077	264.664	262.42	265.919	264.375	266.292	267.376	267.359	266.351	267.468	264.608	265.015	263.614	266.339	266.623
2190	263.135	264.788	263.98	264.383	265.412	264.568	264.427	264.077	264.666	262.419	265.919	264.376	266.296	267.382	267.365	266.351	267.473	264.608	265.017	263.613	266.34	266.625
2191	263.136	264.787	263.983	264.387	265.417	264.569	264.428	264.079	264.669	262.421	265.921	264.377	266.3	267.388	267.372	266.351	267.479	264.609	265.019	263.614	266.342	266.628
2192	263.135	264.79	263.982	264.391	265.421	264.571	264.429	264.078	264.671	262.421	265.921	264.378	266.304	267.395	267.378	266.351	267.485	264.61	265.021	263.614	266.344	266.631
2193	263.136	264.789	263.982	264.393	265.426	264.572	264.428	264.081	264.673	262.423	265.922	264.379	266.308	267.403	267.384	266.35	267.491	264.61	265.023	263.613	266.346	266.633
2194	263.135	264.79	263.983	264.397	265.429	264.573	264.43	264.08	264.677	262.421	265.923	264.379	266.312	267.408	267.391	266.35	267.495	264.611	265.026	263.615	266.348	266.636
2195	263.136	264.789	263.983	264.4	265.433	264.574	264.429	264.082	264.679	262.422	265.923	264.38	266.316	267.414	267.396	266.348	267.499	264.612	265.027	263.614	266.35	266.638
2196	263.134	264.791	263.987	264.404	265.438	264.575	264.43	264.083	264.682	262.422	265.923	264.381	266.32	267.42	267.403	266.349	267.505	264.613	265.03	263.614	266.352	266.64
2197	263.135	264.79	263.985	264.406	265.442	264.576	264.43	264.085	264.684	262.423	265.923	264.381	266.323	267.426	267.409	266.348	267.511	264.613	265.031	263.614	266.353	266.642
2198	263.135	264.792	263.985	264.41	265.446	264.577	264.431	264.084	264.686	262.423	265.925	264.382	266.327	267.433	267.414	266.348	267.515	264.614	265.034	263.613	266.354	266.645
2199	263.135	264.791	263.986	264.412	265.45	264.578	264.431	264.087	264.689	262.424	265.926	264.382	266.33	267.439	267.42	266.347	267.521	264.614	265.035	263.615	266.356	266.648
2200	263.133	264.791	263.986	264.415	265.454	264.578	264.431	264.086	264.692	262.423	265.925	264.385	266.334	267.444	267.425	266.347	267.525	264.615	265.037	263.614	266.358	266.65
2201	263.135	264.791	263.987	264.418	265.458	264.579	264.432	264.088	264.695	262.423	265.926	264.385	266.338	267.449	267.431	266.346	267.531	264.616	265.039	263.614	266.36	266.652
2202	263.134	264.792	263.988	264.422	265.462	264.582	264.433	264.088	264.697	262.425	265.926	264.386	266.342	267.455	267.438	266.345	267.534	264.616	265.042	263.615	266.362	266.654
2203	263.134	264.791	263.988	264.424	265.467	264.582	264.434	264.09	264.699	262.424	265.928	264.386	266.345	267.46	267.443	266.345	267.54	264.617	265.043	263.615	266.364	266.656
2204	263.134	264.792	263.987	264.427	265.47	264.583	264.433	264.089	264.701	262.425	265.928	264.387	266.349	267.467	267.448	266.344	267.544	264.617	265.045	263.614	266.365	266.658
2205	263.134	264.791	263.988	264.431	265.475	264.583	264.433	264.092	264.704	262.425	265.928	264.387	266.353	267.472	267.454	266.343	267.548	264.618	265.045	263.614	266.366	266.661
2206	263.133	264.792	263.989	264.433	265.478	264.585	264.434	264.09	264.706	262.425	265.928	264.388	266.356	267.477	267.459	266.343	267.553	264.618	265.048	263.614	266.368	266.662
2207	263.133	264.791	263.989	264.436	265.482	264.585	264.435	264.093	264.708	262.425	265.929	264.388	266.36	267.483	267.465	266.341	267.557	264.619	265.05	263.614	266.369	266.666
2208	263.134	264.793	263.99	264.439	265.486	264.587	264.436	264.093	264.711	262.426	265.929	264.39	266.364	267.489	267.47	266.341	267.562	264.619	265.052	263.614	266.371	266.666
2209	263.133	264.792	263.99	264.443	265.489	264.588	264.435	264.094	264.713	262.427	265.93	264.39	266.368	267.494	267.476	266.34	267.567	264.62	265.053	263.615	266.373	266.67
2210	263.133	264.794	263.991	264.445	265.493	264.588	264.435	264.094	264.715	262.426	265.929	264.391	266.37	267.499	267.481	266.34	267.571	264.62	265.055	263.615	266.374	266.671
2211	263.133	264.793	263.991	264.447	265.496	264.589	264.436	264.096	264.717	262.427	265.931	264.39	266.374	267.506	267.486	266.34	267.576	264.62	265.056	263.614	266.375	266.672
2212	263.133	264.793	263.991	264.45	265.499	264.589	264.436	264.095	264.72	262.426	265.93	264.391	266.378	267.509	267.491	266.339	267.581	264.621	265.058	263.614	266.377	266.675
2213	263.131	264.793	263.995	264.453	265.503	264.591	264.439	264.097	264.721	262.428	265.931	264.394	266.381	267.516	267.496	266.338	267.585	264.621	265.06	263.615	266.378	266.676
2214	263.133	264.793	263.992	264.455	265.507	264.592	264.436	264.096	264.724	262.427	265.932	264.394	266.384	267.521	267.501	266.338	267.59	264.622	265.061	263.616	266.38	266.678
2215	263.133	264.792	263.992	264.458	265.511	264.592	264.436	264.098	264.726	262.427	265.932	264.393	266.387	267.526	267.506	266.337	267.595	264.622	265.061	263.615	266.381	266.68
2216	263.131	264.793	263.992	264.462	265.513	264.593	264.436	264.097	264.728	262.426	265.931	264.393	266.391	267.531	267.511	266.337	267.597	264.622	265.063	263.615	266.382	266.682
2217	263.132	264.793	263.993	264.463	265.517	264.594	264.437	264.099	264.73	262.428	265.932	264.396	266.393	267.537	267.516	266.336	267.602	264.623	265.065	263.615	266.383	266.683
2218	263.132	264.793	263.994	264.466	265.521	264.594	264.438	264.099	264.732	262.428	265.932	264.396	266.396	267.542	267.521	266.335	267.606	264.623	265.067	263.616	266.384	266.687
2219	263.13	264.792	263.997	264.469	265.524	264.594	264.441	264.1	264.734	262.429	265.932	264.395	266.4	267.547	267.526	266.335	267.61	264.624	265.068	263.615	266.385	266.687
2220	263.132	264.793	263.994	264.472	265.528	264.594	264.437	264.1	264.736	262.428	265.932	264.395	266.403	267.551	267.53	266.334	267.614	264.624	265.069	263.616	266.386	266.689
2221	263.132	264.792	263.994	264.473	265.53	264.595	264.438	264.102	264.738	262.429	265.933	264.396	266.407	267.557	267.535	266.333	267.618	264.625	265.071	263.614	266.387	266.692
2222	263.13	264.793	263.994	264.476	265.533	264.596	264.438	264.101	264.74	262.428	265.933	264.396	266.409	267.561	267.541	266.332	267.623	264.625	265.072	263.615	266.389	266.694
2223	263.131	264.792	263.996	264.479	265.537	264.597	264.441	264.103	264.742	262.43	265.933	264.396	266.411	267.566	267.545	266.331	267.628	264.626	265.073	263.615	266.39	266.696
2224	263.13	264.793	263.994	264.482	265.539	264.598	264.438	264.102	264.744	262.428	265.932	264.399	266.415	267.571	267.549	266.331	267.631	264.625	265.075	263.614	266.391	266.696
2225	263.131	264.792	263.995	264.484	265.543	264.598	264.438	264.105	264.746	262.429	265.934	264.398	266.418	267.576	267.554	266.33	267.634	264.626	265.075	263.614	266.392	266.698
2226	263.13	264.793	263.996	264.487	265.547	264.597	264.439	264.104	264.747	262.428	265.933	264.398	266.42	267.581	267.558	266.33	267.637	264.626	265.077	263.615	266.392	266.699
2227	263.128	264.792	263.995	264.488	265.549	264.598	264.437	264.105	264.749	262.428	265.933	264.399	266.424	267.585	267.562	266.329	267.641	264.626	265.077	263.614	266.393	266.7
2228	263.13	264.792	263.994	264.491	265.553	264.599	264.438	264.104	264.751	262.429	265.933	264.399	266.426	267.591	267.567	266.328	267.645	264.626	265.079	263.614	266.394	266.702
2229	263.131	264.792	263.998	264.493	265.555	264.599	264.442	264.107	264.753	262.43	265.934	264.4	266.429	267.596	267.572	266.327	267.649	264.627	265.082	263.617	266.395	266.704
2230	263.128	264.793	263.996	264.496	265.56	264.6	264.439	264.105	264.754	262.429	265.933	264.399	266.431	267.6	267.576	266.327	267.653	264.628	265.081	263.615	266.396	266.705
2231	263.129	264.791	263.997	264.497	265.563	264.6	264.439	264.107	264.756	262.429	265.933	264.4	266.434	267.605	267.581	266.326	267.657	264.628	265.083	263.614	266.396	266.706
2232	263.129	264.792	263.997	264.501	265.564	264.601	264.44	264.107	264.758	262.429	265.934	264.4	266.437	267.609	267.585	266.325	267.66	264.628	265.084	263.614	266.398	266.708
2233	263.127	264.791	263.997	264.502	265.568	264.602	264.439	264.109	264.759	262.428	265.934	264.401	266.44	267.613	267.589	266.323	267.664	264.628	265.085	263.613	266.398	266.709
2234	263.128	264.792	263.997	264.505	265.571	264.601	264.44	264.107	264.761	262.428	265.933	264.401	266.442	267.618	267.593	266.323	267.667	264.628	265.086	263.613	266.399	266.71
2235	263.128	264.791	264	264.507	265.574	264.603	264.442	264.109	264.764	262.43	265.935	264.402	266.445	267.623	267.598	266.323	267.671	264.629	265.088	263.614	266.4	266.712
2236	263.126	264.792	264	264.51	265.577	264.602	264.44	264.109	264.765	262.429	265.934	264.402	266.448	267.627	267.602	266.323	267.674	264.629	265.09	263.613	266.4	266.713
2237	263.126	264.791	263.998	264.511	265.578	264.603	264.439	264.11	264.766	262.428	265.935	264.403	266.45	267.631	267.606	266.321	267.678	264.629	265.09	263.613	266.401	266.714
2238	263.126	264.792	263.998	264.514	265.584	264.603	264.44	264.109	264.768	262.428	265.934	264.403	266.453	267.636	267.61	266.321	267.681	264.629	265.091	263.614	266.401	266.716
2239	263.126	264.791	263.999	264.515	265.586	264.604	264.44	264.111	264.77	262.429	265.934	264.403	266.455	267.64	267.614	266.32	267.685	264.63	265.092	263.613	266.402	266.716
2240	263.125	264.791	264.002	264.519	265.589	264.604	264.44	264.11	264.772	262.43	265.934	264.404	266.459	267.644	267.619	266.319	267.688	264.63	265.093	263.613	266.402	266.718
2241	263.126	264.79	263.998	264.52	265.591	264.603	264.44	264.112	264.773	262.428	265.935	264.403	266.46	267.65	267.622	266.318	267.693	264.63	265.095	263.614	266.403	266.719
2242	263.125	264.791	263.999	264.522	265.595	264.604	264.44	264.111	264.775	262.428	265.934	264.403	266.464	267.653	267.627	266.317	267.695	264.631	265.096	263.614	266.404	266.72
2243	263.125	264.79	264.002	264.524	265.598	264.605	264.44	264.113	264.776	262.429	265.934	264.404	266.466	267.658	267.631	266.316	267.699	264.63	265.098	263.612	266.404	266.721
2244	263.125	264.791	263.999	264.527	265.599	264.605	264.44	264.112	264.778	262.429	265.933	264.404	266.468	267.662	267.635	266.317	267.702	264.63	265.098	263.613	266.404	266.722
2245	263.124	264.789	263.999	264.528	265.603	264.605	264.441	264.113	264.779	262.429	265.935	264.405	266.47	267.667	267.639	266.315	267.706	264.63	265.098	263.612	266.405	266.724
2246	263.124	264.79	263.998	264.53	265.605	264.605	264.44	264.112	264.781	262.428	265.934	264.405	266.474	267.671	267.643	266.314	267.708	264.63	265.1	263.612	266.405	266.725
2247	263.125	264.79	264.002	264.532	265.609	264.607	264.441	264.114	264.782	262.429	265.934	264.405	266.476	267.675	267.647	266.313	267.712	264.631	265.102	263.612	266.406	266.727
2248	263.122	264.79	264	264.536	265.611	264.605	264.44	264.113	264.784	262.429	265.933	264.405	266.478	267.68	267.651	266.314	267.715	264.631	265.102	263.612	266.407	266.727
2249	263.123	264.788	263.999	264.536	265.614	264.607	264.44	264.115	264.786	262.429	265.935	264.406	266.48	267.684	267.655	266.311	267.719	264.631	265.103	263.611	266.407	266.729
2250	263.123	264.789	263.999	264.538	265.616	264.606	264.44	264.114	264.787	262.429	265.934	264.406	266.483	267.688	267.658	266.312	267.721	264.631	265.103	263.611	266.408	266.729
2251	263.122	264.789	263.999	264.539	265.618	264.607	264.441	264.116	264.788	262.429	265.934	264.406	266.486	267.692	267.662	266.31	267.725	264.631	265.105	263.611	266.409	266.732
2252	263.122	264.789	264	264.543	265.622	264.607	264.441	264.114	264.79	262.429	265.935	264.406	266.488	267.696	267.667	266.309	267.728	264.631	265.105	263.611	266.409	266.731
2253	263.122	264.788	264	264.544	265.623	264.607	264.44	264.116	264.792	262.429	265.934	264.407	266.489	267.699	267.67	266.308	267.731	264.631	265.106	263.611	266.41	266.732
2254	263.12	264.789	264	264.545	265.627	264.608	264.441	264.115	264.793	262.429	265.933	264.407	266.492	267.703	267.674	266.307	267.734	264.631	265.108	263.609	266.41	266.733
2255	263.122	264.788	264	264.548	265.629	264.607	264.441	264.117	264.795	262.429	265.934	264.407	266.494	267.708	267.677	266.306	267.737	264.631	265.109	263.61	266.412	266.736
2256	263.12	264.789	263.999	264.549	265.633	264.608	264.441	264.115	264.796	262.429	265.934	264.407	266.497	267.712	267.681	266.306	267.74	264.631	265.11	263.609	266.411	266.736
2257	263.121	264.787	264.003	264.551	265.634	264.608	264.44	264.117	264.797	262.431	265.934	264.407	266.499	267.715	267.685	266.304	267.744	264.631	265.111	263.609	266.412	266.737
2258	263.12	264.788	264	264.553	265.637	264.608	264.44	264.116	264.799	262.429	265.934	264.409	266.501	267.718	267.688	266.305	267.746	264.632	265.111	263.608	266.413	266.737
2259	263.119	264.787	264	264.555	265.638	264.609	264.44	264.118	264.8	262.429	265.934	264.409	266.503	267.723	267.692	266.303	267.75	264.632	265.112	263.608	266.413	266.738
2260	263.119	264.788	263.999	264.558	265.643	264.607	264.439	264.117	264.801	262.429	265.933	264.408	266.505	267.726	267.695	266.302	267.752	264.631	265.112	263.607	266.413	266.739
2261	263.118	264.786	263.999	264.559	265.645	264.609	264.44	264.118	264.803	262.43	265.934	264.409	266.507	267.73	267.699	266.302	267.756	264.632	265.113	263.608	266.414	266.741
2262	263.118	264.787	264	264.562	265.648	264.609	264.44	264.117	264.804	262.429	265.933	264.408	266.509	267.734	267.703	266.302	267.76	264.631	265.115	263.608	266.414	266.741
2263	263.118	264.786	264	264.562	265.649	264.609	264.441	264.119	264.806	262.429	265.933	264.408	266.511	267.738	267.706	266.3	267.762	264.631	265.115	263.608	266.415	266.743
2264	263.118	264.786	264.002	264.564	265.653	264.608	264.44	264.118	264.806	262.43	265.933	264.408	266.513	267.742	267.71	266.299	267.763	264.631	265.117	263.607	266.416	266.743
2265	263.117	264.785	264	264.565	265.654	264.609	264.44	264.121	264.808	262.428	265.933	264.409	266.515	267.746	267.714	266.298	267.768	264.632	265.117	263.608	266.416	266.744
2266	263.117	264.785	263.998	264.568	265.658	264.609	264.44	264.119	264.809	262.429	265.932	264.41	266.517	267.748	267.716	266.298	267.77	264.632	265.118	263.606	266.416	266.744
2267	263.118	264.785	263.999	264.569	265.659	264.608	264.44	264.121	264.811	262.428	265.933	264.409	266.519	267.752	267.72	266.297	267.773	264.632	265.118	263.607	266.417	266.745
2268	263.117	264.786	264.002	264.571	265.663	264.61	264.441	264.12	264.812	262.429	265.933	264.409	266.521	267.756	267.724	266.297	267.776	264.631	265.119	263.607	266.417	266.746
2269	263.116	264.785	263.999	264.572	265.663	264.61	264.439	264.122	264.813	262.428	265.933	264.411	266.523	267.76	267.727	266.296	267.781	264.632	265.12	263.607	266.418	266.748
2270	263.116	264.785	263.998	264.574	265.667	264.61	264.439	264.12	264.815	262.428	265.932	264.409	266.525	267.763	267.73	266.295	267.782	264.632	265.121	263.606	266.418	266.748
2271	263.117	264.785	263.999	264.576	265.668	264.61	264.439	264.121	264.816	262.428	265.933	264.41	266.527	267.766	267.734	266.294	267.785	264.633	265.121	263.606	266.418	266.75
2272	263.115	264.785	263.999	264.578	265.672	264.609	264.439	264.12	264.817	262.427	265.932	264.41	266.529	267.769	267.737	266.294	267.787	264.633	265.124	263.607	266.419	266.749
2273	263.116	264.785	263.999	264.579	265.673	264.61	264.44	264.122	264.818	262.428	265.932	264.411	266.531	267.773	267.741	266.292	267.79	264.633	265.123	263.606	266.419	266.751
2274	263.116	264.785	263.998	264.581	265.677	264.609	264.44	264.121	264.819	262.426	265.932	264.411	266.533	267.776	267.744	266.292	267.793	264.633	265.124	263.605	266.419	266.751
2275	263.115	264.785	263.999	264.583	265.678	264.611	264.439	264.123	264.821	262.428	265.932	264.412	266.535	267.78	267.747	266.292	267.796	264.633	265.124	263.606	266.42	266.754
[truncated: 24 more rows]

## Sheet: globT_4.5
year	bccr_bcm2_0	cccma_cgcm3_1	cnrm_cm3	csiro_mk3_0	csiro_mk3_5	gfdl_cm2_0	gfdl_cm2_1	giss_e_h	giss_e_r	iap_fgoals1_0_g	ingv_echam4	inmcm3_0	ipsl_cm4	miroc3_2_hires	miroc3_2_medres	miub_echo_g	mpi_echam5	mri_cgcm2_3_2a	ncar_ccsm3_0	ncar_pcm1	ukmo_hadcm3	ukmo_hadgem1
[truncated: 439 more rows]

[truncated: 3 more sheets: pfcarbon_8.5, t1p5m_gb_8.5, globT_8.5]
