# Supplementary material for: Climate policy implications of nonlinear decline of Arctic land permafrost and other cryosphere elements
Source: Nat Commun. 2019 Apr 23;10:1900. doi: 10.1038/s41467-019-09863-x (PMC6478735; doi:10.1038/s41467-019-09863-x)
Supplement: Supplementary file 10 — Supplementary Data 2 [file 41467_2019_9863_MOESM10_ESM.zip › Perm_simulations_SiBCASA.xlsx]

## Sheet: Meth_ann_85
Date (yr)	Meth CNRM (Gt)	Meth GISS (Gt)	Meth HARD (Gt)	Meth IPSL (Gt)	Meth MPI (Gt)	mean (Gt)	Std dev (Gt)
1901.5	0.00176246	0.00176246	0.00176246	0.00176246	0.00176246	0.00176246	0
1902.5	0.00147391	0.00147391	0.00147391	0.00147391	0.00147391	0.00147391	0
1903.5	0.00148097	0.00148097	0.00148097	0.00148097	0.00148097	0.00148097	0
1904.5	0.00188529	0.00188529	0.00188529	0.00188529	0.00188529	0.00188529	1e-10
1905.5	0.00169911	0.00169911	0.00169911	0.00169911	0.00169911	0.00169911	0
1906.5	0.00210358	0.00210358	0.00210358	0.00210358	0.00210358	0.00210358	0
1907.5	0.00150493	0.00150493	0.00150493	0.00150493	0.00150493	0.00150493	0
1908.5	0.00192531	0.00192531	0.00192531	0.00192531	0.00192531	0.00192531	1e-10
1909.5	0.00173317	0.00173317	0.00173317	0.00173317	0.00173317	0.00173317	0
1910.5	0.00176683	0.00176683	0.00176683	0.00176683	0.00176683	0.00176683	0
1911.5	0.00177664	0.00177664	0.00177664	0.00177664	0.00177664	0.00177664	0
1912.5	0.00160155	0.00160155	0.00160155	0.00160155	0.00160155	0.00160155	1e-10
1913.5	0.00169805	0.00169805	0.00169805	0.00169805	0.00169805	0.00169805	1e-10
1914.5	0.00189059	0.00189059	0.00189059	0.00189059	0.00189059	0.00189059	0
1915.5	0.00217314	0.00217314	0.00217314	0.00217314	0.00217314	0.00217314	0
1916.5	0.00158599	0.00158599	0.00158599	0.00158599	0.00158599	0.00158599	1e-10
1917.5	0.00171188	0.00171188	0.00171188	0.00171188	0.00171188	0.00171188	1e-10
1918.5	0.00142259	0.00142259	0.00142259	0.00142259	0.00142259	0.00142259	0
1919.5	0.00182102	0.00182102	0.00182102	0.00182102	0.00182102	0.00182102	0
1920.5	0.00201136	0.00201136	0.00201136	0.00201136	0.00201136	0.00201136	0
1921.5	0.00225715	0.00225715	0.00225715	0.00225715	0.00225715	0.00225715	0
1922.5	0.00188148	0.00188148	0.00188148	0.00188148	0.00188148	0.00188148	0
1923.5	0.00219036	0.00219036	0.00219036	0.00219036	0.00219036	0.00219036	0
1924.5	0.00233087	0.00233087	0.00233087	0.00233087	0.00233087	0.00233087	0
1925.5	0.0018259	0.0018259	0.0018259	0.0018259	0.0018259	0.0018259	1e-10
1926.5	0.00182354	0.00182354	0.00182354	0.00182354	0.00182354	0.00182354	0
1927.5	0.00222551	0.00222551	0.00222551	0.00222551	0.00222551	0.00222551	0
1928.5	0.00202594	0.00202594	0.00202594	0.00202594	0.00202594	0.00202594	0
1929.5	0.00179047	0.00179047	0.00179047	0.00179047	0.00179047	0.00179047	1e-10
1930.5	0.00219731	0.00219731	0.00219731	0.00219731	0.00219731	0.00219731	0
1931.5	0.00255767	0.00255767	0.00255767	0.00255767	0.00255767	0.00255767	0
1932.5	0.00264112	0.00264112	0.00264112	0.00264112	0.00264112	0.00264112	0
1933.5	0.00152453	0.00152453	0.00152453	0.00152453	0.00152453	0.00152453	0
1934.5	0.00183434	0.00183434	0.00183434	0.00183434	0.00183434	0.00183434	1e-10
1935.5	0.00238953	0.00238953	0.00238953	0.00238953	0.00238953	0.00238953	0
1936.5	0.00214445	0.00214445	0.00214445	0.00214445	0.00214445	0.00214445	0
1937.5	0.00272702	0.00272702	0.00272702	0.00272702	0.00272702	0.00272702	0
1938.5	0.00316175	0.00316175	0.00316175	0.00316175	0.00316175	0.00316175	2e-10
1939.5	0.00237182	0.00237182	0.00237182	0.00237182	0.00237182	0.00237182	0
1940.5	0.00281263	0.00281263	0.00281263	0.00281263	0.00281263	0.00281263	0
1941.5	0.00273487	0.00273487	0.00273487	0.00273487	0.00273487	0.00273487	0
1942.5	0.00273132	0.00273132	0.00273132	0.00273132	0.00273132	0.00273132	0
1943.5	0.00339042	0.00339042	0.00339042	0.00339042	0.00339042	0.00339042	2e-10
1944.5	0.00293354	0.00293354	0.00293354	0.00293354	0.00293354	0.00293354	0
1945.5	0.0027706	0.0027706	0.0027706	0.0027706	0.0027706	0.0027706	0
1946.5	0.00201591	0.00201591	0.00201591	0.00201591	0.00201591	0.00201591	0
1947.5	0.00214384	0.00214384	0.00214384	0.00214384	0.00214384	0.00214384	0
1948.5	0.00330822	0.00330822	0.00330822	0.00330822	0.00330822	0.00330822	0
1949.5	0.00171314	0.00171314	0.00171314	0.00171314	0.00171314	0.00171314	0
1950.5	0.00156094	0.00156094	0.00156094	0.00156094	0.00156094	0.00156094	0
1951.5	0.00252095	0.00252095	0.00252095	0.00252095	0.00252095	0.00252095	0
1952.5	0.00234593	0.00234593	0.00234593	0.00234593	0.00234593	0.00234593	0
1953.5	0.00327912	0.00327912	0.00327912	0.00327912	0.00327912	0.00327912	2e-10
1954.5	0.00326028	0.00326028	0.00326028	0.00326028	0.00326028	0.00326028	0
1955.5	0.00290153	0.00290153	0.00290153	0.00290153	0.00290153	0.00290153	0
1956.5	0.00166172	0.00166172	0.00166172	0.00166172	0.00166172	0.00166172	0
1957.5	0.00219972	0.00219972	0.00219972	0.00219972	0.00219972	0.00219972	0
1958.5	0.00150831	0.00150831	0.00150831	0.00150831	0.00150831	0.00150831	0
1959.5	0.00176484	0.00176484	0.00176484	0.00176484	0.00176484	0.00176484	1e-10
1960.5	0.00243428	0.00243428	0.00243428	0.00243428	0.00243428	0.00243428	0
1961.5	0.00132253	0.00132253	0.00132253	0.00132253	0.00132253	0.00132253	0
1962.5	0.00186433	0.00186433	0.00186433	0.00186433	0.00186433	0.00186433	0
1963.5	0.00135273	0.00135273	0.00135273	0.00135273	0.00135273	0.00135273	0
1964.5	0.00114833	0.00114833	0.00114833	0.00114833	0.00114833	0.00114833	0
1965.5	0.00074556	0.00074556	0.00074556	0.00074556	0.00074556	0.00074556	0
1966.5	0.00213433	0.00213433	0.00213433	0.00213433	0.00213433	0.00213433	0
1967.5	0.00141387	0.00141387	0.00141387	0.00141387	0.00141387	0.00141387	0
1968.5	0.00155592	0.00155592	0.00155592	0.00155592	0.00155592	0.00155592	0
1969.5	0.0010185	0.0010185	0.0010185	0.0010185	0.0010185	0.0010185	0
1970.5	0.00134504	0.00134504	0.00134504	0.00134504	0.00134504	0.00134504	0
1971.5	0.00214706	0.00214706	0.00214706	0.00214706	0.00214706	0.00214706	0
1972.5	0	0	0	0	0	0	0
1973.5	0.00257943	0.00257943	0.00257943	0.00257943	0.00257943	0.00257943	0
1974.5	0.00132977	0.00132977	0.00132977	0.00132977	0.00132977	0.00132977	0
1975.5	0.00216449	0.00216449	0.00216449	0.00216449	0.00216449	0.00216449	0
1976.5	0.00154374	0.00154374	0.00154374	0.00154374	0.00154374	0.00154374	0
1977.5	0.00267224	0.00267224	0.00267224	0.00267224	0.00267224	0.00267224	0
1978.5	0.000131525	0.000131525	0.000131525	0.000131525	0.000131525	0.000131525	0
1979.5	0.00140331	0.00140331	0.00140331	0.00140331	0.00140331	0.00140331	0
1980.5	0.00178162	0.00178162	0.00178162	0.00178162	0.00178162	0.00178162	1e-10
1981.5	0.00273959	0.00273959	0.00273959	0.00273959	0.00273959	0.00273959	0
1982.5	0.00162772	0.00162772	0.00162772	0.00162772	0.00162772	0.00162772	0
1983.5	0.00201652	0.00201652	0.00201652	0.00201652	0.00201652	0.00201652	0
1984.5	0.00238919	0.00238919	0.00238919	0.00238919	0.00238919	0.00238919	0
1985.5	0.00201667	0.00201667	0.00201667	0.00201667	0.00201667	0.00201667	0
1986.5	0.0011598	0.0011598	0.0011598	0.0011598	0.0011598	0.0011598	0
1987.5	0.00168746	0.00168746	0.00168746	0.00168746	0.00168746	0.00168746	0
1988.5	0.00298476	0.00298476	0.00298476	0.00298476	0.00298476	0.00298476	0
1989.5	0.00270307	0.00270307	0.00270307	0.00270307	0.00270307	0.00270307	0
1990.5	0.00282067	0.00282067	0.00282067	0.00282067	0.00282067	0.00282067	0
1991.5	0.00361855	0.00361855	0.00361855	0.00361855	0.00361855	0.00361855	2e-10
1992.5	0.00094889	0.00094889	0.00094889	0.00094889	0.00094889	0.00094889	0
1993.5	0.002631	0.002631	0.002631	0.002631	0.002631	0.002631	0
1994.5	0.00310682	0.00310682	0.00310682	0.00310682	0.00310682	0.00310682	0
1995.5	0.00353295	0.00353295	0.00353295	0.00353295	0.00353295	0.00353295	2e-10
1996.5	0.00228748	0.00228748	0.00228748	0.00228748	0.00228748	0.00228748	0
1997.5	0.00359152	0.00359152	0.00359152	0.00359152	0.00359152	0.00359152	0
1998.5	0.00432282	0.00432282	0.00432282	0.00432282	0.00432282	0.00432282	0
1999.5	0.00290066	0.00290066	0.00290066	0.00290066	0.00290066	0.00290066	0
2000.5	0.0032557	0.0032557	0.0032557	0.0032557	0.0032557	0.0032557	2e-10
2001.5	0.00406273	0.00406273	0.00406273	0.00406273	0.00406273	0.00406273	0
2002.5	0.00328378	0.00328378	0.00328378	0.00328378	0.00328378	0.00328378	2e-10
2003.5	0.00466149	0.00466149	0.00466149	0.00466149	0.00466149	0.00466149	0
2004.5	0.00347665	0.00347665	0.00347665	0.00347665	0.00347665	0.00347665	0
2005.5	0.00524075	0.00524075	0.00524075	0.00524075	0.00524075	0.00524075	0
2006.5	0.00517889	0.00517889	0.00517889	0.00517889	0.00517889	0.00517889	0
2007.5	0.0054176	0.0054176	0.0054176	0.0054176	0.0054176	0.0054176	0
2008.5	0.00506957	0.00506957	0.00506957	0.00506957	0.00506957	0.00506957	0
2009.5	0.00469677	0.00469677	0.00469677	0.00469677	0.00469677	0.00469677	0
2010.5	0.00588518	0.005876	0.00591205	0.00590111	0.00588505	0.00589188	1.29266e-05
2011.5	0.00472992	0.00469956	0.00482284	0.00477854	0.00472522	0.00475122	4.39861e-05
2012.5	0.00562784	0.0055653	0.00578451	0.00570643	0.00562254	0.00566132	7.62312e-05
2013.5	0.00490319	0.00482075	0.00514518	0.00500978	0.00490476	0.00495673	0.000111703
2014.5	0.00610047	0.00598038	0.0064433	0.00624652	0.00609885	0.0061739	0.000158949
2015.5	0.00592976	0.00578297	0.0063888	0.00612436	0.00592942	0.00603106	0.000209199
2016.5	0.00675522	0.00653101	0.00731788	0.00698064	0.00675563	0.00686807	0.000266078
2017.5	0.00735669	0.0070734	0.00809192	0.00761139	0.00734888	0.00749646	0.000342951
2018.5	0.00668374	0.00631725	0.00752861	0.00698009	0.00663655	0.00682925	0.000407996
2019.5	0.00620418	0.00581102	0.00710485	0.00652418	0.00615395	0.00635963	0.00043586
2020.5	0.00649984	0.00605717	0.0075822	0.00689886	0.00646062	0.00669974	0.000515447
2021.5	0.00828396	0.00778535	0.00955255	0.00875607	0.00825721	0.00852703	0.000597684
2022.5	0.00699398	0.00643194	0.00833915	0.00751461	0.00694857	0.00724565	0.000645258
2023.5	0.00899702	0.00825525	0.0105655	0.0095991	0.00890004	0.00926339	0.000778145
2024.5	0.00797043	0.00715646	0.00969286	0.0085829	0.00783138	0.00824681	0.000853446
2025.5	0.00840659	0.00752177	0.0103613	0.00906622	0.00825475	0.00872213	0.000955424
2026.5	0.00922933	0.00826571	0.0115867	0.00999991	0.00907486	0.0096313	0.0011221
2027.5	0.00926313	0.00818587	0.0119966	0.0101932	0.00915982	0.0097597	0.00128645
2028.5	0.00953702	0.00834116	0.0125631	0.0105824	0.0093739	0.0100795	0.00143073
2029.5	0.0107539	0.00939832	0.0140973	0.0119151	0.0105482	0.0113426	0.0015921
2030.5	0.0106355	0.00913175	0.0144022	0.0119205	0.0103655	0.0112911	0.00179023
2031.5	0.0117172	0.00998455	0.015831	0.0131046	0.0113806	0.0124036	0.0019803
2032.5	0.0110705	0.00933016	0.0151223	0.0124689	0.0107085	0.0117401	0.00196421
2033.5	0.0124541	0.0105705	0.0167522	0.0140588	0.012057	0.0131785	0.00210382
2034.5	0.0109483	0.00912394	0.0151929	0.0124501	0.0104708	0.0116372	0.00207151
2035.5	0.0133015	0.0112058	0.0180893	0.0149824	0.0128379	0.0140834	0.00233662
2036.5	0.0141373	0.0118559	0.0192391	0.0159103	0.0137059	0.0149697	0.00249395
2037.5	0.0130052	0.0107239	0.0180683	0.0146903	0.0125441	0.0138064	0.00247717
2038.5	0.0128816	0.0106072	0.0182678	0.0145597	0.0124253	0.0137483	0.0025866
2039.5	0.0142142	0.011776	0.0201013	0.0161064	0.0137931	0.0151982	0.00281136
2040.5	0.0143275	0.0117702	0.0204162	0.0163334	0.0138624	0.0153419	0.00292258
2041.5	0.0155691	0.0128785	0.022034	0.0177206	0.0151256	0.0166656	0.00309352
2042.5	0.0161934	0.0133252	0.0227202	0.0183992	0.0156881	0.0172652	0.00316868
2043.5	0.0143024	0.0115924	0.0206704	0.0163705	0.0137646	0.0153401	0.00306852
2044.5	0.0158929	0.0129323	0.0230609	0.0181691	0.0154217	0.0170954	0.00341523
2045.5	0.0154239	0.0124948	0.0224684	0.0178035	0.0149722	0.0166326	0.00336946
2046.5	0.0151253	0.0121446	0.0228945	0.0176746	0.0147231	0.0165124	0.00364102
2047.5	0.0170267	0.0137778	0.0251477	0.0196764	0.0166662	0.0184589	0.00383142
2048.5	0.0157141	0.01252	0.0238944	0.0184375	0.0152611	0.0171654	0.00385253
2049.5	0.0176247	0.0142782	0.0262375	0.020387	0.0172772	0.0191609	0.00403312
2050.5	0.0184516	0.0149394	0.0275028	0.0212551	0.0181145	0.0200527	0.00422885
2051.5	0.0183458	0.0146531	0.0278431	0.0211117	0.0179749	0.0199857	0.00443117
2052.5	0.017803	0.0141275	0.0273056	0.020702	0.0174337	0.0194744	0.0044358
2053.5	0.0172774	0.0136189	0.0272342	0.0204174	0.0169073	0.019091	0.00460591
2054.5	0.018362	0.0145479	0.0285111	0.0215418	0.0180689	0.0202063	0.00470618
2055.5	0.0197918	0.0157939	0.0306237	0.0230978	0.0195015	0.0217617	0.00499847
2056.5	0.0206592	0.0163667	0.0319312	0.0239328	0.0202936	0.0226367	0.00523032
2057.5	0.0212108	0.0167772	0.0326317	0.0245959	0.0207266	0.0231884	0.00533349
2058.5	0.0200254	0.0155031	0.0319712	0.0234863	0.0195194	0.0221011	0.00554697
2059.5	0.0214417	0.0167456	0.0337024	0.0248791	0.0210891	0.0235716	0.00568572
2060.5	0.0217963	0.0169836	0.0342913	0.0252677	0.0214738	0.0239626	0.00579617
2061.5	0.0230771	0.0180391	0.0358925	0.0266126	0.0227162	0.0252675	0.0059709
2062.5	0.0236639	0.0184978	0.0371179	0.0273571	0.0233149	0.0259903	0.00623535
2063.5	0.0227878	0.0177481	0.0360198	0.0262395	0.0224371	0.0250464	0.00611578
2064.5	0.0242498	0.0191212	0.0379392	0.027876	0.0239274	0.0266227	0.0063056
2065.5	0.021783	0.0169215	0.0352927	0.0253443	0.0215612	0.0241805	0.00616664
2066.5	0.0225462	0.017541	0.0363782	0.0259191	0.0222268	0.0249223	0.00631865
2067.5	0.0243935	0.019288	0.0386175	0.0277377	0.0242146	0.0268503	0.00647186
2068.5	0.0228941	0.0178222	0.0374227	0.0263828	0.0226122	0.0254268	0.00658759
2069.5	0.0238935	0.0186793	0.0386909	0.0274138	0.0236515	0.0264658	0.00671591
2070.5	0.0253763	0.0199722	0.0412852	0.0292398	0.0251316	0.028201	0.00717479
2071.5	0.0229261	0.0178333	0.038598	0.0266316	0.0227077	0.0257393	0.00701075
2072.5	0.0249852	0.0194895	0.0407762	0.0284324	0.0246235	0.0276613	0.00715213
2073.5	0.0242027	0.0186534	0.0404264	0.0279038	0.0237812	0.0269935	0.00733397
2074.5	0.0263626	0.0206468	0.0431537	0.030027	0.0261163	0.0292613	0.00756423
2075.5	0.0253931	0.0196337	0.0427319	0.0290804	0.0250359	0.028375	0.0077855
2076.5	0.0265631	0.0206185	0.0445655	0.0302858	0.0262305	0.0296527	0.00807051
2077.5	0.0278856	0.0216576	0.0459889	0.0317712	0.0275559	0.0309718	0.00817434
2078.5	0.0282784	0.022036	0.0477441	0.0327191	0.0282152	0.0317986	0.00866773
2079.5	0.0294542	0.0230032	0.0493034	0.0341586	0.0294173	0.0330673	0.00885964
2080.5	0.0301192	0.0236662	0.0503799	0.0349101	0.0303014	0.0338754	0.00899533
2081.5	0.0283673	0.0220396	0.048535	0.033202	0.0287612	0.032181	0.00891719
2082.5	0.0301786	0.0236451	0.0505558	0.0347598	0.0305245	0.0339327	0.00903942
2083.5	0.0301223	0.0233676	0.0513207	0.0345785	0.0303674	0.0339513	0.00939798
2084.5	0.0278133	0.0213307	0.0483113	0.0321592	0.0281159	0.0315461	0.00907196
2085.5	0.0286762	0.02215	0.0494055	0.032668	0.0287629	0.0323325	0.00918035
2086.5	0.030178	0.0236609	0.05058	0.0343591	0.030248	0.0338052	0.00905999
2087.5	0.0309245	0.024187	0.0528757	0.0357815	0.031246	0.0350029	0.0096724
2088.5	0.0322579	0.0251876	0.0545791	0.0373368	0.0325506	0.0363824	0.00988988
2089.5	0.0317383	0.0249293	0.0539431	0.0367779	0.0322811	0.0359339	0.0097682
2090.5	0.0310372	0.024092	0.0536923	0.0360567	0.0315355	0.0352827	0.00996807
2091.5	0.0315882	0.0247794	0.0536131	0.036295	0.0319713	0.0356494	0.00970865
2092.5	0.0307611	0.0238059	0.0526529	0.0355011	0.0310987	0.034764	0.00969633
2093.5	0.0328944	0.0257734	0.0558752	0.0375467	0.0331995	0.0370578	0.010138
2094.5	0.0338796	0.0266163	0.0576297	0.0388022	0.0343165	0.0382489	0.0104479
2095.5	0.0345151	0.0272946	0.0582461	0.039348	0.035207	0.0389221	0.0104117
2096.5	0.0332532	0.0259488	0.0568804	0.037917	0.0337874	0.0375573	0.010402
2097.5	0.031527	0.0245022	0.0544261	0.0360166	0.0321209	0.0357186	0.0100636
2098.5	0.0340408	0.0270781	0.0568172	0.0387827	0.0345912	0.038262	0.0100094
2099.5	0.0349173	0.0275983	0.0589765	0.0401248	0.0356985	0.0394631	0.0105529
2100.5	0.0324028	0.0253361	0.0554349	0.0375979	0.033113	0.0367769	0.0101217
2101.5	0.0330214	0.0260901	0.0561398	0.0380109	0.0337089	0.0373942	0.0101219
2102.5	0.0346492	0.0275239	0.057434	0.0396821	0.0352058	0.038899	0.0100524
2103.5	0.0362235	0.02868	0.0596468	0.0416879	0.0368406	0.0406158	0.0103859
2104.5	0.036327	0.0289809	0.0594422	0.0416791	0.03717	0.0407198	0.0102093
2105.5	0.0372228	0.0294729	0.0602788	0.0424851	0.0382171	0.0415354	0.0102697
2106.5	0.0369351	0.029018	0.0590507	0.0419459	0.0376613	0.0409222	0.00997927
2107.5	0.0383138	0.0301308	0.0609478	0.0432717	0.0392374	0.0423803	0.0102178
2108.5	0.0365438	0.0286566	0.0588991	0.041198	0.0376843	0.0405964	0.0100281
2109.5	0.0377185	0.029377	0.0600065	0.0417649	0.0387796	0.0415293	0.0101116
2110.5	0.0394314	0.0306534	0.0613554	0.0432687	0.0405382	0.0430494	0.0100818
2111.5	0.040025	0.0311633	0.0620709	0.0439095	0.0413289	0.0436995	0.0101374
2112.5	0.0401531	0.0313366	0.0613444	0.0437534	0.0415457	0.0436266	0.00981198
2113.5	0.0397944	0.0305446	0.0608993	0.0433414	0.041309	0.0431777	0.0098855
2114.5	0.0410378	0.0315669	0.0613533	0.0439891	0.0424854	0.0440865	0.00966179
2115.5	0.0405692	0.03092	0.0604276	0.0435047	0.0417676	0.0434378	0.00955376
2116.5	0.0414766	0.0316342	0.0615769	0.044346	0.0429921	0.0444051	0.0096803
2117.5	0.040193	0.0304333	0.0605115	0.0431656	0.041856	0.0432319	0.0097316
2118.5	0.0400213	0.0300341	0.0604044	0.0424214	0.0413201	0.0428402	0.00982781
2119.5	0.0384629	0.0288217	0.0574789	0.0410093	0.0395412	0.0410628	0.00925648
2120.5	0.0405184	0.0303556	0.059518	0.0427331	0.0413593	0.0428969	0.00939781
2121.5	0.0407998	0.0300293	0.0598716	0.043007	0.0418853	0.0431186	0.00958021
2122.5	0.0402466	0.0293858	0.0591786	0.0418702	0.0413904	0.0424143	0.00955852
2123.5	0.037526	0.027334	0.0554034	0.0393479	0.0384089	0.039604	0.00901094
2124.5	0.0385719	0.0282787	0.0568446	0.0407115	0.0394786	0.0407771	0.00917526
2125.5	0.0401962	0.0295179	0.0583253	0.0420679	0.0409879	0.042219	0.00923429
2126.5	0.0394378	0.02849	0.0571911	0.0411581	0.0403759	0.0413306	0.00917564
2127.5	0.0415045	0.0302588	0.0598153	0.0431438	0.0424196	0.0434284	0.00945274
2128.5	0.0429829	0.0313896	0.062071	0.0448256	0.0441825	0.0450903	0.00981211
2129.5	0.0431961	0.031657	0.0613223	0.0448389	0.0444411	0.0450911	0.00946577
2130.5	0.0418052	0.030085	0.0603568	0.0434338	0.0430416	0.0437445	0.00966335
2131.5	0.0416721	0.0302612	0.0586721	0.043218	0.0426616	0.043297	0.00904852
2132.5	0.0414267	0.0296769	0.0588647	0.0428839	0.0425555	0.0430816	0.00929353
2133.5	0.0439826	0.0317909	0.0620183	0.0451405	0.0448503	0.0455565	0.00962946
2134.5	0.0417587	0.0297352	0.0586066	0.0429263	0.0428353	0.0431724	0.00917547
2135.5	0.0439337	0.0315337	0.0607082	0.0447486	0.0447455	0.0451339	0.0092657
2136.5	0.043926	0.0311786	0.0608636	0.0447859	0.044846	0.04512	0.00942164
2137.5	0.0450523	0.0321192	0.0609115	0.0453891	0.045936	0.0458816	0.00912398
2138.5	0.0463218	0.0326248	0.062371	0.0469227	0.0474989	0.0471478	0.00941828
2139.5	0.0425536	0.0293644	0.0576996	0.0430076	0.0435339	0.0432318	0.00896911
2140.5	0.0442374	0.0308734	0.0595821	0.044998	0.0452792	0.044994	0.00908687
2141.5	0.0464887	0.0325159	0.06188	0.0467689	0.0474363	0.047018	0.00929201
2142.5	0.0430039	0.0294224	0.0575148	0.0431233	0.0438888	0.0433906	0.00888904
2143.5	0.045578	0.0318815	0.0604055	0.0461144	0.0466202	0.0461199	0.00902614
2144.5	0.0459388	0.0319787	0.0604587	0.0461252	0.0470538	0.0463111	0.00901439
2145.5	0.0445025	0.0305849	0.0584917	0.0448491	0.0456326	0.0448122	0.00883534
2146.5	0.044736	0.0304817	0.0594309	0.0447493	0.0454924	0.044978	0.00915866
2147.5	0.0462033	0.0320646	0.0605958	0.0463127	0.0468875	0.0464128	0.00902561
2148.5	0.0477184	0.0328851	0.0625463	0.0479108	0.0485355	0.0479192	0.00938506
2149.5	0.0458135	0.0312052	0.059938	0.0457668	0.0465793	0.0458606	0.00909374
2150.5	0.0469929	0.0320615	0.0616944	0.0465922	0.0475309	0.0469744	0.0093758
2151.5	0.0465451	0.0314239	0.0607677	0.0457068	0.0470176	0.0462922	0.0092902
2152.5	0.0481281	0.0329261	0.0623296	0.0475825	0.0484869	0.0478906	0.00930515
2153.5	0.044821	0.0299186	0.0582515	0.0441562	0.0450458	0.0444386	0.00896907
2154.5	0.0451423	0.0302615	0.0581042	0.0448805	0.0456964	0.044817	0.00882379
2155.5	0.0457477	0.0306402	0.059156	0.0452619	0.0460954	0.0453802	0.00902996
2156.5	0.0482704	0.0326608	0.0620702	0.0474191	0.0483971	0.0477635	0.00931182
2157.5	0.0493801	0.0333446	0.0621108	0.0482157	0.0498261	0.0485755	0.00913811
2158.5	0.0491608	0.0327975	0.0604551	0.0481638	0.0496291	0.0480413	0.00883477
2159.5	0.0503422	0.034015	0.0612969	0.0493044	0.0508102	0.0491537	0.00872714
2160.5	0.0507892	0.0346993	0.062055	0.0499462	0.0514596	0.0497899	0.00874034
2161.5	0.0491202	0.0332325	0.0606222	0.0482516	0.0500465	0.0482546	0.00874738
2162.5	0.0471906	0.0318221	0.0585618	0.0467681	0.0479665	0.0464618	0.00852784
2163.5	0.0477647	0.0319874	0.0596424	0.04725	0.0483546	0.0469998	0.00880559
2164.5	0.0507611	0.034236	0.0622468	0.049667	0.0510158	0.0495853	0.00893699
2165.5	0.0511493	0.0344829	0.0617959	0.0497512	0.0513137	0.0496986	0.00874731
2166.5	0.0479402	0.031626	0.05876	0.0467741	0.0484512	0.0467103	0.00868652
2167.5	0.0504752	0.0338054	0.0598237	0.0493996	0.051039	0.0489086	0.00841997
2168.5	0.052349	0.0346958	0.0615088	0.0509919	0.0528998	0.0504891	0.00872223
2169.5	0.0515851	0.0339889	0.0604751	0.050171	0.0516629	0.0495766	0.00860805
2170.5	0.0531408	0.0354369	0.0618196	0.0514881	0.0530451	0.0509861	0.00858226
2171.5	0.0533235	0.0356215	0.0613622	0.0513241	0.0529236	0.050911	0.00840285
2172.5	0.0522678	0.0350747	0.0599264	0.0506554	0.052183	0.0500215	0.00814413
2173.5	0.0511857	0.0340889	0.0589575	0.049605	0.0509435	0.0489561	0.008129
2174.5	0.0510538	0.0340643	0.0592981	0.0491491	0.0509162	0.0488963	0.00820959
2175.5	0.0523514	0.0352601	0.0602082	0.050606	0.0519683	0.0500788	0.00813894
2176.5	0.0544587	0.0364336	0.0618025	0.0520411	0.0539214	0.0517315	0.00834002
2177.5	0.0501652	0.0327542	0.057147	0.0479996	0.0493152	0.0474762	0.00801436
2178.5	0.0501982	0.0328928	0.0573206	0.0486391	0.0498595	0.047782	0.00804441
2179.5	0.0518255	0.0341327	0.0596552	0.0505296	0.0516555	0.0495597	0.00837112
2180.5	0.0538165	0.0358982	0.0609785	0.0520107	0.0533236	0.0512055	0.00826774
2181.5	0.0513499	0.0336958	0.0580091	0.0493913	0.0505913	0.0486075	0.00803517
2182.5	0.0521146	0.0346972	0.0589342	0.0506293	0.0517254	0.0496201	0.00801396
2183.5	0.0536458	0.0358403	0.0596865	0.0519788	0.052881	0.0508065	0.00795716
2184.5	0.0506655	0.0330959	0.0571382	0.048854	0.0500099	0.0479527	0.0079687
2185.5	0.0534856	0.035687	0.0593359	0.0518919	0.0529324	0.0506666	0.00792627
2186.5	0.0534097	0.0353847	0.0593347	0.0519527	0.0531846	0.0506533	0.00805219
2187.5	0.0549361	0.0368249	0.0605057	0.0531374	0.0544928	0.0519794	0.00798445
2188.5	0.0545736	0.0366286	0.0593059	0.0526111	0.0539136	0.0514066	0.00772728
2189.5	0.0536236	0.0350904	0.0578539	0.0512474	0.0531802	0.0501991	0.00785596
2190.5	0.0517712	0.0338802	0.0567917	0.0501631	0.0511538	0.048752	0.00778051
2191.5	0.052534	0.0343087	0.0578665	0.0510589	0.05234	0.0496216	0.00800501
2192.5	0.0534834	0.0349423	0.0581906	0.0519825	0.0528493	0.0502896	0.00796974
2193.5	0.0554766	0.0367299	0.0599083	0.053546	0.0549106	0.0521143	0.00798249
2194.5	0.0554744	0.0369012	0.0596363	0.0534237	0.0546608	0.0520193	0.00784171
2195.5	0.0518363	0.0336779	0.0565658	0.0501597	0.0514499	0.0487379	0.00783652
2196.5	0.0542107	0.0359797	0.058331	0.052578	0.0539001	0.0509999	0.00775321
2197.5	0.0556398	0.036625	0.0586178	0.0533241	0.0552653	0.0518944	0.00782039
2198.5	0.055453	0.0366576	0.0581804	0.0529405	0.0551406	0.0516744	0.00769063
2199.5	0.0544647	0.0357041	0.0573561	0.0522227	0.0539989	0.0507493	0.00770121
2200.5	0.0564533	0.0376592	0.0589386	0.0536519	0.0560221	0.052545	0.00762961
2201.5	0.0562395	0.0370765	0.0582382	0.0536127	0.0562682	0.052287	0.00774605
2202.5	0.0548547	0.0362286	0.0569161	0.0522116	0.0549805	0.0510383	0.00755459
2203.5	0.0544231	0.0364008	0.0568367	0.0520897	0.054238	0.0507977	0.00735378
2204.5	0.0554704	0.0374031	0.0574162	0.0530628	0.0550517	0.0516809	0.00727159
2205.5	0.052344	0.0342563	0.0546408	0.0497024	0.0519057	0.0485698	0.00732649
2206.5	0.0551809	0.0370164	0.0575914	0.0531625	0.0551932	0.0516289	0.00743974
2207.5	0.0531626	0.035524	0.0559917	0.051416	0.0529272	0.0498043	0.00729161
2208.5	0.0523411	0.034876	0.0550907	0.0504402	0.0520665	0.0489629	0.00720026
2209.5	0.0550421	0.0371603	0.057596	0.0537187	0.0554865	0.0518007	0.00742559
2210.5	0.0555316	0.0376675	0.0574681	0.0539046	0.0558876	0.0520919	0.00730056
2211.5	0.0524354	0.0352841	0.0548597	0.0511169	0.052616	0.0492624	0.00709192
2212.5	0.0537522	0.0368914	0.0563831	0.0531778	0.0545599	0.0509529	0.00711351
2213.5	0.0510085	0.0338923	0.0534107	0.0497342	0.051155	0.0478401	0.00707371
2214.5	0.0525215	0.0355631	0.0549463	0.051872	0.052856	0.0495518	0.00706974
2215.5	0.0539985	0.0372572	0.0564633	0.0531675	0.0543799	0.0510533	0.006983
2216.5	0.0524568	0.0364616	0.055003	0.0515827	0.0526142	0.0496237	0.0066781
2217.5	0.0516359	0.035516	0.0538488	0.050772	0.0518958	0.0487337	0.00668502
2218.5	0.0528839	0.0368599	0.0554022	0.0517961	0.0528708	0.0499626	0.00665769
2219.5	0.0515008	0.0355678	0.0543186	0.0507815	0.052122	0.0488581	0.0067496
2220.5	0.0537879	0.037412	0.0557018	0.0523455	0.0542606	0.0507016	0.00673067
2221.5	0.0514729	0.0355917	0.0540469	0.0505473	0.0520246	0.0487367	0.0066718
2222.5	0.05183	0.0363631	0.0541112	0.0504215	0.0520698	0.0489591	0.0064072
2223.5	0.052975	0.037154	0.0544935	0.0515265	0.0530723	0.0498443	0.00641419
2224.5	0.0534413	0.0367315	0.0542356	0.0515805	0.053629	0.0499236	0.00665545
2225.5	0.0532352	0.037442	0.0546796	0.0517337	0.053503	0.0501187	0.00640743
2226.5	0.0500761	0.0341677	0.0519732	0.0482677	0.0499998	0.0468969	0.00647172
2227.5	0.0495704	0.0342822	0.0525526	0.0488303	0.0497718	0.0470015	0.00648403
2228.5	0.0517853	0.0365746	0.0547576	0.0515063	0.0523446	0.0493937	0.00651141
2229.5	0.0506611	0.0352904	0.0529466	0.0499373	0.0516408	0.0480953	0.00648148
2230.5	0.0506001	0.0356373	0.0532684	0.0497167	0.0510853	0.0480616	0.00632139
2231.5	0.0514364	0.03658	0.0539752	0.0505333	0.0516827	0.0488415	0.00623487
2232.5	0.0496925	0.0345716	0.0523413	0.0486007	0.0497972	0.0470007	0.00633454
2233.5	0.0478868	0.0331645	0.0515865	0.0478082	0.0484261	0.0457744	0.00645631
2234.5	0.0488925	0.0343029	0.0521875	0.0486566	0.0494781	0.0467035	0.00632698
2235.5	0.0508022	0.035787	0.0533354	0.0500098	0.0511304	0.0482129	0.00631013
2236.5	0.0522884	0.0368118	0.0542874	0.0510836	0.0524223	0.0493787	0.00636644
2237.5	0.0504916	0.0352869	0.0528995	0.0497521	0.0512009	0.0479262	0.00640505
2238.5	0.0526345	0.0370726	0.0542765	0.051302	0.0530868	0.0496745	0.00637243
2239.5	0.051571	0.036	0.0531976	0.050596	0.0520314	0.0486792	0.00639456
2240.5	0.0527601	0.0373223	0.0543286	0.0515711	0.0534776	0.049892	0.00634954
2241.5	0.0507454	0.0354512	0.0522688	0.0496002	0.0516616	0.0479454	0.00631166
2242.5	0.0495491	0.03428	0.0518197	0.0485968	0.0499161	0.0468323	0.00636299
2243.5	0.0503375	0.0355784	0.052938	0.0498091	0.0511849	0.0479695	0.00628579
2244.5	0.0519237	0.036843	0.0540141	0.0510566	0.0526313	0.0492937	0.00630026
2245.5	0.0510285	0.0358475	0.0529227	0.0501763	0.0516116	0.0483173	0.00629863
2246.5	0.0482654	0.0334847	0.0511424	0.0474372	0.0485721	0.0457804	0.00627134
2247.5	0.0506964	0.0362618	0.0536431	0.0500199	0.0509287	0.04831	0.00614942
2248.5	0.0513985	0.0365587	0.0532303	0.0504488	0.0519996	0.0487272	0.00615078
2249.5	0.0505482	0.0353863	0.0524247	0.0496379	0.0510283	0.0478051	0.00627437
2250.5	0.0504553	0.0360216	0.0525722	0.0492523	0.0505402	0.0477683	0.00596941
2251.5	0.0494879	0.035175	0.0521275	0.0487368	0.0498146	0.0470684	0.00605353
2252.5	0.051747	0.037057	0.0536506	0.0505152	0.0520005	0.048994	0.00605155
2253.5	0.0496838	0.0352234	0.0517828	0.04882	0.0502209	0.0471462	0.00603896
2254.5	0.0503755	0.0355198	0.0523559	0.0493215	0.0504536	0.0476053	0.00612144
2255.5	0.0516823	0.0366697	0.0529546	0.050294	0.0518283	0.0486858	0.00606711
2256.5	0.0501592	0.0348023	0.0517805	0.0488441	0.0499749	0.0471122	0.00622584
2257.5	0.0513258	0.0364473	0.0533118	0.0506654	0.0518211	0.0487143	0.00619507
2258.5	0.0517769	0.0370117	0.0534505	0.0504054	0.0515323	0.0488353	0.0059915
2259.5	0.0523335	0.0375094	0.0537557	0.0512081	0.0526569	0.0494927	0.00604646
2260.5	0.052245	0.037507	0.0537295	0.0513957	0.0527062	0.0495167	0.00605189
2261.5	0.0482879	0.0340167	0.0508235	0.0478097	0.0483865	0.0458649	0.0060163
2262.5	0.0482482	0.034236	0.051436	0.0481232	0.0482669	0.0460621	0.00604358
2263.5	0.0505899	0.036571	0.0534811	0.0505748	0.0509414	0.0484316	0.00602862
2264.5	0.0503062	0.0359827	0.0524848	0.0500058	0.0506436	0.0478846	0.00601321
2265.5	0.0506854	0.0368739	0.0530954	0.0502628	0.0509451	0.0483725	0.00583206
2266.5	0.0515437	0.0374853	0.0534418	0.0505425	0.0515882	0.0489203	0.00579371
2267.5	0.049324	0.0356213	0.0514613	0.0488398	0.0497454	0.0469984	0.00575674
2268.5	0.0489529	0.0351728	0.0516402	0.0484927	0.0492303	0.0466978	0.00586471
2269.5	0.0508579	0.0367862	0.0524198	0.0496933	0.050779	0.0481072	0.00572684
2270.5	0.051888	0.0375377	0.0533194	0.0507869	0.0514974	0.0490059	0.0057933
2271.5	0.0522756	0.0378951	0.0535283	0.0513633	0.0523304	0.0494785	0.00583239
2272.5	0.0502029	0.0367502	0.0522957	0.0495302	0.0501349	0.0477828	0.00559512
2273.5	0.0504813	0.0372909	0.0527623	0.0497966	0.0503771	0.0481417	0.00551905
2274.5	0.0513565	0.037801	0.0532019	0.0502102	0.0511338	0.0487407	0.00555532
2275.5	0.0492273	0.0359705	0.0517341	0.0488801	0.0494448	0.0470514	0.00563063
2276.5	0.0490796	0.0357661	0.0510982	0.048255	0.0490975	0.0466593	0.00552658
2277.5	0.0473356	0.0337481	0.0502221	0.0465901	0.0469506	0.0449693	0.00575604
2278.5	0.0491394	0.0355877	0.0519421	0.0485191	0.0487383	0.0467853	0.00573308
2279.5	0.0480283	0.0346029	0.0512763	0.047663	0.0478287	0.0458798	0.00579457
2280.5	0.0489948	0.0358248	0.0521799	0.0486133	0.0490344	0.0469294	0.00569935
2281.5	0.0499571	0.0366086	0.052349	0.0491892	0.049786	0.047578	0.00558968
2282.5	0.0493569	0.0355657	0.0512383	0.0485251	0.0491138	0.04676	0.0056704
2283.5	0.0482376	0.0344797	0.0510384	0.0476666	0.0477665	0.0458377	0.00581165
2284.5	0.050973	0.0369126	0.0532586	0.0505152	0.0509693	0.0485257	0.00588528
2285.5	0.049176	0.0354066	0.0517452	0.0488008	0.0491347	0.0468527	0.00581979
2286.5	0.0511805	0.0372438	0.0531272	0.0501798	0.0508445	0.0485152	0.00572041
2287.5	0.0504701	0.0370659	0.052858	0.0498518	0.0502433	0.0480978	0.0056155
2288.5	0.0476398	0.0340218	0.0503587	0.046678	0.046796	0.0450989	0.00569556
2289.5	0.049967	0.0368237	0.0529306	0.049225	0.049244	0.0476381	0.00557642
2290.5	0.0500208	0.0370157	0.0527867	0.0493582	0.0496673	0.0477698	0.00551382
2291.5	0.0492932	0.0364471	0.051947	0.0481654	0.0484781	0.0468661	0.00537678
2292.5	0.0503806	0.0375332	0.053007	0.049512	0.0500251	0.0480916	0.00541544
2293.5	0.0502569	0.0371878	0.052313	0.0494522	0.0499463	0.0478312	0.00541024
2294.5	0.0479672	0.0343377	0.0503385	0.0471113	0.0472497	0.0454009	0.00565163
2295.5	0.0484387	0.035303	0.050941	0.047625	0.048015	0.0460646	0.00550395
2296.5	0.0500874	0.0369116	0.0527194	0.0493251	0.0495053	0.0477097	0.00553503
2297.5	0.0489582	0.0356709	0.0516043	0.0485179	0.0487968	0.0467096	0.00563016
2298.5	0.0496418	0.036165	0.0518714	0.0488459	0.0490527	0.0471154	0.00557961
2299.5	0.0510318	0.0375227	0.0530834	0.0502242	0.0507378	0.04852	0.00558385

## Sheet: Resp_ann_85
Date (yr)	CO2 CNRM (Gt)	CO2 GISS (Gt)	CO2 HARD (Gt)	CO2 IPSL (Gt)	CO2 MPI (Gt)	mean (Gt)	Std dev (Gt)
1901.5	0.000221662	0.000221662	0.000221662	0.000221662	0.000221662	0.000221662	0
1902.5	0.00131383	0.00131383	0.00131383	0.00131383	0.00131383	0.00131383	0
1903.5	0.000818307	0.000818307	0.000818307	0.000818307	0.000818307	0.000818307	0
1904.5	0.00041984	0.00041984	0.00041984	0.00041984	0.00041984	0.00041984	6.06087e-20
1905.5	0.000467139	0.000467139	0.000467139	0.000467139	0.000467139	0.000467139	6.06087e-20
1906.5	0.000608942	0.000608942	0.000608942	0.000608942	0.000608942	0.000608942	0
1907.5	0.000924349	0.000924349	0.000924349	0.000924349	0.000924349	0.000924349	1.21217e-19
1908.5	0.000576903	0.000576903	0.000576903	0.000576903	0.000576903	0.000576903	0
1909.5	0.000549712	0.000549712	0.000549712	0.000549712	0.000549712	0.000549712	0
1910.5	0.000375147	0.000375147	0.000375147	0.000375147	0.000375147	0.000375147	0
1911.5	0.000155219	0.000155219	0.000155219	0.000155219	0.000155219	0.000155219	0
1912.5	0.000229845	0.000229845	0.000229845	0.000229845	0.000229845	0.000229845	0
1913.5	0.000176938	0.000176938	0.000176938	0.000176938	0.000176938	0.000176938	0
1914.5	0.000154948	0.000154948	0.000154948	0.000154948	0.000154948	0.000154948	0
1915.5	0.000126577	0.000126577	0.000126577	0.000126577	0.000126577	0.000126577	0
1916.5	0.00114926	0.00114926	0.00114926	0.00114926	0.00114926	0.00114926	0
1917.5	0.000976272	0.000976272	0.000976272	0.000976272	0.000976272	0.000976272	1.21217e-19
1918.5	0.00164839	0.00164839	0.00164839	0.00164839	0.00164839	0.00164839	0
1919.5	0.0011388	0.0011388	0.0011388	0.0011388	0.0011388	0.0011388	0
1920.5	0.00168949	0.00168949	0.00168949	0.00168949	0.00168949	0.00168949	0
1921.5	0.000752821	0.000752821	0.000752821	0.000752821	0.000752821	0.000752821	0
1922.5	0.00100853	0.00100853	0.00100853	0.00100853	0.00100853	0.00100853	0
1923.5	0.000878262	0.000878262	0.000878262	0.000878262	0.000878262	0.000878262	1.21217e-19
1924.5	0.000854095	0.000854095	0.000854095	0.000854095	0.000854095	0.000854095	0
1925.5	0.0024645	0.0024645	0.0024645	0.0024645	0.0024645	0.0024645	0
1926.5	0.00135867	0.00135867	0.00135867	0.00135867	0.00135867	0.00135867	0
1927.5	0.000828082	0.000828082	0.000828082	0.000828082	0.000828082	0.000828082	0
1928.5	0.00140071	0.00140071	0.00140071	0.00140071	0.00140071	0.00140071	0
1929.5	0.00172768	0.00172768	0.00172768	0.00172768	0.00172768	0.00172768	0
1930.5	0.00114918	0.00114918	0.00114918	0.00114918	0.00114918	0.00114918	0
1931.5	0.00110768	0.00110768	0.00110768	0.00110768	0.00110768	0.00110768	0
1932.5	0.00501512	0.00501512	0.00501512	0.00501512	0.00501512	0.00501512	0
1933.5	0.00355693	0.00355693	0.00355693	0.00355693	0.00355693	0.00355693	0
1934.5	0.00402785	0.00402785	0.00402785	0.00402785	0.00402785	0.00402785	0
1935.5	0.00466471	0.00466471	0.00466471	0.00466471	0.00466471	0.00466471	0
1936.5	0.0120377	0.0120377	0.0120377	0.0120377	0.0120377	0.0120377	0
1937.5	0.0132885	0.0132885	0.0132885	0.0132885	0.0132885	0.0132885	0
1938.5	0.0181861	0.0181861	0.0181861	0.0181861	0.0181861	0.0181861	0
1939.5	0.0156824	0.0156824	0.0156824	0.0156824	0.0156824	0.0156824	0
1940.5	0.0185355	0.0185355	0.0185355	0.0185355	0.0185355	0.0185355	0
1941.5	0.0223404	0.0223404	0.0223404	0.0223404	0.0223404	0.0223404	0
1942.5	0.0212488	0.0212488	0.0212488	0.0212488	0.0212488	0.0212488	0
1943.5	0.0269932	0.0269932	0.0269932	0.0269932	0.0269932	0.0269932	0
1944.5	0.0292809	0.0292809	0.0292809	0.0292809	0.0292809	0.0292809	0
1945.5	0.0391213	0.0391213	0.0391213	0.0391213	0.0391213	0.0391213	0
1946.5	0.0290187	0.0290187	0.0290187	0.0290187	0.0290187	0.0290187	3.87896e-18
1947.5	0.0257281	0.0257281	0.0257281	0.0257281	0.0257281	0.0257281	0
1948.5	0.028767	0.028767	0.028767	0.028767	0.028767	0.028767	0
1949.5	0.0311686	0.0311686	0.0311686	0.0311686	0.0311686	0.0311686	0
1950.5	0.0243756	0.0243756	0.0243756	0.0243756	0.0243756	0.0243756	0
1951.5	0.0431287	0.0431287	0.0431287	0.0431287	0.0431287	0.0431287	0
1952.5	0.0556655	0.0556655	0.0556655	0.0556655	0.0556655	0.0556655	0
1953.5	0.0509254	0.0509254	0.0509254	0.0509254	0.0509254	0.0509254	7.75792e-18
1954.5	0.0507114	0.0507114	0.0507114	0.0507114	0.0507114	0.0507114	0
1955.5	0.0371926	0.0371926	0.0371926	0.0371926	0.0371926	0.0371926	0
1956.5	0.0350192	0.0350192	0.0350192	0.0350192	0.0350192	0.0350192	0
1957.5	0.0349197	0.0349197	0.0349197	0.0349197	0.0349197	0.0349197	0
1958.5	0.0362023	0.0362023	0.0362023	0.0362023	0.0362023	0.0362023	0
1959.5	0.0325927	0.0325927	0.0325927	0.0325927	0.0325927	0.0325927	0
1960.5	0.0311237	0.0311237	0.0311237	0.0311237	0.0311237	0.0311237	3.87896e-18
1961.5	0.0297591	0.0297591	0.0297591	0.0297591	0.0297591	0.0297591	0
1962.5	0.0279498	0.0279498	0.0279498	0.0279498	0.0279498	0.0279498	3.87896e-18
1963.5	0.0230499	0.0230499	0.0230499	0.0230499	0.0230499	0.0230499	0
1964.5	0.0214534	0.0214534	0.0214534	0.0214534	0.0214534	0.0214534	0
1965.5	0.0211847	0.0211847	0.0211847	0.0211847	0.0211847	0.0211847	0
1966.5	0.0193418	0.0193418	0.0193418	0.0193418	0.0193418	0.0193418	0
1967.5	0.0199421	0.0199421	0.0199421	0.0199421	0.0199421	0.0199421	0
1968.5	0.0220932	0.0220932	0.0220932	0.0220932	0.0220932	0.0220932	0
1969.5	0.0276809	0.0276809	0.0276809	0.0276809	0.0276809	0.0276809	0
1970.5	0.0221186	0.0221186	0.0221186	0.0221186	0.0221186	0.0221186	0
1971.5	0.0414069	0.0414069	0.0414069	0.0414069	0.0414069	0.0414069	0
1972.5	0.0252392	0.0252392	0.0252392	0.0252392	0.0252392	0.0252392	0
1973.5	0.0298276	0.0298276	0.0298276	0.0298276	0.0298276	0.0298276	0
1974.5	0.0428864	0.0428864	0.0428864	0.0428864	0.0428864	0.0428864	0
1975.5	0.0267893	0.0267893	0.0267893	0.0267893	0.0267893	0.0267893	0
1976.5	0.020784	0.020784	0.020784	0.020784	0.020784	0.020784	0
1977.5	0.0254661	0.0254661	0.0254661	0.0254661	0.0254661	0.0254661	0
1978.5	0.0213692	0.0213692	0.0213692	0.0213692	0.0213692	0.0213692	0
1979.5	0.0248924	0.0248924	0.0248924	0.0248924	0.0248924	0.0248924	0
1980.5	0.026641	0.026641	0.026641	0.026641	0.026641	0.026641	0
1981.5	0.0286979	0.0286979	0.0286979	0.0286979	0.0286979	0.0286979	0
1982.5	0.0286322	0.0286322	0.0286322	0.0286322	0.0286322	0.0286322	3.87896e-18
1983.5	0.0363297	0.0363297	0.0363297	0.0363297	0.0363297	0.0363297	0
1984.5	0.0253455	0.0253455	0.0253455	0.0253455	0.0253455	0.0253455	0
1985.5	0.0201188	0.0201188	0.0201188	0.0201188	0.0201188	0.0201188	0
1986.5	0.0221494	0.0221494	0.0221494	0.0221494	0.0221494	0.0221494	0
1987.5	0.0211201	0.0211201	0.0211201	0.0211201	0.0211201	0.0211201	0
1988.5	0.0277686	0.0277686	0.0277686	0.0277686	0.0277686	0.0277686	0
1989.5	0.042432	0.042432	0.042432	0.042432	0.042432	0.042432	0
1990.5	0.0375066	0.0375066	0.0375066	0.0375066	0.0375066	0.0375066	0
1991.5	0.0674336	0.0674336	0.0674336	0.0674336	0.0674336	0.0674336	0
1992.5	0.034927	0.034927	0.034927	0.034927	0.034927	0.034927	0
1993.5	0.0348834	0.0348834	0.0348834	0.0348834	0.0348834	0.0348834	0
1994.5	0.039249	0.039249	0.039249	0.039249	0.039249	0.039249	0
1995.5	0.0451283	0.0451283	0.0451283	0.0451283	0.0451283	0.0451283	0
1996.5	0.0347098	0.0347098	0.0347098	0.0347098	0.0347098	0.0347098	0
1997.5	0.0678496	0.0678496	0.0678496	0.0678496	0.0678496	0.0678496	0
1998.5	0.0867974	0.0867974	0.0867974	0.0867974	0.0867974	0.0867974	0
1999.5	0.0500792	0.0500792	0.0500792	0.0500792	0.0500792	0.0500792	0
2000.5	0.0486582	0.0486582	0.0486582	0.0486582	0.0486582	0.0486582	0
2001.5	0.0601269	0.0601269	0.0601269	0.0601269	0.0601269	0.0601269	7.75792e-18
2002.5	0.0647513	0.0647513	0.0647513	0.0647513	0.0647513	0.0647513	0
2003.5	0.0688878	0.0688878	0.0688878	0.0688878	0.0688878	0.0688878	0
2004.5	0.102712	0.102712	0.102712	0.102712	0.102712	0.102712	0
2005.5	0.123243	0.123243	0.123243	0.123243	0.123243	0.123243	1.55158e-17
2006.5	0.107347	0.107347	0.107347	0.107347	0.107347	0.107347	1.55158e-17
2007.5	0.254922	0.254922	0.254922	0.254922	0.254922	0.254922	0
2008.5	0.189326	0.189326	0.189326	0.189326	0.189326	0.189326	0
2009.5	0.150827	0.150827	0.150827	0.150827	0.150827	0.150827	0
2010.5	0.178274	0.177931	0.179061	0.178375	0.178078	0.178344	0.000436206
2011.5	0.177987	0.176716	0.180806	0.179838	0.17725	0.178519	0.00174036
2012.5	0.183111	0.178997	0.18909	0.186582	0.182842	0.184124	0.00386198
2013.5	0.171352	0.16647	0.182185	0.176116	0.172347	0.173694	0.005862
2014.5	0.149374	0.143902	0.165512	0.156271	0.150553	0.153123	0.00820191
2015.5	0.185276	0.176292	0.212187	0.196633	0.188821	0.191842	0.0135175
2016.5	0.309917	0.288059	0.365235	0.333857	0.317615	0.322936	0.0288213
2017.5	0.297312	0.265141	0.358694	0.324907	0.298634	0.308938	0.0349651
2018.5	0.289873	0.252707	0.355054	0.319087	0.285884	0.300521	0.0385108
2019.5	0.274333	0.24162	0.337522	0.300476	0.270355	0.284861	0.0360834
2020.5	0.264145	0.23242	0.340106	0.297665	0.26731	0.280329	0.0406216
2021.5	0.302112	0.262799	0.403076	0.349769	0.307222	0.324996	0.0534283
2022.5	0.308102	0.262927	0.399158	0.354019	0.308576	0.326556	0.0518117
2023.5	0.459827	0.390264	0.600049	0.524799	0.463573	0.487702	0.0788219
2024.5	0.382301	0.304825	0.525136	0.443262	0.379459	0.406997	0.0822791
2025.5	0.353103	0.278674	0.49739	0.413359	0.348259	0.378157	0.0819668
2026.5	0.331749	0.262677	0.51119	0.408041	0.333003	0.369332	0.0945114
2027.5	0.3665	0.288024	0.584648	0.464703	0.379756	0.416726	0.112864
2028.5	0.405122	0.313736	0.646734	0.515975	0.415189	0.459351	0.126899
2029.5	0.48097	0.368215	0.763781	0.610023	0.486654	0.541929	0.150667
2030.5	0.522261	0.393472	0.835604	0.662221	0.524984	0.587708	0.16804
2031.5	0.531895	0.388923	0.853893	0.674113	0.527713	0.595307	0.176254
2032.5	0.517346	0.375394	0.834767	0.665669	0.5124	0.581115	0.17507
2033.5	0.680394	0.511472	1.04288	0.844648	0.675606	0.751	0.20125
2034.5	0.571189	0.426648	0.890656	0.71815	0.558397	0.633008	0.177204
2035.5	0.645196	0.468423	1.03341	0.825474	0.649281	0.724358	0.213978
2036.5	0.770952	0.561972	1.20242	0.966365	0.776427	0.855628	0.240939
2037.5	0.788896	0.585308	1.20029	0.966404	0.78803	0.865786	0.230566
2038.5	0.679546	0.4942	1.07211	0.832036	0.666565	0.748892	0.216701
2039.5	0.654927	0.465423	1.08397	0.825444	0.647446	0.735442	0.23276
2040.5	0.707309	0.507193	1.15435	0.894641	0.705796	0.793858	0.243687
2041.5	0.796075	0.570161	1.30169	1.00839	0.794733	0.89421	0.275506
2042.5	0.989544	0.73149	1.53902	1.20873	0.988488	1.09145	0.301923
2043.5	0.826696	0.606201	1.33012	1.01989	0.815364	0.919653	0.272166
2044.5	0.828514	0.605026	1.38236	1.04504	0.838691	0.939926	0.292238
2045.5	0.782332	0.561899	1.33068	1.01769	0.795046	0.89753	0.290895
2046.5	0.725536	0.510623	1.27685	0.956969	0.73215	0.840425	0.290577
2047.5	0.767173	0.53326	1.34536	0.998962	0.774698	0.883891	0.306057
2048.5	0.795064	0.551308	1.38961	1.04206	0.79976	0.915561	0.316756
2049.5	0.85572	0.59725	1.51228	1.11585	0.873003	0.990821	0.344449
2050.5	0.960676	0.677325	1.66077	1.21544	0.978167	1.09848	0.367657
2051.5	0.961246	0.687462	1.68154	1.19815	0.977395	1.10116	0.371579
2052.5	0.913694	0.637522	1.63372	1.18476	0.936666	1.06127	0.374105
2053.5	0.872465	0.609474	1.58916	1.1525	0.894217	1.02356	0.369986
2054.5	0.876472	0.606273	1.62994	1.15436	0.904313	1.03427	0.385425
2055.5	0.995084	0.691763	1.8327	1.2962	1.02625	1.1684	0.428677
2056.5	1.02358	0.708304	1.91737	1.32835	1.05172	1.20586	0.454366
2057.5	1.24111	0.880999	2.16306	1.56364	1.27278	1.42432	0.478766
2058.5	1.12432	0.769567	2.05657	1.43209	1.14705	1.30592	0.480959
2059.5	1.05356	0.723899	1.98502	1.36164	1.08534	1.24189	0.47299
2060.5	1.08115	0.765413	1.99358	1.38048	1.12664	1.26945	0.460051
2061.5	1.13956	0.785331	2.09253	1.46231	1.19206	1.33436	0.487549
2062.5	1.19577	0.839947	2.19207	1.52497	1.24637	1.39983	0.505459
2063.5	1.18673	0.852265	2.13861	1.49331	1.23349	1.38088	0.481053
2064.5	1.34153	0.978196	2.32821	1.66403	1.3906	1.54051	0.503485
2065.5	1.17475	0.845481	2.20616	1.50518	1.23126	1.39256	0.511709
2066.5	1.13742	0.793995	2.1859	1.43838	1.19267	1.34967	0.520967
2067.5	1.21155	0.850276	2.30842	1.51412	1.27622	1.43212	0.544546
2068.5	1.18768	0.845275	2.32826	1.51291	1.26051	1.42693	0.55746
2069.5	1.17667	0.815114	2.36541	1.5187	1.25472	1.42612	0.582186
2070.5	1.3124	0.910729	2.6125	1.6725	1.39716	1.58106	0.637883
2071.5	1.18314	0.822966	2.47758	1.56036	1.28005	1.46482	0.624554
2072.5	1.26346	0.874519	2.58059	1.62871	1.37127	1.54371	0.640005
2073.5	1.29726	0.894632	2.6517	1.662	1.3984	1.5808	0.65915
2074.5	1.29213	0.869319	2.73451	1.67185	1.4067	1.5949	0.699678
2075.5	1.27167	0.857409	2.75093	1.67766	1.36809	1.58515	0.714597
2076.5	1.25842	0.857551	2.75122	1.67093	1.35465	1.57855	0.716964
2077.5	1.4896	1.01424	3.03859	1.90937	1.59406	1.80917	0.758588
2078.5	1.44321	0.979585	3.12138	1.90412	1.56065	1.80179	0.808477
2079.5	1.55333	1.08571	3.2325	2.03229	1.68884	1.91853	0.809191
2080.5	1.63537	1.17889	3.37663	2.13888	1.79701	2.02535	0.830597
2081.5	1.55652	1.13865	3.30938	2.07587	1.74798	1.96568	0.824084
2082.5	1.51508	1.0537	3.24605	1.99229	1.70215	1.90185	0.825207
2083.5	1.51194	1.04133	3.29622	1.97542	1.68731	1.90245	0.849741
2084.5	1.41018	0.953248	3.15505	1.85638	1.592	1.79337	0.829359
2085.5	1.39377	0.945818	3.14149	1.80211	1.57071	1.77078	0.828034
2086.5	1.54339	1.07729	3.20601	1.95663	1.70587	1.89784	0.798522
2087.5	1.52447	1.05345	3.32063	1.98734	1.69993	1.91717	0.854699
2088.5	1.62836	1.15846	3.47214	2.11254	1.82375	2.03905	0.873156
2089.5	1.6437	1.17754	3.52017	2.13597	1.86131	2.06774	0.884459
2090.5	1.59136	1.11383	3.51737	2.06206	1.80787	2.0185	0.907438
2091.5	1.53821	1.0704	3.36366	1.99019	1.7392	1.94033	0.864189
2092.5	1.58817	1.08802	3.42814	2.03361	1.79178	1.98594	0.878124
2093.5	1.66224	1.12666	3.61997	2.0827	1.88234	2.07478	0.934589
2094.5	1.78001	1.20946	3.83999	2.22051	2.01445	2.21288	0.98503
2095.5	1.81523	1.236	3.85495	2.25304	2.06802	2.24545	0.978021
2096.5	1.76229	1.19295	3.75737	2.20436	2.00774	2.18494	0.957467
2097.5	1.60934	1.08669	3.50872	2.04163	1.84903	2.01908	0.906324
2098.5	1.82554	1.25986	3.63076	2.25841	2.0386	2.20263	0.880425
2099.5	1.82734	1.24084	3.74325	2.27812	2.03857	2.22562	0.931312
2100.5	1.69211	1.16021	3.52861	2.13147	1.92136	2.08675	0.883535
2101.5	1.68771	1.14977	3.4736	2.09079	1.92969	2.06631	0.863582
2102.5	1.6729	1.12737	3.41136	2.06884	1.8835	2.03279	0.84755
2103.5	1.81376	1.21992	3.60697	2.23202	2.02812	2.18016	0.882881
2104.5	1.98465	1.34661	3.76329	2.41247	2.20728	2.34286	0.889058
2105.5	2.03934	1.32835	3.83377	2.44402	2.26509	2.38211	0.915527
2106.5	2.07299	1.32398	3.86356	2.48278	2.28885	2.40643	0.925442
2107.5	2.17948	1.38559	3.99054	2.55259	2.40477	2.5026	0.945799
2108.5	2.08356	1.29261	3.87396	2.44817	2.31869	2.4034	0.936467
2109.5	2.01449	1.23382	3.73671	2.30916	2.21817	2.30247	0.906801
2110.5	2.20874	1.31521	3.90844	2.43448	2.40033	2.45344	0.932154
2111.5	2.30766	1.36039	4.02965	2.53045	2.5155	2.54873	0.957188
2112.5	2.42503	1.46013	4.04267	2.64495	2.6274	2.64004	0.922763
2113.5	2.31864	1.35697	3.90409	2.523	2.51806	2.52415	0.909511
2114.5	2.34378	1.34005	3.87355	2.48416	2.54322	2.51695	0.902387
2115.5	2.38115	1.32301	3.85909	2.51604	2.565	2.52886	0.900956
2116.5	2.31668	1.28494	3.78689	2.45791	2.52132	2.47355	0.889494
2117.5	2.22615	1.23791	3.68445	2.39444	2.4223	2.39305	0.870458
2118.5	2.13999	1.15314	3.60648	2.27062	2.2922	2.29249	0.872985
2119.5	2.08333	1.10931	3.39736	2.17253	2.20962	2.19443	0.812033
2120.5	2.22333	1.17137	3.44017	2.25256	2.32973	2.28343	0.803345
2121.5	2.237	1.13947	3.45657	2.24556	2.34453	2.28463	0.820398
2122.5	2.21823	1.09108	3.44147	2.17384	2.33808	2.25254	0.833253
2123.5	2.0218	0.96843	3.13979	1.98751	2.14442	2.05239	0.769907
2124.5	1.98509	0.976117	3.09303	1.98596	2.10487	2.02901	0.750044
2125.5	2.07226	1.01495	3.1968	2.06871	2.17524	2.10559	0.772586
2126.5	2.1418	1.04591	3.20573	2.12569	2.24583	2.15299	0.765404
2127.5	2.14974	1.01456	3.20085	2.09417	2.25418	2.1427	0.77576
2128.5	2.26566	1.09651	3.35388	2.21434	2.38479	2.26303	0.801237
2129.5	2.28771	1.09491	3.31251	2.23947	2.43952	2.27482	0.790178
2130.5	2.25253	1.03337	3.28535	2.1863	2.39113	2.22974	0.802197
2131.5	2.21708	1.00581	3.1018	2.1159	2.3305	2.15422	0.75054
2132.5	2.21109	0.99297	3.09085	2.10779	2.32984	2.14651	0.751951
2133.5	2.35538	1.07237	3.21039	2.18924	2.43779	2.25303	0.767983
2134.5	2.35252	1.05955	3.15435	2.19687	2.44264	2.24119	0.755823
2135.5	2.3478	1.05005	3.11776	2.15782	2.44642	2.22397	0.74936
2136.5	2.36952	1.03965	3.12501	2.1716	2.46988	2.23513	0.758002
2137.5	2.60267	1.16698	3.14745	2.31605	2.67683	2.382	0.741982
2138.5	2.81258	1.22495	3.29914	2.50295	2.86261	2.54045	0.788257
2139.5	2.55883	1.0694	3.11816	2.29194	2.63643	2.33495	0.767771
2140.5	2.38449	1.05666	2.98775	2.13469	2.47265	2.20725	0.714171
2141.5	2.57705	1.17842	3.16033	2.27141	2.66757	2.37096	0.739194
2142.5	2.44002	1.063	3.00771	2.16138	2.54141	2.2427	0.726585
2143.5	2.37523	1.07417	2.93882	2.11369	2.47466	2.19531	0.694051
2144.5	2.43601	1.10422	2.99539	2.19102	2.53935	2.2532	0.705367
2145.5	2.43442	1.08256	2.91244	2.19607	2.54485	2.23407	0.693603
2146.5	2.38023	0.998893	2.89965	2.09684	2.47724	2.17057	0.715512
2147.5	2.35272	0.985789	2.82373	2.04848	2.44673	2.13149	0.697681
2148.5	2.57924	1.06735	2.97355	2.22084	2.62746	2.29369	0.73559
2149.5	2.52371	1.01492	2.88473	2.14763	2.5515	2.2245	0.724801
2150.5	2.45338	0.993599	2.87274	2.06402	2.47229	2.1712	0.71775
2151.5	2.46774	0.977679	2.87033	2.04378	2.48068	2.16804	0.726839
2152.5	2.49793	1.01227	2.83102	2.05897	2.50146	2.18033	0.708253
2153.5	2.38315	0.926848	2.74167	1.98563	2.39014	2.08549	0.700786
2154.5	2.32652	0.945674	2.66979	1.94994	2.35133	2.04865	0.66726
2155.5	2.33007	0.912199	2.63662	1.91801	2.32767	2.02491	0.672406
2156.5	2.39668	0.92286	2.67038	1.96071	2.37427	2.06498	0.686932
2157.5	2.58788	1.03629	2.71115	2.15037	2.55874	2.20889	0.688605
2158.5	2.72255	1.05208	2.73829	2.30596	2.66644	2.29706	0.718022
2159.5	2.73412	1.06958	2.66613	2.31296	2.68681	2.29392	0.704635
2160.5	2.81958	1.11481	2.70555	2.36934	2.75082	2.35202	0.713025
2161.5	2.81541	1.08107	2.71143	2.34417	2.7062	2.33166	0.721568
2162.5	2.59587	1.00705	2.53142	2.14752	2.51171	2.15871	0.667286
2163.5	2.49918	0.942524	2.50684	2.07206	2.43035	2.09019	0.665967
2164.5	2.6214	1.01444	2.58189	2.14646	2.52661	2.17816	0.677517
2165.5	2.64009	1.01426	2.59446	2.18114	2.54888	2.19577	0.685065
2166.5	2.50192	0.922319	2.50135	2.0569	2.42796	2.08209	0.674049
2167.5	2.55906	1.02153	2.4466	2.13317	2.47756	2.12758	0.639103
2168.5	2.80524	1.10791	2.57375	2.33119	2.66814	2.29725	0.686976
2169.5	2.7068	1.06886	2.58778	2.26068	2.57354	2.23953	0.674926
2170.5	2.80145	1.17015	2.64244	2.30533	2.64384	2.31264	0.663839
2171.5	2.86971	1.16654	2.65874	2.35283	2.65814	2.34119	0.682014
2172.5	2.86325	1.15667	2.64741	2.39383	2.66909	2.34605	0.685486
2173.5	2.72919	1.08573	2.42999	2.26388	2.54602	2.21096	0.651489
2174.5	2.63499	1.0218	2.3926	2.14813	2.45954	2.13141	0.644397
2175.5	2.52672	0.996252	2.2589	2.05104	2.3652	2.03962	0.608296
2176.5	2.68183	1.07933	2.35714	2.17358	2.50959	2.1603	0.632735
2177.5	2.54159	0.967708	2.30342	2.05749	2.33774	2.04159	0.624447
2178.5	2.42029	0.961343	2.26071	2.00006	2.25228	1.97894	0.588399
2179.5	2.39638	0.95427	2.27064	2.02348	2.27967	1.98489	0.591933
2180.5	2.52677	1.06983	2.33283	2.11465	2.35199	2.07921	0.582912
2181.5	2.54619	1.05734	2.31805	2.14325	2.34658	2.08228	0.590522
2182.5	2.51001	1.05358	2.29673	2.15828	2.34054	2.07183	0.582902
2183.5	2.49839	1.03083	2.1224	2.13425	2.30998	2.01917	0.573351
2184.5	2.38721	0.947749	2.05698	2.0211	2.2147	1.92555	0.565517
2185.5	2.36431	0.982576	2.04504	2.03166	2.20918	1.92655	0.544904
2186.5	2.39687	0.98114	2.09467	2.0667	2.27965	1.9638	0.565827
2187.5	2.5067	1.08608	2.1364	2.13668	2.33787	2.04074	0.555683
2188.5	2.63376	1.15277	2.15712	2.27372	2.40719	2.12491	0.571588
2189.5	2.73399	1.08212	2.12056	2.30152	2.44575	2.13679	0.630838
2190.5	2.50845	1.01656	2.00224	2.10828	2.24992	1.97709	0.569483
2191.5	2.43622	0.968261	2.01146	2.10221	2.2461	1.95285	0.573323
2192.5	2.31803	0.945468	1.89654	1.98524	2.13938	1.85693	0.534132
2193.5	2.44216	1.08304	1.98747	2.09326	2.25281	1.97175	0.525619
2194.5	2.52655	1.08677	2.01766	2.14644	2.30729	2.01694	0.553623
2195.5	2.42102	0.97201	1.96466	2.06002	2.21997	1.92754	0.561472
2196.5	2.39725	1.02612	1.94298	2.10158	2.19383	1.93235	0.532568
2197.5	2.5379	1.0237	1.89533	2.16973	2.33016	1.99136	0.58968
2198.5	2.57089	1.05406	1.88577	2.1747	2.36683	2.01045	0.591252
2199.5	2.45985	1.01635	1.74747	2.082	2.24291	1.90972	0.562976
2200.5	2.47502	1.04539	1.74177	2.05304	2.26478	1.916	0.557054
2201.5	2.45817	1.03303	1.74793	2.05831	2.33001	1.92549	0.568558
2202.5	2.39559	1.01079	1.72523	2.01282	2.26212	1.88131	0.549763
2203.5	2.2426	0.98558	1.66159	1.91506	2.08396	1.77776	0.492374
2204.5	2.29396	1.0763	1.60133	1.99726	2.11256	1.81628	0.485409
2205.5	2.28926	0.985292	1.54118	1.93477	2.07196	1.76449	0.513793
2206.5	2.23897	0.993501	1.55422	1.9513	2.049	1.7574	0.494815
2207.5	2.23665	0.956018	1.55715	1.95046	2.04666	1.74939	0.50809
2208.5	2.17501	0.924618	1.48935	1.87013	1.98227	1.68827	0.49476
2209.5	2.18457	0.97711	1.47786	1.96053	2.08234	1.73648	0.50352
2210.5	2.28816	1.04929	1.48405	2.04919	2.20305	1.81475	0.530364
2211.5	2.29387	1.03158	1.45889	2.03134	2.1732	1.79778	0.534677
2212.5	2.21652	1.06634	1.39195	2.024	2.12405	1.76457	0.506748
2213.5	2.15747	0.965454	1.30529	1.91169	2.02485	1.67295	0.512669
2214.5	1.97697	0.897306	1.2542	1.79056	1.87939	1.55969	0.464143
2215.5	2.02219	0.980853	1.28647	1.83531	1.91535	1.60804	0.451216
2216.5	2.03748	0.981202	1.29442	1.86005	1.93549	1.62173	0.459757
2217.5	1.95479	0.900934	1.18308	1.75947	1.85118	1.52989	0.46161
2218.5	1.85507	0.881812	1.15271	1.64349	1.74027	1.45467	0.4174
2219.5	1.82176	0.854435	1.15428	1.64955	1.7622	1.44845	0.423567
2220.5	1.84156	0.886003	1.12561	1.64549	1.78102	1.45594	0.425515
2221.5	1.80708	0.842016	1.10532	1.6377	1.76248	1.43092	0.43215
2222.5	1.75483	0.850167	1.06044	1.59688	1.71631	1.39573	0.41299
2223.5	1.72973	0.854183	0.961591	1.56063	1.67429	1.35608	0.415401
2224.5	1.75608	0.833328	0.924314	1.53784	1.72505	1.35532	0.44409
2225.5	1.73641	0.910772	0.924876	1.54314	1.66869	1.35678	0.406694
2226.5	1.69142	0.807489	0.879548	1.47573	1.58627	1.28809	0.413727
2227.5	1.58211	0.750312	0.87866	1.42313	1.48604	1.22405	0.380854
2228.5	1.57896	0.762952	0.867161	1.46348	1.54105	1.24272	0.39434
2229.5	1.59795	0.739183	0.861753	1.47859	1.6163	1.25876	0.423906
2230.5	1.50194	0.727791	0.827518	1.37351	1.47271	1.1807	0.372662
2231.5	1.51095	0.793123	0.777057	1.3933	1.46644	1.18818	0.370398
2232.5	1.55672	0.791424	0.760113	1.36807	1.48177	1.19162	0.385673
2233.5	1.45854	0.695985	0.729057	1.30646	1.39963	1.11793	0.374223
2234.5	1.40004	0.658153	0.722322	1.26491	1.35026	1.07914	0.359005
2235.5	1.37891	0.661488	0.686967	1.21814	1.30732	1.05056	0.348352
2236.5	1.45599	0.688399	0.676769	1.27264	1.38951	1.09666	0.383679
2237.5	1.41799	0.671821	0.66111	1.25464	1.38221	1.07756	0.380171
2238.5	1.43307	0.710104	0.646196	1.26705	1.40677	1.09264	0.384263
2239.5	1.43312	0.672851	0.633027	1.27466	1.4386	1.09045	0.405028
2240.5	1.48308	0.730405	0.645452	1.31441	1.47818	1.1303	0.410598
2241.5	1.50765	0.685195	0.645895	1.33431	1.51614	1.13784	0.437426
2242.5	1.39595	0.63041	0.608183	1.21662	1.35872	1.04198	0.391692
2243.5	1.34425	0.640198	0.593147	1.2226	1.3413	1.0283	0.379316
2244.5	1.35428	0.676057	0.552991	1.20768	1.34296	1.02679	0.383221
2245.5	1.34937	0.642522	0.543992	1.19699	1.35795	1.01816	0.394675
2246.5	1.28905	0.587177	0.537654	1.12164	1.26281	0.959668	0.368603
2247.5	1.24686	0.59251	0.54253	1.12214	1.21706	0.944221	0.3474
2248.5	1.29734	0.611504	0.525777	1.17872	1.29293	0.981253	0.380859
2249.5	1.26752	0.587648	0.488008	1.14616	1.26884	0.951634	0.382647
2250.5	1.21323	0.595328	0.468587	1.09365	1.21119	0.916398	0.35709
2251.5	1.14798	0.567367	0.426459	1.03121	1.14968	0.864538	0.342654
2252.5	1.189	0.614961	0.430041	1.06239	1.18876	0.897032	0.351902
2253.5	1.21264	0.574298	0.44258	1.08799	1.22716	0.908933	0.372502
2254.5	1.1374	0.526798	0.412527	0.985739	1.12	0.836493	0.342364
2255.5	1.1958	0.570038	0.419055	1.04284	1.17242	0.880032	0.360662
2256.5	1.19502	0.551189	0.399788	1.02565	1.15469	0.865265	0.365217
2257.5	1.16001	0.585875	0.387431	1.03646	1.14639	0.863233	0.35411
2258.5	1.19356	0.612849	0.384255	1.03973	1.17552	0.881184	0.363419
2259.5	1.22875	0.655223	0.396328	1.09669	1.2443	0.924259	0.379462
2260.5	1.27317	0.680708	0.403529	1.14353	1.29279	0.958744	0.396913
2261.5	1.2263	0.59671	0.391773	1.09484	1.2239	0.906703	0.387104
2262.5	1.13748	0.559887	0.381121	1.03288	1.13023	0.84832	0.353065
2263.5	1.1305	0.581612	0.362119	1.05997	1.15	0.856839	0.361452
2264.5	1.1292	0.574827	0.337446	1.05316	1.16812	0.852552	0.373775
2265.5	1.12377	0.646929	0.342798	1.04495	1.13328	0.858345	0.350479
2266.5	1.17945	0.686469	0.336961	1.05527	1.16846	0.885322	0.365992
2267.5	1.1879	0.623163	0.339448	1.06181	1.19852	0.882168	0.383226
2268.5	1.0599	0.550257	0.317313	0.943254	1.06598	0.787341	0.336664
2269.5	1.03858	0.549518	0.291048	0.930329	1.04026	0.769947	0.334996
2270.5	1.07294	0.571238	0.285018	0.962576	1.06018	0.79039	0.34846
2271.5	1.10341	0.609368	0.293057	1.00279	1.10503	0.82273	0.359504
2272.5	1.07806	0.602662	0.301564	0.995879	1.09348	0.81433	0.349347
2273.5	1.02975	0.633471	0.282248	0.948168	1.0472	0.788168	0.328233
2274.5	1.0693	0.669929	0.285375	0.936229	1.05675	0.803518	0.331172
2275.5	1.03739	0.615668	0.279928	0.929934	1.05569	0.783722	0.332318
2276.5	0.981032	0.561449	0.258904	0.879159	0.994641	0.735037	0.3184
2277.5	0.888047	0.485458	0.25403	0.78103	0.869544	0.655622	0.27647
2278.5	0.853819	0.459157	0.253703	0.755981	0.827551	0.630042	0.262573
2279.5	0.872568	0.476044	0.272208	0.776054	0.846018	0.648578	0.263072
2280.5	0.868562	0.483851	0.262142	0.799077	0.861452	0.655017	0.270471
2281.5	0.847949	0.481053	0.222869	0.767841	0.828167	0.629576	0.270976
2282.5	0.868511	0.467459	0.222812	0.790097	0.852208	0.640217	0.284427
2283.5	0.809225	0.445579	0.224229	0.723919	0.781803	0.596951	0.253568
2284.5	0.867186	0.487381	0.226742	0.801649	0.852177	0.647027	0.281332
2285.5	0.857281	0.46646	0.218607	0.800478	0.858781	0.640321	0.286582
2286.5	0.871338	0.491249	0.212993	0.805457	0.85644	0.647496	0.288063
2287.5	0.902448	0.538257	0.226407	0.855307	0.897128	0.683909	0.29712
2288.5	0.869455	0.474909	0.21372	0.759099	0.82744	0.628924	0.278534
2289.5	0.85252	0.472169	0.220223	0.749821	0.798971	0.618741	0.266748
2290.5	0.870291	0.529647	0.221671	0.78226	0.831385	0.647051	0.27241
2291.5	0.89129	0.539065	0.215702	0.769021	0.844923	0.652	0.278964
2292.5	0.867619	0.55745	0.201725	0.747135	0.838486	0.642483	0.27457
2293.5	0.857496	0.530905	0.196271	0.770825	0.851478	0.641395	0.281927
2294.5	0.816208	0.460711	0.184585	0.72063	0.792936	0.595014	0.269429
2295.5	0.787868	0.439278	0.18532	0.693154	0.747789	0.570681	0.254611
2296.5	0.758174	0.448576	0.193801	0.685047	0.719072	0.560934	0.238079
2297.5	0.75339	0.437214	0.183206	0.699411	0.73753	0.56215	0.247679
2298.5	0.73903	0.417211	0.159669	0.68348	0.70989	0.541856	0.249386
2299.5	0.791755	0.470462	0.177542	0.73724	0.752837	0.585967	0.261357

## Sheet: Meth_ann_45
Date (yr)	Meth CNRM (Gt)	Meth GISS (Gt)	Meth HARD (Gt)	Meth IPSL (Gt)	Meth MPI (Gt)	mean (Gt)	Std dev (Gt)
1901.5	0.00176246	0.00176246	0.00176246	0.00176246	0.00176246	0.00176246	0
1902.5	0.00147391	0.00147391	0.00147391	0.00147391	0.00147391	0.00147391	0
1903.5	0.00148097	0.00148097	0.00148097	0.00148097	0.00148097	0.00148097	0
1904.5	0.00188529	0.00188529	0.00188529	0.00188529	0.00188529	0.00188529	1e-10
1905.5	0.00169911	0.00169911	0.00169911	0.00169911	0.00169911	0.00169911	0
1906.5	0.00210358	0.00210358	0.00210358	0.00210358	0.00210358	0.00210358	0
1907.5	0.00150493	0.00150493	0.00150493	0.00150493	0.00150493	0.00150493	0
1908.5	0.00192531	0.00192531	0.00192531	0.00192531	0.00192531	0.00192531	1e-10
1909.5	0.00173317	0.00173317	0.00173317	0.00173317	0.00173317	0.00173317	0
1910.5	0.00176683	0.00176683	0.00176683	0.00176683	0.00176683	0.00176683	0
1911.5	0.00177664	0.00177664	0.00177664	0.00177664	0.00177664	0.00177664	0
1912.5	0.00160155	0.00160155	0.00160155	0.00160155	0.00160155	0.00160155	1e-10
1913.5	0.00169805	0.00169805	0.00169805	0.00169805	0.00169805	0.00169805	1e-10
1914.5	0.00189059	0.00189059	0.00189059	0.00189059	0.00189059	0.00189059	0
1915.5	0.00217314	0.00217314	0.00217314	0.00217314	0.00217314	0.00217314	0
1916.5	0.00158599	0.00158599	0.00158599	0.00158599	0.00158599	0.00158599	1e-10
1917.5	0.00171188	0.00171188	0.00171188	0.00171188	0.00171188	0.00171188	1e-10
1918.5	0.00142259	0.00142259	0.00142259	0.00142259	0.00142259	0.00142259	0
1919.5	0.00182102	0.00182102	0.00182102	0.00182102	0.00182102	0.00182102	0
1920.5	0.00201136	0.00201136	0.00201136	0.00201136	0.00201136	0.00201136	0
1921.5	0.00225715	0.00225715	0.00225715	0.00225715	0.00225715	0.00225715	0
1922.5	0.00188148	0.00188148	0.00188148	0.00188148	0.00188148	0.00188148	0
1923.5	0.00219036	0.00219036	0.00219036	0.00219036	0.00219036	0.00219036	0
1924.5	0.00233087	0.00233087	0.00233087	0.00233087	0.00233087	0.00233087	0
1925.5	0.0018259	0.0018259	0.0018259	0.0018259	0.0018259	0.0018259	1e-10
1926.5	0.00182354	0.00182354	0.00182354	0.00182354	0.00182354	0.00182354	0
1927.5	0.00222551	0.00222551	0.00222551	0.00222551	0.00222551	0.00222551	0
1928.5	0.00202594	0.00202594	0.00202594	0.00202594	0.00202594	0.00202594	0
1929.5	0.00179047	0.00179047	0.00179047	0.00179047	0.00179047	0.00179047	1e-10
1930.5	0.00219731	0.00219731	0.00219731	0.00219731	0.00219731	0.00219731	0
1931.5	0.00255767	0.00255767	0.00255767	0.00255767	0.00255767	0.00255767	0
1932.5	0.00264112	0.00264112	0.00264112	0.00264112	0.00264112	0.00264112	0
1933.5	0.00152453	0.00152453	0.00152453	0.00152453	0.00152453	0.00152453	0
1934.5	0.00183434	0.00183434	0.00183434	0.00183434	0.00183434	0.00183434	1e-10
1935.5	0.00238953	0.00238953	0.00238953	0.00238953	0.00238953	0.00238953	0
1936.5	0.00214445	0.00214445	0.00214445	0.00214445	0.00214445	0.00214445	0
1937.5	0.00272702	0.00272702	0.00272702	0.00272702	0.00272702	0.00272702	0
1938.5	0.00316175	0.00316175	0.00316175	0.00316175	0.00316175	0.00316175	2e-10
1939.5	0.00237182	0.00237182	0.00237182	0.00237182	0.00237182	0.00237182	0
1940.5	0.00281263	0.00281263	0.00281263	0.00281263	0.00281263	0.00281263	0
1941.5	0.00273487	0.00273487	0.00273487	0.00273487	0.00273487	0.00273487	0
1942.5	0.00273132	0.00273132	0.00273132	0.00273132	0.00273132	0.00273132	0
1943.5	0.00339042	0.00339042	0.00339042	0.00339042	0.00339042	0.00339042	2e-10
1944.5	0.00293354	0.00293354	0.00293354	0.00293354	0.00293354	0.00293354	0
1945.5	0.0027706	0.0027706	0.0027706	0.0027706	0.0027706	0.0027706	0
1946.5	0.00201591	0.00201591	0.00201591	0.00201591	0.00201591	0.00201591	0
1947.5	0.00214384	0.00214384	0.00214384	0.00214384	0.00214384	0.00214384	0
1948.5	0.00330822	0.00330822	0.00330822	0.00330822	0.00330822	0.00330822	0
1949.5	0.00171314	0.00171314	0.00171314	0.00171314	0.00171314	0.00171314	0
1950.5	0.00156094	0.00156094	0.00156094	0.00156094	0.00156094	0.00156094	0
1951.5	0.00252095	0.00252095	0.00252095	0.00252095	0.00252095	0.00252095	0
1952.5	0.00234593	0.00234593	0.00234593	0.00234593	0.00234593	0.00234593	0
1953.5	0.00327912	0.00327912	0.00327912	0.00327912	0.00327912	0.00327912	2e-10
1954.5	0.00326028	0.00326028	0.00326028	0.00326028	0.00326028	0.00326028	0
1955.5	0.00290153	0.00290153	0.00290153	0.00290153	0.00290153	0.00290153	0
1956.5	0.00166172	0.00166172	0.00166172	0.00166172	0.00166172	0.00166172	0
1957.5	0.00219972	0.00219972	0.00219972	0.00219972	0.00219972	0.00219972	0
1958.5	0.00150831	0.00150831	0.00150831	0.00150831	0.00150831	0.00150831	0
1959.5	0.00176484	0.00176484	0.00176484	0.00176484	0.00176484	0.00176484	1e-10
1960.5	0.00243428	0.00243428	0.00243428	0.00243428	0.00243428	0.00243428	0
1961.5	0.00132253	0.00132253	0.00132253	0.00132253	0.00132253	0.00132253	0
1962.5	0.00186433	0.00186433	0.00186433	0.00186433	0.00186433	0.00186433	0
1963.5	0.00135273	0.00135273	0.00135273	0.00135273	0.00135273	0.00135273	0
1964.5	0.00114833	0.00114833	0.00114833	0.00114833	0.00114833	0.00114833	0
1965.5	0.00074556	0.00074556	0.00074556	0.00074556	0.00074556	0.00074556	0
1966.5	0.00213433	0.00213433	0.00213433	0.00213433	0.00213433	0.00213433	0
1967.5	0.00141387	0.00141387	0.00141387	0.00141387	0.00141387	0.00141387	0
1968.5	0.00155592	0.00155592	0.00155592	0.00155592	0.00155592	0.00155592	0
1969.5	0.0010185	0.0010185	0.0010185	0.0010185	0.0010185	0.0010185	0
1970.5	0.00134504	0.00134504	0.00134504	0.00134504	0.00134504	0.00134504	0
1971.5	0.00214706	0.00214706	0.00214706	0.00214706	0.00214706	0.00214706	0
1972.5	0	0	0	0	0	0	0
1973.5	0.00257943	0.00257943	0.00257943	0.00257943	0.00257943	0.00257943	0
1974.5	0.00132977	0.00132977	0.00132977	0.00132977	0.00132977	0.00132977	0
1975.5	0.00216449	0.00216449	0.00216449	0.00216449	0.00216449	0.00216449	0
1976.5	0.00154374	0.00154374	0.00154374	0.00154374	0.00154374	0.00154374	0
1977.5	0.00267224	0.00267224	0.00267224	0.00267224	0.00267224	0.00267224	0
1978.5	0.000131525	0.000131525	0.000131525	0.000131525	0.000131525	0.000131525	0
1979.5	0.00140331	0.00140331	0.00140331	0.00140331	0.00140331	0.00140331	0
1980.5	0.00178162	0.00178162	0.00178162	0.00178162	0.00178162	0.00178162	1e-10
1981.5	0.00273959	0.00273959	0.00273959	0.00273959	0.00273959	0.00273959	0
1982.5	0.00162772	0.00162772	0.00162772	0.00162772	0.00162772	0.00162772	0
1983.5	0.00201652	0.00201652	0.00201652	0.00201652	0.00201652	0.00201652	0
1984.5	0.00238919	0.00238919	0.00238919	0.00238919	0.00238919	0.00238919	0
1985.5	0.00201667	0.00201667	0.00201667	0.00201667	0.00201667	0.00201667	0
1986.5	0.0011598	0.0011598	0.0011598	0.0011598	0.0011598	0.0011598	0
1987.5	0.00168746	0.00168746	0.00168746	0.00168746	0.00168746	0.00168746	0
1988.5	0.00298476	0.00298476	0.00298476	0.00298476	0.00298476	0.00298476	0
1989.5	0.00270307	0.00270307	0.00270307	0.00270307	0.00270307	0.00270307	0
1990.5	0.00282067	0.00282067	0.00282067	0.00282067	0.00282067	0.00282067	0
1991.5	0.00361855	0.00361855	0.00361855	0.00361855	0.00361855	0.00361855	2e-10
1992.5	0.00094889	0.00094889	0.00094889	0.00094889	0.00094889	0.00094889	0
1993.5	0.002631	0.002631	0.002631	0.002631	0.002631	0.002631	0
1994.5	0.00310682	0.00310682	0.00310682	0.00310682	0.00310682	0.00310682	0
1995.5	0.00353295	0.00353295	0.00353295	0.00353295	0.00353295	0.00353295	2e-10
1996.5	0.00228748	0.00228748	0.00228748	0.00228748	0.00228748	0.00228748	0
1997.5	0.00359152	0.00359152	0.00359152	0.00359152	0.00359152	0.00359152	0
1998.5	0.00432282	0.00432282	0.00432282	0.00432282	0.00432282	0.00432282	0
1999.5	0.00290066	0.00290066	0.00290066	0.00290066	0.00290066	0.00290066	0
2000.5	0.0032557	0.0032557	0.0032557	0.0032557	0.0032557	0.0032557	2e-10
2001.5	0.00406273	0.00406273	0.00406273	0.00406273	0.00406273	0.00406273	0
2002.5	0.00328378	0.00328378	0.00328378	0.00328378	0.00328378	0.00328378	2e-10
2003.5	0.00466149	0.00466149	0.00466149	0.00466149	0.00466149	0.00466149	0
2004.5	0.00347665	0.00347665	0.00347665	0.00347665	0.00347665	0.00347665	0
2005.5	0.00524075	0.00524075	0.00524075	0.00524075	0.00524075	0.00524075	0
2006.5	0.00517889	0.00517889	0.00517889	0.00517889	0.00517889	0.00517889	0
2007.5	0.0054176	0.0054176	0.0054176	0.0054176	0.0054176	0.0054176	0
2008.5	0.00506957	0.00506957	0.00506957	0.00506957	0.00506957	0.00506957	0
2009.5	0.00469677	0.00469677	0.00469677	0.00469677	0.00469677	0.00469677	0
2010.5	0.00585687	0.00584985	0.00587722	0.00586086	0.00585194	0.00585935	9.7261e-06
2011.5	0.00463719	0.00461597	0.00470798	0.00464767	0.00462231	0.00464622	3.28168e-05
2012.5	0.00547349	0.00543385	0.00558536	0.00548827	0.00545337	0.00548687	5.2563e-05
2013.5	0.00467204	0.00462482	0.0048417	0.00469619	0.00464352	0.00469566	7.69721e-05
2014.5	0.005773	0.00570685	0.00600829	0.00580418	0.00573706	0.00580587	0.000106392
2015.5	0.00550353	0.00542702	0.00583365	0.00555581	0.00545578	0.00555516	0.00014596
2016.5	0.0061736	0.00603903	0.00658558	0.0062383	0.006091	0.0062255	0.00019255
2017.5	0.00667219	0.00652481	0.00716176	0.00672382	0.00659428	0.00673537	0.000223683
2018.5	0.00583363	0.00564539	0.00641021	0.00588422	0.00570634	0.00589596	0.000271003
2019.5	0.00524823	0.00505739	0.00588129	0.00530804	0.00511209	0.00532141	0.000294117
2020.5	0.00544497	0.00520174	0.00616183	0.00550356	0.00527882	0.00551819	0.00033979
2021.5	0.00708551	0.00675431	0.00795399	0.00710356	0.00685891	0.00715125	0.00042285
2022.5	0.00566192	0.00534056	0.00658452	0.00572004	0.00544318	0.00575005	0.000439741
2023.5	0.00731784	0.00689075	0.00844172	0.00736638	0.00704517	0.00741237	0.000543606
2024.5	0.00622346	0.00581414	0.00742565	0.00630168	0.0059869	0.00635037	0.000564687
2025.5	0.00657937	0.006151	0.00782196	0.00664383	0.00631714	0.00670266	0.000587272
2026.5	0.00723833	0.00682191	0.00862411	0.007325	0.00699021	0.00739991	0.000637544
2027.5	0.00704843	0.00660006	0.00859949	0.00715079	0.00677798	0.00723535	0.000709329
2028.5	0.0070444	0.00656051	0.00876756	0.00717821	0.00674226	0.00725859	0.000785267
2029.5	0.00789376	0.0073347	0.00979462	0.00805055	0.00757953	0.00813063	0.000868171
2030.5	0.00748133	0.00690366	0.00959191	0.0076338	0.00715689	0.00775352	0.000953554
2031.5	0.00806423	0.00740219	0.0105007	0.00825092	0.00767706	0.00837903	0.00110128
2032.5	0.00728069	0.00657958	0.00981681	0.007449	0.0068677	0.00759876	0.00115035
2033.5	0.00830752	0.00749757	0.0110193	0.00850356	0.00785844	0.00863728	0.00124147
2034.5	0.0068896	0.00614805	0.00954102	0.00710166	0.00650955	0.00723798	0.00119687
2035.5	0.00875812	0.00788767	0.0117819	0.00893797	0.00831761	0.00913666	0.00137193
2036.5	0.00923062	0.00821366	0.0125234	0.00938061	0.00867445	0.00960455	0.00151718
2037.5	0.0079991	0.00691725	0.011434	0.00817039	0.00738557	0.00838125	0.00159023
2038.5	0.00789555	0.00679573	0.0114785	0.00801258	0.00725568	0.00828761	0.00165541
2039.5	0.00899165	0.00783178	0.0128293	0.00910192	0.00829655	0.00941023	0.00177154
2040.5	0.00880669	0.00758784	0.0127783	0.0089365	0.00808646	0.00923916	0.00183629
2041.5	0.00977945	0.00837909	0.0138393	0.00988583	0.00895576	0.0101679	0.00191722
2042.5	0.0101007	0.00853827	0.0142688	0.0102307	0.00916572	0.0104609	0.00200283
2043.5	0.00855653	0.00710557	0.0124909	0.00872047	0.00775102	0.00892489	0.00187518
2044.5	0.00970219	0.00810799	0.0141166	0.00981289	0.00879492	0.0101069	0.00209976
2045.5	0.00927228	0.00761409	0.0135188	0.00933	0.00830175	0.00960739	0.0020575
2046.5	0.0088201	0.00718068	0.0132228	0.00892479	0.00787373	0.00920442	0.00210901
2047.5	0.0102279	0.00849808	0.0150142	0.0103573	0.00922598	0.0106647	0.00227892
2048.5	0.00903672	0.00727631	0.0135933	0.009177	0.00802266	0.00942119	0.00219863
2049.5	0.0106528	0.00879362	0.0155453	0.0107568	0.00962374	0.0110745	0.00234837
2050.5	0.0110973	0.00916057	0.0161809	0.011213	0.0100662	0.0115436	0.00243616
2051.5	0.0106703	0.00874025	0.0159764	0.0108845	0.00966706	0.0111877	0.0025137
2052.5	0.010162	0.0082891	0.0152287	0.0103678	0.00914754	0.010639	0.00241301
2053.5	0.00957503	0.00778653	0.0146283	0.00986629	0.00863981	0.0100992	0.00237992
2054.5	0.0104339	0.00860034	0.0158812	0.0106891	0.00945539	0.011012	0.00254505
2055.5	0.0113484	0.00942921	0.0170083	0.0116259	0.0103577	0.0119539	0.00264359
2056.5	0.0115263	0.00960479	0.0176362	0.0119073	0.010525	0.0122399	0.00281514
2057.5	0.0118664	0.00980308	0.0177797	0.012161	0.0107495	0.0124719	0.00278299
2058.5	0.0104978	0.00853638	0.0166931	0.0108945	0.00945596	0.0112155	0.00285992
2059.5	0.011587	0.00961594	0.0181974	0.0120424	0.0105707	0.0124027	0.0030165
2060.5	0.0114981	0.00948538	0.0183372	0.0120278	0.0104317	0.0123561	0.00311647
2061.5	0.0121772	0.0101218	0.0193776	0.0127893	0.0111329	0.0131197	0.00325863
2062.5	0.0122541	0.0102046	0.0198867	0.0129021	0.0112085	0.0132912	0.00342322
2063.5	0.011538	0.00944692	0.0189	0.0121624	0.0103817	0.0124858	0.00334085
2064.5	0.0126511	0.0104287	0.0201467	0.0132316	0.0113996	0.0135715	0.00342902
2065.5	0.0108407	0.00879385	0.0179625	0.0114042	0.00972245	0.0117447	0.003237
2066.5	0.0111703	0.00901821	0.0188451	0.0117677	0.0100348	0.0121672	0.0034702
2067.5	0.0127835	0.0105319	0.0205834	0.0134072	0.0116389	0.013789	0.00353702
2068.5	0.0113158	0.00916009	0.0190788	0.0119769	0.0102336	0.012353	0.00349687
2069.5	0.0121284	0.0099658	0.0201506	0.0127316	0.0110511	0.0132055	0.0035988
2070.5	0.0130041	0.010819	0.0213369	0.0137027	0.011965	0.0141655	0.00371572
2071.5	0.0111273	0.00912534	0.0190411	0.0117966	0.010153	0.0122487	0.00351414
2072.5	0.0125189	0.0103272	0.0210895	0.0131799	0.0114207	0.0137072	0.00381682
2073.5	0.0114719	0.00940987	0.0200868	0.0122783	0.0105046	0.0127503	0.00379166
2074.5	0.0131392	0.0109324	0.0222537	0.0139406	0.0120836	0.0144699	0.00402114
2075.5	0.0122416	0.00998216	0.0210056	0.012892	0.0110963	0.0134435	0.00390959
2076.5	0.012672	0.0104508	0.022094	0.0135207	0.0115735	0.0140622	0.0041466
2077.5	0.0136159	0.0111155	0.0231596	0.0143205	0.0122506	0.0148924	0.00427894
2078.5	0.0135177	0.0111554	0.0238587	0.0143861	0.0122971	0.015043	0.00454153
2079.5	0.0143441	0.0117848	0.0247205	0.0152215	0.0129854	0.0158113	0.00460594
2080.5	0.0147281	0.0121233	0.0255044	0.0155867	0.013319	0.0162523	0.00477539
2081.5	0.0131429	0.0105763	0.0239547	0.013969	0.0116841	0.0146654	0.00478961
2082.5	0.014525	0.0120165	0.0256145	0.0154268	0.0132002	0.0161566	0.00486884
2083.5	0.0140799	0.0115243	0.0252557	0.0149908	0.0126931	0.0157088	0.00491765
2084.5	0.0125623	0.0101265	0.0231014	0.0133451	0.0111585	0.0140588	0.004656
2085.5	0.012995	0.0104531	0.0240559	0.0138468	0.0115473	0.0145796	0.00487998
2086.5	0.014575	0.0118111	0.0254935	0.0152492	0.012921	0.01601	0.00489384
2087.5	0.0145426	0.0118484	0.0262144	0.0154158	0.0130366	0.0162116	0.00514961
2088.5	0.0154284	0.0125435	0.0272357	0.0163534	0.0137911	0.0170704	0.00524956
2089.5	0.0151074	0.0121669	0.0271643	0.0158472	0.0133443	0.016726	0.00537719
2090.5	0.0140206	0.0112473	0.0262924	0.0149443	0.0123431	0.0157695	0.00541595
2091.5	0.014886	0.0120476	0.0271366	0.0157769	0.0131711	0.0166036	0.00542435
2092.5	0.0138653	0.0110628	0.0260573	0.014818	0.012182	0.0155971	0.0053897
2093.5	0.0155737	0.0127525	0.0281162	0.0165328	0.0139377	0.0173826	0.00552287
2094.5	0.0160376	0.0131447	0.0290873	0.0169791	0.014341	0.0179179	0.00574021
2095.5	0.0163077	0.0133994	0.0299308	0.0172973	0.0146175	0.0183105	0.00596367
2096.5	0.0152289	0.0122126	0.0284906	0.016044	0.0133796	0.0170711	0.00586662
2097.5	0.0139215	0.0111749	0.026864	0.0148303	0.01222	0.0158021	0.00567608
2098.5	0.0162172	0.0130551	0.0294008	0.0170544	0.0142064	0.0179868	0.00588037
2099.5	0.0161848	0.0130379	0.0302377	0.0172045	0.0143143	0.0181958	0.006192
2100.5	0.014466	0.011365	0.027741	0.0153615	0.0125011	0.0162869	0.00589788
2101.5	0.0149066	0.0117311	0.0285343	0.0158635	0.0129561	0.0167983	0.00604357
2102.5	0.0160191	0.0129732	0.0299631	0.0170391	0.0142591	0.0180507	0.00611904
2103.5	0.0168434	0.0136015	0.030835	0.0178703	0.0149739	0.0188248	0.00618376
2104.5	0.0171306	0.0137364	0.0310869	0.0178925	0.0149584	0.018961	0.00624255
2105.5	0.0172859	0.0139221	0.0316974	0.0182452	0.0152977	0.0192897	0.00638443
2106.5	0.0169273	0.013408	0.0309949	0.0176239	0.0148051	0.0187518	0.00630281
2107.5	0.0176428	0.0142302	0.0318612	0.018458	0.01562	0.0195625	0.00632678
2108.5	0.0164562	0.0130719	0.0303543	0.0169919	0.0143767	0.0182502	0.00621497
2109.5	0.0166109	0.0134678	0.0307704	0.0174161	0.0147323	0.0185995	0.00624142
2110.5	0.0175699	0.0143787	0.0318089	0.0184158	0.0156797	0.0195706	0.00628025
2111.5	0.017775	0.0146411	0.0322597	0.0185218	0.0159555	0.0198306	0.00636188
2112.5	0.0178969	0.0146016	0.032302	0.018471	0.0158124	0.0198168	0.00639705
2113.5	0.0170992	0.0140319	0.0314612	0.0178149	0.0152763	0.0191367	0.00630483
2114.5	0.0177884	0.0147249	0.0322262	0.0185792	0.0160678	0.0198773	0.00631826
2115.5	0.0173026	0.0141218	0.0313738	0.0178596	0.015519	0.0192353	0.00621174
2116.5	0.0174487	0.0145563	0.031807	0.0182766	0.0159056	0.0195988	0.00623662
2117.5	0.0166115	0.0135613	0.0303137	0.0172026	0.0149781	0.0185335	0.00602663
2118.5	0.0158244	0.013093	0.0296153	0.0166355	0.0143787	0.0179094	0.00597768
2119.5	0.0151957	0.0125773	0.0282329	0.0160221	0.0138789	0.0171814	0.00564847
2120.5	0.01672	0.0139352	0.029668	0.017363	0.0152993	0.0185971	0.00566076
2121.5	0.0161132	0.0134452	0.0292528	0.0168871	0.0149274	0.0181252	0.0056839
2122.5	0.0151901	0.0126267	0.0283318	0.0160181	0.0140389	0.0172411	0.00566133
2123.5	0.0141833	0.0118333	0.0263035	0.014914	0.0131499	0.0160768	0.00521722
2124.5	0.0150586	0.0124561	0.0271013	0.0156407	0.0139285	0.0168371	0.00524597
2125.5	0.0156541	0.0131401	0.0279963	0.0163164	0.0146279	0.017547	0.0053334
2126.5	0.0144128	0.0120335	0.0266712	0.0152446	0.0134454	0.0163615	0.00526439
2127.5	0.0157849	0.0134964	0.0283833	0.0166222	0.0150257	0.0178625	0.00536008
2128.5	0.0164189	0.0139981	0.0289172	0.01723	0.0156238	0.0184376	0.00534755
2129.5	0.0165304	0.0141643	0.0292567	0.0173631	0.0158094	0.0186248	0.00541918
2130.5	0.0149609	0.0125986	0.0274759	0.0157331	0.0141194	0.0169776	0.00535118
2131.5	0.0156737	0.0133072	0.0276857	0.0163455	0.0149785	0.0175981	0.00514406
2132.5	0.0149895	0.0126716	0.0269322	0.0155899	0.0142367	0.016884	0.00511826
2133.5	0.0162275	0.0140359	0.0284473	0.0170673	0.0156722	0.01829	0.00517433
2134.5	0.0144246	0.0122782	0.0264061	0.0152298	0.0137959	0.0164269	0.00508252
2135.5	0.0160481	0.013897	0.028137	0.0168494	0.0155942	0.0181051	0.00510803
2136.5	0.0154564	0.0133077	0.0274298	0.0162197	0.0150023	0.0174832	0.00506417
2137.5	0.0162205	0.0138665	0.0280652	0.0168538	0.0155006	0.0181013	0.00508074
2138.5	0.0163501	0.0141502	0.0283385	0.0171361	0.0159443	0.0183838	0.00507274
2139.5	0.0140341	0.011981	0.0254223	0.014687	0.0135294	0.0159308	0.0048291
2140.5	0.0152847	0.0131704	0.0267285	0.0160239	0.0149541	0.0172323	0.00483984
2141.5	0.0161595	0.0140429	0.0278726	0.0169098	0.0158639	0.0181697	0.00494209
2142.5	0.0138891	0.0119709	0.0251518	0.0145519	0.0135384	0.0158204	0.00474216
2143.5	0.0156422	0.013664	0.0273406	0.0164297	0.0155137	0.0177181	0.00489607
2144.5	0.0155677	0.0134024	0.0270677	0.0161673	0.0152857	0.0174981	0.00487329
2145.5	0.0141756	0.0122084	0.025521	0.0149432	0.01392	0.0161536	0.00476819
2146.5	0.0141615	0.0122767	0.0255826	0.0149277	0.0140031	0.0161903	0.00477548
2147.5	0.0157203	0.0137932	0.0269492	0.0164823	0.0157363	0.0177363	0.00469174
2148.5	0.0159625	0.0140201	0.0272118	0.0167062	0.0159543	0.017971	0.00470535
2149.5	0.0147932	0.012768	0.0258819	0.0153637	0.0146577	0.0166929	0.00467676
2150.5	0.0150808	0.0132819	0.0261701	0.0158525	0.0151491	0.0171069	0.00461053
2151.5	0.0142165	0.0124358	0.0254206	0.0149956	0.0141934	0.0162524	0.00466019
2152.5	0.0157153	0.0139438	0.026654	0.0164876	0.0158699	0.0177341	0.00453952
2153.5	0.0135213	0.0118337	0.0240603	0.0141723	0.0135209	0.0154217	0.00438828
2154.5	0.0137456	0.0119562	0.0242584	0.0144625	0.0138011	0.0156448	0.00438641
2155.5	0.01425	0.0123645	0.0246828	0.0147946	0.0143022	0.0160788	0.00438121
2156.5	0.0151497	0.0135157	0.0259903	0.0159436	0.0155093	0.0172217	0.00446055
2157.5	0.0156433	0.0136667	0.0262815	0.0162246	0.0155902	0.0174813	0.00448393
2158.5	0.0151704	0.0132545	0.0258529	0.0157666	0.0153887	0.0170866	0.00446835
2159.5	0.0157266	0.0139809	0.0266593	0.0165135	0.016124	0.0178009	0.00451302
2160.5	0.0159477	0.0141927	0.0269245	0.0167206	0.0164134	0.0180398	0.00452773
2161.5	0.0143855	0.0126364	0.0252881	0.015087	0.0146911	0.0164176	0.00451363
2162.5	0.0138555	0.0121572	0.0241613	0.0146011	0.0142509	0.0158052	0.00426144
2163.5	0.0142546	0.0124559	0.0245651	0.0148321	0.0146329	0.0161481	0.00429166
2164.5	0.0154783	0.0138837	0.0260061	0.0162582	0.0160762	0.0175405	0.0043146
2165.5	0.015341	0.0138214	0.0261938	0.016134	0.0160848	0.017515	0.00441912
2166.5	0.0133989	0.0118144	0.0235615	0.0140863	0.0138389	0.01534	0.00418605
2167.5	0.0155063	0.0136643	0.0257226	0.0160506	0.0158123	0.0173512	0.00426934
2168.5	0.0156742	0.0140253	0.0261914	0.0163748	0.0163157	0.0177163	0.00432163
2169.5	0.0150088	0.0134858	0.0255864	0.0157193	0.0157839	0.0171168	0.00431487
2170.5	0.0157962	0.0142597	0.0264817	0.0165098	0.0165819	0.0179259	0.00435868
2171.5	0.0159222	0.0144092	0.0269075	0.0166604	0.0168222	0.0181443	0.00446391
2172.5	0.0154448	0.0137428	0.0260687	0.0159804	0.0161562	0.0174786	0.00437895
2173.5	0.0146547	0.0129646	0.0251436	0.0151527	0.0153101	0.0166451	0.00432993
2174.5	0.014097	0.0126618	0.0247772	0.0147928	0.0148414	0.016234	0.0043435
2175.5	0.0152544	0.0139217	0.0257796	0.015995	0.0162381	0.0174378	0.00424822
2176.5	0.0157135	0.014337	0.026231	0.0164532	0.0167058	0.0178881	0.00425205
2177.5	0.0134758	0.0121606	0.0235891	0.0140793	0.0142419	0.0155093	0.00410569
2178.5	0.0136458	0.0122282	0.0238461	0.0143479	0.0144596	0.0157055	0.00414725
2179.5	0.0146046	0.0132711	0.0248067	0.0152921	0.0156112	0.0167172	0.00412391
2180.5	0.015464	0.0141161	0.0258394	0.0161331	0.016497	0.0176099	0.00419415
2181.5	0.0137283	0.0123926	0.0241049	0.0144455	0.0146896	0.0158722	0.00419319
2182.5	0.0148302	0.0133525	0.0251228	0.0153823	0.0158819	0.0169139	0.00419099
2183.5	0.0151717	0.0138892	0.0256712	0.0158689	0.0163917	0.0173985	0.00422053
2184.5	0.013258	0.0119206	0.023209	0.0138842	0.014133	0.015281	0.00403748
2185.5	0.0153845	0.0140007	0.02572	0.0160443	0.0165578	0.0175415	0.00417818
2186.5	0.0148562	0.0134826	0.0250039	0.0154381	0.015953	0.0169468	0.0041122
2187.5	0.0156213	0.0142826	0.0259055	0.0162388	0.0168236	0.0177744	0.00415222
2188.5	0.0157659	0.0142005	0.0259823	0.01619	0.0166523	0.0177582	0.0041939
2189.5	0.0141629	0.0127966	0.0246168	0.0147499	0.0152736	0.01632	0.00423
2190.5	0.0136802	0.0123181	0.0236306	0.0143196	0.0147941	0.0157485	0.00402805
2191.5	0.0137904	0.0124753	0.0239736	0.01439	0.0149304	0.0159119	0.00411293
2192.5	0.0145849	0.0133138	0.024425	0.015186	0.0158624	0.0166744	0.00396501
2193.5	0.0154223	0.0141534	0.0254982	0.0160164	0.0167204	0.0175622	0.00405655
2194.5	0.0156065	0.0143248	0.0259691	0.0162373	0.0170732	0.0178422	0.00416133
2195.5	0.0133599	0.0120817	0.023063	0.0139027	0.0144463	0.0153707	0.00392534
2196.5	0.0154768	0.0139407	0.0252837	0.0158865	0.0164618	0.0174099	0.00402465
2197.5	0.0152251	0.013988	0.0254317	0.015864	0.0167589	0.0174535	0.00408989
2198.5	0.0150917	0.0136636	0.0250576	0.015582	0.0164866	0.0171763	0.00404519
2199.5	0.0144178	0.0129583	0.0242805	0.0148052	0.0156942	0.0164312	0.00402275
2200.5	0.0155991	0.0143618	0.0257372	0.0162012	0.0171958	0.017819	0.00406409
2201.5	0.014996	0.0138133	0.0249563	0.0155297	0.0165142	0.0171619	0.00399352
2202.5	0.0140813	0.0129542	0.0242439	0.0146476	0.0155336	0.0162921	0.00406301
2203.5	0.0149425	0.0137353	0.0246238	0.0154213	0.016493	0.0170432	0.00389241
2204.5	0.0155069	0.0142006	0.0253198	0.0159295	0.0168238	0.0175561	0.00397281
2205.5	0.0133223	0.0122176	0.0228705	0.0138395	0.0146717	0.0153843	0.0038267
2206.5	0.0154179	0.0143012	0.0252721	0.0159402	0.0170032	0.0175869	0.00393991
2207.5	0.0144311	0.0131289	0.024323	0.0147743	0.0158541	0.0165023	0.00400596
2208.5	0.0136169	0.0125287	0.0234833	0.0142277	0.015098	0.0157909	0.0039361
2209.5	0.015286	0.0143173	0.025314	0.01589	0.0169708	0.0175556	0.00397356
2210.5	0.0154837	0.0145563	0.0256883	0.0160795	0.0172485	0.0178113	0.00403425
2211.5	0.0137743	0.0127842	0.0239566	0.0143853	0.0153936	0.0160588	0.0040388
2212.5	0.0154182	0.0142812	0.025474	0.0158938	0.0168782	0.0175891	0.00403002
2213.5	0.0132086	0.0122301	0.0229951	0.01378	0.0146729	0.0153773	0.00389065
2214.5	0.0145384	0.0135712	0.0245245	0.0151295	0.0162347	0.0167997	0.00395774
2215.5	0.015352	0.0144322	0.0254985	0.0159511	0.017091	0.017665	0.00401079
2216.5	0.0149467	0.0139351	0.0251477	0.0154532	0.0166953	0.0172356	0.00405468
2217.5	0.0138321	0.0129686	0.024213	0.0144566	0.0155246	0.016199	0.00409274
2218.5	0.0153521	0.0144724	0.025474	0.0160074	0.0172274	0.0177067	0.00398629
2219.5	0.0142833	0.0132248	0.0242484	0.0147541	0.0158776	0.0164776	0.00397774
2220.5	0.0153428	0.0145886	0.0253725	0.0160092	0.0171363	0.0176899	0.00393144
2221.5	0.0143171	0.0133416	0.0243562	0.0147767	0.0159426	0.0165469	0.00399326
2222.5	0.0148345	0.0139707	0.0248038	0.0153872	0.0165859	0.0171164	0.00393624
2223.5	0.015155	0.0144853	0.0252982	0.0158291	0.0171486	0.0175833	0.00395677
2224.5	0.0148421	0.0141884	0.0248218	0.015477	0.0167567	0.0172172	0.00389577
2225.5	0.015516	0.0146803	0.0255913	0.016039	0.0171906	0.0178034	0.00397809
2226.5	0.0132596	0.0125776	0.023048	0.0138743	0.0149626	0.0155444	0.00383285
2227.5	0.0134584	0.0126843	0.0233738	0.0141425	0.0152105	0.0157739	0.00388958
2228.5	0.0152052	0.0144647	0.025381	0.0158984	0.0171941	0.0176287	0.00397908
2229.5	0.0138023	0.0130658	0.0239615	0.0144446	0.0155701	0.0161688	0.00398211
2230.5	0.0146409	0.0138646	0.0243487	0.0152242	0.0164924	0.0169142	0.00381508
2231.5	0.0152169	0.0143723	0.0250536	0.0157413	0.0168156	0.01744	0.0038883
2232.5	0.0134783	0.0127513	0.0234514	0.0142041	0.0152405	0.0158251	0.0039009
2233.5	0.012929	0.0122356	0.0226038	0.0135628	0.0145492	0.0151761	0.00379109
2234.5	0.0134665	0.0127902	0.0235456	0.0141273	0.0151922	0.0158243	0.00394113
2235.5	0.0147344	0.0141513	0.0246472	0.0154317	0.0167263	0.0171382	0.0038514
2236.5	0.0151874	0.0145653	0.0253542	0.0159246	0.017183	0.0176429	0.00395294
2237.5	0.0141222	0.0133183	0.0241471	0.0146221	0.015827	0.0164073	0.00395455
2238.5	0.015191	0.0146907	0.0252858	0.0158926	0.01711	0.017634	0.00391123
2239.5	0.0145883	0.0141272	0.024666	0.0152746	0.016527	0.0170366	0.00389948
2240.5	0.0153237	0.014864	0.0255472	0.0160114	0.0172762	0.0178045	0.00395586
2241.5	0.0138455	0.0133866	0.0242505	0.0145347	0.0156875	0.016341	0.00403002
2242.5	0.0134036	0.012862	0.0234164	0.0141274	0.0152478	0.0158114	0.00388551
2243.5	0.0145766	0.0139465	0.0245446	0.0151579	0.0164422	0.0169336	0.0038936
2244.5	0.0151342	0.0146831	0.0252819	0.0158149	0.0170436	0.0175915	0.00392676
2245.5	0.0145575	0.0141431	0.0247081	0.0152228	0.0164968	0.0170257	0.00392301
2246.5	0.0130118	0.0124918	0.0228718	0.0136511	0.0146637	0.0153381	0.0038359
2247.5	0.0150974	0.0145965	0.0253793	0.0158331	0.0170655	0.0175944	0.00398018
2248.5	0.0150265	0.0145911	0.0252748	0.0157161	0.0170399	0.0175297	0.00396022
2249.5	0.0141713	0.0135409	0.0243361	0.0146975	0.0159067	0.0165305	0.00397944
2250.5	0.0147144	0.0142227	0.02476	0.0152771	0.0165926	0.0171134	0.00390448
2251.5	0.014114	0.013546	0.0242293	0.0146137	0.0158765	0.0164759	0.00395235
2252.5	0.0152459	0.0150081	0.0254432	0.0159498	0.0172028	0.01777	0.00391184
2253.5	0.0138053	0.0135486	0.0242134	0.0145113	0.0156829	0.0163523	0.00399957
2254.5	0.0144587	0.0142032	0.0244857	0.0151568	0.016424	0.0169457	0.00384786
2255.5	0.0150385	0.0148379	0.0253688	0.0157398	0.0171303	0.0176231	0.00395531
2256.5	0.013536	0.0132287	0.023782	0.0142717	0.01539	0.0160417	0.00394111
2257.5	0.0151545	0.0147475	0.0253614	0.0157194	0.0168386	0.0175643	0.00396147
2258.5	0.0152439	0.014997	0.0258121	0.0159952	0.0173426	0.0178781	0.00405019
2259.5	0.0153542	0.015167	0.0258984	0.0160339	0.0173351	0.0179577	0.0040425
2260.5	0.0153971	0.0153401	0.026009	0.0160956	0.0174621	0.0180608	0.00404704
2261.5	0.0132544	0.0131066	0.0234763	0.0138994	0.0150959	0.0157665	0.00391825
2262.5	0.0134064	0.0131787	0.023777	0.0141687	0.0153119	0.0159685	0.00397467
2263.5	0.0151683	0.0149663	0.0256845	0.0159173	0.0172593	0.0177991	0.00402388
2264.5	0.014566	0.0143719	0.0249393	0.0152815	0.0165716	0.0171461	0.00397225
2265.5	0.0152234	0.014915	0.0257258	0.0158462	0.0169681	0.0177357	0.00405633
2266.5	0.0152583	0.0152061	0.0259588	0.0160416	0.017342	0.0179614	0.0040725
2267.5	0.0137847	0.0137372	0.0246339	0.0145803	0.0157721	0.0165017	0.00413236
2268.5	0.0140266	0.0137975	0.0244014	0.014654	0.015936	0.0165631	0.00398899
2269.5	0.0149282	0.0149213	0.0253874	0.0156838	0.0170566	0.0175955	0.00397303
2270.5	0.0152919	0.0152424	0.0259942	0.0160728	0.0174199	0.0180043	0.00407176
2271.5	0.0153766	0.0154126	0.0260423	0.0160586	0.0173867	0.0180553	0.00405918
2272.5	0.0148902	0.0148832	0.025439	0.0154986	0.0169153	0.0175252	0.00402571
2273.5	0.0152868	0.0152532	0.0259107	0.0159138	0.0170827	0.0178895	0.00406492
2274.5	0.0153458	0.0155271	0.0261727	0.0160998	0.0174535	0.0181198	0.00409369
2275.5	0.0142966	0.0143056	0.0250709	0.0148759	0.0162572	0.0169613	0.00411738
2276.5	0.0137502	0.0139199	0.0246022	0.0145179	0.0157477	0.0165076	0.0041075
2277.5	0.0129836	0.0130205	0.0230998	0.0136779	0.01482	0.0155204	0.00384755
2278.5	0.0143215	0.0143332	0.024521	0.0150208	0.0163153	0.0169024	0.00387786
2279.5	0.0133029	0.0132925	0.0236378	0.0140631	0.0152117	0.0159016	0.00393105
2280.5	0.0144923	0.0144048	0.0247421	0.015114	0.0164549	0.0170416	0.00391944
2281.5	0.0148266	0.0149191	0.0252207	0.0155434	0.0169485	0.0174917	0.00393827
2282.5	0.0136304	0.0137421	0.0241897	0.01438	0.0155706	0.0163026	0.00400339
2283.5	0.0132279	0.0132893	0.0234499	0.0139911	0.0151757	0.0158268	0.00387553
2284.5	0.0149644	0.0150827	0.0252639	0.0156421	0.016984	0.0175874	0.00390462
2285.5	0.013997	0.0139606	0.0243637	0.0145519	0.0159058	0.0165558	0.00396695
2286.5	0.0150542	0.0152669	0.0254587	0.0157761	0.017116	0.0177344	0.00392822
2287.5	0.0151507	0.0152366	0.0256297	0.0158062	0.0170317	0.017771	0.00398635
2288.5	0.0130045	0.0131366	0.0232203	0.0137316	0.0149215	0.0156029	0.00386848
2289.5	0.0150349	0.0151788	0.0256039	0.0157987	0.0171852	0.0177603	0.0039948
2290.5	0.0151623	0.0151796	0.0255826	0.015796	0.017002	0.0177445	0.00397569
2291.5	0.0146669	0.0147644	0.0251109	0.0153278	0.0167081	0.0173156	0.00396513
2292.5	0.0151515	0.0154165	0.0258022	0.0158836	0.0172299	0.0178967	0.00401703
2293.5	0.0150197	0.015414	0.0257387	0.0157697	0.0173122	0.0178509	0.00401978
2294.5	0.013076	0.0133562	0.0234841	0.013809	0.0150502	0.0157551	0.00392311
2295.5	0.0135083	0.0138599	0.0242206	0.0142903	0.0155458	0.016285	0.00402717
2296.5	0.015003	0.0153565	0.0255886	0.0158168	0.0172183	0.0177966	0.00396805
2297.5	0.0140038	0.0141512	0.0245466	0.0146065	0.0159905	0.0166597	0.00400532
2298.5	0.0143777	0.0147261	0.024808	0.015099	0.0164482	0.0170918	0.00392143
2299.5	0.0151019	0.0155649	0.0257963	0.0158386	0.0171733	0.017895	0.00401027

## Sheet: Resp_ann_45
Date (yr)	CO2 CNRM (Gt)	CO2 GISS (Gt)	CO2 HARD (Gt)	CO2 IPSL (Gt)	CO2 MPI (Gt)	mean (Gt)	Std dev (Gt)
1901.5	0.000221662	0.000221662	0.000221662	0.000221662	0.000221662	0.000221662	0
1902.5	0.00131383	0.00131383	0.00131383	0.00131383	0.00131383	0.00131383	0
1903.5	0.000818307	0.000818307	0.000818307	0.000818307	0.000818307	0.000818307	0
1904.5	0.00041984	0.00041984	0.00041984	0.00041984	0.00041984	0.00041984	6.06087e-20
1905.5	0.000467139	0.000467139	0.000467139	0.000467139	0.000467139	0.000467139	6.06087e-20
1906.5	0.000608942	0.000608942	0.000608942	0.000608942	0.000608942	0.000608942	0
1907.5	0.000924349	0.000924349	0.000924349	0.000924349	0.000924349	0.000924349	1.21217e-19
1908.5	0.000576903	0.000576903	0.000576903	0.000576903	0.000576903	0.000576903	0
1909.5	0.000549712	0.000549712	0.000549712	0.000549712	0.000549712	0.000549712	0
1910.5	0.000375147	0.000375147	0.000375147	0.000375147	0.000375147	0.000375147	0
1911.5	0.000155219	0.000155219	0.000155219	0.000155219	0.000155219	0.000155219	0
1912.5	0.000229845	0.000229845	0.000229845	0.000229845	0.000229845	0.000229845	0
1913.5	0.000176938	0.000176938	0.000176938	0.000176938	0.000176938	0.000176938	0
1914.5	0.000154948	0.000154948	0.000154948	0.000154948	0.000154948	0.000154948	0
1915.5	0.000126577	0.000126577	0.000126577	0.000126577	0.000126577	0.000126577	0
1916.5	0.00114926	0.00114926	0.00114926	0.00114926	0.00114926	0.00114926	0
1917.5	0.000976272	0.000976272	0.000976272	0.000976272	0.000976272	0.000976272	1.21217e-19
1918.5	0.00164839	0.00164839	0.00164839	0.00164839	0.00164839	0.00164839	0
1919.5	0.0011388	0.0011388	0.0011388	0.0011388	0.0011388	0.0011388	0
1920.5	0.00168949	0.00168949	0.00168949	0.00168949	0.00168949	0.00168949	0
1921.5	0.000752821	0.000752821	0.000752821	0.000752821	0.000752821	0.000752821	0
1922.5	0.00100853	0.00100853	0.00100853	0.00100853	0.00100853	0.00100853	0
1923.5	0.000878262	0.000878262	0.000878262	0.000878262	0.000878262	0.000878262	1.21217e-19
1924.5	0.000854095	0.000854095	0.000854095	0.000854095	0.000854095	0.000854095	0
1925.5	0.0024645	0.0024645	0.0024645	0.0024645	0.0024645	0.0024645	0
1926.5	0.00135867	0.00135867	0.00135867	0.00135867	0.00135867	0.00135867	0
1927.5	0.000828082	0.000828082	0.000828082	0.000828082	0.000828082	0.000828082	0
1928.5	0.00140071	0.00140071	0.00140071	0.00140071	0.00140071	0.00140071	0
1929.5	0.00172768	0.00172768	0.00172768	0.00172768	0.00172768	0.00172768	0
1930.5	0.00114918	0.00114918	0.00114918	0.00114918	0.00114918	0.00114918	0
1931.5	0.00110768	0.00110768	0.00110768	0.00110768	0.00110768	0.00110768	0
1932.5	0.00501512	0.00501512	0.00501512	0.00501512	0.00501512	0.00501512	0
1933.5	0.00355693	0.00355693	0.00355693	0.00355693	0.00355693	0.00355693	0
1934.5	0.00402785	0.00402785	0.00402785	0.00402785	0.00402785	0.00402785	0
1935.5	0.00466471	0.00466471	0.00466471	0.00466471	0.00466471	0.00466471	0
1936.5	0.0120377	0.0120377	0.0120377	0.0120377	0.0120377	0.0120377	0
1937.5	0.0132885	0.0132885	0.0132885	0.0132885	0.0132885	0.0132885	0
1938.5	0.0181861	0.0181861	0.0181861	0.0181861	0.0181861	0.0181861	0
1939.5	0.0156824	0.0156824	0.0156824	0.0156824	0.0156824	0.0156824	0
1940.5	0.0185355	0.0185355	0.0185355	0.0185355	0.0185355	0.0185355	0
1941.5	0.0223404	0.0223404	0.0223404	0.0223404	0.0223404	0.0223404	0
1942.5	0.0212488	0.0212488	0.0212488	0.0212488	0.0212488	0.0212488	0
1943.5	0.0269932	0.0269932	0.0269932	0.0269932	0.0269932	0.0269932	0
1944.5	0.0292809	0.0292809	0.0292809	0.0292809	0.0292809	0.0292809	0
1945.5	0.0391213	0.0391213	0.0391213	0.0391213	0.0391213	0.0391213	0
1946.5	0.0290187	0.0290187	0.0290187	0.0290187	0.0290187	0.0290187	3.87896e-18
1947.5	0.0257281	0.0257281	0.0257281	0.0257281	0.0257281	0.0257281	0
1948.5	0.028767	0.028767	0.028767	0.028767	0.028767	0.028767	0
1949.5	0.0311686	0.0311686	0.0311686	0.0311686	0.0311686	0.0311686	0
1950.5	0.0243756	0.0243756	0.0243756	0.0243756	0.0243756	0.0243756	0
1951.5	0.0431287	0.0431287	0.0431287	0.0431287	0.0431287	0.0431287	0
1952.5	0.0556655	0.0556655	0.0556655	0.0556655	0.0556655	0.0556655	0
1953.5	0.0509254	0.0509254	0.0509254	0.0509254	0.0509254	0.0509254	7.75792e-18
1954.5	0.0507114	0.0507114	0.0507114	0.0507114	0.0507114	0.0507114	0
1955.5	0.0371926	0.0371926	0.0371926	0.0371926	0.0371926	0.0371926	0
1956.5	0.0350192	0.0350192	0.0350192	0.0350192	0.0350192	0.0350192	0
1957.5	0.0349197	0.0349197	0.0349197	0.0349197	0.0349197	0.0349197	0
1958.5	0.0362023	0.0362023	0.0362023	0.0362023	0.0362023	0.0362023	0
1959.5	0.0325927	0.0325927	0.0325927	0.0325927	0.0325927	0.0325927	0
1960.5	0.0311237	0.0311237	0.0311237	0.0311237	0.0311237	0.0311237	3.87896e-18
1961.5	0.0297591	0.0297591	0.0297591	0.0297591	0.0297591	0.0297591	0
1962.5	0.0279498	0.0279498	0.0279498	0.0279498	0.0279498	0.0279498	3.87896e-18
1963.5	0.0230499	0.0230499	0.0230499	0.0230499	0.0230499	0.0230499	0
1964.5	0.0214534	0.0214534	0.0214534	0.0214534	0.0214534	0.0214534	0
1965.5	0.0211847	0.0211847	0.0211847	0.0211847	0.0211847	0.0211847	0
1966.5	0.0193418	0.0193418	0.0193418	0.0193418	0.0193418	0.0193418	0
1967.5	0.0199421	0.0199421	0.0199421	0.0199421	0.0199421	0.0199421	0
1968.5	0.0220932	0.0220932	0.0220932	0.0220932	0.0220932	0.0220932	0
1969.5	0.0276809	0.0276809	0.0276809	0.0276809	0.0276809	0.0276809	0
1970.5	0.0221186	0.0221186	0.0221186	0.0221186	0.0221186	0.0221186	0
1971.5	0.0414069	0.0414069	0.0414069	0.0414069	0.0414069	0.0414069	0
1972.5	0.0252392	0.0252392	0.0252392	0.0252392	0.0252392	0.0252392	0
1973.5	0.0298276	0.0298276	0.0298276	0.0298276	0.0298276	0.0298276	0
1974.5	0.0428864	0.0428864	0.0428864	0.0428864	0.0428864	0.0428864	0
1975.5	0.0267893	0.0267893	0.0267893	0.0267893	0.0267893	0.0267893	0
1976.5	0.020784	0.020784	0.020784	0.020784	0.020784	0.020784	0
1977.5	0.0254661	0.0254661	0.0254661	0.0254661	0.0254661	0.0254661	0
1978.5	0.0213692	0.0213692	0.0213692	0.0213692	0.0213692	0.0213692	0
1979.5	0.0248924	0.0248924	0.0248924	0.0248924	0.0248924	0.0248924	0
1980.5	0.026641	0.026641	0.026641	0.026641	0.026641	0.026641	0
1981.5	0.0286979	0.0286979	0.0286979	0.0286979	0.0286979	0.0286979	0
1982.5	0.0286322	0.0286322	0.0286322	0.0286322	0.0286322	0.0286322	3.87896e-18
1983.5	0.0363297	0.0363297	0.0363297	0.0363297	0.0363297	0.0363297	0
1984.5	0.0253455	0.0253455	0.0253455	0.0253455	0.0253455	0.0253455	0
1985.5	0.0201188	0.0201188	0.0201188	0.0201188	0.0201188	0.0201188	0
1986.5	0.0221494	0.0221494	0.0221494	0.0221494	0.0221494	0.0221494	0
1987.5	0.0211201	0.0211201	0.0211201	0.0211201	0.0211201	0.0211201	0
1988.5	0.0277686	0.0277686	0.0277686	0.0277686	0.0277686	0.0277686	0
1989.5	0.042432	0.042432	0.042432	0.042432	0.042432	0.042432	0
1990.5	0.0375066	0.0375066	0.0375066	0.0375066	0.0375066	0.0375066	0
1991.5	0.0674336	0.0674336	0.0674336	0.0674336	0.0674336	0.0674336	0
1992.5	0.034927	0.034927	0.034927	0.034927	0.034927	0.034927	0
1993.5	0.0348834	0.0348834	0.0348834	0.0348834	0.0348834	0.0348834	0
1994.5	0.039249	0.039249	0.039249	0.039249	0.039249	0.039249	0
1995.5	0.0451283	0.0451283	0.0451283	0.0451283	0.0451283	0.0451283	0
1996.5	0.0347098	0.0347098	0.0347098	0.0347098	0.0347098	0.0347098	0
1997.5	0.0678496	0.0678496	0.0678496	0.0678496	0.0678496	0.0678496	0
1998.5	0.0867974	0.0867974	0.0867974	0.0867974	0.0867974	0.0867974	0
1999.5	0.0500792	0.0500792	0.0500792	0.0500792	0.0500792	0.0500792	0
2000.5	0.0486582	0.0486582	0.0486582	0.0486582	0.0486582	0.0486582	0
2001.5	0.0601269	0.0601269	0.0601269	0.0601269	0.0601269	0.0601269	7.75792e-18
2002.5	0.0647513	0.0647513	0.0647513	0.0647513	0.0647513	0.0647513	0
2003.5	0.0688878	0.0688878	0.0688878	0.0688878	0.0688878	0.0688878	0
2004.5	0.102712	0.102712	0.102712	0.102712	0.102712	0.102712	0
2005.5	0.123243	0.123243	0.123243	0.123243	0.123243	0.123243	1.55158e-17
2006.5	0.107347	0.107347	0.107347	0.107347	0.107347	0.107347	1.55158e-17
2007.5	0.254922	0.254922	0.254922	0.254922	0.254922	0.254922	0
2008.5	0.189326	0.189326	0.189326	0.189326	0.189326	0.189326	0
2009.5	0.150827	0.150827	0.150827	0.150827	0.150827	0.150827	0
2010.5	0.176628	0.176551	0.177835	0.176842	0.176571	0.176885	0.000543107
2011.5	0.174488	0.173502	0.177407	0.174493	0.173791	0.174736	0.00155485
2012.5	0.175485	0.173997	0.179813	0.176209	0.174271	0.175955	0.00233657
2013.5	0.161344	0.159197	0.167398	0.163278	0.16009	0.162261	0.00325418
2014.5	0.135885	0.133252	0.144051	0.136946	0.134374	0.136902	0.00423872
2015.5	0.162404	0.157225	0.17611	0.164965	0.160664	0.164273	0.0071899
2016.5	0.258329	0.246367	0.287858	0.261555	0.252878	0.261397	0.0158754
2017.5	0.234629	0.223035	0.269706	0.237502	0.229083	0.238791	0.0181469
2018.5	0.21951	0.204178	0.257189	0.221221	0.209217	0.222263	0.0207714
2019.5	0.206085	0.190658	0.24002	0.205498	0.1974	0.207932	0.019028
2020.5	0.196906	0.180605	0.233522	0.198212	0.18765	0.199379	0.0203915
2021.5	0.213529	0.192027	0.264261	0.214414	0.200471	0.216941	0.0280589
2022.5	0.21342	0.190357	0.263061	0.212921	0.199958	0.215943	0.0280436
2023.5	0.31331	0.279216	0.39149	0.316435	0.293257	0.318742	0.0434135
2024.5	0.243862	0.214463	0.315236	0.246555	0.227528	0.249529	0.0389616
2025.5	0.219794	0.193613	0.288494	0.223654	0.204138	0.225938	0.0370013
2026.5	0.198075	0.175222	0.271425	0.203995	0.185507	0.206845	0.0377853
2027.5	0.210309	0.182092	0.299665	0.219255	0.193807	0.221026	0.0462571
2028.5	0.223117	0.188405	0.320307	0.236924	0.206397	0.23503	0.051018
2029.5	0.251644	0.209417	0.37173	0.267581	0.231715	0.266417	0.0627767
2030.5	0.267159	0.214986	0.413611	0.281588	0.241307	0.28373	0.0769313
2031.5	0.25381	0.200336	0.410611	0.267459	0.227863	0.272016	0.0816217
2032.5	0.237353	0.187611	0.386469	0.252012	0.21302	0.255293	0.0773103
2033.5	0.332743	0.266527	0.518933	0.354911	0.305301	0.355683	0.097037
2034.5	0.268884	0.216399	0.432603	0.284809	0.252321	0.291003	0.0831268
2035.5	0.293624	0.23027	0.486448	0.312204	0.266154	0.31774	0.0992305
2036.5	0.361758	0.271299	0.595094	0.379202	0.316416	0.384754	0.124844
2037.5	0.387897	0.287158	0.629015	0.397644	0.334847	0.407312	0.131635
2038.5	0.318067	0.235068	0.539753	0.325839	0.275058	0.338757	0.118114
2039.5	0.282556	0.208904	0.516913	0.296305	0.244865	0.309909	0.12064
2040.5	0.311873	0.228187	0.551834	0.330304	0.275122	0.339464	0.124969
2041.5	0.341177	0.251042	0.608079	0.360963	0.295929	0.371438	0.138944
2042.5	0.463167	0.339254	0.764769	0.483121	0.402892	0.49064	0.163229
2043.5	0.38024	0.278779	0.63995	0.391122	0.33245	0.404508	0.138925
2044.5	0.374463	0.26571	0.657562	0.38929	0.320887	0.401582	0.15115
2045.5	0.347043	0.238579	0.601116	0.357377	0.291298	0.367083	0.139216
2046.5	0.30876	0.212609	0.551757	0.319724	0.261711	0.330912	0.13055
2047.5	0.311255	0.207503	0.578386	0.319607	0.257941	0.334938	0.14338
2048.5	0.327408	0.218197	0.597607	0.339751	0.270092	0.350611	0.146356
2049.5	0.346061	0.234308	0.646379	0.36186	0.287071	0.375136	0.15983
2050.5	0.397562	0.270999	0.731382	0.413376	0.331694	0.429003	0.178255
2051.5	0.407962	0.282249	0.745759	0.426432	0.342072	0.440895	0.179701
2052.5	0.371038	0.250553	0.679394	0.389233	0.308004	0.399644	0.16569
2053.5	0.355942	0.239873	0.643299	0.372054	0.295101	0.381254	0.155566
2054.5	0.348828	0.231551	0.65424	0.362372	0.287898	0.376978	0.163527
2055.5	0.388196	0.259014	0.728676	0.407964	0.315167	0.419803	0.182581
2056.5	0.387579	0.256331	0.750232	0.409982	0.317836	0.424392	0.19192
2057.5	0.503991	0.338885	0.909954	0.524209	0.419562	0.53932	0.219865
2058.5	0.416876	0.273442	0.80787	0.438764	0.340622	0.455515	0.207533
2059.5	0.380872	0.248138	0.77172	0.401976	0.311602	0.422862	0.204211
2060.5	0.399237	0.266987	0.80036	0.430009	0.326111	0.444541	0.208819
2061.5	0.405336	0.260684	0.830363	0.435446	0.327769	0.45192	0.222287
2062.5	0.41071	0.269455	0.876854	0.449183	0.338821	0.469005	0.23817
2063.5	0.420563	0.276237	0.873455	0.460322	0.341598	0.474435	0.234119
2064.5	0.511501	0.340315	0.998045	0.548415	0.420302	0.563716	0.255968
2065.5	0.429673	0.283662	0.863039	0.455966	0.349473	0.476363	0.226577
2066.5	0.390441	0.251022	0.834024	0.418117	0.313523	0.441426	0.229068
2067.5	0.427537	0.273808	0.888028	0.46454	0.339808	0.478744	0.240645
2068.5	0.431332	0.27812	0.877979	0.467071	0.343019	0.479504	0.234756
2069.5	0.41128	0.264283	0.864744	0.445922	0.334374	0.464121	0.234729
2070.5	0.451859	0.297063	0.957685	0.497447	0.369188	0.514649	0.259337
2071.5	0.402246	0.269938	0.864521	0.430308	0.331386	0.45968	0.234797
2072.5	0.430572	0.28085	0.9436	0.464276	0.354139	0.494687	0.260787
2073.5	0.437611	0.29039	0.946169	0.473692	0.357913	0.501155	0.258732
2074.5	0.4104	0.268533	0.940073	0.444701	0.336984	0.480138	0.265955
2075.5	0.399278	0.256277	0.904586	0.432522	0.323434	0.46322	0.256027
2076.5	0.386523	0.255225	0.898185	0.426647	0.31895	0.457106	0.2551
2077.5	0.488155	0.31029	1.06092	0.52632	0.395473	0.556231	0.29435
2078.5	0.429941	0.274055	1.05272	0.47965	0.350579	0.517388	0.309307
2079.5	0.509619	0.329045	1.15248	0.55934	0.407629	0.591622	0.326008
2080.5	0.577622	0.372893	1.25816	0.625693	0.455407	0.657955	0.350009
2081.5	0.570076	0.374201	1.2146	0.602096	0.451742	0.642542	0.332621
2082.5	0.502438	0.328381	1.14509	0.533935	0.408873	0.583743	0.324034
2083.5	0.481112	0.317436	1.12008	0.517195	0.390398	0.565243	0.319847
2084.5	0.443551	0.282555	1.02895	0.463166	0.347196	0.513083	0.297533
2085.5	0.426878	0.263207	1.0262	0.451341	0.326537	0.498833	0.304449
2086.5	0.525743	0.317731	1.14414	0.551906	0.402068	0.588317	0.324839
2087.5	0.470595	0.284519	1.13931	0.509213	0.363738	0.553475	0.339251
2088.5	0.554112	0.344992	1.23794	0.590741	0.424221	0.630401	0.353716
2089.5	0.579028	0.363274	1.27484	0.608273	0.448575	0.654798	0.360509
2090.5	0.523505	0.331579	1.20549	0.55858	0.407352	0.605301	0.347566
2091.5	0.505401	0.324273	1.17417	0.545491	0.3941	0.588687	0.338885
2092.5	0.509212	0.314681	1.16868	0.545485	0.387184	0.585049	0.339188
2093.5	0.518963	0.324395	1.22682	0.560833	0.404283	0.607058	0.358822
2094.5	0.568471	0.364225	1.32354	0.610444	0.451707	0.663678	0.381419
2095.5	0.567336	0.372655	1.35403	0.609186	0.468894	0.67442	0.390798
2096.5	0.540737	0.346661	1.28277	0.577521	0.433244	0.636186	0.372702
2097.5	0.473595	0.309916	1.16487	0.504029	0.380481	0.566578	0.343155
2098.5	0.581412	0.37106	1.34076	0.622723	0.467034	0.676598	0.38417
2099.5	0.52486	0.328765	1.35812	0.577894	0.416742	0.641277	0.412165
2100.5	0.505238	0.32093	1.24808	0.54619	0.398751	0.603837	0.370873
2101.5	0.494503	0.300931	1.24062	0.537581	0.382232	0.591172	0.374796
2102.5	0.477466	0.294121	1.21705	0.52058	0.377302	0.577304	0.368327
2103.5	0.547264	0.345593	1.29041	0.59759	0.434426	0.643057	0.374941
2104.5	0.65097	0.418358	1.41491	0.690782	0.523537	0.739711	0.392479
2105.5	0.614261	0.385972	1.41957	0.657753	0.493418	0.714194	0.40841
2106.5	0.616483	0.380303	1.40911	0.656631	0.491415	0.710789	0.405225
2107.5	0.640725	0.413516	1.46538	0.692	0.522128	0.746751	0.415985
2108.5	0.586407	0.378897	1.37146	0.621397	0.47519	0.68667	0.394556
2109.5	0.529839	0.354248	1.28504	0.572484	0.432629	0.634847	0.373259
2110.5	0.568339	0.376465	1.36819	0.618194	0.462213	0.67868	0.396688
2111.5	0.592427	0.403941	1.41053	0.64161	0.496056	0.708913	0.402704
2112.5	0.666889	0.454926	1.49496	0.699811	0.562243	0.775767	0.41334
2113.5	0.593229	0.416232	1.39747	0.631812	0.50809	0.709367	0.393519
2114.5	0.571047	0.388806	1.36894	0.609812	0.481924	0.684107	0.392233
2115.5	0.566265	0.382738	1.35094	0.605848	0.477696	0.676698	0.3866
2116.5	0.531311	0.368027	1.31545	0.583965	0.457886	0.651327	0.380025
2117.5	0.518831	0.354111	1.234	0.560765	0.443504	0.622241	0.350912
2118.5	0.464595	0.326013	1.13836	0.504496	0.400485	0.566791	0.326593
2119.5	0.44384	0.306839	1.07138	0.48197	0.383502	0.537507	0.305698
2120.5	0.482682	0.328711	1.1356	0.518372	0.421064	0.577286	0.320286
2121.5	0.439276	0.301431	1.10932	0.480094	0.387683	0.54356	0.323229
2122.5	0.405695	0.27372	1.06389	0.445657	0.352338	0.50826	0.317208
2123.5	0.369407	0.250486	0.951588	0.396803	0.319507	0.457558	0.28172
2124.5	0.362239	0.238115	0.948396	0.393526	0.312924	0.45104	0.284152
2125.5	0.36656	0.243339	0.967151	0.39981	0.322078	0.459787	0.289621
2126.5	0.364851	0.24525	0.97561	0.402312	0.321479	0.4619	0.293054
2127.5	0.336317	0.232347	0.955757	0.373334	0.304723	0.440496	0.292668
2128.5	0.376051	0.263586	0.978147	0.416778	0.347502	0.476413	0.286042
2129.5	0.365969	0.256919	0.967313	0.401682	0.340218	0.46642	0.285041
2130.5	0.338609	0.233127	0.914937	0.370788	0.310065	0.433505	0.273909
2131.5	0.339563	0.231217	0.889323	0.374491	0.319745	0.430868	0.26168
2132.5	0.323263	0.219631	0.874632	0.358616	0.30281	0.41579	0.261538
2133.5	0.346987	0.244123	0.914638	0.386597	0.331334	0.444736	0.267791
2134.5	0.326906	0.233015	0.879961	0.362872	0.310731	0.422697	0.259981
2135.5	0.312238	0.218708	0.867846	0.343676	0.302088	0.408911	0.260678
2136.5	0.306231	0.219198	0.847462	0.339718	0.301345	0.402791	0.252503
2137.5	0.373772	0.259285	0.935117	0.405427	0.364527	0.467626	0.267049
2138.5	0.37224	0.261256	0.972816	0.411574	0.37245	0.478067	0.282205
2139.5	0.312642	0.221594	0.859602	0.340545	0.304396	0.407756	0.256451
2140.5	0.303755	0.215978	0.863404	0.340281	0.306655	0.406014	0.259793
2141.5	0.337584	0.236751	0.944458	0.377004	0.339613	0.447082	0.282875
2142.5	0.292201	0.209839	0.851213	0.318041	0.287598	0.391778	0.259995
2143.5	0.289436	0.208819	0.879703	0.324258	0.295738	0.399591	0.271798
2144.5	0.301704	0.218748	0.877559	0.336049	0.310388	0.40889	0.265661
2145.5	0.290313	0.213194	0.847208	0.326044	0.298823	0.395116	0.256178
2146.5	0.253667	0.18607	0.799485	0.286189	0.261356	0.357353	0.249924
2147.5	0.260016	0.186561	0.767958	0.290243	0.269879	0.354931	0.234183
2148.5	0.285914	0.210502	0.799417	0.320243	0.302112	0.383638	0.236148
2149.5	0.264957	0.190982	0.754182	0.292993	0.277638	0.35615	0.225931
2150.5	0.247285	0.186577	0.716444	0.27748	0.263901	0.338337	0.214203
2151.5	0.232389	0.171181	0.702762	0.261231	0.243945	0.322302	0.215373
2152.5	0.258111	0.191735	0.721745	0.288887	0.275645	0.347225	0.212668
2153.5	0.22829	0.171516	0.65985	0.246274	0.237108	0.308607	0.198503
2154.5	0.227869	0.169485	0.677011	0.255056	0.241409	0.314166	0.205441
2155.5	0.214863	0.157514	0.659774	0.240714	0.230566	0.300686	0.203299
2156.5	0.211218	0.16388	0.650411	0.237971	0.234259	0.299548	0.198348
2157.5	0.267465	0.206899	0.707152	0.296571	0.294511	0.35452	0.200424
2158.5	0.247734	0.188597	0.711144	0.278321	0.280858	0.341331	0.210046
2159.5	0.244302	0.187051	0.719616	0.273422	0.280763	0.341031	0.214823
2160.5	0.250129	0.192948	0.727719	0.277411	0.291949	0.348031	0.215599
2161.5	0.235202	0.179049	0.69958	0.258222	0.273639	0.329138	0.210171
2162.5	0.222757	0.171662	0.643515	0.24969	0.261565	0.309838	0.189713
2163.5	0.197693	0.147344	0.611436	0.222484	0.232985	0.282388	0.18689
2164.5	0.219172	0.170053	0.647003	0.248552	0.261783	0.309313	0.192031
2165.5	0.207551	0.168285	0.643203	0.237052	0.256808	0.30258	0.193312
2166.5	0.195158	0.153672	0.575671	0.212242	0.228152	0.272979	0.171472
2167.5	0.242838	0.191671	0.66282	0.265447	0.296164	0.331788	0.188943
2168.5	0.244281	0.190475	0.721782	0.27216	0.305067	0.346753	0.213818
2169.5	0.222419	0.180005	0.683805	0.24809	0.285042	0.323872	0.204813
2170.5	0.243888	0.192499	0.727357	0.271374	0.308222	0.348668	0.21586
2171.5	0.236829	0.189993	0.725708	0.260104	0.303652	0.343257	0.217698
2172.5	0.23381	0.187184	0.706747	0.255646	0.301385	0.336954	0.210768
2173.5	0.214939	0.166453	0.675224	0.23758	0.278678	0.314575	0.205641
2174.5	0.187653	0.151134	0.620588	0.210074	0.246826	0.283255	0.19175
2175.5	0.184201	0.15366	0.592708	0.208757	0.248434	0.277552	0.17956
2176.5	0.208779	0.175546	0.617472	0.237553	0.278182	0.303506	0.179522
2177.5	0.181598	0.151686	0.557954	0.197715	0.234197	0.26463	0.166653
2178.5	0.175402	0.144881	0.565157	0.200091	0.234543	0.264015	0.171527
2179.5	0.164856	0.139067	0.561292	0.191034	0.229643	0.257178	0.173272
2180.5	0.189959	0.156319	0.610457	0.2173	0.258559	0.286519	0.184922
2181.5	0.177462	0.148346	0.592588	0.203943	0.243436	0.273155	0.181965
2182.5	0.17422	0.143727	0.600616	0.198642	0.246585	0.272758	0.187101
2183.5	0.172928	0.146613	0.601484	0.196864	0.248458	0.273269	0.187275
2184.5	0.162283	0.133167	0.537375	0.173439	0.213925	0.244038	0.166519
2185.5	0.168275	0.137867	0.561119	0.185734	0.238611	0.258321	0.173177
2186.5	0.16282	0.138802	0.550616	0.183294	0.234488	0.254004	0.169518
2187.5	0.185554	0.156997	0.600807	0.209044	0.266356	0.283752	0.18174
2188.5	0.222377	0.187041	0.647224	0.239643	0.313026	0.321862	0.187598
2189.5	0.178873	0.146565	0.605549	0.197678	0.260209	0.277775	0.187855
2190.5	0.166567	0.138067	0.552942	0.188014	0.243618	0.257842	0.16944
2191.5	0.143713	0.120654	0.528268	0.162358	0.216271	0.234253	0.168107
2192.5	0.148193	0.127664	0.507697	0.168975	0.222863	0.235078	0.156466
2193.5	0.170446	0.143778	0.56923	0.197128	0.254578	0.267032	0.173843
2194.5	0.167538	0.144841	0.566004	0.191011	0.25572	0.265023	0.173278
2195.5	0.148911	0.127903	0.505057	0.162232	0.213432	0.231507	0.156134
2196.5	0.188785	0.163827	0.567612	0.208617	0.280043	0.281777	0.165542
2197.5	0.165135	0.143986	0.563171	0.186168	0.259785	0.263649	0.173029
2198.5	0.167581	0.150447	0.546293	0.189832	0.264434	0.263718	0.163845
2199.5	0.1576	0.13557	0.527524	0.178159	0.247202	0.249211	0.161103
2200.5	0.159398	0.144424	0.521195	0.180113	0.25173	0.251372	0.156348
2201.5	0.153504	0.146128	0.50928	0.17692	0.251457	0.247458	0.152182
2202.5	0.141085	0.133201	0.499456	0.164018	0.233437	0.234239	0.153426
2203.5	0.144687	0.134828	0.488553	0.168542	0.241321	0.235586	0.147424
2204.5	0.188974	0.175783	0.559044	0.211619	0.300125	0.287109	0.159563
2205.5	0.150305	0.138008	0.510567	0.163633	0.242714	0.241045	0.156115
2206.5	0.166068	0.152903	0.547374	0.185697	0.279186	0.266246	0.164751
2207.5	0.148121	0.135474	0.515942	0.165549	0.255802	0.244178	0.159073
2208.5	0.135444	0.128453	0.484045	0.156949	0.23413	0.227804	0.149266
2209.5	0.144349	0.139987	0.517873	0.16811	0.253287	0.244721	0.159372
2210.5	0.157682	0.156444	0.550551	0.180618	0.278071	0.264673	0.16743
2211.5	0.144796	0.145484	0.533455	0.165183	0.260944	0.249973	0.165569
2212.5	0.177398	0.173047	0.576993	0.195309	0.302089	0.284967	0.171543
2213.5	0.141736	0.134442	0.518537	0.154468	0.239588	0.237754	0.162536
2214.5	0.134957	0.13174	0.500436	0.154765	0.246369	0.233653	0.156273
2215.5	0.14923	0.143779	0.539595	0.174165	0.27082	0.255518	0.166834
2216.5	0.145139	0.145104	0.543431	0.167859	0.264082	0.253123	0.169556
2217.5	0.126183	0.125369	0.514199	0.146221	0.236664	0.229727	0.165498
2218.5	0.127319	0.126504	0.483604	0.14757	0.236753	0.22435	0.151864
2219.5	0.119104	0.117417	0.455392	0.140222	0.218211	0.210069	0.143167
2220.5	0.132002	0.134903	0.470664	0.155554	0.237645	0.226154	0.14326
2221.5	0.120266	0.123164	0.451244	0.140808	0.221205	0.211337	0.140264
2222.5	0.123982	0.134913	0.45527	0.146032	0.229238	0.217887	0.139055
2223.5	0.125765	0.139948	0.464435	0.147439	0.238363	0.22319	0.141941
2224.5	0.123429	0.145711	0.439559	0.148698	0.233258	0.218131	0.130665
2225.5	0.155346	0.170619	0.495908	0.181999	0.273614	0.255497	0.142093
2226.5	0.121803	0.132575	0.44475	0.140872	0.220766	0.212153	0.135787
2227.5	0.114344	0.126031	0.429575	0.139064	0.21816	0.205435	0.131728
2228.5	0.111773	0.121038	0.441088	0.134049	0.217142	0.205018	0.138438
2229.5	0.100443	0.11014	0.419666	0.120222	0.192855	0.188665	0.134176
2230.5	0.103953	0.114329	0.400437	0.126267	0.198271	0.188651	0.124031
2231.5	0.141535	0.152946	0.458941	0.164888	0.244626	0.232587	0.132851
2232.5	0.118772	0.131765	0.460878	0.144247	0.220209	0.215174	0.142896
2233.5	0.101208	0.10912	0.418879	0.116138	0.186419	0.186353	0.134362
2234.5	0.0926653	0.101128	0.40696	0.109587	0.18043	0.178154	0.132571
2235.5	0.0953985	0.107122	0.393992	0.113628	0.186449	0.179318	0.125205
2236.5	0.101269	0.118071	0.393628	0.123677	0.193304	0.18599	0.121285
2237.5	0.0943776	0.107914	0.38149	0.115902	0.179477	0.175832	0.119528
2238.5	0.107349	0.125923	0.40535	0.132495	0.200346	0.194293	0.12312
2239.5	0.0985493	0.124034	0.383647	0.123389	0.18911	0.183746	0.116679
2240.5	0.112584	0.135424	0.424632	0.14059	0.209065	0.204459	0.128241
2241.5	0.0969137	0.118145	0.401885	0.118	0.183192	0.183627	0.126245
2242.5	0.092072	0.111654	0.374261	0.115829	0.17671	0.174105	0.116292
2243.5	0.0911681	0.11109	0.384832	0.115841	0.177334	0.176053	0.12108
2244.5	0.106325	0.128109	0.426275	0.135065	0.200022	0.199159	0.131678
2245.5	0.0978719	0.123982	0.403417	0.122672	0.188738	0.187336	0.125391
2246.5	0.086821	0.10123	0.371985	0.103574	0.159427	0.164608	0.11919
2247.5	0.090373	0.108589	0.380959	0.112166	0.17695	0.173807	0.120349
2248.5	0.0935507	0.114361	0.388642	0.113095	0.180525	0.178035	0.12224
2249.5	0.0898684	0.109875	0.369099	0.111237	0.171557	0.170327	0.115252
2250.5	0.0943243	0.119374	0.368983	0.113043	0.176771	0.174499	0.112996
2251.5	0.0894999	0.114227	0.36882	0.110904	0.172182	0.171127	0.114685
2252.5	0.103594	0.140145	0.396412	0.129942	0.196392	0.193297	0.118481
2253.5	0.089756	0.125956	0.373851	0.110187	0.173965	0.174743	0.115559
2254.5	0.0842446	0.115538	0.342088	0.105539	0.16529	0.16254	0.104682
2255.5	0.091871	0.122419	0.373669	0.111834	0.174885	0.174936	0.115255
2256.5	0.0881229	0.120782	0.353134	0.111012	0.167714	0.168153	0.107392
2257.5	0.108108	0.13957	0.389211	0.130676	0.195677	0.192648	0.114511
2258.5	0.095624	0.128531	0.403771	0.119522	0.184908	0.186471	0.125811
2259.5	0.104174	0.143711	0.439222	0.130443	0.198363	0.203183	0.136353
2260.5	0.109332	0.160252	0.454913	0.1385	0.20999	0.214598	0.139282
2261.5	0.094843	0.135779	0.403709	0.11117	0.180105	0.185121	0.126352
2262.5	0.0866217	0.124949	0.392096	0.108901	0.176398	0.177793	0.124276
2263.5	0.0878558	0.12153	0.406477	0.108539	0.179459	0.180772	0.130676
2264.5	0.0837986	0.122532	0.396405	0.105991	0.171202	0.175986	0.127341
2265.5	0.1089	0.149264	0.448599	0.137055	0.206568	0.210077	0.137997
2266.5	0.10477	0.151923	0.484902	0.139211	0.210046	0.21817	0.153863
2267.5	0.0873315	0.129848	0.440156	0.113374	0.17608	0.189358	0.143875
2268.5	0.0803288	0.115882	0.383217	0.102618	0.160214	0.168452	0.123547
2269.5	0.0827731	0.119347	0.371429	0.101369	0.161621	0.167308	0.117784
2270.5	0.0887441	0.12982	0.374513	0.107766	0.170641	0.174297	0.116
2271.5	0.0958047	0.145249	0.411267	0.11972	0.185424	0.191493	0.127263
2272.5	0.0939098	0.1493	0.404417	0.116863	0.183305	0.189559	0.124757
2273.5	0.118812	0.177639	0.448267	0.14457	0.218111	0.22148	0.132119
2274.5	0.11106	0.175346	0.478474	0.142029	0.219446	0.225271	0.147149
2275.5	0.0956038	0.155533	0.437546	0.12373	0.195574	0.201597	0.137047
2276.5	0.082696	0.133962	0.389007	0.103011	0.16713	0.175161	0.123741
2277.5	0.0732324	0.114973	0.333227	0.0881208	0.147425	0.151396	0.105497
2278.5	0.0712908	0.114372	0.320823	0.090209	0.152154	0.14977	0.10028
2279.5	0.0711906	0.110986	0.330248	0.091644	0.14827	0.150468	0.104439
2280.5	0.0709119	0.109352	0.343384	0.0911872	0.147036	0.152374	0.11039
2281.5	0.0756376	0.115389	0.35089	0.0933969	0.151416	0.157346	0.111826
2282.5	0.0687111	0.108387	0.328785	0.0858765	0.137932	0.145938	0.10545
2283.5	0.0663964	0.105899	0.309771	0.0854961	0.135081	0.140529	0.0979745
2284.5	0.0750894	0.119008	0.351203	0.0968785	0.153143	0.159064	0.111216
2285.5	0.0683433	0.110531	0.33632	0.0894974	0.141568	0.149252	0.108016
2286.5	0.0777669	0.123646	0.347885	0.099506	0.154093	0.160579	0.108487
2287.5	0.0976299	0.152543	0.385368	0.121446	0.182657	0.187929	0.114931
2288.5	0.0726405	0.114708	0.342834	0.0899679	0.144461	0.152922	0.109552
2289.5	0.0744299	0.121504	0.340604	0.0948648	0.156951	0.157671	0.106825
2290.5	0.0988906	0.152254	0.386329	0.122739	0.188699	0.189782	0.114887
2291.5	0.082631	0.138851	0.401644	0.108238	0.171743	0.180622	0.127981
2292.5	0.0882697	0.150478	0.440026	0.117746	0.18357	0.196018	0.140983
2293.5	0.0809857	0.143458	0.410612	0.102752	0.169836	0.181529	0.132646
2294.5	0.0726828	0.128899	0.357334	0.089271	0.152121	0.160062	0.11467
2295.5	0.0638771	0.121353	0.340623	0.082634	0.145851	0.150868	0.110822
2296.5	0.0669025	0.121956	0.32711	0.0859582	0.150889	0.150563	0.103875
2297.5	0.0633658	0.113568	0.320704	0.0837958	0.137721	0.143831	0.102855
2298.5	0.0617445	0.114249	0.305915	0.0812351	0.133854	0.139399	0.0972164
2299.5	0.0726547	0.133254	0.352949	0.0962361	0.150031	0.161025	0.111505

## Sheet: Perm_vol_45
Date (yr)	CNRM (km3)	GISS (km3)	HARD (km3)	IPSL (km3)	MPI (km3)	Mean (km3)	Std Dev (km3)
1901.5	27.6258	27.6258	27.6258	27.6258	27.6258	27.6258	0
1902.5	27.293	27.293	27.293	27.293	27.293	27.293	0
1903.5	27.1179	27.1179	27.1179	27.1179	27.1179	27.1179	0
1904.5	26.9173	26.9173	26.9173	26.9173	26.9173	26.9173	3.97205e-15
1905.5	26.8339	26.8339	26.8339	26.8339	26.8339	26.8339	3.97205e-15
1906.5	26.6312	26.6312	26.6312	26.6312	26.6312	26.6312	0
1907.5	26.5826	26.5826	26.5826	26.5826	26.5826	26.5826	3.97205e-15
1908.5	26.5099	26.5099	26.5099	26.5099	26.5099	26.5099	3.97205e-15
1909.5	26.4767	26.4767	26.4767	26.4767	26.4767	26.4767	0
1910.5	26.404	26.404	26.404	26.404	26.404	26.404	0
1911.5	26.3757	26.3757	26.3757	26.3757	26.3757	26.3757	3.97205e-15
1912.5	26.3555	26.3555	26.3555	26.3555	26.3555	26.3555	0
1913.5	26.3454	26.3454	26.3454	26.3454	26.3454	26.3454	0
1914.5	26.2966	26.2966	26.2966	26.2966	26.2966	26.2966	0
1915.5	26.2061	26.2061	26.2061	26.2061	26.2061	26.2061	0
1916.5	26.1856	26.1856	26.1856	26.1856	26.1856	26.1856	0
1917.5	26.1687	26.1687	26.1687	26.1687	26.1687	26.1687	0
1918.5	26.1544	26.1544	26.1544	26.1544	26.1544	26.1544	0
1919.5	26.1342	26.1342	26.1342	26.1342	26.1342	26.1342	0
1920.5	26.1029	26.1029	26.1029	26.1029	26.1029	26.1029	0
1921.5	26.0616	26.0616	26.0616	26.0616	26.0616	26.0616	3.97205e-15
1922.5	26.0268	26.0268	26.0268	26.0268	26.0268	26.0268	3.97205e-15
1923.5	25.9918	25.9918	25.9918	25.9918	25.9918	25.9918	0
1924.5	25.8983	25.8983	25.8983	25.8983	25.8983	25.8983	3.97205e-15
1925.5	25.8493	25.8493	25.8493	25.8493	25.8493	25.8493	0
1926.5	25.8137	25.8137	25.8137	25.8137	25.8137	25.8137	3.97205e-15
1927.5	25.7996	25.7996	25.7996	25.7996	25.7996	25.7996	0
1928.5	25.7858	25.7858	25.7858	25.7858	25.7858	25.7858	3.97205e-15
1929.5	25.7629	25.7629	25.7629	25.7629	25.7629	25.7629	3.97205e-15
1930.5	25.6935	25.6935	25.6935	25.6935	25.6935	25.6935	3.97205e-15
1931.5	25.651	25.651	25.651	25.651	25.651	25.651	3.97205e-15
1932.5	25.597	25.597	25.597	25.597	25.597	25.597	0
1933.5	25.585	25.585	25.585	25.585	25.585	25.585	0
1934.5	25.5727	25.5727	25.5727	25.5727	25.5727	25.5727	0
1935.5	25.5439	25.5439	25.5439	25.5439	25.5439	25.5439	0
1936.5	25.4893	25.4893	25.4893	25.4893	25.4893	25.4893	0
1937.5	25.4538	25.4538	25.4538	25.4538	25.4538	25.4538	0
1938.5	25.3699	25.3699	25.3699	25.3699	25.3699	25.3699	0
1939.5	25.3455	25.3455	25.3455	25.3455	25.3455	25.3455	0
1940.5	25.3139	25.3139	25.3139	25.3139	25.3139	25.3139	0
1941.5	25.2642	25.2642	25.2642	25.2642	25.2642	25.2642	0
1942.5	25.2447	25.2447	25.2447	25.2447	25.2447	25.2447	0
1943.5	25.1962	25.1962	25.1962	25.1962	25.1962	25.1962	0
1944.5	25.1696	25.1696	25.1696	25.1696	25.1696	25.1696	0
1945.5	25.1032	25.1032	25.1032	25.1032	25.1032	25.1032	0
1946.5	25.0983	25.0983	25.0983	25.0983	25.0983	25.0983	0
1947.5	25.092	25.092	25.092	25.092	25.092	25.092	0
1948.5	25.0679	25.0679	25.0679	25.0679	25.0679	25.0679	0
1949.5	25.0411	25.0411	25.0411	25.0411	25.0411	25.0411	0
1950.5	25.023	25.023	25.023	25.023	25.023	25.023	0
1951.5	24.9656	24.9656	24.9656	24.9656	24.9656	24.9656	0
1952.5	24.8789	24.8789	24.8789	24.8789	24.8789	24.8789	0
1953.5	24.8257	24.8257	24.8257	24.8257	24.8257	24.8257	0
1954.5	24.7843	24.7843	24.7843	24.7843	24.7843	24.7843	0
1955.5	24.7759	24.7759	24.7759	24.7759	24.7759	24.7759	0
1956.5	24.7719	24.7719	24.7719	24.7719	24.7719	24.7719	0
1957.5	24.747	24.747	24.747	24.747	24.747	24.747	0
1958.5	24.7285	24.7285	24.7285	24.7285	24.7285	24.7285	0
1959.5	24.7258	24.7258	24.7258	24.7258	24.7258	24.7258	0
1960.5	24.7158	24.7158	24.7158	24.7158	24.7158	24.7158	0
1961.5	24.7123	24.7123	24.7123	24.7123	24.7123	24.7123	0
1962.5	24.7032	24.7032	24.7032	24.7032	24.7032	24.7032	0
1963.5	24.7	24.7	24.7	24.7	24.7	24.7	0
1964.5	24.6992	24.6992	24.6992	24.6992	24.6992	24.6992	0
1965.5	24.6984	24.6984	24.6984	24.6984	24.6984	24.6984	0
1966.5	24.6949	24.6949	24.6949	24.6949	24.6949	24.6949	0
1967.5	24.6937	24.6937	24.6937	24.6937	24.6937	24.6937	0
1968.5	24.6895	24.6895	24.6895	24.6895	24.6895	24.6895	0
1969.5	24.6802	24.6802	24.6802	24.6802	24.6802	24.6802	0
1970.5	24.6784	24.6784	24.6784	24.6784	24.6784	24.6784	0
1971.5	24.6468	24.6468	24.6468	24.6468	24.6468	24.6468	0
1972.5	24.6451	24.6451	24.6451	24.6451	24.6451	24.6451	0
1973.5	24.637	24.637	24.637	24.637	24.637	24.637	0
1974.5	24.6194	24.6194	24.6194	24.6194	24.6194	24.6194	0
1975.5	24.6172	24.6172	24.6172	24.6172	24.6172	24.6172	0
1976.5	24.6154	24.6154	24.6154	24.6154	24.6154	24.6154	0
1977.5	24.6052	24.6052	24.6052	24.6052	24.6052	24.6052	0
1978.5	24.6035	24.6035	24.6035	24.6035	24.6035	24.6035	0
1979.5	24.5875	24.5875	24.5875	24.5875	24.5875	24.5875	0
1980.5	24.5842	24.5842	24.5842	24.5842	24.5842	24.5842	0
1981.5	24.5787	24.5787	24.5787	24.5787	24.5787	24.5787	0
1982.5	24.5757	24.5757	24.5757	24.5757	24.5757	24.5757	0
1983.5	24.5625	24.5625	24.5625	24.5625	24.5625	24.5625	0
1984.5	24.5586	24.5586	24.5586	24.5586	24.5586	24.5586	0
1985.5	24.5585	24.5585	24.5585	24.5585	24.5585	24.5585	0
1986.5	24.5538	24.5538	24.5538	24.5538	24.5538	24.5538	0
1987.5	24.5528	24.5528	24.5528	24.5528	24.5528	24.5528	0
1988.5	24.5463	24.5463	24.5463	24.5463	24.5463	24.5463	0
1989.5	24.5057	24.5057	24.5057	24.5057	24.5057	24.5057	0
1990.5	24.4931	24.4931	24.4931	24.4931	24.4931	24.4931	0
1991.5	24.4429	24.4429	24.4429	24.4429	24.4429	24.4429	0
1992.5	24.4422	24.4422	24.4422	24.4422	24.4422	24.4422	0
1993.5	24.4373	24.4373	24.4373	24.4373	24.4373	24.4373	0
1994.5	24.4263	24.4263	24.4263	24.4263	24.4263	24.4263	0
1995.5	24.4144	24.4144	24.4144	24.4144	24.4144	24.4144	0
1996.5	24.4112	24.4112	24.4112	24.4112	24.4112	24.4112	0
1997.5	24.3651	24.3651	24.3651	24.3651	24.3651	24.3651	0
1998.5	24.2891	24.2891	24.2891	24.2891	24.2891	24.2891	0
1999.5	24.2803	24.2803	24.2803	24.2803	24.2803	24.2803	0
2000.5	24.2597	24.2597	24.2597	24.2597	24.2597	24.2597	0
2001.5	24.218	24.218	24.218	24.218	24.218	24.218	0
2002.5	24.1855	24.1855	24.1855	24.1855	24.1855	24.1855	0
2003.5	24.1712	24.1712	24.1712	24.1712	24.1712	24.1712	0
2004.5	24.0984	24.0984	24.0984	24.0984	24.0984	24.0984	0
2005.5	24.042	24.042	24.042	24.042	24.042	24.042	0
2006.5	24.0243	24.0243	24.0243	24.0243	24.0243	24.0243	0
2007.5	23.8544	23.8544	23.8544	23.8544	23.8544	23.8544	0
2008.5	23.7695	23.7695	23.7695	23.7695	23.7695	23.7695	0
2009.5	23.7474	23.7474	23.7474	23.7474	23.7474	23.7474	0
2010.5	23.715	23.7149	23.7141	23.7142	23.7151	23.7147	0.000468273
2011.5	23.6741	23.6753	23.6732	23.6744	23.6761	23.6746	0.00112629
2012.5	23.6525	23.6554	23.6493	23.6523	23.6562	23.6531	0.00275705
2013.5	23.6375	23.6428	23.6326	23.637	23.642	23.6384	0.00414239
2014.5	23.6288	23.6352	23.6189	23.6274	23.6345	23.629	0.00656924
2015.5	23.6066	23.6156	23.5826	23.6006	23.6122	23.6035	0.0129972
2016.5	23.5524	23.5719	23.502	23.5427	23.5627	23.5464	0.0270818
2017.5	23.5085	23.5299	23.4363	23.4974	23.5205	23.4985	0.0368887
2018.5	23.4839	23.5129	23.403	23.4723	23.5045	23.4753	0.043551
2019.5	23.4679	23.4995	23.3748	23.4561	23.4895	23.4576	0.0493283
2020.5	23.4536	23.4877	23.3499	23.44	23.4783	23.4419	0.054817
2021.5	23.4343	23.4698	23.308	23.4191	23.4602	23.4183	0.0648542
2022.5	23.4123	23.45	23.2702	23.398	23.439	23.3939	0.0721622
2023.5	23.3351	23.3897	23.1614	23.319	23.3745	23.316	0.0910237
2024.5	23.308	23.3722	23.112	23.2916	23.3514	23.287	0.103058
2025.5	23.3019	23.3684	23.094	23.2827	23.3438	23.2782	0.108371
2026.5	23.291	23.3597	23.0532	23.268	23.3348	23.2613	0.121739
2027.5	23.2664	23.3408	22.9751	23.2307	23.3132	23.2252	0.146102
2028.5	23.2346	23.3186	22.9026	23.1832	23.2801	23.1838	0.165143
2029.5	23.2031	23.2982	22.8347	23.145	23.2495	23.1461	0.183082
2030.5	23.1463	23.2582	22.7196	23.0789	23.2034	23.0813	0.212862
2031.5	23.117	23.2389	22.6593	23.0459	23.1793	23.0481	0.228885
2032.5	23.1017	23.2265	22.6137	23.0216	23.1618	23.0251	0.242062
2033.5	23.023	23.1767	22.4828	22.9422	23.1	22.9449	0.272662
2034.5	23.0018	23.1661	22.4428	22.9231	23.0848	22.9237	0.283741
2035.5	22.9638	23.1404	22.3647	22.8782	23.0577	22.881	0.304927
2036.5	22.893	23.0988	22.2537	22.807	23.0041	22.8113	0.330717
2037.5	22.8045	23.0389	22.1252	22.7185	22.937	22.7248	0.356913
2038.5	22.7781	23.0245	22.0671	22.6862	22.9196	22.6951	0.374243
2039.5	22.7635	23.009	21.9945	22.6585	22.9042	22.6659	0.398375
2040.5	22.7224	22.9804	21.9122	22.6016	22.8639	22.6161	0.418649
2041.5	22.6981	22.9585	21.8534	22.5726	22.8442	22.5854	0.434422
2042.5	22.6087	22.9015	21.7109	22.4794	22.7753	22.4952	0.466844
2043.5	22.586	22.8854	21.6539	22.4542	22.7558	22.4671	0.483208
2044.5	22.5425	22.8548	21.5724	22.3981	22.7201	22.4176	0.503224
2045.5	22.5275	22.8441	21.5468	22.3839	22.7112	22.4027	0.509517
2046.5	22.5204	22.8401	21.5222	22.3733	22.7044	22.3921	0.517635
2047.5	22.5064	22.8272	21.4739	22.3532	22.6931	22.3707	0.532758
2048.5	22.485	22.8116	21.4335	22.3269	22.6776	22.3469	0.542953
2049.5	22.4539	22.7835	21.3617	22.285	22.656	22.308	0.562255
2050.5	22.4116	22.7548	21.2753	22.2331	22.6201	22.259	0.584759
2051.5	22.3656	22.7148	21.1783	22.1778	22.5717	22.2017	0.607223
2052.5	22.3491	22.7031	21.14	22.1544	22.5582	22.181	0.617956
2053.5	22.3318	22.6917	21.1041	22.1346	22.5437	22.1612	0.627487
2054.5	22.2995	22.6681	21.0306	22.094	22.5125	22.1209	0.646941
2055.5	22.2752	22.6494	20.9566	22.0594	22.4936	22.0868	0.669993
2056.5	22.2494	22.6296	20.8914	22.0275	22.4718	22.0539	0.688543
2057.5	22.1527	22.5781	20.6863	21.9201	22.3876	21.9449	0.745793
2058.5	22.1228	22.5584	20.6266	21.8856	22.3636	21.9114	0.761471
2059.5	22.0957	22.5349	20.5236	21.8414	22.3363	21.8664	0.794363
2060.5	22.0529	22.5092	20.4256	21.7887	22.3021	21.8157	0.822634
2061.5	22.0269	22.4892	20.3567	21.7544	22.2798	21.7814	0.842655
2062.5	21.9673	22.4366	20.2385	21.6881	22.2178	21.7097	0.868614
2063.5	21.9329	22.4107	20.1615	21.6459	22.1911	21.6684	0.88956
2064.5	21.8618	22.3608	20.0312	21.571	22.1288	21.5907	0.920415
2065.5	21.8331	22.3431	19.9734	21.5384	22.1059	21.5588	0.93588
2066.5	21.8143	22.3347	19.9242	21.524	22.0908	21.5376	0.951478
2067.5	21.7841	22.3083	19.8603	21.4798	22.0649	21.4995	0.967237
2068.5	21.7391	22.2809	19.7834	21.4388	22.0379	21.456	0.987063
2069.5	21.7144	22.2676	19.7155	21.4051	22.0147	21.4235	1.00799
2070.5	21.6826	22.2467	19.6164	21.3655	21.9891	21.3801	1.03973
2071.5	21.6583	22.2316	19.5584	21.3415	21.9702	21.352	1.05674
2072.5	21.6207	22.2136	19.4711	21.3098	21.9434	21.3117	1.08347
2073.5	21.5835	22.1828	19.4033	21.2701	21.9142	21.2708	1.09898
2074.5	21.5641	22.1685	19.3362	21.2461	21.897	21.2424	1.12064
2075.5	21.5461	22.1574	19.3003	21.2259	21.8874	21.2234	1.1309
2076.5	21.5262	22.1376	19.241	21.2011	21.8674	21.1947	1.14768
2077.5	21.4635	22.1084	19.1	21.1327	21.8236	21.1257	1.19061
2078.5	21.4365	22.0807	18.9709	21.0912	21.7964	21.0751	1.2339
2079.5	21.3594	22.0285	18.8252	21.0064	21.7399	20.9919	1.2712
2080.5	21.278	21.9778	18.6907	20.9246	21.6806	20.9104	1.30336
2081.5	21.2215	21.9292	18.5893	20.8562	21.6307	20.8454	1.32503
2082.5	21.194	21.909	18.5243	20.826	21.6035	20.8114	1.34255
2083.5	21.1586	21.8832	18.4592	20.7885	21.5742	20.7727	1.35802
2084.5	21.1343	21.872	18.4057	20.7675	21.5574	20.7474	1.37427
2085.5	21.1181	21.864	18.3584	20.7499	21.5498	20.728	1.39045
2086.5	21.0705	21.8354	18.2685	20.6949	21.514	20.6767	1.41408
2087.5	21.0493	21.8238	18.1818	20.6694	21.4981	20.6445	1.44469
2088.5	20.9895	21.7804	18.0721	20.5982	21.4467	20.5774	1.47051
2089.5	20.9135	21.7317	17.945	20.5176	21.3754	20.4966	1.49854
2090.5	20.8819	21.711	17.8758	20.4878	21.353	20.4619	1.51817
2091.5	20.8569	21.6884	17.808	20.4481	21.3312	20.4265	1.53727
2092.5	20.8253	21.6711	17.7511	20.4157	21.3064	20.3939	1.552
2093.5	20.7995	21.6526	17.6725	20.3789	21.2873	20.3582	1.57692
2094.5	20.7543	21.6164	17.5878	20.3345	21.2473	20.3081	1.59639
2095.5	20.7163	21.5751	17.4845	20.2815	21.1987	20.2512	1.62191
2096.5	20.6845	21.5553	17.4261	20.2525	21.1832	20.2203	1.63811
2097.5	20.6577	21.5375	17.3474	20.2256	21.1567	20.185	1.66211
2098.5	20.5861	21.4929	17.1957	20.145	21.0973	20.1034	1.70351
2099.5	20.5625	21.4789	17.0909	20.1158	21.0793	20.0655	1.74092
2100.5	20.531	21.4575	17.0188	20.0812	21.0505	20.0278	1.76071
2101.5	20.5115	21.4484	16.9648	20.063	21.0398	20.0055	1.77882
2102.5	20.4937	21.4338	16.9243	20.0412	21.0229	19.9832	1.78928
2103.5	20.4569	21.4077	16.8633	19.9981	20.9926	19.9437	1.8027
2104.5	20.4015	21.3813	16.7679	19.9431	20.9438	19.8875	1.82665
2105.5	20.369	21.355	16.6845	19.9073	20.9185	19.8469	1.85066
2106.5	20.3221	21.3261	16.5979	19.8491	20.8712	19.7933	1.87112
2107.5	20.2868	21.2931	16.4959	19.805	20.8335	19.7428	1.89969
2108.5	20.2583	21.2752	16.4485	19.7828	20.8151	19.716	1.91143
2109.5	20.2282	21.2462	16.3975	19.7511	20.7872	19.682	1.92089
2110.5	20.2001	21.2262	16.324	19.7262	20.7663	19.6486	1.943
2111.5	20.1751	21.1959	16.2608	19.6976	20.7357	19.613	1.95746
2112.5	20.1278	21.1538	16.1595	19.6508	20.6812	19.5546	1.9806
2113.5	20.0901	21.1119	16.0952	19.6151	20.6322	19.5089	1.98959
2114.5	20.0675	21.0981	16.0394	19.5887	20.6113	19.481	2.00579
2115.5	20.0473	21.082	15.994	19.5653	20.5856	19.4548	2.0166
2116.5	20.0262	21.0589	15.9485	19.5345	20.5584	19.4253	2.02571
2117.5	20.0063	21.045	15.92	19.5194	20.5396	19.4061	2.03083
2118.5	19.997	21.0358	15.9044	19.5099	20.5279	19.395	2.03318
2119.5	19.9918	21.032	15.8902	19.5019	20.5177	19.3867	2.03663
2120.5	19.9753	21.0221	15.843	19.4839	20.4983	19.3645	2.05071
2121.5	19.9713	21.0182	15.8233	19.4788	20.4933	19.357	2.05728
2122.5	19.9695	21.015	15.8055	19.475	20.4884	19.3507	2.06342
2123.5	19.9648	21.0111	15.7971	19.4727	20.4819	19.3455	2.06497
2124.5	19.963	21.0094	15.7802	19.4701	20.4788	19.3403	2.07128
2125.5	19.9593	21.0066	15.7639	19.4656	20.4702	19.3331	2.07621
2126.5	19.9564	21.004	15.7454	19.4614	20.4645	19.3264	2.08259
2127.5	19.953	20.9979	15.7255	19.4574	20.4546	19.3177	2.08823
2128.5	19.9465	20.9901	15.7082	19.4521	20.4443	19.3083	2.09211
2129.5	19.9442	20.9826	15.6954	19.4493	20.4339	19.3011	2.09448
2130.5	19.9415	20.981	15.6853	19.4476	20.4307	19.2972	2.09784
2131.5	19.9401	20.978	15.6759	19.4448	20.4249	19.2928	2.10033
2132.5	19.9397	20.9772	15.6649	19.4432	20.423	19.2896	2.10457
2133.5	19.9349	20.9717	15.6461	19.4385	20.4153	19.2813	2.1101
2134.5	19.9313	20.967	15.6332	19.4336	20.4097	19.2749	2.11357
2135.5	19.9286	20.9627	15.6178	19.4307	20.4034	19.2686	2.11825
2136.5	19.926	20.9609	15.6068	19.4273	20.3958	19.2634	2.12136
2137.5	19.9118	20.9495	15.5583	19.4133	20.3645	19.2395	2.13441
2138.5	19.9052	20.9433	15.5101	19.405	20.3444	19.2216	2.15066
2139.5	19.9025	20.938	15.491	19.4003	20.3345	19.2133	2.15623
2140.5	19.8953	20.9343	15.4484	19.3936	20.3234	19.199	2.1717
2141.5	19.8828	20.928	15.4072	19.3824	20.3091	19.1819	2.18516
2142.5	19.8793	20.923	15.3845	19.38	20.3028	19.1739	2.19278
2143.5	19.869	20.9151	15.3231	19.3695	20.2855	19.1525	2.21445
2144.5	19.8633	20.908	15.2997	19.3649	20.2652	19.1402	2.22
2145.5	19.8621	20.9059	15.2882	19.3636	20.2594	19.1358	2.22368
2146.5	19.8597	20.9033	15.2699	19.3575	20.2535	19.1288	2.22998
2147.5	19.8581	20.9001	15.2631	19.3544	20.2481	19.1248	2.23141
2148.5	19.8542	20.8964	15.2517	19.3516	20.2422	19.1192	2.23446
2149.5	19.8531	20.8947	15.2453	19.3509	20.2381	19.1164	2.23628
2150.5	19.8528	20.8923	15.2409	19.3495	20.2329	19.1137	2.237
2151.5	19.8526	20.8915	15.2375	19.3494	20.2319	19.1126	2.23815
2152.5	19.8488	20.8882	15.2282	19.3469	20.2261	19.1076	2.24041
2153.5	19.8474	20.8866	15.2217	19.3454	20.2205	19.1043	2.24207
2154.5	19.8462	20.8855	15.2051	19.3436	20.215	19.0991	2.24819
2155.5	19.845	20.8841	15.1979	19.3422	20.2124	19.0963	2.25058
2156.5	19.8427	20.8779	15.1795	19.3406	20.1996	19.0881	2.25551
2157.5	19.8355	20.8662	15.1458	19.3334	20.1771	19.0716	2.26421
2158.5	19.8326	20.8572	15.1138	19.3278	20.1569	19.0576	2.27345
2159.5	19.8287	20.851	15.0929	19.3245	20.144	19.0482	2.27928
2160.5	19.8238	20.8437	15.0675	19.3216	20.1304	19.0374	2.28673
2161.5	19.816	20.8339	15.0426	19.3153	20.1213	19.0258	2.29364
2162.5	19.8153	20.8328	15.0284	19.3133	20.1157	19.0211	2.29881
2163.5	19.8149	20.8322	15.0185	19.3129	20.1124	19.0182	2.30257
2164.5	19.8124	20.8294	15.0015	19.3096	20.1066	19.0119	2.30837
2165.5	19.8072	20.8192	14.9755	19.3047	20.0889	18.9991	2.31499
2166.5	19.8047	20.8108	14.9637	19.3023	20.0755	18.9914	2.31656
2167.5	19.7959	20.8	14.929	19.2973	20.0507	18.9746	2.32569
2168.5	19.7901	20.7937	14.8967	19.2934	20.0325	18.9612	2.33578
2169.5	19.7865	20.7873	14.8777	19.2922	20.0155	18.9518	2.34047
2170.5	19.7822	20.7793	14.846	19.288	19.9987	18.9389	2.35027
2171.5	19.7758	20.7679	14.8147	19.2831	19.9767	18.9236	2.35844
2172.5	19.7714	20.7594	14.7846	19.28	19.9514	18.9094	2.36657
2173.5	19.7686	20.7577	14.7645	19.2784	19.9438	18.9026	2.37385
2174.5	19.7665	20.7555	14.7542	19.2781	19.9351	18.8979	2.37673
2175.5	19.7632	20.7489	14.741	19.2757	19.925	18.8908	2.37974
2176.5	19.7602	20.7417	14.7303	19.274	19.9172	18.8847	2.38177
2177.5	19.7586	20.7382	14.72	19.2721	19.9094	18.8796	2.38451
2178.5	19.7576	20.7377	14.7074	19.2716	19.9061	18.8761	2.38946
2179.5	19.7571	20.7369	14.6982	19.2707	19.9024	18.873	2.39284
2180.5	19.7543	20.7344	14.6801	19.2698	19.8951	18.8667	2.39916
2181.5	19.7538	20.7313	14.6657	19.2688	19.8871	18.8613	2.40392
2182.5	19.7513	20.727	14.6374	19.2652	19.8745	18.8511	2.41371
2183.5	19.7471	20.7209	14.6227	19.2622	19.8631	18.8432	2.41717
2184.5	19.7454	20.7188	14.6141	19.2609	19.8587	18.8396	2.41984
2185.5	19.7425	20.7176	14.5973	19.2593	19.8521	18.8338	2.42595
2186.5	19.742	20.7164	14.5912	19.2583	19.8469	18.831	2.42774
2187.5	19.7399	20.714	14.5712	19.2567	19.8377	18.8239	2.43476
2188.5	19.7332	20.7071	14.5302	19.2527	19.8102	18.8067	2.44767
2189.5	19.7314	20.7043	14.5122	19.2508	19.8042	18.8006	2.4541
2190.5	19.7296	20.7037	14.5006	19.2486	19.796	18.7957	2.45795
2191.5	19.7292	20.7018	14.4933	19.2475	19.7921	18.7928	2.46031
2192.5	19.7276	20.6981	14.4803	19.2445	19.7838	18.7869	2.46414
2193.5	19.7245	20.6946	14.4474	19.2399	19.7713	18.7755	2.47605
2194.5	19.7207	20.6879	14.4349	19.2367	19.7585	18.7677	2.4784
2195.5	19.7187	20.685	14.4264	19.2347	19.7516	18.7633	2.48059
2196.5	19.7121	20.6765	14.3939	19.2303	19.7246	18.7475	2.48963
2197.5	19.7112	20.6727	14.3803	19.2289	19.7167	18.742	2.49391
2198.5	19.7093	20.6643	14.3615	19.2275	19.696	18.7317	2.49824
2199.5	19.7075	20.6636	14.3452	19.2259	19.6897	18.7264	2.50437
2200.5	19.7062	20.6568	14.3289	19.224	19.6802	18.7192	2.50905
2201.5	19.7026	20.6504	14.3172	19.2211	19.6696	18.7122	2.51141
2202.5	19.7011	20.6477	14.3044	19.2194	19.662	18.7069	2.51555
2203.5	19.6982	20.6446	14.2934	19.2166	19.6548	18.7015	2.51864
2204.5	19.6861	20.6286	14.248	19.2052	19.6223	18.6781	2.53059
2205.5	19.684	20.6249	14.2285	19.2038	19.61	18.6702	2.537
2206.5	19.673	20.6157	14.1936	19.1999	19.5831	18.6531	2.54673
2207.5	19.6713	20.6149	14.1857	19.1987	19.5766	18.6494	2.5492
2208.5	19.6712	20.6127	14.1776	19.1981	19.5704	18.646	2.55169
2209.5	19.6689	20.6091	14.1594	19.1948	19.5628	18.639	2.5579
2210.5	19.6648	20.6016	14.1365	19.1917	19.5472	18.6284	2.56446
2211.5	19.6631	20.5947	14.113	19.1884	19.5346	18.6188	2.57195
2212.5	19.6507	20.5756	14.0608	19.1756	19.4992	18.5924	2.58605
2213.5	19.6477	20.5685	14.0446	19.1719	19.4887	18.5843	2.59035
2214.5	19.6441	20.5658	14.0251	19.1698	19.4732	18.5756	2.59656
2215.5	19.6424	20.563	14.008	19.168	19.4664	18.5696	2.60265
2216.5	19.6417	20.5542	13.9824	19.164	19.4544	18.5593	2.61086
2217.5	19.6402	20.5534	13.9673	19.1631	19.4513	18.5551	2.61684
2218.5	19.6385	20.5505	13.9623	19.1611	19.4463	18.5517	2.61775
2219.5	19.6384	20.5499	13.9578	19.161	19.4452	18.5504	2.6195
2220.5	19.6375	20.5481	13.9476	19.1604	19.441	18.5469	2.62313
2221.5	19.6367	20.5465	13.9427	19.1588	19.4381	18.5446	2.62457
2222.5	19.6335	20.5301	13.9234	19.1517	19.4248	18.5327	2.628
2223.5	19.6282	20.5164	13.9038	19.1459	19.4071	18.5203	2.63164
2224.5	19.6251	20.4951	13.8955	19.1409	19.3909	18.5095	2.62925
2225.5	19.6224	20.4889	13.8669	19.1354	19.3776	18.4982	2.63891
2226.5	19.6206	20.4846	13.8536	19.1332	19.3737	18.4931	2.64325
2227.5	19.6201	20.4835	13.8436	19.1325	19.3703	18.49	2.64709
2228.5	19.6196	20.483	13.8334	19.1323	19.3681	18.4873	2.65123
2229.5	19.6193	20.4818	13.8256	19.1322	19.3664	18.4851	2.65421
2230.5	19.6185	20.4813	13.822	19.1319	19.3649	18.4837	2.65547
2231.5	19.6166	20.4745	13.7983	19.1295	19.3572	18.4752	2.66363
2232.5	19.6143	20.4701	13.7708	19.1264	19.3508	18.4665	2.67389
2233.5	19.6126	20.4669	13.7524	19.1239	19.345	18.4602	2.68055
2234.5	19.611	20.4667	13.7419	19.1237	19.3427	18.4572	2.68477
2235.5	19.6088	20.4613	13.7253	19.122	19.3335	18.4502	2.68995
2236.5	19.6085	20.4569	13.7178	19.1214	19.3313	18.4472	2.69217
2237.5	19.6079	20.456	13.7135	19.1209	19.3303	18.4457	2.6937
2238.5	19.6066	20.4523	13.704	19.1201	19.327	18.442	2.69671
2239.5	19.6061	20.4489	13.699	19.1196	19.3252	18.4398	2.69805
2240.5	19.6048	20.4435	13.6781	19.118	19.3211	18.4331	2.70565
2241.5	19.6044	20.4422	13.667	19.1165	19.3199	18.43	2.71006
2242.5	19.6038	20.4395	13.6585	19.115	19.3178	18.4269	2.71297
2243.5	19.6035	20.4372	13.6441	19.1144	19.3165	18.4231	2.71865
2244.5	19.6026	20.4337	13.6193	19.1131	19.311	18.416	2.72828
2245.5	19.6023	20.426	13.6039	19.1113	19.3038	18.4095	2.73289
2246.5	19.6015	20.4251	13.5957	19.1097	19.3028	18.407	2.73607
2247.5	19.6011	20.4224	13.5881	19.1091	19.2993	18.404	2.73854
2248.5	19.5976	20.416	13.5761	19.1069	19.2921	18.3978	2.74153
2249.5	19.5968	20.4132	13.5675	19.1054	19.2897	18.3945	2.7444
2250.5	19.5959	20.409	13.5591	19.1046	19.2868	18.3911	2.74693
2251.5	19.5954	20.4056	13.5517	19.1041	19.2847	18.3883	2.74933
2252.5	19.5925	20.3923	13.536	19.1	19.2742	18.379	2.75238
2253.5	19.5924	20.3897	13.5276	19.0999	19.2732	18.3766	2.7555
2254.5	19.5922	20.3886	13.5226	19.0992	19.2724	18.375	2.75735
2255.5	19.5861	20.3749	13.4933	19.0951	19.2582	18.3615	2.76563
2256.5	19.5856	20.3717	13.4891	19.0941	19.2556	18.3592	2.76658
2257.5	19.5839	20.3635	13.462	19.0903	19.2443	18.3488	2.77564
2258.5	19.5837	20.3614	13.4457	19.0898	19.24	18.3441	2.78208
2259.5	19.5816	20.3506	13.4144	19.0879	19.2325	18.3334	2.79292
2260.5	19.579	20.3379	13.3871	19.0832	19.222	18.3218	2.8012
2261.5	19.5729	20.3257	13.3634	19.0787	19.2073	18.3096	2.80727
2262.5	19.5726	20.3223	13.3457	19.0767	19.2034	18.3042	2.81398
2263.5	19.5721	20.3196	13.3277	19.0749	19.1964	18.2981	2.82067
2264.5	19.5716	20.314	13.3187	19.0726	19.1927	18.2939	2.82311
2265.5	19.5699	20.3054	13.2837	19.0688	19.1793	18.2814	2.83549
2266.5	19.5685	20.299	13.2464	19.065	19.1714	18.2701	2.84973
2267.5	19.5674	20.2971	13.2328	19.0637	19.1685	18.2659	2.85493
2268.5	19.5672	20.2947	13.226	19.0634	19.167	18.2637	2.85735
2269.5	19.5642	20.2909	13.2189	19.062	19.1648	18.2602	2.85922
2270.5	19.5607	20.2862	13.2105	19.0608	19.1608	18.2558	2.86124
2271.5	19.5587	20.2763	13.1944	19.0587	19.1555	18.2487	2.86584
2272.5	19.5558	20.2624	13.1767	19.0565	19.1472	18.2397	2.87004
2273.5	19.553	20.2464	13.1319	19.0513	19.1337	18.2233	2.88524
2274.5	19.5499	20.2374	13.1046	19.0459	19.1209	18.2118	2.89392
2275.5	19.5481	20.2322	13.087	19.0407	19.1148	18.2046	2.89974
2276.5	19.548	20.2267	13.0795	19.0405	19.1125	18.2014	2.90185
2277.5	19.5475	20.2257	13.0752	19.04	19.1097	18.1996	2.90328
2278.5	19.5475	20.2249	13.0712	19.0397	19.1081	18.1983	2.90475
2279.5	19.5474	20.2234	13.0652	19.0393	19.1075	18.1966	2.90705
2280.5	19.5472	20.2227	13.0559	19.0391	19.1068	18.1943	2.91094
2281.5	19.5458	20.2192	13.0487	19.0385	19.1041	18.1913	2.91309
2282.5	19.5457	20.2182	13.0456	19.0381	19.103	18.1901	2.91418
2283.5	19.5457	20.2166	13.042	19.0378	19.1015	18.1887	2.9153
2284.5	19.5443	20.2127	13.0225	19.0364	19.0985	18.1829	2.92274
2285.5	19.5441	20.211	13.0165	19.0362	19.0978	18.1811	2.92501
2286.5	19.5418	20.2067	13.0077	19.0354	19.094	18.1771	2.92756
2287.5	19.5397	20.1971	12.9875	19.0331	19.0848	18.1685	2.93364
2288.5	19.5393	20.1938	12.9795	19.0322	19.0803	18.165	2.93617
2289.5	19.5382	20.1909	12.971	19.0308	19.075	18.1612	2.93874
2290.5	19.5347	20.183	12.9467	19.0259	19.0631	18.1507	2.94641
2291.5	19.5337	20.1753	12.9202	19.0245	19.0574	18.1422	2.95614
2292.5	19.5329	20.1704	12.8746	19.0228	19.0505	18.1303	2.97467
2293.5	19.5309	20.1658	12.858	19.0223	19.0453	18.1244	2.98057
2294.5	19.5296	20.1564	12.8404	19.0205	19.04	18.1174	2.98601
2295.5	19.5284	20.1508	12.8259	19.0187	19.0372	18.1122	2.99099
2296.5	19.5278	20.1482	12.8238	19.0185	19.0338	18.1104	2.99112
2297.5	19.5278	20.1479	12.8225	19.0185	19.0335	18.11	2.9916
2298.5	19.5277	20.1448	12.8179	19.0184	19.0321	18.1082	2.99299
2299.5	19.5259	20.1402	12.7992	19.0173	19.0304	18.1026	3.00006

## Sheet: Perm_vol_85
Date (yr)	CNRM (km3)	GISS (km3)	HARD (km3)	IPSL (km3)	MPI (km3)	Mean (km3)	Std Dev (km3)
1901.5	27.6258	27.6258	27.6258	27.6258	27.6258	27.6258	0		26.3134
1902.5	27.293	27.293	27.293	27.293	27.293	27.293	0
1903.5	27.1179	27.1179	27.1179	27.1179	27.1179	27.1179	0
1904.5	26.9173	26.9173	26.9173	26.9173	26.9173	26.9173	3.97205e-15
1905.5	26.8339	26.8339	26.8339	26.8339	26.8339	26.8339	3.97205e-15
1906.5	26.6312	26.6312	26.6312	26.6312	26.6312	26.6312	0
1907.5	26.5826	26.5826	26.5826	26.5826	26.5826	26.5826	3.97205e-15
1908.5	26.5099	26.5099	26.5099	26.5099	26.5099	26.5099	3.97205e-15
1909.5	26.4767	26.4767	26.4767	26.4767	26.4767	26.4767	0
1910.5	26.404	26.404	26.404	26.404	26.404	26.404	0
1911.5	26.3757	26.3757	26.3757	26.3757	26.3757	26.3757	3.97205e-15
1912.5	26.3555	26.3555	26.3555	26.3555	26.3555	26.3555	0
1913.5	26.3454	26.3454	26.3454	26.3454	26.3454	26.3454	0
1914.5	26.2966	26.2966	26.2966	26.2966	26.2966	26.2966	0
1915.5	26.2061	26.2061	26.2061	26.2061	26.2061	26.2061	0
1916.5	26.1856	26.1856	26.1856	26.1856	26.1856	26.1856	0
1917.5	26.1687	26.1687	26.1687	26.1687	26.1687	26.1687	0
1918.5	26.1544	26.1544	26.1544	26.1544	26.1544	26.1544	0
1919.5	26.1342	26.1342	26.1342	26.1342	26.1342	26.1342	0
1920.5	26.1029	26.1029	26.1029	26.1029	26.1029	26.1029	0
1921.5	26.0616	26.0616	26.0616	26.0616	26.0616	26.0616	3.97205e-15
1922.5	26.0268	26.0268	26.0268	26.0268	26.0268	26.0268	3.97205e-15
1923.5	25.9918	25.9918	25.9918	25.9918	25.9918	25.9918	0
1924.5	25.8983	25.8983	25.8983	25.8983	25.8983	25.8983	3.97205e-15
1925.5	25.8493	25.8493	25.8493	25.8493	25.8493	25.8493	0
1926.5	25.8137	25.8137	25.8137	25.8137	25.8137	25.8137	3.97205e-15
1927.5	25.7996	25.7996	25.7996	25.7996	25.7996	25.7996	0
1928.5	25.7858	25.7858	25.7858	25.7858	25.7858	25.7858	3.97205e-15
1929.5	25.7629	25.7629	25.7629	25.7629	25.7629	25.7629	3.97205e-15
1930.5	25.6935	25.6935	25.6935	25.6935	25.6935	25.6935	3.97205e-15
1931.5	25.651	25.651	25.651	25.651	25.651	25.651	3.97205e-15
1932.5	25.597	25.597	25.597	25.597	25.597	25.597	0
1933.5	25.585	25.585	25.585	25.585	25.585	25.585	0
1934.5	25.5727	25.5727	25.5727	25.5727	25.5727	25.5727	0
1935.5	25.5439	25.5439	25.5439	25.5439	25.5439	25.5439	0
1936.5	25.4893	25.4893	25.4893	25.4893	25.4893	25.4893	0
1937.5	25.4538	25.4538	25.4538	25.4538	25.4538	25.4538	0
1938.5	25.3699	25.3699	25.3699	25.3699	25.3699	25.3699	0
1939.5	25.3455	25.3455	25.3455	25.3455	25.3455	25.3455	0
1940.5	25.3139	25.3139	25.3139	25.3139	25.3139	25.3139	0
1941.5	25.2642	25.2642	25.2642	25.2642	25.2642	25.2642	0
1942.5	25.2447	25.2447	25.2447	25.2447	25.2447	25.2447	0
1943.5	25.1962	25.1962	25.1962	25.1962	25.1962	25.1962	0
1944.5	25.1696	25.1696	25.1696	25.1696	25.1696	25.1696	0
1945.5	25.1032	25.1032	25.1032	25.1032	25.1032	25.1032	0
1946.5	25.0983	25.0983	25.0983	25.0983	25.0983	25.0983	0
1947.5	25.092	25.092	25.092	25.092	25.092	25.092	0
1948.5	25.0679	25.0679	25.0679	25.0679	25.0679	25.0679	0
1949.5	25.0411	25.0411	25.0411	25.0411	25.0411	25.0411	0
1950.5	25.023	25.023	25.023	25.023	25.023	25.023	0
1951.5	24.9656	24.9656	24.9656	24.9656	24.9656	24.9656	0
1952.5	24.8789	24.8789	24.8789	24.8789	24.8789	24.8789	0
1953.5	24.8257	24.8257	24.8257	24.8257	24.8257	24.8257	0
1954.5	24.7843	24.7843	24.7843	24.7843	24.7843	24.7843	0
1955.5	24.7759	24.7759	24.7759	24.7759	24.7759	24.7759	0
1956.5	24.7719	24.7719	24.7719	24.7719	24.7719	24.7719	0
1957.5	24.747	24.747	24.747	24.747	24.747	24.747	0
1958.5	24.7285	24.7285	24.7285	24.7285	24.7285	24.7285	0
1959.5	24.7258	24.7258	24.7258	24.7258	24.7258	24.7258	0
1960.5	24.7158	24.7158	24.7158	24.7158	24.7158	24.7158	0
1961.5	24.7123	24.7123	24.7123	24.7123	24.7123	24.7123	0
1962.5	24.7032	24.7032	24.7032	24.7032	24.7032	24.7032	0
1963.5	24.7	24.7	24.7	24.7	24.7	24.7	0
1964.5	24.6992	24.6992	24.6992	24.6992	24.6992	24.6992	0
1965.5	24.6984	24.6984	24.6984	24.6984	24.6984	24.6984	0
1966.5	24.6949	24.6949	24.6949	24.6949	24.6949	24.6949	0
1967.5	24.6937	24.6937	24.6937	24.6937	24.6937	24.6937	0
1968.5	24.6895	24.6895	24.6895	24.6895	24.6895	24.6895	0
1969.5	24.6802	24.6802	24.6802	24.6802	24.6802	24.6802	0
1970.5	24.6784	24.6784	24.6784	24.6784	24.6784	24.6784	0
1971.5	24.6468	24.6468	24.6468	24.6468	24.6468	24.6468	0
1972.5	24.6451	24.6451	24.6451	24.6451	24.6451	24.6451	0
1973.5	24.637	24.637	24.637	24.637	24.637	24.637	0
1974.5	24.6194	24.6194	24.6194	24.6194	24.6194	24.6194	0
1975.5	24.6172	24.6172	24.6172	24.6172	24.6172	24.6172	0
1976.5	24.6154	24.6154	24.6154	24.6154	24.6154	24.6154	0
1977.5	24.6052	24.6052	24.6052	24.6052	24.6052	24.6052	0
1978.5	24.6035	24.6035	24.6035	24.6035	24.6035	24.6035	0
1979.5	24.5875	24.5875	24.5875	24.5875	24.5875	24.5875	0
1980.5	24.5842	24.5842	24.5842	24.5842	24.5842	24.5842	0
1981.5	24.5787	24.5787	24.5787	24.5787	24.5787	24.5787	0
1982.5	24.5757	24.5757	24.5757	24.5757	24.5757	24.5757	0
1983.5	24.5625	24.5625	24.5625	24.5625	24.5625	24.5625	0
1984.5	24.5586	24.5586	24.5586	24.5586	24.5586	24.5586	0
1985.5	24.5585	24.5585	24.5585	24.5585	24.5585	24.5585	0
1986.5	24.5538	24.5538	24.5538	24.5538	24.5538	24.5538	0
1987.5	24.5528	24.5528	24.5528	24.5528	24.5528	24.5528	0
1988.5	24.5463	24.5463	24.5463	24.5463	24.5463	24.5463	0
1989.5	24.5057	24.5057	24.5057	24.5057	24.5057	24.5057	0
1990.5	24.4931	24.4931	24.4931	24.4931	24.4931	24.4931	0
1991.5	24.4429	24.4429	24.4429	24.4429	24.4429	24.4429	0
1992.5	24.4422	24.4422	24.4422	24.4422	24.4422	24.4422	0
1993.5	24.4373	24.4373	24.4373	24.4373	24.4373	24.4373	0
1994.5	24.4263	24.4263	24.4263	24.4263	24.4263	24.4263	0
1995.5	24.4144	24.4144	24.4144	24.4144	24.4144	24.4144	0
1996.5	24.4112	24.4112	24.4112	24.4112	24.4112	24.4112	0
1997.5	24.3651	24.3651	24.3651	24.3651	24.3651	24.3651	0
1998.5	24.2891	24.2891	24.2891	24.2891	24.2891	24.2891	0
1999.5	24.2803	24.2803	24.2803	24.2803	24.2803	24.2803	0
2000.5	24.2597	24.2597	24.2597	24.2597	24.2597	24.2597	0
2001.5	24.218	24.218	24.218	24.218	24.218	24.218	0
2002.5	24.1855	24.1855	24.1855	24.1855	24.1855	24.1855	0
2003.5	24.1712	24.1712	24.1712	24.1712	24.1712	24.1712	0
2004.5	24.0984	24.0984	24.0984	24.0984	24.0984	24.0984	0
2005.5	24.042	24.042	24.042	24.042	24.042	24.042	0
2006.5	24.0243	24.0243	24.0243	24.0243	24.0243	24.0243	0
2007.5	23.8544	23.8544	23.8544	23.8544	23.8544	23.8544	0
2008.5	23.7695	23.7695	23.7695	23.7695	23.7695	23.7695	0
2009.5	23.7474	23.7474	23.7474	23.7474	23.7474	23.7474	0
2010.5	23.7139	23.7144	23.7132	23.7131	23.7143	23.7138	0.000587534
2011.5	23.6714	23.6747	23.668	23.6698	23.6732	23.6714	0.00265049
2012.5	23.6452	23.6514	23.6381	23.6421	23.6466	23.6447	0.00498542
2013.5	23.6265	23.6354	23.6108	23.6175	23.6263	23.6233	0.00941221
2014.5	23.6102	23.6231	23.5814	23.5955	23.6105	23.6041	0.0160096
2015.5	23.5647	23.588	23.5143	23.5418	23.5617	23.5541	0.0276256
2016.5	23.4665	23.5051	23.3626	23.4153	23.4567	23.4412	0.0543315
2017.5	23.3774	23.4397	23.2379	23.3097	23.371	23.3471	0.076479
2018.5	23.3309	23.4067	23.169	23.2497	23.3253	23.2963	0.0902934
2019.5	23.2945	23.3762	23.1117	23.205	23.2879	23.2551	0.100458
2020.5	23.2627	23.3527	23.0544	23.1579	23.2533	23.2162	0.113753
2021.5	23.2098	23.314	22.9606	23.0789	23.1943	23.1515	0.135403
2022.5	23.162	23.2774	22.893	23.0215	23.1464	23.1001	0.147024
2023.5	23.0219	23.161	22.6892	22.8491	22.9917	22.9426	0.17981
2024.5	22.9522	23.1211	22.5721	22.7668	22.931	22.8687	0.207932
2025.5	22.9294	23.1068	22.5191	22.7316	22.9084	22.8391	0.22281
2026.5	22.8736	23.0727	22.3725	22.6233	22.8538	22.7592	0.268496
2027.5	22.7783	22.9986	22.1988	22.4801	22.7416	22.6395	0.307528
2028.5	22.6796	22.9256	22.0384	22.3484	22.6337	22.5251	0.340618
2029.5	22.582	22.8504	21.8621	22.1999	22.523	22.4035	0.380911
2030.5	22.4517	22.7477	21.6707	22.041	22.3867	22.2596	0.414108
2031.5	22.3678	22.6878	21.5382	21.935	22.3039	22.1666	0.441466
2032.5	22.3106	22.6425	21.4267	21.8398	22.2361	22.0911	0.468468
2033.5	22.1228	22.5029	21.1397	21.61	22.0419	21.8834	0.522986
2034.5	22.0655	22.4602	21.0577	21.5438	21.9848	21.8224	0.537264
2035.5	21.9523	22.3833	20.874	21.3975	21.8635	21.6941	0.576827
2036.5	21.8127	22.2703	20.6758	21.2339	21.7267	21.5439	0.608876
2037.5	21.6688	22.1566	20.4929	21.0803	21.5754	21.3948	0.632531
2038.5	21.5948	22.1049	20.3715	20.9915	21.5012	21.3128	0.65797
2039.5	21.5057	22.0486	20.206	20.8784	21.4101	21.2097	0.697983
2040.5	21.4112	21.9653	20.0537	20.7566	21.3076	21.0989	0.724805
2041.5	21.3226	21.8929	19.8758	20.6335	21.2147	20.9879	0.765664
2042.5	21.1329	21.7544	19.6007	20.419	21.0156	20.7845	0.814
2043.5	21.0716	21.7054	19.4817	20.3288	20.9497	20.7075	0.841578
2044.5	20.9684	21.6246	19.3152	20.2002	20.8347	20.5886	0.87329
2045.5	20.9278	21.5994	19.2438	20.1389	20.7904	20.5401	0.891144
2046.5	20.8989	21.5786	19.1714	20.0923	20.7582	20.4999	0.91113
2047.5	20.8408	21.536	19.0573	20.0172	20.7011	20.4305	0.938108
2048.5	20.7843	21.4981	18.9459	19.9326	20.6441	20.361	0.96676
2049.5	20.67	21.4155	18.7444	19.787	20.5238	20.2281	1.01102
2050.5	20.564	21.335	18.5488	19.6621	20.4055	20.1031	1.05257
2051.5	20.447	21.248	18.3567	19.5267	20.2863	19.9729	1.09088
2052.5	20.3799	21.2071	18.2383	19.428	20.2145	19.8935	1.12044
2053.5	20.3298	21.1699	18.1385	19.3598	20.1524	19.8301	1.14361
2054.5	20.24	21.1024	17.9726	19.2524	20.057	19.7249	1.1797
2055.5	20.1307	21.0185	17.7371	19.0891	19.9281	19.5807	1.23807
2056.5	20.0416	20.9566	17.5511	18.9734	19.831	19.4707	1.2841
2057.5	19.7736	20.7604	17.1746	18.6707	19.5582	19.1875	1.34846
2058.5	19.688	20.7073	17.0269	18.5686	19.4687	19.0919	1.38247
2059.5	19.5689	20.6251	16.8247	18.4319	19.3456	18.9592	1.42571
2060.5	19.4581	20.5349	16.6839	18.3276	19.2172	18.8444	1.44119
2061.5	19.3752	20.4786	16.5492	18.2107	19.1292	18.7486	1.47116
2062.5	19.2424	20.3598	16.3331	18.0596	18.9934	18.5977	1.50793
2063.5	19.1339	20.2785	16.1837	17.9493	18.8909	18.4873	1.53178
2064.5	18.9636	20.1386	15.9226	17.77	18.7109	18.3011	1.57499
2065.5	18.897	20.0837	15.7923	17.6809	18.6413	18.219	1.60418
2066.5	18.8254	20.0468	15.6356	17.6021	18.5599	18.134	1.64644
2067.5	18.7347	19.9805	15.4608	17.4813	18.4642	18.0243	1.68753
2068.5	18.6556	19.905	15.3222	17.3822	18.3727	17.9275	1.71199
2069.5	18.5735	19.8553	15.1501	17.2764	18.2808	17.8272	1.75685
2070.5	18.4361	19.7638	14.8862	17.1135	18.1339	17.6667	1.81971
2071.5	18.3611	19.7103	14.7532	17.0335	18.0611	17.5839	1.84858
2072.5	18.2639	19.6432	14.5496	16.9287	17.9444	17.4659	1.89732
2073.5	18.173	19.5771	14.3787	16.8289	17.8467	17.3609	1.93542
2074.5	18.1005	19.5204	14.1548	16.727	17.7492	17.2504	1.99882
2075.5	18.036	19.4794	13.9901	16.6298	17.6736	17.1618	2.04577
2076.5	17.9524	19.4132	13.8059	16.5105	17.5934	17.0551	2.09221
2077.5	17.7339	19.2826	13.4592	16.2842	17.3733	16.8266	2.16723
2078.5	17.5921	19.1896	13.1918	16.1065	17.227	16.6614	2.23181
2079.5	17.4295	19.0549	12.9289	15.9194	17.043	16.4751	2.27889
2080.5	17.298	18.9326	12.6651	15.74	16.8574	16.2986	2.33257
2081.5	17.2038	18.8378	12.4799	15.6178	16.73	16.1739	2.36753
2082.5	17.1154	18.7887	12.3005	15.5191	16.6382	16.0724	2.41451
2083.5	17.0342	18.7216	12.1336	15.4124	16.5496	15.9703	2.45297
2084.5	16.9596	18.681	12.0025	15.3458	16.4666	15.8911	2.48367
2085.5	16.8975	18.6397	11.8537	15.2643	16.3829	15.8076	2.52331
2086.5	16.7609	18.5478	11.6491	15.1196	16.2526	15.666	2.56329
2087.5	16.6521	18.479	11.429	14.9868	16.143	15.538	2.61939
2088.5	16.5263	18.3773	11.1989	14.8376	15.997	15.3874	2.66712
2089.5	16.395	18.2711	10.9811	14.7028	15.8527	15.2405	2.70759
2090.5	16.3084	18.2128	10.7874	14.6012	15.7499	15.1319	2.75746
2091.5	16.2333	18.1654	10.6729	14.5152	15.6654	15.0504	2.7807
2092.5	16.1573	18.109	10.5121	14.4263	15.5827	14.9575	2.81986
2093.5	16.0339	18.0325	10.261	14.2887	15.4287	14.809	2.88229
2094.5	15.8997	17.9528	10.0257	14.1556	15.2918	14.6651	2.93723
2095.5	15.7632	17.8638	9.83192	14.0098	15.1273	14.5192	2.97212
2096.5	15.6728	17.8132	9.67295	13.9038	15.0248	14.4175	3.01039
2097.5	15.588	17.7471	9.55134	13.8223	14.9342	14.3286	3.02975
2098.5	15.3749	17.6136	9.33835	13.599	14.7385	14.1329	3.05358
2099.5	15.2464	17.5236	9.10337	13.4479	14.6056	13.9854	3.10711
2100.5	15.1744	17.4666	9.00591	13.373	14.5205	13.9081	3.12086
2101.5	15.0896	17.4282	8.89919	13.2742	14.4138	13.821	3.14229
2102.5	15.0188	17.3817	8.78496	13.2015	14.3395	13.7453	3.16618
2103.5	14.905	17.3211	8.62038	13.09	14.23	13.6333	3.20148
2104.5	14.7234	17.2122	8.37652	12.8957	14.0418	13.4499	3.24706
2105.5	14.582	17.1396	8.18053	12.7307	13.8911	13.3048	3.28893
2106.5	14.4065	17.0486	7.95346	12.5494	13.7131	13.1342	3.33385
2107.5	14.2122	16.9527	7.71271	12.3739	13.504	12.9511	3.37944
2108.5	14.1294	16.9065	7.56179	12.291	13.4046	12.8587	3.41603
2109.5	14.0139	16.8507	7.44309	12.2103	13.3072	12.765	3.43427
2110.5	13.8165	16.7821	7.22391	12.0637	13.1253	12.6023	3.47978
2111.5	13.6552	16.7045	7.05659	11.9547	12.969	12.468	3.50555
2112.5	13.4234	16.5777	6.87506	11.7636	12.7395	12.2758	3.51669
2113.5	13.3024	16.5058	6.75345	11.6352	12.596	12.1586	3.53154
2114.5	13.1676	16.4408	6.61469	11.5366	12.4577	12.0435	3.55317
2115.5	13.023	16.3839	6.4898	11.4093	12.3136	11.9239	3.57232
2116.5	12.8646	16.3203	6.34817	11.2874	12.1632	11.7967	3.59456
2117.5	12.7878	16.2826	6.27383	11.2133	12.0863	11.7288	3.60587
2118.5	12.7226	16.2587	6.18592	11.1632	12.0335	11.6728	3.62726
2119.5	12.6484	16.2305	6.14208	11.127	11.9681	11.6232	3.62925
2120.5	12.4922	16.1617	6.05028	11.0265	11.8192	11.51	3.63115
2121.5	12.3978	16.1343	5.98716	10.9607	11.7299	11.442	3.64011
2122.5	12.3198	16.1168	5.91416	10.9126	11.661	11.3849	3.65695
2123.5	12.2551	16.0989	5.87956	10.8821	11.605	11.3442	3.65995
2124.5	12.1934	16.0812	5.8108	10.8411	11.541	11.2935	3.67619
2125.5	12.1132	16.0538	5.71628	10.7698	11.4536	11.2213	3.69835
2126.5	12.0086	16.0218	5.63548	10.6847	11.3565	11.1414	3.71282
2127.5	11.8908	15.9811	5.49367	10.5911	11.2271	11.0368	3.74622
2128.5	11.7442	15.9344	5.36744	10.4932	11.0819	10.9242	3.77038
2129.5	11.6362	15.8946	5.2689	10.4018	10.969	10.8341	3.78908
2130.5	11.555	15.8782	5.18177	10.3419	10.8884	10.7691	3.81233
2131.5	11.4528	15.851	5.10514	10.2614	10.7854	10.6912	3.82759
2132.5	11.3609	15.8289	5.01071	10.1883	10.6897	10.6157	3.85152
2133.5	11.2203	15.7911	4.90397	10.086	10.5628	10.5129	3.87315
2134.5	11.1239	15.7569	4.80843	10.0082	10.4538	10.4303	3.89353
2135.5	11.0164	15.7188	4.72325	9.92356	10.3291	10.3422	3.90865
2136.5	10.9043	15.6788	4.6374	9.82458	10.2129	10.2516	3.92378
2137.5	10.592	15.5816	4.52885	9.60184	9.92927	10.0467	3.92401
2138.5	10.3284	15.4854	4.36346	9.38083	9.68658	9.84893	3.94765
2139.5	10.2452	15.4507	4.28312	9.31902	9.6005	9.77971	3.96338
2140.5	10.1624	15.4019	4.20703	9.26337	9.52566	9.71208	3.97236
2141.5	10.0053	15.3282	4.10561	9.16097	9.368	9.59361	3.98155
2142.5	9.93431	15.297	4.05635	9.11441	9.31035	9.54249	3.98758
2143.5	9.80969	15.2208	3.98352	9.02026	9.1954	9.44594	3.98635
2144.5	9.68943	15.1707	3.90377	8.91342	9.08622	9.35271	3.99742
2145.5	9.58163	15.1409	3.84168	8.83624	8.99027	9.27815	4.00929
2146.5	9.51903	15.1277	3.7708	8.78415	8.91299	9.22294	4.03015
2147.5	9.44892	15.1085	3.71599	8.72801	8.84161	9.16861	4.0433
2148.5	9.27951	15.0755	3.62952	8.61466	8.70969	9.06176	4.06341
2149.5	9.184	15.0551	3.55402	8.54576	8.62258	8.9923	4.08368
2150.5	9.09273	15.0158	3.48274	8.48353	8.53822	8.92261	4.0954
2151.5	9.01867	14.996	3.41282	8.43538	8.46329	8.86523	4.11354
2152.5	8.91856	14.9623	3.34561	8.36944	8.36949	8.79307	4.12639
2153.5	8.85844	14.9411	3.29839	8.32835	8.31353	8.74795	4.1361
2154.5	8.78665	14.9078	3.24089	8.28077	8.24888	8.693	4.14503
2155.5	8.70947	14.8954	3.19639	8.23036	8.17927	8.64217	4.15775
2156.5	8.55717	14.8357	3.1372	8.10265	8.0312	8.53278	4.16161
2157.5	8.37341	14.7655	3.04804	7.95067	7.8763	8.40278	4.17252
2158.5	8.17978	14.6992	2.9368	7.7593	7.70142	8.25531	4.19431
2159.5	8.04336	14.6437	2.89199	7.63941	7.56878	8.15744	4.19595
2160.5	7.87605	14.5876	2.83069	7.50992	7.44203	8.04926	4.20337
2161.5	7.74447	14.5418	2.74714	7.40461	7.33031	7.95366	4.22033
2162.5	7.68635	14.5118	2.70305	7.35823	7.2798	7.90784	4.22633
2163.5	7.60808	14.4894	2.66337	7.2888	7.20919	7.85176	4.23576
2164.5	7.50847	14.4532	2.59055	7.21173	7.11531	7.77586	4.25149
2165.5	7.37341	14.3958	2.52167	7.08451	6.99092	7.67327	4.26127
2166.5	7.30521	14.3691	2.48051	7.03991	6.9423	7.62741	4.26788
2167.5	7.1748	14.3186	2.40113	6.90969	6.825	7.52584	4.28362
2168.5	7.00744	14.248	2.31567	6.76552	6.67766	7.40286	4.29604
2169.5	6.91861	14.2025	2.24431	6.68649	6.60511	7.3314	4.30709
2170.5	6.75984	14.1125	2.1563	6.57425	6.4827	7.21712	4.31046
2171.5	6.63594	14.0617	2.07942	6.46288	6.38561	7.12511	4.32436
2172.5	6.50866	14.0014	1.96686	6.33017	6.26764	7.01494	4.34675
2173.5	6.40557	13.9763	1.93434	6.24624	6.17761	6.94801	4.35643
2174.5	6.34371	13.9552	1.8885	6.20716	6.12223	6.90336	4.36708
2175.5	6.21675	13.9025	1.83984	6.10964	6.00151	6.81405	4.37327
2176.5	6.11058	13.862	1.79443	6.04093	5.91231	6.74405	4.38039
2177.5	6.07346	13.8435	1.75527	6.01064	5.87545	6.71166	4.38823
2178.5	6.02364	13.8154	1.70715	5.95735	5.82067	6.66485	4.39698
2179.5	5.9671	13.7846	1.68068	5.89931	5.74753	6.61584	4.39985
2180.5	5.89917	13.7255	1.61012	5.82964	5.68245	6.54938	4.40412
2181.5	5.81532	13.6829	1.5695	5.75953	5.62161	6.48978	4.40716
2182.5	5.7163	13.6407	1.48447	5.64888	5.53974	6.40602	4.42611
2183.5	5.60766	13.5978	1.46715	5.54291	5.43042	6.32919	4.42772
2184.5	5.56437	13.5765	1.44412	5.49948	5.38745	6.29438	4.43117
2185.5	5.50796	13.545	1.40395	5.43931	5.32453	6.24415	4.43749
2186.5	5.4499	13.5206	1.36955	5.39472	5.26433	6.19982	4.44441
2187.5	5.34924	13.461	1.30689	5.31041	5.17634	6.12078	4.44964
2188.5	5.21222	13.3674	1.23705	5.16285	5.05905	6.00771	4.44889
2189.5	5.0583	13.331	1.20224	5.04952	4.93504	5.91523	4.46237
2190.5	5.01268	13.2871	1.16756	5.00335	4.8942	5.87298	4.45994
2191.5	4.9525	13.2632	1.12724	4.94113	4.82833	5.82248	4.47021
2192.5	4.89015	13.2237	1.10263	4.87791	4.75328	5.76953	4.47061
2193.5	4.80785	13.1461	1.03253	4.80916	4.67214	5.69356	4.46866
2194.5	4.73023	13.1056	0.986612	4.74135	4.58723	5.63021	4.47584
2195.5	4.6785	13.0823	0.958046	4.69515	4.5427	5.59134	4.48101
2196.5	4.58099	13.032	0.912276	4.60378	4.46153	5.51811	4.48615
2197.5	4.43221	12.9774	0.886958	4.49113	4.30777	5.41909	4.49273
2198.5	4.32885	12.9181	0.83871	4.40705	4.2166	5.34186	4.49567
2199.5	4.23739	12.883	0.823039	4.33288	4.13162	5.28159	4.49925
2200.5	4.16265	12.8276	0.800793	4.28035	4.05384	5.22505	4.49351
2201.5	4.09928	12.7929	0.785039	4.22997	3.96685	5.1748	4.49481
2202.5	4.03526	12.7702	0.756317	4.19671	3.90335	5.13237	4.50212
2203.5	3.999	12.7436	0.724639	4.15749	3.87064	5.09907	4.50501
2204.5	3.95257	12.6712	0.704849	4.10889	3.81566	5.05064	4.48824
2205.5	3.89818	12.6522	0.694092	4.06934	3.76893	5.01655	4.49141
2206.5	3.83796	12.6128	0.676346	4.01453	3.71656	4.97163	4.48924
2207.5	3.77422	12.5991	0.661253	3.96727	3.66181	4.93273	4.49745
2208.5	3.738	12.5751	0.651145	3.93709	3.62868	4.906	4.49593
2209.5	3.66142	12.5371	0.631539	3.86164	3.55155	4.84865	4.49895
2210.5	3.56436	12.4803	0.615861	3.78739	3.45219	4.78002	4.49614
2211.5	3.46894	12.4187	0.603149	3.71873	3.36618	4.71514	4.4894
2212.5	3.40128	12.3439	0.586479	3.65264	3.30929	4.65873	4.47382
2213.5	3.34696	12.3177	0.575006	3.61679	3.26847	4.62498	4.47408
2214.5	3.32035	12.2917	0.565421	3.59051	3.23498	4.6006	4.47103
2215.5	3.28514	12.26	0.547352	3.55378	3.20404	4.57006	4.46842
2216.5	3.22669	12.2285	0.534075	3.49737	3.14416	4.52616	4.46989
2217.5	3.20812	12.2178	0.527609	3.47839	3.12687	4.51175	4.4705
2218.5	3.17713	12.2076	0.509431	3.44136	3.09492	4.48608	4.47703
2219.5	3.15602	12.2009	0.499067	3.4169	3.07301	4.46917	4.48111
2220.5	3.11261	12.1878	0.489321	3.38526	3.03495	4.44199	4.48567
2221.5	3.0825	12.18	0.480938	3.35944	3.00145	4.42086	4.49052
2222.5	3.05166	12.148	0.466671	3.31938	2.96476	4.3901	4.48743
2223.5	2.99227	12.0917	0.462597	3.24559	2.90723	4.33989	4.47746
2224.5	2.92649	12.0693	0.45899	3.21678	2.84391	4.3031	4.4804
2225.5	2.88289	12.022	0.454007	3.18501	2.82156	4.2731	4.46808
2226.5	2.86191	12.0105	0.447822	3.1715	2.81048	4.26044	4.46775
2227.5	2.8455	12.0044	0.445305	3.15759	2.79192	4.24895	4.46932
2228.5	2.8262	11.9955	0.443696	3.1285	2.76842	4.23246	4.47098
2229.5	2.79391	11.9869	0.438431	3.10735	2.73647	4.21261	4.47485
2230.5	2.78315	11.9813	0.430462	3.09356	2.72457	4.20261	4.4768
2231.5	2.76694	11.9561	0.426375	3.07269	2.70539	4.18549	4.47086
2232.5	2.73637	11.9262	0.425403	3.05526	2.67726	4.16411	4.46395
2233.5	2.71966	11.9129	0.419538	3.04034	2.66641	4.15177	4.46254
2234.5	2.70558	11.9033	0.416377	3.03222	2.65007	4.14152	4.46204
2235.5	2.67227	11.8807	0.409175	2.99289	2.62332	4.11568	4.46109
2236.5	2.64077	11.8686	0.405948	2.96745	2.59323	4.09519	4.46315
2237.5	2.62797	11.8603	0.401941	2.94887	2.57869	4.08355	4.4638
2238.5	2.59894	11.8455	0.395619	2.92581	2.55197	4.06357	4.46477
2239.5	2.57325	11.8369	0.394701	2.90924	2.5251	4.04784	4.46667
2240.5	2.53245	11.8121	0.390197	2.87434	2.49297	4.0204	4.46511
2241.5	2.4819	11.8032	0.38425	2.83706	2.4502	3.99132	4.47275
2242.5	2.46339	11.795	0.379679	2.81952	2.44005	3.97953	4.47368
2243.5	2.44047	11.7859	0.374631	2.78974	2.41364	3.96087	4.47686
2244.5	2.41767	11.7714	0.371968	2.77367	2.3963	3.94621	4.47557
2245.5	2.40475	11.7616	0.371081	2.76284	2.37314	3.93468	4.47526
2246.5	2.38838	11.7549	0.364579	2.74886	2.35768	3.92289	4.47731
2247.5	2.36665	11.7475	0.356908	2.71492	2.3353	3.90425	4.48163
2248.5	2.32592	11.7186	0.354241	2.65112	2.29159	3.8683	4.48115
2249.5	2.30175	11.7118	0.351367	2.63017	2.27189	3.85339	4.48396
2250.5	2.27997	11.6991	0.349099	2.60795	2.25402	3.83803	4.48383
2251.5	2.26844	11.6924	0.348434	2.59611	2.24406	3.82989	4.48373
2252.5	2.24279	11.6743	0.347007	2.56932	2.21877	3.81044	4.48239
2253.5	2.22193	11.6684	0.344323	2.54929	2.19334	3.79546	4.4858
2254.5	2.21169	11.6654	0.344158	2.54065	2.18528	3.78944	4.48674
2255.5	2.16744	11.6318	0.339936	2.49327	2.14943	3.75637	4.48321
2256.5	2.15049	11.6234	0.338917	2.4821	2.13237	3.74546	4.48355
2257.5	2.12885	11.5923	0.336331	2.46006	2.11971	3.72744	4.47498
2258.5	2.1068	11.5741	0.333782	2.42525	2.09013	3.70602	4.47461
2259.5	2.07759	11.5358	0.328654	2.38192	2.04522	3.67384	4.46851
2260.5	2.02863	11.5008	0.324006	2.34715	2.00549	3.64121	4.46449
2261.5	2.00094	11.4725	0.319314	2.31955	1.98184	3.61883	4.45961
2262.5	1.9801	11.4513	0.318191	2.29567	1.96508	3.60208	4.45567
2263.5	1.95226	11.4315	0.316056	2.26197	1.94517	3.5814	4.4542
2264.5	1.93758	11.4099	0.314858	2.24633	1.92664	3.56706	4.44908
2265.5	1.90223	11.3604	0.311697	2.22332	1.9068	3.54088	4.43462
2266.5	1.86773	11.3109	0.309668	2.19275	1.88433	3.51308	4.42072
2267.5	1.84016	11.2977	0.305153	2.17668	1.85684	3.4953	4.42202
2268.5	1.83026	11.2896	0.298748	2.16687	1.84687	3.48647	4.4222
2269.5	1.80699	11.2691	0.296644	2.13934	1.82612	3.46763	4.41968
2270.5	1.77852	11.2502	0.295905	2.11886	1.80541	3.44977	4.41761
2271.5	1.75466	11.2303	0.29405	2.10177	1.77943	3.43205	4.41516
2272.5	1.72093	11.2104	0.291693	2.07787	1.74486	3.40914	4.41502
2273.5	1.70597	11.1705	0.284891	2.05388	1.72104	3.38726	4.40411
2274.5	1.69251	11.1395	0.282136	2.03268	1.70435	3.37023	4.39537
2275.5	1.67682	11.1269	0.280963	2.01252	1.68141	3.35572	4.39521
2276.5	1.67006	11.1129	0.280501	1.9998	1.67126	3.3469	4.39167
2277.5	1.66613	11.1104	0.278417	1.99665	1.66697	3.34372	4.39198
2278.5	1.65457	11.1029	0.277034	1.98752	1.65765	3.33593	4.39159
2279.5	1.64362	11.098	0.269296	1.97573	1.64851	3.32704	4.39361
2280.5	1.62857	11.0902	0.26469	1.95894	1.63451	3.31539	4.39504
2281.5	1.61729	11.0779	0.263845	1.93604	1.62623	3.30426	4.39338
2282.5	1.60791	11.0736	0.263258	1.92607	1.61829	3.29782	4.39401
2283.5	1.60093	11.0697	0.261802	1.92046	1.61443	3.29347	4.39403
2284.5	1.5772	11.0553	0.258888	1.90231	1.59059	3.27686	4.39414
2285.5	1.56704	11.0526	0.258114	1.89129	1.57961	3.26973	4.39597
2286.5	1.54878	11.0442	0.256152	1.86911	1.56799	3.25725	4.39724
2287.5	1.52356	11.0169	0.252002	1.84028	1.54262	3.23507	4.39301
2288.5	1.50802	11.0099	0.248324	1.82983	1.53332	3.22587	4.39377
2289.5	1.48682	10.9942	0.246734	1.81313	1.52098	3.21237	4.39168
2290.5	1.46511	10.9683	0.246042	1.79744	1.50381	3.19614	4.38538
2291.5	1.43422	10.9422	0.240266	1.77533	1.46616	3.17164	4.38327
2292.5	1.4248	10.914	0.239342	1.75973	1.45215	3.15799	4.37443
2293.5	1.40594	10.8996	0.238003	1.73887	1.43452	3.14339	4.37357
2294.5	1.39594	10.8885	0.235628	1.73024	1.42578	3.13521	4.37155
2295.5	1.37804	10.8804	0.234818	1.71977	1.41711	3.12602	4.37156
2296.5	1.3686	10.8769	0.231318	1.70617	1.41009	3.11861	4.37332
2297.5	1.35526	10.8729	0.23028	1.69854	1.39844	3.11109	4.37484
2298.5	1.34258	10.8672	0.23028	1.68834	1.39344	3.10436	4.37487
2299.5	1.32272	10.8487	0.226727	1.67032	1.3718	3.08806	4.37285

## Sheet: Perm_T_45
Date (yr)	CNRM (°C)	GISS (°C)	HARD (°C)	IPSL (°C)	MPI (°C)	Mean (°C)	Std Dev (°C)
1901.5	-11.0329	-11.0329	-11.0329	-11.0329	-11.0329	-11.0329	0
1902.5	-11.731	-11.731	-11.731	-11.731	-11.731	-11.731	0
1903.5	-11.1853	-11.1853	-11.1853	-11.1853	-11.1853	-11.1853	0
1904.5	-11.2099	-11.2099	-11.2099	-11.2099	-11.2099	-11.2099	0
1905.5	-11.0736	-11.0736	-11.0736	-11.0736	-11.0736	-11.0736	0
1906.5	-11.0112	-11.0112	-11.0112	-11.0112	-11.0112	-11.0112	0
1907.5	-11.4226	-11.4226	-11.4226	-11.4226	-11.4226	-11.4226	0
1908.5	-11.2069	-11.2069	-11.2069	-11.2069	-11.2069	-11.2069	0
1909.5	-11.6373	-11.6373	-11.6373	-11.6373	-11.6373	-11.6373	0
1910.5	-11.4055	-11.4055	-11.4055	-11.4055	-11.4055	-11.4055	0
1911.5	-11.3118	-11.3118	-11.3118	-11.3118	-11.3118	-11.3118	0
1912.5	-11.5398	-11.5398	-11.5398	-11.5398	-11.5398	-11.5398	0
1913.5	-11.412	-11.412	-11.412	-11.412	-11.412	-11.412	0
1914.5	-11.0855	-11.0855	-11.0855	-11.0855	-11.0855	-11.0855	0
1915.5	-11.4967	-11.4967	-11.4967	-11.4967	-11.4967	-11.4967	0
1916.5	-11.5104	-11.5104	-11.5104	-11.5104	-11.5104	-11.5104	0
1917.5	-11.368	-11.368	-11.368	-11.368	-11.368	-11.368	0
1918.5	-11.4475	-11.4475	-11.4475	-11.4475	-11.4475	-11.4475	0
1919.5	-11.5417	-11.5417	-11.5417	-11.5417	-11.5417	-11.5417	0
1920.5	-11.1004	-11.1004	-11.1004	-11.1004	-11.1004	-11.1004	0
1921.5	-10.9697	-10.9697	-10.9697	-10.9697	-10.9697	-10.9697	0
1922.5	-11.4959	-11.4959	-11.4959	-11.4959	-11.4959	-11.4959	0
1923.5	-11.1634	-11.1634	-11.1634	-11.1634	-11.1634	-11.1634	0
1924.5	-10.8534	-10.8534	-10.8534	-10.8534	-10.8534	-10.8534	0
1925.5	-10.9842	-10.9842	-10.9842	-10.9842	-10.9842	-10.9842	0
1926.5	-10.5936	-10.5936	-10.5936	-10.5936	-10.5936	-10.5936	0
1927.5	-11.0931	-11.0931	-11.0931	-11.0931	-11.0931	-11.0931	0
1928.5	-10.8782	-10.8782	-10.8782	-10.8782	-10.8782	-10.8782	0
1929.5	-11.2683	-11.2683	-11.2683	-11.2683	-11.2683	-11.2683	0
1930.5	-10.9129	-10.9129	-10.9129	-10.9129	-10.9129	-10.9129	0
1931.5	-10.9199	-10.9199	-10.9199	-10.9199	-10.9199	-10.9199	0
1932.5	-10.7649	-10.7649	-10.7649	-10.7649	-10.7649	-10.7649	0
1933.5	-11.6809	-11.6809	-11.6809	-11.6809	-11.6809	-11.6809	0
1934.5	-10.6001	-10.6001	-10.6001	-10.6001	-10.6001	-10.6001	0
1935.5	-11.0492	-11.0492	-11.0492	-11.0492	-11.0492	-11.0492	0
1936.5	-11.1871	-11.1871	-11.1871	-11.1871	-11.1871	-11.1871	0
1937.5	-10.4685	-10.4685	-10.4685	-10.4685	-10.4685	-10.4685	0
1938.5	-10.0761	-10.0761	-10.0761	-10.0761	-10.0761	-10.0761	0
1939.5	-10.606	-10.606	-10.606	-10.606	-10.606	-10.606	0
1940.5	-10.4702	-10.4702	-10.4702	-10.4702	-10.4702	-10.4702	0
1941.5	-11.1783	-11.1783	-11.1783	-11.1783	-11.1783	-11.1783	0
1942.5	-10.6098	-10.6098	-10.6098	-10.6098	-10.6098	-10.6098	0
1943.5	-9.776	-9.776	-9.776	-9.776	-9.776	-9.776	0
1944.5	-10.0803	-10.0803	-10.0803	-10.0803	-10.0803	-10.0803	0
1945.5	-10.6001	-10.6001	-10.6001	-10.6001	-10.6001	-10.6001	0
1946.5	-11.5336	-11.5336	-11.5336	-11.5336	-11.5336	-11.5336	0
1947.5	-10.486	-10.486	-10.486	-10.486	-10.486	-10.486	0
1948.5	-10.3972	-10.3972	-10.3972	-10.3972	-10.3972	-10.3972	0
1949.5	-10.7053	-10.7053	-10.7053	-10.7053	-10.7053	-10.7053	0
1950.5	-11.4082	-11.4082	-11.4082	-11.4082	-11.4082	-11.4082	0
1951.5	-10.9211	-10.9211	-10.9211	-10.9211	-10.9211	-10.9211	0
1952.5	-11.2962	-11.2962	-11.2962	-11.2962	-11.2962	-11.2962	0
1953.5	-10.1587	-10.1587	-10.1587	-10.1587	-10.1587	-10.1587	0
1954.5	-10.6708	-10.6708	-10.6708	-10.6708	-10.6708	-10.6708	0
1955.5	-11.3162	-11.3162	-11.3162	-11.3162	-11.3162	-11.3162	0
1956.5	-11.3224	-11.3224	-11.3224	-11.3224	-11.3224	-11.3224	0
1957.5	-11.2818	-11.2818	-11.2818	-11.2818	-11.2818	-11.2818	0
1958.5	-11.5307	-11.5307	-11.5307	-11.5307	-11.5307	-11.5307	0
1959.5	-10.656	-10.656	-10.656	-10.656	-10.656	-10.656	0
1960.5	-11.1107	-11.1107	-11.1107	-11.1107	-11.1107	-11.1107	0
1961.5	-11.4367	-11.4367	-11.4367	-11.4367	-11.4367	-11.4367	0
1962.5	-10.5805	-10.5805	-10.5805	-10.5805	-10.5805	-10.5805	0
1963.5	-10.7384	-10.7384	-10.7384	-10.7384	-10.7384	-10.7384	0
1964.5	-11.7499	-11.7499	-11.7499	-11.7499	-11.7499	-11.7499	0
1965.5	-11.6647	-11.6647	-11.6647	-11.6647	-11.6647	-11.6647	0
1966.5	-11.8646	-11.8646	-11.8646	-11.8646	-11.8646	-11.8646	0
1967.5	-10.528	-10.528	-10.528	-10.528	-10.528	-10.528	0
1968.5	-10.9045	-10.9045	-10.9045	-10.9045	-10.9045	-10.9045	0
1969.5	-11.146	-11.146	-11.146	-11.146	-11.146	-11.146	0
1970.5	-11.1853	-11.1853	-11.1853	-11.1853	-11.1853	-11.1853	0
1971.5	-10.704	-10.704	-10.704	-10.704	-10.704	-10.704	0
1972.5	-11.9516	-11.9516	-11.9516	-11.9516	-11.9516	-11.9516	0
1973.5	-10.5109	-10.5109	-10.5109	-10.5109	-10.5109	-10.5109	0
1974.5	-11.8303	-11.8303	-11.8303	-11.8303	-11.8303	-11.8303	0
1975.5	-10.435	-10.435	-10.435	-10.435	-10.435	-10.435	0
1976.5	-11.332	-11.332	-11.332	-11.332	-11.332	-11.332	0
1977.5	-10.8163	-10.8163	-10.8163	-10.8163	-10.8163	-10.8163	0
1978.5	-10.8624	-10.8624	-10.8624	-10.8624	-10.8624	-10.8624	0
1979.5	-11.6088	-11.6088	-11.6088	-11.6088	-11.6088	-11.6088	0
1980.5	-10.609	-10.609	-10.609	-10.609	-10.609	-10.609	0
1981.5	-9.42902	-9.42902	-9.42902	-9.42902	-9.42902	-9.42902	0
1982.5	-11.432	-11.432	-11.432	-11.432	-11.432	-11.432	0
1983.5	-10.3541	-10.3541	-10.3541	-10.3541	-10.3541	-10.3541	0
1984.5	-10.8544	-10.8544	-10.8544	-10.8544	-10.8544	-10.8544	0
1985.5	-10.6532	-10.6532	-10.6532	-10.6532	-10.6532	-10.6532	0
1986.5	-10.7094	-10.7094	-10.7094	-10.7094	-10.7094	-10.7094	0
1987.5	-11.2976	-11.2976	-11.2976	-11.2976	-11.2976	-11.2976	0
1988.5	-9.95078	-9.95078	-9.95078	-9.95078	-9.95078	-9.95078	0
1989.5	-10.4422	-10.4422	-10.4422	-10.4422	-10.4422	-10.4422	0
1990.5	-10.3929	-10.3929	-10.3929	-10.3929	-10.3929	-10.3929	0
1991.5	-10.2346	-10.2346	-10.2346	-10.2346	-10.2346	-10.2346	0
1992.5	-10.957	-10.957	-10.957	-10.957	-10.957	-10.957	0
1993.5	-10.0379	-10.0379	-10.0379	-10.0379	-10.0379	-10.0379	0
1994.5	-10.4734	-10.4734	-10.4734	-10.4734	-10.4734	-10.4734	0
1995.5	-9.37402	-9.37402	-9.37402	-9.37402	-9.37402	-9.37402	0
1996.5	-10.2548	-10.2548	-10.2548	-10.2548	-10.2548	-10.2548	0
1997.5	-9.86096	-9.86096	-9.86096	-9.86096	-9.86096	-9.86096	0
1998.5	-10.0573	-10.0573	-10.0573	-10.0573	-10.0573	-10.0573	0
1999.5	-10.2965	-10.2965	-10.2965	-10.2965	-10.2965	-10.2965	0
2000.5	-10.1445	-10.1445	-10.1445	-10.1445	-10.1445	-10.1445	0
2001.5	-9.82965	-9.82965	-9.82965	-9.82965	-9.82965	-9.82965	0
2002.5	-9.77209	-9.77209	-9.77209	-9.77209	-9.77209	-9.77209	0
2003.5	-9.444	-9.444	-9.444	-9.444	-9.444	-9.444	0
2004.5	-10.6577	-10.6577	-10.6577	-10.6577	-10.6577	-10.6577	0
2005.5	-9.11316	-9.11316	-9.11316	-9.11316	-9.11316	-9.11316	0
2006.5	-9.86395	-9.86395	-9.86395	-9.86395	-9.86395	-9.86395	0
2007.5	-9.11523	-9.11523	-9.11523	-9.11523	-9.11523	-9.11523	0
2008.5	-9.66925	-9.66925	-9.66925	-9.66925	-9.66925	-9.66925	0
2009.5	-10.0892	-10.0892	-10.0892	-10.0892	-10.0892	-10.0892	0
2010.5	-9.09433	-9.10144	-9.0871	-9.09485	-9.10022	-9.09559	0.0050976
2011.5	-10.0853	-10.1087	-10.0572	-10.0903	-10.1025	-10.0888	0.0178934
2012.5	-9.73282	-9.77066	-9.68466	-9.74054	-9.7594	-9.73762	0.029672
2013.5	-9.63562	-9.68857	-9.56616	-9.64743	-9.67264	-9.64208	0.0422583
2014.5	-9.69101	-9.75967	-9.60126	-9.70688	-9.73904	-9.69957	0.0547043
2015.5	-9.45645	-9.53714	-9.34409	-9.47443	-9.51212	-9.46484	0.0666425
2016.5	-8.86334	-8.96109	-8.73111	-8.88614	-8.93051	-8.87444	0.0793169
2017.5	-8.82138	-8.93347	-8.66849	-8.84827	-8.8988	-8.83408	0.0914891
2018.5	-9.76102	-9.88727	-9.58731	-9.79123	-9.8483	-9.77502	0.103598
2019.5	-10.2908	-10.4322	-10.0956	-10.3237	-10.3873	-10.3059	0.116042
2020.5	-9.36478	-9.52252	-9.14975	-9.40268	-9.4722	-9.38239	0.128488
2021.5	-8.66803	-8.84024	-8.43198	-8.7099	-8.78479	-8.68699	0.140689
2022.5	-10.1738	-10.3601	-9.91656	-10.2191	-10.3017	-10.1943	0.153109
2023.5	-8.59363	-8.7955	-8.3158	-8.64215	-8.73239	-8.61589	0.165575
2024.5	-9.58185	-9.79877	-9.28348	-9.63336	-9.72968	-9.60543	0.177655
2025.5	-9.48944	-9.72159	-9.1701	-9.54626	-9.64801	-9.51508	0.190239
2026.5	-9.22845	-9.4747	-8.88834	-9.28769	-9.3974	-9.25532	0.202367
2027.5	-9.15393	-9.41498	-8.79291	-9.21756	-9.33182	-9.18224	0.214555
2028.5	-8.95398	-9.22992	-8.57245	-9.02124	-9.14188	-8.98389	0.226744
2029.5	-8.35864	-8.65149	-7.95718	-8.42908	-8.55743	-8.39077	0.239269
2030.5	-9.0379	-9.34378	-8.61539	-9.11255	-9.24771	-9.07147	0.251412
2031.5	-8.61078	-8.93222	-8.16757	-8.68872	-8.83051	-8.64596	0.263789
2032.5	-9.21765	-9.55453	-8.75476	-9.30023	-9.44714	-9.25486	0.275797
2033.5	-8.20667	-8.55804	-7.72177	-8.29184	-8.44565	-8.24479	0.288336
2034.5	-9.71072	-10.0766	-9.20428	-9.79959	-9.9595	-9.75014	0.300788
2035.5	-8.12582	-8.50632	-7.59888	-8.21838	-8.38504	-8.16689	0.312978
2036.5	-8.08694	-8.48264	-7.53952	-8.1835	-8.35666	-8.12985	0.325302
2037.5	-8.70734	-9.11844	-8.14029	-8.80902	-8.98859	-8.75273	0.337545
2038.5	-9.0408	-9.46716	-8.45209	-9.14526	-9.33197	-9.08746	0.350193
2039.5	-8.7247	-9.16611	-8.11542	-8.83212	-9.02533	-8.77274	0.362339
2040.5	-8.48856	-8.94537	-7.85892	-8.60068	-8.80045	-8.53879	0.374794
2041.5	-7.89398	-8.36334	-7.24258	-8.00839	-8.21356	-7.94437	0.38656
2042.5	-7.85986	-8.34448	-7.18689	-7.9776	-8.18903	-7.91157	0.399147
2043.5	-9.36264	-9.86423	-8.6702	-9.48578	-9.70435	-9.41744	0.41182
2044.5	-8.4949	-9.01041	-7.78143	-8.62112	-8.84625	-8.55082	0.423916
2045.5	-8.71722	-9.24823	-7.98273	-8.84778	-9.07907	-8.77501	0.436517
2046.5	-8.7319	-9.27744	-7.97681	-8.86575	-9.10397	-8.79117	0.448679
2047.5	-7.99298	-8.55316	-7.21732	-8.12988	-8.37372	-8.05341	0.460631
2048.5	-8.28162	-8.85611	-7.4855	-8.42297	-8.67401	-8.34404	0.472929
2049.5	-7.58377	-8.17456	-6.767	-7.72873	-7.98679	-7.64817	0.485561
2050.5	-7.54663	-8.15186	-6.70914	-7.69528	-7.95813	-7.61221	0.497518
2051.5	-8.22424	-8.84436	-7.36624	-8.37723	-8.64734	-8.29188	0.509951
2052.5	-8.44467	-9.08005	-7.56635	-8.60138	-8.87799	-8.51409	0.522186
2053.5	-8.08896	-8.73938	-7.1879	-8.24893	-8.53098	-8.15923	0.535022
2054.5	-7.94812	-8.6124	-7.02625	-8.11179	-8.40079	-8.01987	0.547188
2055.5	-7.3533	-8.03284	-6.41089	-7.51978	-7.81622	-7.42661	0.559474
2056.5	-7.64386	-8.33905	-6.68176	-7.81485	-8.11719	-7.71934	0.571613
2057.5	-7.27917	-7.98898	-6.29584	-7.45261	-7.76263	-7.35585	0.583986
2058.5	-8.26611	-8.99234	-7.26297	-8.44635	-8.76016	-8.34559	0.596438
2059.5	-7.95145	-8.6918	-6.92743	-8.13477	-8.45615	-8.03232	0.608665
2060.5	-7.87796	-8.63217	-6.83267	-8.06357	-8.39175	-7.95963	0.620734
2061.5	-7.45129	-8.22238	-6.38535	-7.64163	-7.97623	-7.53538	0.633602
2062.5	-7.83423	-8.61938	-6.7468	-8.02753	-8.367	-7.91899	0.645643
2063.5	-8.01944	-8.81857	-6.91068	-8.21664	-8.56357	-8.10578	0.658128
2064.5	-7.00809	-7.82141	-5.87921	-7.20752	-7.56262	-7.09577	0.670029
2065.5	-8.51233	-9.34195	-7.36432	-8.71701	-9.07669	-8.60246	0.682053
2066.5	-7.95712	-8.80215	-6.78723	-8.16547	-8.53235	-8.04886	0.694972
2067.5	-6.8877	-7.74649	-5.69705	-7.09982	-7.47235	-6.98068	0.70693
2068.5	-7.50742	-8.38239	-6.29697	-7.7243	-8.10385	-7.60298	0.719426
2069.5	-7.36752	-8.25806	-6.13513	-7.58578	-7.97345	-7.46399	0.732133
2070.5	-6.77264	-7.67706	-5.51981	-6.99652	-7.38861	-6.87093	0.744152
2071.5	-8.27939	-9.19864	-7.00525	-8.50607	-8.90472	-8.37881	0.756499
2072.5	-7.25079	-8.1846	-5.95667	-7.48242	-7.88651	-7.3522	0.768522
2073.5	-7.31573	-8.26431	-6.00021	-7.54968	-7.96121	-7.41823	0.780928
2074.5	-6.94708	-7.91144	-5.61148	-7.18533	-7.60373	-7.05181	0.793337
2075.5	-7.55582	-8.53522	-6.19998	-7.79855	-8.2233	-7.66257	0.805603
2076.5	-7.25732	-8.25085	-5.87988	-7.5022	-7.9339	-7.36483	0.817848
2077.5	-6.50372	-7.51239	-5.10577	-6.75284	-7.19012	-6.61297	0.830085
2078.5	-7.216	-8.23926	-5.79718	-7.46872	-7.91238	-7.32671	0.842335
2079.5	-6.42395	-7.46332	-4.98413	-6.68011	-7.13086	-6.53647	0.855032
2080.5	-6.3847	-7.43918	-4.92422	-6.64523	-7.10168	-6.49901	0.867356
2081.5	-7.00632	-8.07523	-5.52542	-7.27045	-7.73364	-7.12221	0.879458
2082.5	-6.64035	-7.7236	-5.13818	-6.90753	-7.37766	-6.75746	0.891781
2083.5	-6.98792	-8.08649	-5.46545	-7.25919	-7.73517	-7.10684	0.903992
2084.5	-7.7785	-8.89136	-6.23355	-8.05307	-8.53519	-7.89833	0.916677
2085.5	-7.22086	-8.35098	-5.65808	-7.50031	-7.98972	-7.34399	0.92875
2086.5	-6.15515	-7.29916	-4.57126	-6.43811	-6.93411	-6.27956	0.940951
2087.5	-6.86768	-8.02518	-5.26193	-7.15369	-7.65549	-6.99279	0.953142
2088.5	-6.07584	-7.24957	-4.44968	-6.36572	-6.87396	-6.20295	0.965639
2089.5	-6.59512	-7.78372	-4.94806	-6.88892	-7.40335	-6.72383	0.977988
2090.5	-7.02972	-8.23318	-5.36179	-7.32819	-7.84854	-7.16028	0.990419
2091.5	-6.67761	-7.89578	-4.98911	-6.97751	-7.50604	-6.80921	1.00246
2092.5	-6.58008	-7.81256	-4.86887	-6.88434	-7.41797	-6.71276	1.01527
2093.5	-5.88211	-7.12964	-4.15155	-6.1911	-6.73175	-6.01723	1.02735
2094.5	-5.84372	-7.10742	-4.09338	-6.15707	-6.70343	-5.98101	1.03958
2095.5	-6.13464	-7.41226	-4.36313	-6.4516	-7.00522	-6.27337	1.05192
2096.5	-6.74304	-8.03699	-4.95221	-7.06418	-7.62396	-6.88408	1.06406
2097.5	-7.27316	-8.5802	-5.45981	-7.59601	-8.16284	-7.4144	1.07635
2098.5	-5.69095	-7.0144	-3.85757	-6.01852	-6.59189	-5.83467	1.0889
2099.5	-6.40396	-7.74191	-4.55005	-6.73511	-7.3157	-6.54935	1.10112
2100.5	-7.17761	-8.52213	-5.30563	-7.51199	-8.08902	-7.32128	1.10917
2101.5	-6.66223	-8.00217	-4.77994	-6.99615	-7.56497	-6.80109	1.11072
2102.5	-6.3847	-7.72064	-4.49194	-6.71805	-7.28003	-6.51907	1.11263
2103.5	-5.63046	-6.96356	-3.72882	-5.96341	-6.51849	-5.76095	1.11425
2104.5	-5.63477	-6.96411	-3.72308	-5.96823	-6.51437	-5.76091	1.11598
2105.5	-5.96249	-7.28912	-4.04239	-6.29547	-6.83505	-6.08491	1.1175
2106.5	-6.18857	-7.50986	-4.25717	-6.52151	-7.05173	-6.30577	1.11922
2107.5	-5.63132	-6.94846	-3.69025	-5.9632	-6.48672	-5.74399	1.1208
2108.5	-6.60986	-7.92365	-4.65927	-6.94302	-7.45865	-6.71889	1.12275
2109.5	-6.34985	-7.66031	-4.38995	-6.68246	-7.19009	-6.45454	1.12431
2110.5	-5.63217	-6.93823	-3.66196	-5.96396	-6.46432	-5.73213	1.12607
2111.5	-5.63132	-6.93353	-3.65189	-5.96289	-6.45593	-5.72711	1.12765
2112.5	-5.63516	-6.93491	-3.64651	-5.9682	-6.45334	-5.72762	1.12975
2113.5	-6.35068	-7.64636	-4.35184	-6.68317	-7.159	-6.43821	1.13135
2114.5	-5.96326	-7.25586	-3.95444	-6.29498	-6.76471	-6.04665	1.13347
2115.5	-6.1897	-7.47729	-4.17026	-6.52109	-6.98242	-6.26815	1.13521
2116.5	-6.38556	-7.66827	-4.35696	-6.71664	-7.17023	-6.45953	1.13653
2117.5	-6.61041	-7.89062	-4.57361	-6.94211	-7.38736	-6.68082	1.1381
2118.5	-6.66241	-7.93906	-4.61533	-6.99448	-7.43216	-6.72869	1.14028
2119.5	-6.29089	-7.5629	-4.23303	-6.62128	-7.05179	-6.35198	1.14212
2120.5	-5.63651	-6.90494	-3.56924	-5.96762	-6.39044	-5.69375	1.14404
2121.5	-6.35107	-7.6178	-4.27542	-6.68304	-7.09723	-6.40491	1.1459
2122.5	-6.66345	-7.92499	-4.57623	-6.99545	-7.40164	-6.71235	1.14814
2123.5	-7.17841	-8.43567	-5.08243	-7.509	-7.9075	-7.2226	1.14934
2124.5	-6.60974	-7.86395	-4.50388	-6.94113	-7.33319	-6.65038	1.15175
2125.5	-6.18958	-7.43964	-4.07413	-6.52011	-6.90485	-6.22566	1.15344
2126.5	-6.29199	-7.53784	-4.16528	-6.62149	-6.99881	-6.32308	1.15571
2127.5	-6.38632	-7.62851	-4.25015	-6.7164	-7.08444	-6.41317	1.15749
2128.5	-5.63394	-6.87183	-3.48883	-5.96341	-6.32428	-5.65646	1.159
2129.5	-5.96579	-7.20093	-3.81012	-6.29492	-6.64835	-5.98402	1.16147
2130.5	-6.66461	-7.89557	-4.50037	-6.99454	-7.33899	-6.67881	1.16291
2131.5	-6.18988	-7.41754	-4.01639	-6.51935	-6.85712	-6.20006	1.16486
2132.5	-6.61111	-7.83444	-4.4259	-6.94025	-7.26926	-6.61619	1.16731
2133.5	-5.63373	-6.85242	-3.43991	-5.9621	-6.28421	-5.63447	1.16867
2134.5	-6.29327	-7.50922	-4.08951	-6.62186	-6.93579	-6.28993	1.17097
2135.5	-5.96671	-7.17896	-3.7536	-6.29465	-6.60156	-5.95909	1.17283
2136.5	-6.35162	-7.55997	-4.12811	-6.68036	-6.97992	-6.34	1.17527
2137.5	-5.6373	-6.84079	-3.40363	-5.96524	-6.25638	-5.62067	1.17704
2138.5	-5.63611	-6.83545	-3.39191	-5.96271	-6.24698	-5.61463	1.17918
2139.5	-7.18182	-8.37817	-4.92807	-7.50961	-7.78543	-7.15662	1.18146
2140.5	-6.35303	-7.54663	-4.09018	-6.68069	-6.94861	-6.32383	1.18347
2141.5	-5.63608	-6.8244	-3.36356	-5.96259	-6.22354	-5.60203	1.18511
2142.5	-7.18079	-8.36624	-4.8978	-7.50891	-7.76093	-7.14293	1.18781
2143.5	-6.3887	-7.56964	-4.09604	-6.71609	-6.96051	-6.3462	1.18963
2144.5	-6.19141	-7.37	-3.88947	-6.51892	-6.75531	-6.14502	1.19185
2145.5	-6.29495	-7.46884	-3.98325	-6.62128	-6.85074	-6.24381	1.19368
2146.5	-6.66736	-7.83752	-4.34631	-6.9939	-7.21576	-6.61217	1.19572
2147.5	-5.96622	-7.13242	-3.63599	-6.29272	-6.50674	-5.90682	1.19759
2148.5	-5.63501	-6.79672	-3.29343	-5.96072	-6.16742	-5.57066	1.20012
2149.5	-6.61359	-7.77173	-4.26285	-6.93991	-7.13885	-6.54539	1.2022
2150.5	-6.35474	-7.51001	-3.99451	-6.68118	-6.87143	-6.28237	1.20438
2151.5	-6.66626	-7.81824	-4.29602	-6.99283	-7.17624	-6.58992	1.20687
2152.5	-5.63644	-6.78305	-3.25629	-5.96188	-6.13742	-5.55502	1.2086
2153.5	-7.18182	-8.32419	-4.79199	-7.5072	-7.67444	-7.09593	1.21061
2154.5	-6.29382	-7.43359	-3.89465	-6.61899	-6.77933	-6.20408	1.21295
2155.5	-6.61368	-7.74902	-4.20401	-6.93872	-7.09055	-6.5192	1.21523
2156.5	-6.38837	-7.52057	-3.97025	-6.71417	-6.85858	-6.29039	1.21725
2157.5	-5.63928	-6.76733	-3.21094	-5.96432	-6.10074	-5.53652	1.21944
2158.5	-6.19373	-7.31897	-3.75592	-6.5192	-6.64819	-6.0872	1.22187
2159.5	-5.96878	-7.08875	-3.51974	-6.29276	-6.41428	-5.85686	1.22416
2160.5	-5.96924	-7.08517	-3.51007	-6.29297	-6.40692	-5.85287	1.2265
2161.5	-6.66782	-7.78156	-4.1994	-6.99185	-7.09659	-6.54744	1.22881
2162.5	-6.29456	-7.40411	-3.81766	-6.61832	-6.71695	-6.17032	1.23063
2163.5	-6.61353	-7.72052	-4.12689	-6.93799	-7.02771	-6.48533	1.23316
2164.5	-5.63736	-6.73859	-3.14105	-5.96066	-6.04327	-5.50419	1.2349
2165.5	-6.39044	-7.48901	-3.88425	-6.71503	-6.78922	-6.25359	1.23763
2166.5	-7.18204	-8.27655	-4.66574	-7.50595	-7.57315	-7.04069	1.23998
2167.5	-5.63885	-6.73044	-3.11371	-5.9635	-6.02222	-5.49374	1.24217
2168.5	-5.63876	-6.72574	-3.10184	-5.96115	-6.01364	-5.48823	1.24488
2169.5	-6.3548	-7.43829	-3.8092	-6.67896	-6.72162	-6.20057	1.24697
2170.5	-5.63864	-6.71759	-3.08124	-5.96069	-5.9975	-5.47913	1.24978
2171.5	-5.96844	-7.04459	-3.40292	-6.29163	-6.31998	-5.80551	1.25182
2172.5	-6.19382	-7.26547	-3.6181	-6.51706	-6.53769	-6.02643	1.25422
2173.5	-6.61566	-7.6839	-4.0307	-6.93866	-6.95215	-6.44421	1.25648
2174.5	-6.66928	-7.7327	-4.07373	-6.99161	-6.99597	-6.49266	1.25876
2175.5	-6.39142	-7.45145	-3.78656	-6.71344	-6.71011	-6.2106	1.26101
2176.5	-5.63907	-6.6944	-3.02435	-5.96051	-5.95071	-5.45381	1.26327
2177.5	-7.18262	-8.23633	-4.55908	-7.50568	-7.48755	-6.99425	1.26595
2178.5	-6.29706	-7.34662	-3.66513	-6.61908	-6.59378	-6.10433	1.26765
2179.5	-6.35577	-7.40045	-3.71194	-6.67847	-6.64471	-6.15827	1.27073
2180.5	-5.63751	-6.67953	-2.9852	-5.95905	-5.91858	-5.43597	1.27278
2181.5	-6.29672	-7.33481	-3.63467	-6.61804	-6.5701	-6.09087	1.27516
2182.5	-6.19534	-7.22937	-3.52304	-6.51733	-6.45993	-5.985	1.27772
2183.5	-6.3934	-7.42188	-3.71008	-6.71393	-6.64941	-6.17774	1.28013
2184.5	-7.1846	-8.21158	-4.49316	-7.5062	-7.4342	-6.96595	1.28259
2185.5	-5.97049	-6.99377	-3.26901	-6.29163	-6.21185	-5.74735	1.28511
2186.5	-6.3569	-7.37466	-3.64532	-6.67807	-6.58932	-6.12886	1.28729
2187.5	-5.63766	-6.65265	-2.91641	-5.95813	-5.86246	-5.40546	1.28989
2188.5	-5.64227	-6.65424	-2.91135	-5.96356	-5.85938	-5.40616	1.29257
2189.5	-6.66928	-7.67691	-3.92935	-6.99008	-6.87845	-6.42881	1.29461
2190.5	-6.29816	-7.30344	-3.5488	-6.61829	-6.49966	-6.05367	1.29721
2191.5	-6.6712	-7.67081	-3.91138	-6.99124	-6.86392	-6.42171	1.29955
2192.5	-6.35754	-7.35336	-3.58685	-6.6777	-6.54218	-6.10353	1.30249
2193.5	-5.64008	-6.63226	-2.86014	-5.95929	-5.81744	-5.38184	1.30479
2194.5	-5.97137	-6.96002	-3.18173	-6.29059	-6.14114	-5.70897	1.30736
2195.5	-7.18512	-8.16891	-4.38483	-7.50415	-7.3468	-6.91796	1.31
2196.5	-5.64276	-6.6243	-2.83365	-5.96179	-5.79739	-5.37198	1.31252
2197.5	-6.3934	-7.36942	-3.5748	-6.71249	-6.53925	-6.11787	1.31458
2198.5	-6.1958	-7.16995	-3.36777	-6.51538	-6.33484	-5.91675	1.31749
2199.5	-6.6185	-7.58783	-3.77954	-6.93625	-6.74753	-6.33393	1.32
2200.5	-5.97293	-6.93759	-3.12582	-6.29068	-6.09875	-5.68516	1.32207
2201.5	-6.36108	-7.32193	-3.50464	-6.67831	-6.48431	-6.07006	1.32475
2202.5	-6.67429	-7.63034	-3.80914	-6.98993	-6.79489	-6.37972	1.32691
2203.5	-6.20001	-7.15253	-3.32718	-6.51505	-6.3197	-5.90289	1.32911
2204.5	-5.6488	-6.59705	-2.76663	-5.9621	-5.76544	-5.348	1.33157
2205.5	-7.19287	-8.13605	-4.30194	-7.50418	-7.30667	-6.88834	1.33366
2206.5	-5.64728	-6.58542	-2.74826	-5.95728	-5.75967	-5.33958	1.33565
2207.5	-6.62637	-7.55893	-3.71881	-6.93497	-6.73532	-6.31488	1.33758
2208.5	-6.30859	-7.23819	-3.39267	-6.61627	-6.41708	-5.99456	1.34016
2209.5	-5.65149	-6.57593	-2.72775	-5.95767	-5.75748	-5.33406	1.34194
2210.5	-5.6525	-6.57257	-2.71964	-5.95737	-5.75623	-5.33166	1.34441
2211.5	-6.31174	-7.22757	-3.37106	-6.61554	-6.41376	-5.98793	1.34646
2212.5	-5.65878	-6.56989	-2.70868	-5.96173	-5.75858	-5.33153	1.34904
2213.5	-7.20401	-8.11038	-4.2446	-7.50504	-7.30164	-6.87313	1.35147
2214.5	-6.37674	-7.2782	-3.40842	-6.67657	-6.47165	-6.04232	1.35376
2215.5	-5.65936	-6.55685	-2.6843	-5.95767	-5.7522	-5.32208	1.35538
2216.5	-6.21872	-7.11087	-3.23419	-6.5163	-6.30896	-5.87781	1.35786
2217.5	-6.6936	-7.58252	-3.70117	-6.98981	-6.78259	-6.34994	1.36014
2218.5	-5.99344	-6.87814	-2.99155	-6.2883	-6.07965	-5.64622	1.36276
2219.5	-6.64191	-7.5202	-3.63156	-6.93466	-6.72626	-6.29092	1.36458
2220.5	-5.66513	-6.53973	-2.64639	-5.95667	-5.74683	-5.31095	1.36691
2221.5	-6.64444	-7.51389	-3.61725	-6.93491	-6.72482	-6.28706	1.36909
2222.5	-6.22568	-7.09085	-3.18927	-6.51529	-6.30301	-5.86482	1.37165
2223.5	-6.42395	-7.28552	-3.37933	-6.71219	-6.50052	-6.0603	1.37403
2224.5	-6.38794	-7.24454	-3.33466	-6.67557	-6.46164	-6.02087	1.37628
2225.5	-5.67529	-6.52631	-2.61392	-5.96124	-5.74698	-5.30475	1.37816
2226.5	-7.21912	-8.06628	-4.14871	-7.50311	-7.28876	-6.8452	1.38069
2227.5	-6.33423	-7.17697	-3.25491	-6.61633	-6.40134	-5.95676	1.38304
2228.5	-6.00778	-6.84787	-2.92059	-6.28943	-6.07382	-5.6279	1.38554
2229.5	-6.7084	-7.54227	-3.61188	-6.98877	-6.77133	-6.32453	1.38777
2230.5	-6.23465	-7.06342	-3.13065	-6.51398	-6.29529	-5.8476	1.38956
2231.5	-5.68167	-6.50632	-2.57001	-5.96011	-5.74091	-5.2918	1.39166
2232.5	-6.34015	-7.16019	-3.2197	-6.61597	-6.39719	-5.94664	1.3939
2233.5	-7.22903	-8.04465	-4.09897	-7.50427	-7.28439	-6.83226	1.39673
2234.5	-6.71405	-7.52548	-3.57529	-6.98868	-6.76666	-6.31403	1.39917
2235.5	-6.43893	-7.24634	-3.29129	-6.7113	-6.4895	-6.03547	1.4016
2236.5	-6.01688	-6.81879	-2.86072	-6.28769	-6.06476	-5.60977	1.40366
2237.5	-6.66422	-7.46146	-3.50006	-6.93384	-6.70987	-6.25389	1.40573
2238.5	-5.68976	-6.48297	-2.51648	-5.95767	-5.73358	-5.27609	1.40833
2239.5	-6.40787	-7.19724	-3.22675	-6.67557	-6.44943	-5.99137	1.41058
2240.5	-5.69241	-6.47647	-2.50113	-5.9577	-5.73157	-5.27186	1.41327
2241.5	-6.7236	-7.50287	-3.52411	-6.98749	-6.75986	-6.29958	1.41535
2242.5	-6.35275	-7.12747	-3.14569	-6.61499	-6.38699	-5.92558	1.41725
2243.5	-6.25195	-7.02252	-3.03647	-6.51437	-6.28491	-5.82205	1.41979
2244.5	-5.69809	-6.46365	-2.4726	-5.95734	-5.72714	-5.26376	1.4223
2245.5	-6.41574	-7.17798	-3.18356	-6.67621	-6.44531	-5.97976	1.42452
2246.5	-7.24542	-8.00211	-4.00366	-7.5033	-7.27173	-6.80524	1.42688
2247.5	-6.03226	-6.78311	-2.78156	-6.28812	-6.05545	-5.5881	1.42902
2248.5	-6.45392	-7.20215	-3.19543	-6.70905	-6.47653	-6.00742	1.43153
2249.5	-6.67899	-7.42194	-3.41299	-6.93375	-6.69965	-6.22946	1.43343
2250.5	-6.2601	-6.99869	-2.98505	-6.51306	-6.27811	-5.807	1.43592
2251.5	-6.68127	-7.41553	-3.39865	-6.93317	-6.69748	-6.22522	1.43795
2252.5	-5.70786	-6.43765	-2.41406	-5.95712	-5.72079	-5.2475	1.44113
2253.5	-6.74008	-7.46463	-3.43826	-6.98856	-6.75064	-6.27643	1.44319
2254.5	-6.42654	-7.14783	-3.11719	-6.67532	-6.43686	-5.96075	1.44563
2255.5	-6.46341	-7.17972	-3.1445	-6.70923	-6.47058	-5.99349	1.44807
2256.5	-6.36887	-7.08041	-3.04251	-6.61362	-6.3735	-5.89578	1.44995
2257.5	-5.71655	-6.42249	-2.38089	-5.96005	-5.71909	-5.23981	1.45244
2258.5	-6.0448	-6.74649	-2.70041	-6.28741	-6.04633	-5.56509	1.45503
2259.5	-5.71515	-6.4133	-2.36212	-5.95587	-5.71384	-5.23206	1.45748
2260.5	-5.71741	-6.41049	-2.3558	-5.95667	-5.7139	-5.23085	1.45975
2261.5	-7.26324	-7.95206	-3.89404	-7.50177	-7.25745	-6.77371	1.46183
2262.5	-6.37814	-7.06219	-3.00037	-6.61478	-6.37021	-5.88514	1.46411
2263.5	-6.05258	-6.73172	-2.66559	-6.2883	-6.0433	-5.5563	1.46677
2264.5	-6.43857	-7.11368	-3.04272	-6.6741	-6.42639	-5.93909	1.46941
2265.5	-5.72488	-6.39514	-2.32098	-5.95859	-5.71167	-5.22225	1.47156
2266.5	-5.7254	-6.39084	-2.31235	-5.95663	-5.70825	-5.2187	1.47389
2267.5	-6.75616	-7.41675	-3.33484	-6.98648	-6.73749	-6.24634	1.47619
2268.5	-6.7034	-7.36087	-3.27426	-6.93307	-6.68329	-6.19098	1.47862
2269.5	-6.48215	-7.13486	-3.04337	-6.70953	-6.4595	-5.96588	1.48127
2270.5	-6.06018	-6.70749	-2.61325	-6.2868	-6.03561	-5.54067	1.48343
2271.5	-5.73102	-6.3736	-2.2749	-5.95544	-5.70306	-5.2076	1.48587
2272.5	-6.28726	-6.92706	-2.8237	-6.5123	-6.25839	-5.76174	1.48837
2273.5	-5.73492	-6.36954	-2.26208	-5.95828	-5.70459	-5.20588	1.49096
2274.5	-5.73413	-6.36325	-2.25214	-5.95459	-5.69946	-5.20071	1.49313
2275.5	-6.71381	-7.33887	-3.22345	-6.93356	-6.67834	-6.17761	1.49568
2276.5	-6.76917	-7.38907	-3.26974	-6.9873	-6.7305	-6.22916	1.49808
2277.5	-7.28482	-7.90115	-3.77795	-7.50256	-7.24442	-6.74218	1.50032
2278.5	-6.45712	-7.06836	-2.94159	-6.67407	-6.41479	-5.91119	1.50275
2279.5	-6.40002	-7.0065	-2.87561	-6.61356	-6.35547	-5.85023	1.50503
2280.5	-6.29855	-6.90118	-2.76642	-6.51291	-6.25211	-5.74623	1.50745
2281.5	-6.49811	-7.09525	-2.95654	-6.70956	-6.44928	-5.94175	1.50988
2282.5	-6.77521	-7.36792	-3.22482	-6.98611	-6.72369	-6.21555	1.51245
2283.5	-6.40466	-6.99338	-2.84567	-6.61346	-6.3519	-5.84181	1.51495
2284.5	-5.74622	-6.33026	-2.17917	-5.95425	-5.69058	-5.1801	1.51716
2285.5	-6.72516	-7.30533	-3.14987	-6.93173	-6.66788	-6.15599	1.51957
2286.5	-5.74881	-6.32278	-2.16406	-5.95374	-5.68921	-5.17572	1.52205
2287.5	-5.75388	-6.3252	-2.16129	-5.95892	-5.69229	-5.17831	1.52464
2288.5	-7.29865	-7.86487	-3.69775	-7.50165	-7.23456	-6.71949	1.52678
2289.5	-6.08298	-6.64499	-2.47482	-6.28531	-6.01776	-5.50117	1.52888
2290.5	-5.75757	-6.31479	-2.13895	-5.95834	-5.68964	-5.17186	1.53196
2291.5	-6.31317	-6.86523	-2.68622	-6.51239	-6.24338	-5.72408	1.53421
2292.5	-5.75732	-6.30472	-2.12228	-5.9545	-5.68506	-5.16478	1.53634
2293.5	-6.51331	-7.05521	-2.86868	-6.70859	-6.43811	-5.91678	1.53893
2294.5	-7.30569	-7.84546	-3.65442	-7.50189	-7.22943	-6.70738	1.54127
2295.5	-6.79309	-7.32742	-3.13107	-6.98669	-6.71371	-6.1904	1.54425
2296.5	-6.09198	-6.62231	-2.4231	-6.28552	-6.01147	-5.48688	1.5463
2297.5	-6.74139	-7.26666	-3.06436	-6.93259	-6.65796	-6.13259	1.54834
2298.5	-6.48294	-7.00327	-2.79608	-6.6734	-6.39767	-5.87067	1.55131
2299.5	-5.76675	-6.28305	-2.07178	-5.95517	-5.67932	-5.15121	1.55358

## Sheet: Perm_T_85
Date (yr)	CNRM (°C)	GISS (°C)	HARD (°C)	IPSL (°C)	MPI (°C)	Mean (°C)	Std Dev (°C)
1901.5	-11.0329	-11.0329	-11.0329	-11.0329	-11.0329	-11.0329	0
1902.5	-11.731	-11.731	-11.731	-11.731	-11.731	-11.731	0
1903.5	-11.1853	-11.1853	-11.1853	-11.1853	-11.1853	-11.1853	0
1904.5	-11.2099	-11.2099	-11.2099	-11.2099	-11.2099	-11.2099	0
1905.5	-11.0736	-11.0736	-11.0736	-11.0736	-11.0736	-11.0736	0
1906.5	-11.0112	-11.0112	-11.0112	-11.0112	-11.0112	-11.0112	0
1907.5	-11.4226	-11.4226	-11.4226	-11.4226	-11.4226	-11.4226	0
1908.5	-11.2069	-11.2069	-11.2069	-11.2069	-11.2069	-11.2069	0
1909.5	-11.6373	-11.6373	-11.6373	-11.6373	-11.6373	-11.6373	0
1910.5	-11.4055	-11.4055	-11.4055	-11.4055	-11.4055	-11.4055	0
1911.5	-11.3118	-11.3118	-11.3118	-11.3118	-11.3118	-11.3118	0
1912.5	-11.5398	-11.5398	-11.5398	-11.5398	-11.5398	-11.5398	0
1913.5	-11.412	-11.412	-11.412	-11.412	-11.412	-11.412	0
1914.5	-11.0855	-11.0855	-11.0855	-11.0855	-11.0855	-11.0855	0
1915.5	-11.4967	-11.4967	-11.4967	-11.4967	-11.4967	-11.4967	0
1916.5	-11.5104	-11.5104	-11.5104	-11.5104	-11.5104	-11.5104	0
1917.5	-11.368	-11.368	-11.368	-11.368	-11.368	-11.368	0
1918.5	-11.4475	-11.4475	-11.4475	-11.4475	-11.4475	-11.4475	0
1919.5	-11.5417	-11.5417	-11.5417	-11.5417	-11.5417	-11.5417	0
1920.5	-11.1004	-11.1004	-11.1004	-11.1004	-11.1004	-11.1004	0
1921.5	-10.9697	-10.9697	-10.9697	-10.9697	-10.9697	-10.9697	0
1922.5	-11.4959	-11.4959	-11.4959	-11.4959	-11.4959	-11.4959	0
1923.5	-11.1634	-11.1634	-11.1634	-11.1634	-11.1634	-11.1634	0
1924.5	-10.8534	-10.8534	-10.8534	-10.8534	-10.8534	-10.8534	0
1925.5	-10.9842	-10.9842	-10.9842	-10.9842	-10.9842	-10.9842	0
1926.5	-10.5936	-10.5936	-10.5936	-10.5936	-10.5936	-10.5936	0
1927.5	-11.0931	-11.0931	-11.0931	-11.0931	-11.0931	-11.0931	0
1928.5	-10.8782	-10.8782	-10.8782	-10.8782	-10.8782	-10.8782	0
1929.5	-11.2683	-11.2683	-11.2683	-11.2683	-11.2683	-11.2683	0
1930.5	-10.9129	-10.9129	-10.9129	-10.9129	-10.9129	-10.9129	0
1931.5	-10.9199	-10.9199	-10.9199	-10.9199	-10.9199	-10.9199	0
1932.5	-10.7649	-10.7649	-10.7649	-10.7649	-10.7649	-10.7649	0
1933.5	-11.6809	-11.6809	-11.6809	-11.6809	-11.6809	-11.6809	0
1934.5	-10.6001	-10.6001	-10.6001	-10.6001	-10.6001	-10.6001	0
1935.5	-11.0492	-11.0492	-11.0492	-11.0492	-11.0492	-11.0492	0
1936.5	-11.1871	-11.1871	-11.1871	-11.1871	-11.1871	-11.1871	0
1937.5	-10.4685	-10.4685	-10.4685	-10.4685	-10.4685	-10.4685	0
1938.5	-10.0761	-10.0761	-10.0761	-10.0761	-10.0761	-10.0761	0
1939.5	-10.606	-10.606	-10.606	-10.606	-10.606	-10.606	0
1940.5	-10.4702	-10.4702	-10.4702	-10.4702	-10.4702	-10.4702	0
1941.5	-11.1783	-11.1783	-11.1783	-11.1783	-11.1783	-11.1783	0
1942.5	-10.6098	-10.6098	-10.6098	-10.6098	-10.6098	-10.6098	0
1943.5	-9.776	-9.776	-9.776	-9.776	-9.776	-9.776	0
1944.5	-10.0803	-10.0803	-10.0803	-10.0803	-10.0803	-10.0803	0
1945.5	-10.6001	-10.6001	-10.6001	-10.6001	-10.6001	-10.6001	0
1946.5	-11.5336	-11.5336	-11.5336	-11.5336	-11.5336	-11.5336	0
1947.5	-10.486	-10.486	-10.486	-10.486	-10.486	-10.486	0
1948.5	-10.3972	-10.3972	-10.3972	-10.3972	-10.3972	-10.3972	0
1949.5	-10.7053	-10.7053	-10.7053	-10.7053	-10.7053	-10.7053	0
1950.5	-11.4082	-11.4082	-11.4082	-11.4082	-11.4082	-11.4082	0
1951.5	-10.9211	-10.9211	-10.9211	-10.9211	-10.9211	-10.9211	0
1952.5	-11.2962	-11.2962	-11.2962	-11.2962	-11.2962	-11.2962	0
1953.5	-10.1587	-10.1587	-10.1587	-10.1587	-10.1587	-10.1587	0
1954.5	-10.6708	-10.6708	-10.6708	-10.6708	-10.6708	-10.6708	0
1955.5	-11.3162	-11.3162	-11.3162	-11.3162	-11.3162	-11.3162	0
1956.5	-11.3224	-11.3224	-11.3224	-11.3224	-11.3224	-11.3224	0
1957.5	-11.2818	-11.2818	-11.2818	-11.2818	-11.2818	-11.2818	0
1958.5	-11.5307	-11.5307	-11.5307	-11.5307	-11.5307	-11.5307	0
1959.5	-10.656	-10.656	-10.656	-10.656	-10.656	-10.656	0
1960.5	-11.1107	-11.1107	-11.1107	-11.1107	-11.1107	-11.1107	0
1961.5	-11.4367	-11.4367	-11.4367	-11.4367	-11.4367	-11.4367	0
1962.5	-10.5805	-10.5805	-10.5805	-10.5805	-10.5805	-10.5805	0
1963.5	-10.7384	-10.7384	-10.7384	-10.7384	-10.7384	-10.7384	0
1964.5	-11.7499	-11.7499	-11.7499	-11.7499	-11.7499	-11.7499	0
1965.5	-11.6647	-11.6647	-11.6647	-11.6647	-11.6647	-11.6647	0
1966.5	-11.8646	-11.8646	-11.8646	-11.8646	-11.8646	-11.8646	0
1967.5	-10.528	-10.528	-10.528	-10.528	-10.528	-10.528	0
1968.5	-10.9045	-10.9045	-10.9045	-10.9045	-10.9045	-10.9045	0
1969.5	-11.146	-11.146	-11.146	-11.146	-11.146	-11.146	0
1970.5	-11.1853	-11.1853	-11.1853	-11.1853	-11.1853	-11.1853	0
1971.5	-10.704	-10.704	-10.704	-10.704	-10.704	-10.704	0
1972.5	-11.9516	-11.9516	-11.9516	-11.9516	-11.9516	-11.9516	0
1973.5	-10.5109	-10.5109	-10.5109	-10.5109	-10.5109	-10.5109	0
1974.5	-11.8303	-11.8303	-11.8303	-11.8303	-11.8303	-11.8303	0
1975.5	-10.435	-10.435	-10.435	-10.435	-10.435	-10.435	0
1976.5	-11.332	-11.332	-11.332	-11.332	-11.332	-11.332	0
1977.5	-10.8163	-10.8163	-10.8163	-10.8163	-10.8163	-10.8163	0
1978.5	-10.8624	-10.8624	-10.8624	-10.8624	-10.8624	-10.8624	0
1979.5	-11.6088	-11.6088	-11.6088	-11.6088	-11.6088	-11.6088	0
1980.5	-10.609	-10.609	-10.609	-10.609	-10.609	-10.609	0
1981.5	-9.42902	-9.42902	-9.42902	-9.42902	-9.42902	-9.42902	0
1982.5	-11.432	-11.432	-11.432	-11.432	-11.432	-11.432	0
1983.5	-10.3541	-10.3541	-10.3541	-10.3541	-10.3541	-10.3541	0
1984.5	-10.8544	-10.8544	-10.8544	-10.8544	-10.8544	-10.8544	0
1985.5	-10.6532	-10.6532	-10.6532	-10.6532	-10.6532	-10.6532	0
1986.5	-10.7094	-10.7094	-10.7094	-10.7094	-10.7094	-10.7094	0
1987.5	-11.2976	-11.2976	-11.2976	-11.2976	-11.2976	-11.2976	0
1988.5	-9.95078	-9.95078	-9.95078	-9.95078	-9.95078	-9.95078	0
1989.5	-10.4422	-10.4422	-10.4422	-10.4422	-10.4422	-10.4422	0
1990.5	-10.3929	-10.3929	-10.3929	-10.3929	-10.3929	-10.3929	0
1991.5	-10.2346	-10.2346	-10.2346	-10.2346	-10.2346	-10.2346	0
1992.5	-10.957	-10.957	-10.957	-10.957	-10.957	-10.957	0
1993.5	-10.0379	-10.0379	-10.0379	-10.0379	-10.0379	-10.0379	0
1994.5	-10.4734	-10.4734	-10.4734	-10.4734	-10.4734	-10.4734	0
1995.5	-9.37402	-9.37402	-9.37402	-9.37402	-9.37402	-9.37402	0
1996.5	-10.2548	-10.2548	-10.2548	-10.2548	-10.2548	-10.2548	0
1997.5	-9.86096	-9.86096	-9.86096	-9.86096	-9.86096	-9.86096	0
1998.5	-10.0573	-10.0573	-10.0573	-10.0573	-10.0573	-10.0573	0
1999.5	-10.2965	-10.2965	-10.2965	-10.2965	-10.2965	-10.2965	0
2000.5	-10.1445	-10.1445	-10.1445	-10.1445	-10.1445	-10.1445	0
2001.5	-9.82965	-9.82965	-9.82965	-9.82965	-9.82965	-9.82965	0
2002.5	-9.77209	-9.77209	-9.77209	-9.77209	-9.77209	-9.77209	0
2003.5	-9.444	-9.444	-9.444	-9.444	-9.444	-9.444	0
2004.5	-10.6577	-10.6577	-10.6577	-10.6577	-10.6577	-10.6577	0
2005.5	-9.11316	-9.11316	-9.11316	-9.11316	-9.11316	-9.11316	0
2006.5	-9.86395	-9.86395	-9.86395	-9.86395	-9.86395	-9.86395	0
2007.5	-9.11523	-9.11523	-9.11523	-9.11523	-9.11523	-9.11523	0
2008.5	-9.66925	-9.66925	-9.66925	-9.66925	-9.66925	-9.66925	0
2009.5	-10.0892	-10.0892	-10.0892	-10.0892	-10.0892	-10.0892	0
2010.5	-9.07355	-9.08566	-9.06259	-9.06717	-9.07452	-9.0727	0.00780834
2011.5	-10.0214	-10.0568	-9.97781	-10.0097	-10.025	-10.0181	0.0255032
2012.5	-9.62442	-9.68414	-9.54849	-9.60815	-9.63007	-9.61905	0.0435531
2013.5	-9.48291	-9.56796	-9.37378	-9.46021	-9.49078	-9.47513	0.0623188
2014.5	-9.49484	-9.60394	-9.35303	-9.46573	-9.50516	-9.48454	0.0805453
2015.5	-9.21518	-9.34949	-9.04068	-9.18112	-9.22653	-9.2026	0.0989811
2016.5	-8.57791	-8.73755	-8.37076	-8.53952	-8.59293	-8.56373	0.117551
2017.5	-8.49219	-8.67599	-8.25195	-8.44745	-8.50748	-8.47501	0.135837
2018.5	-9.38855	-9.5954	-9.11502	-9.33765	-9.40585	-9.36849	0.153937
2019.5	-9.87314	-10.1052	-9.56732	-9.81775	-9.89276	-9.85123	0.172295
2020.5	-8.90366	-9.16037	-8.56512	-8.84167	-8.92566	-8.8793	0.190717
2021.5	-8.16367	-8.4444	-7.79211	-8.09677	-8.18747	-8.13688	0.208957
2022.5	-9.62448	-9.93115	-9.22067	-9.55173	-9.65085	-9.59578	0.227586
2023.5	-8.00089	-8.33136	-7.56396	-7.9231	-8.02863	-7.96959	0.245779
2024.5	-8.94455	-9.29968	-8.47455	-8.86154	-8.97513	-8.91109	0.264291
2025.5	-8.80829	-9.189	-8.30573	-8.71948	-8.84158	-8.77281	0.282917
2026.5	-8.50351	-8.90704	-7.96783	-8.40909	-8.53787	-8.46507	0.300831
2027.5	-8.38443	-8.81351	-7.81622	-8.28433	-8.42142	-8.34398	0.319429
2028.5	-8.13995	-8.59384	-7.54013	-8.0347	-8.17883	-8.09749	0.337454
2029.5	-7.50195	-7.9805	-6.86768	-7.3912	-7.54233	-7.45673	0.356366
2030.5	-8.13678	-8.63892	-7.47098	-8.02045	-8.18045	-8.08951	0.374086
2031.5	-7.66528	-8.19223	-6.96619	-7.54456	-7.71149	-7.61595	0.39267
2032.5	-8.22858	-8.78107	-7.49655	-8.10095	-8.27563	-8.17656	0.411358
2033.5	-7.17307	-7.74875	-6.40829	-7.04056	-7.22299	-7.11873	0.429319
2034.5	-8.63293	-9.23303	-7.83463	-8.49445	-8.6853	-8.57607	0.447921
2035.5	-7.00446	-7.62833	-6.17456	-6.86032	-7.05807	-6.94515	0.465619
2036.5	-6.92126	-7.57156	-6.05682	-6.77209	-6.97678	-6.8597	0.485084
2037.5	-7.49854	-8.17319	-6.60339	-7.34344	-7.55676	-7.43506	0.502739
2038.5	-7.78714	-8.48605	-6.85925	-7.62726	-7.84744	-7.72143	0.520973
2039.5	-7.42767	-8.15134	-6.46561	-7.2619	-7.48907	-7.35912	0.539817
2040.5	-7.14688	-7.89612	-6.15341	-6.97601	-7.21198	-7.07688	0.558081
2041.5	-6.50665	-7.28067	-5.48026	-6.33035	-6.57449	-6.43448	0.576583
2042.5	-6.42847	-7.22568	-5.36877	-6.24576	-6.49783	-6.3533	0.594716
2043.5	-7.88916	-8.71063	-6.79672	-7.70215	-7.96066	-7.81187	0.612936
2044.5	-6.97781	-7.82391	-5.853	-6.78339	-7.05066	-6.89775	0.631214
2045.5	-7.15549	-8.02649	-5.99719	-6.95636	-7.23022	-7.07315	0.649867
2046.5	-7.12656	-8.02112	-5.93524	-6.92178	-7.20352	-7.04164	0.668023
2047.5	-6.34296	-7.2623	-5.11896	-6.1329	-6.42169	-6.25576	0.686392
2048.5	-6.58789	-7.53186	-5.33041	-6.37238	-6.66995	-6.4985	0.705061
2049.5	-5.84604	-6.81506	-4.55695	-5.62509	-5.92932	-5.75449	0.723135
2050.5	-5.76489	-6.75894	-4.44263	-5.53824	-5.85138	-5.67122	0.741821
2051.5	-6.39905	-7.41696	-5.043	-6.16678	-6.48627	-6.30241	0.760247
2052.5	-6.57471	-7.61823	-5.18713	-6.3371	-6.66473	-6.47638	0.778526
2053.5	-6.17368	-7.24146	-4.75366	-5.93204	-6.2662	-6.07341	0.796652
2054.5	-5.98911	-7.08075	-4.53668	-5.74109	-6.0835	-5.88622	0.814705
2055.5	-5.3512	-6.46655	-3.86526	-5.09744	-5.44617	-5.24532	0.832992
2056.5	-5.59772	-6.73856	-4.07831	-5.33813	-5.69556	-5.48965	0.851902
2057.5	-5.18774	-6.35349	-3.63715	-4.92346	-5.28964	-5.0783	0.869901
2058.5	-6.13321	-7.32315	-4.54779	-5.8623	-6.23572	-6.02043	0.888799
2059.5	-5.77353	-6.98721	-4.15701	-5.49783	-5.87817	-5.65875	0.906338
2060.5	-5.65564	-6.89398	-4.00552	-5.37436	-5.76212	-5.53832	0.924988
2061.5	-5.18576	-6.44855	-3.50204	-4.89813	-5.29526	-5.06595	0.94366
2062.5	-5.52322	-6.8114	-3.80853	-5.23074	-5.63412	-5.40161	0.961609
2063.5	-5.66467	-6.97766	-3.9165	-5.3663	-5.77765	-5.54056	0.980286
2064.5	-4.60922	-5.94553	-2.82834	-4.30569	-4.7243	-4.48262	0.998247
2065.5	-6.07007	-7.43137	-4.25662	-5.76117	-6.18683	-5.94121	1.01664
2066.5	-5.47101	-6.85681	-3.62433	-5.15656	-5.59109	-5.33996	1.03519
2067.5	-4.35632	-5.76758	-2.4783	-4.03622	-4.47842	-4.22337	1.05334
2068.5	-4.93414	-6.36905	-3.02142	-4.6084	-5.05777	-4.79816	1.07204
2069.5	-4.74872	-6.20871	-2.80341	-4.41772	-4.87469	-4.61065	1.0905
2070.5	-4.11029	-5.59412	-2.13232	-3.7735	-4.23788	-3.96962	1.10859
2071.5	-5.57178	-7.08136	-3.56241	-5.23071	-5.70383	-5.43002	1.12691
2072.5	-4.50095	-6.03302	-2.457	-4.15311	-4.63281	-4.35538	1.1452
2073.5	-4.52051	-6.07968	-2.44467	-4.16782	-4.65497	-4.37353	1.16401
2074.5	-4.10962	-5.69165	-2.00046	-3.75058	-4.24567	-3.95959	1.18205
2075.5	-4.67389	-6.28101	-2.53186	-4.30975	-4.81229	-4.52176	1.2006
2076.5	-4.32968	-5.9621	-2.15692	-3.96097	-4.47192	-4.17632	1.21854
2077.5	-3.53275	-5.18909	-1.32657	-3.1579	-3.67587	-3.37643	1.23689
2078.5	-4.20117	-5.88205	-1.96085	-3.81955	-4.34583	-4.04189	1.25572
2079.5	-3.36545	-5.07025	-1.09137	-2.97897	-3.51254	-3.20372	1.27421
2080.5	-3.28156	-5.01132	-0.976318	-2.8909	-3.43152	-3.11832	1.29214
2081.5	-3.85867	-5.6123	-1.51999	-3.4624	-4.01004	-3.69268	1.31048
2082.5	-3.44916	-5.22781	-1.07806	-3.04565	-3.60245	-3.28063	1.32891
2083.5	-3.75305	-5.55557	-1.34857	-3.34418	-3.90887	-3.58205	1.34728
2084.5	-4.49811	-6.32706	-2.06189	-4.08551	-4.65585	-4.32568	1.36577
2085.5	-3.89841	-5.75143	-1.42908	-3.47955	-4.05829	-3.72335	1.38413
2086.5	-2.78928	-4.66638	-0.286224	-2.36456	-2.95139	-2.61157	1.40268
2087.5	-3.4563	-5.35828	-0.921234	-3.02612	-3.62067	-3.27652	1.42088
2088.5	-2.62067	-4.54718	-0.0527954	-2.18521	-2.78693	-2.43856	1.43923
2089.5	-3.09515	-5.04721	-0.495392	-2.65469	-3.26453	-2.9114	1.45761
2090.5	-3.48657	-5.4624	-0.853851	-3.04108	-3.65768	-3.30032	1.47577
2091.5	-3.08987	-5.09033	-0.423431	-2.63815	-3.26303	-2.90096	1.49448
2092.5	-2.94785	-4.97293	-0.249817	-2.491	-3.12289	-2.7569	1.51244
2093.5	-2.20807	-4.25586	0.525482	-1.74289	-2.38382	-2.01303	1.5312
2094.5	-2.12399	-4.1983	0.639282	-1.65598	-2.30344	-1.92849	1.5491
2095.5	-2.3721	-4.46979	0.425903	-1.89758	-2.55402	-2.17352	1.56781
2096.5	-2.93756	-5.05933	-0.106354	-2.45673	-3.11969	-2.73593	1.58611
2097.5	-3.4213	-5.5679	-0.5578	-2.93607	-3.60614	-3.21784	1.60438
2098.5	-1.79572	-3.96741	1.09921	-1.30554	-1.98346	-1.59058	1.62247
2099.5	-2.46539	-4.6608	0.463074	-1.96838	-2.65417	-2.25713	1.64082
2100.5	-3.18179	-5.41083	-0.223907	-2.68826	-3.37253	-2.97546	1.66041
2101.5	-2.59595	-4.86401	0.378418	-2.10651	-2.78555	-2.39472	1.67714
2102.5	-2.24918	-4.55698	0.743591	-1.7627	-2.43576	-2.0522	1.6947
2103.5	-1.42599	-3.77182	1.58466	-0.942871	-1.61206	-1.23362	1.71172
2104.5	-1.35995	-3.74493	1.66608	-0.88208	-1.54572	-1.17332	1.72822
2105.5	-1.61893	-4.04373	1.4248	-1.14407	-1.80371	-1.43713	1.74576
2106.5	-1.77481	-4.23792	1.28604	-1.30432	-1.95776	-1.59775	1.7626
2107.5	-1.147	-3.64926	1.9303	-0.680237	-1.33051	-0.975342	1.77962
2108.5	-2.05688	-4.59842	1.03766	-1.59344	-2.23782	-1.88978	1.79686
2109.5	-1.72626	-4.3082	1.38336	-1.26758	-1.90698	-1.56513	1.8138
2110.5	-0.938446	-3.55988	2.18826	-0.483429	-1.11819	-0.782336	1.83116
2111.5	-0.86908	-3.52899	2.27621	-0.417877	-1.04688	-0.717322	1.84868
2112.5	-0.803223	-3.50296	2.35898	-0.35675	-0.980164	-0.656824	1.8661
2113.5	-1.44882	-4.18793	1.72971	-1.00653	-1.62573	-1.30786	1.88326
2114.5	-0.991974	-3.77008	2.20367	-0.552307	-1.16788	-0.855713	1.9006
2115.5	-1.14764	-3.96472	2.06494	-0.712311	-1.32141	-1.01623	1.91781
2116.5	-1.27435	-4.13071	1.95642	-0.84314	-1.44641	-1.14764	1.93556
2117.5	-1.42929	-4.32504	1.81589	-1.00214	-1.6022	-1.30856	1.95223
2118.5	-1.41205	-4.3479	1.85101	-0.989563	-1.58304	-1.29631	1.97015
2119.5	-0.970459	-3.94357	2.30969	-0.550934	-1.14023	-0.8591	1.98704
2120.5	-0.246368	-3.25992	3.04984	0.167999	-0.415375	-0.140765	2.00454
2121.5	-0.892303	-3.94424	2.42172	-0.480774	-1.05981	-0.791083	2.02204
2122.5	-1.13531	-4.22733	2.19522	-0.727417	-1.30179	-1.03932	2.03966
2123.5	-1.57971	-4.71051	1.76913	-1.17487	-1.74481	-1.48815	2.05747
2124.5	-0.940979	-4.11221	2.42294	-0.542053	-1.1055	-0.85556	2.07473
2125.5	-0.451569	-3.66129	2.93045	-0.0558777	-0.615784	-0.370813	2.09243
2126.5	-0.484772	-3.73251	2.91443	-0.0927429	-0.645752	-0.40827	2.10963
2127.5	-0.508636	-3.79617	2.9064	-0.121796	-0.670898	-0.43822	2.12704
2128.5	0.313232	-3.01407	3.74573	0.697327	0.15213	0.37887	2.14499
2129.5	0.0511475	-3.31564	3.50046	0.430969	-0.108673	0.111652	2.16262
2130.5	-0.577301	-3.98328	2.88846	-0.202271	-0.736084	-0.522095	2.18004
2131.5	-0.0333862	-3.4783	3.44937	0.338593	-0.190735	0.0171082	2.19761
2132.5	-0.384644	-3.86893	3.11523	-0.0163879	-0.540741	-0.339093	2.21535
2133.5	0.661774	-2.8609	4.17831	1.02579	0.507233	0.702441	2.23264
2134.5	0.0723877	-3.49057	3.60526	0.431732	-0.0813904	0.107483	2.25044
2135.5	0.468292	-3.13293	4.01947	0.824707	0.316437	0.499194	2.26826
2136.5	0.153046	-3.48819	3.72198	0.506073	0.00137329	0.178857	2.28649
2137.5	0.9375	-2.742	4.52286	1.28656	0.787262	0.958435	2.30373
2138.5	1.00958	-2.7106	4.61066	1.35379	0.859375	1.02456	2.32153
2139.5	-0.467438	-4.22565	3.15222	-0.12796	-0.615845	-0.456934	2.33935
2140.5	0.431488	-3.36664	4.06702	0.766937	0.284058	0.436572	2.35699
2141.5	1.21844	-2.61856	4.87012	1.55069	1.07196	1.21853	2.37441
2142.5	-0.257568	-4.13391	3.41229	0.0711365	-0.402954	-0.262201	2.39261
2143.5	0.605255	-3.31113	4.29019	0.928986	0.45932	0.594525	2.41008
2144.5	0.870575	-3.08484	4.57513	1.19177	0.727722	0.856073	2.42864
2145.5	0.837585	-3.15634	4.55765	1.15411	0.694885	0.817578	2.44577
2146.5	0.535431	-3.49808	4.27231	0.848267	0.394196	0.510425	2.46366
2147.5	1.30551	-2.76712	5.05957	1.6142	1.16385	1.2752	2.48153
2148.5	1.70712	-2.40439	5.47739	2.01132	1.5676	1.67181	2.49901
2149.5	0.797119	-3.35358	4.58591	1.09805	0.658966	0.757294	2.51734
2150.5	1.12717	-3.06381	4.93188	1.42273	0.989899	1.08157	2.53519
2151.5	0.884125	-3.34561	4.70627	1.17761	0.747803	0.834039	2.5531
2152.5	1.98361	-2.28494	5.8223	2.27344	1.84909	1.9287	2.57072
2153.5	0.508606	-3.79941	4.36423	0.792816	0.374023	0.448053	2.58864
2154.5	1.46606	-2.88116	5.33817	1.74689	1.33295	1.40058	2.6064
2155.5	1.21643	-3.17072	5.10522	1.4935	1.08383	1.14565	2.62446
2156.5	1.51068	-2.91498	5.4173	1.7832	1.37921	1.43508	2.64239
2157.5	2.33032	-2.13501	6.25354	2.59882	2.19952	2.24944	2.66035
2158.5	1.84393	-2.6597	5.78452	2.10925	1.71503	1.75861	2.67811
2159.5	2.14011	-2.40332	6.09729	2.40048	2.0127	2.04945	2.69611
2160.5	2.20932	-2.37369	6.18405	2.46576	2.0816	2.11341	2.71435
2161.5	1.58072	-3.0412	5.57123	1.83319	1.45419	1.47963	2.73185
2162.5	2.02362	-2.63855	6.03073	2.27173	1.8981	1.91713	2.75003
2163.5	1.77353	-2.92667	5.79761	2.01825	1.6507	1.66268	2.76762
2164.5	2.82031	-1.92056	6.86307	3.06067	2.69675	2.70405	2.78658
2165.5	2.13638	-2.64334	6.19467	2.3728	2.01385	2.01487	2.80402
2166.5	1.41403	-3.40485	5.4892	1.64789	1.29358	1.28797	2.822
2167.5	3.0264	-1.8306	7.11783	3.25558	2.90546	2.89493	2.8394
2168.5	3.0975	-1.79926	7.20639	3.32193	2.97913	2.96114	2.85771
2169.5	2.45096	-2.48553	6.57599	2.67075	2.3324	2.30891	2.87563
2170.5	3.23758	-1.73837	7.38071	3.4552	3.12009	3.09104	2.89411
2171.5	2.97635	-2.03833	7.13705	3.18933	2.86017	2.82491	2.91214
2172.5	2.82129	-2.23309	6.99734	3.02933	2.70584	2.66414	2.92982
2173.5	2.46866	-2.62396	6.66205	2.67468	2.35501	2.30729	2.94769
2174.5	2.48517	-2.64749	6.69614	2.68579	2.37265	2.31845	2.96616
2175.5	2.83289	-2.33932	7.06046	3.03024	2.72073	2.661	2.98422
2176.5	3.6546	-1.55588	7.89917	3.8486	3.54459	3.47822	3.00199
2177.5	2.18002	-3.0701	6.44107	2.36996	2.06989	1.99817	3.02004
2178.5	3.13483	-2.15564	7.4137	3.32092	3.02682	2.94813	3.03874
2179.5	3.14703	-2.1821	7.4422	3.32819	3.03888	2.95484	3.0564
2180.5	3.9339	-1.4339	8.2471	4.11209	3.82797	3.73743	3.07464
2181.5	3.34543	-2.06226	7.67346	3.51834	3.24023	3.14304	3.09228
2182.5	3.5166	-1.93045	7.86243	3.68588	3.41165	3.30922	3.11067
2183.5	3.3894	-2.09613	7.75159	3.55472	3.28552	3.17702	3.12833
2184.5	2.66608	-2.85907	7.04541	2.82867	2.56335	2.44889	3.14665
2185.5	3.95004	-1.61478	8.34637	4.10757	3.84869	3.72758	3.16489
2186.5	3.63574	-1.96964	8.04779	3.78723	3.53391	3.40701	3.18302
2187.5	4.42258	-1.22028	8.85303	4.57245	4.32251	4.19006	3.20103
2188.5	4.4874	-1.1944	8.93512	4.63229	4.38947	4.24998	3.21912
2189.5	3.53	-2.1908	7.99551	3.67178	3.43246	3.28779	3.23743
2190.5	3.9707	-1.79019	8.45227	4.108	3.87457	3.72307	3.25557
2191.5	3.6687	-2.13181	8.16602	3.80252	3.5737	3.41583	3.2735
2192.5	4.05194	-1.78683	8.56747	4.18152	3.95792	3.7944	3.29167
2193.5	4.83847	-1.03973	9.37091	4.96414	4.74533	4.57582	3.30986
2194.5	4.5766	-1.3396	9.12592	4.69907	4.48471	4.30934	3.32758
2195.5	3.43341	-2.52347	7.99963	3.55179	3.34262	3.1608	3.34621
2196.5	5.0459	-0.949921	9.62833	5.15891	4.95465	4.76757	3.36399
2197.5	4.36353	-1.67139	8.96411	4.47467	4.27472	4.08113	3.38252
2198.5	4.63168	-1.44388	9.24799	4.73758	4.54276	4.34323	3.40076
2199.5	4.27994	-1.83414	8.91232	4.38062	4.19302	3.98635	3.41841
2200.5	4.97391	-1.16849	9.60995	5.07178	4.88528	4.67449	3.42903
2201.5	4.60864	-1.54587	9.24042	4.70941	4.52078	4.30668	3.432
2202.5	4.32153	-1.84753	8.94516	4.4205	4.23187	4.01431	3.43457
2203.5	4.8187	-1.36392	9.43735	4.9194	4.72879	4.50806	3.4378
2204.5	5.39465	-0.801483	10.0066	5.49606	5.3038	5.07993	3.4405
2205.5	3.87494	-2.3349	8.48056	3.97641	3.78479	3.55636	3.44339
2206.5	5.44431	-0.778595	10.0431	5.54623	5.35306	5.12162	3.44591
2207.5	4.49078	-1.74692	9.08325	4.59207	4.39832	4.1635	3.44914
2208.5	4.83127	-1.41928	9.41788	4.93396	4.73975	4.50071	3.45193
2209.5	5.513	-0.750214	10.0923	5.61652	5.42108	5.17853	3.4542
2210.5	5.53659	-0.740936	10.1095	5.64035	5.44263	5.19762	3.45727
2211.5	4.90131	-1.39035	9.46722	5.00586	4.80637	4.55808	3.46016
2212.5	5.57892	-0.724823	10.1378	5.68481	5.4841	5.23215	3.46234
2213.5	4.05865	-2.25928	8.61124	4.16342	3.96191	3.70719	3.4654
2214.5	4.90976	-1.42169	9.45721	5.01611	4.81317	4.55491	3.46865
2215.5	5.65189	-0.694458	10.1916	5.75766	5.55441	5.29221	3.47156
2216.5	5.11661	-1.24323	9.65067	5.22293	5.01834	4.75306	3.47463
2217.5	4.66559	-1.70755	9.19284	4.77411	4.56802	4.2986	3.47738
2218.5	5.39044	-0.996063	9.90961	5.49744	5.29181	5.01865	3.47966
2219.5	4.76688	-1.633	9.28137	4.87506	4.66779	4.39162	3.483
2220.5	5.76749	-0.646454	10.2757	5.87646	5.66733	5.3881	3.48611
2221.5	4.81195	-1.61441	9.31433	4.92154	4.71225	4.42913	3.4888
2222.5	5.2547	-1.18515	9.75089	5.36563	5.15536	4.86829	3.49179
2223.5	5.08133	-1.3732	9.56879	5.19135	4.97925	4.6895	3.49437
2224.5	5.142	-1.3266	9.62305	5.25241	5.03876	4.74592	3.49746
2225.5	5.87878	-0.602722	10.3539	5.99045	5.77521	5.47913	3.50032
2226.5	4.35925	-2.1362	8.82852	4.47177	4.25552	3.95577	3.50356
2227.5	5.26886	-1.23969	9.73087	5.38052	5.16357	4.86083	3.50604
2228.5	5.61935	-0.904419	10.0741	5.73196	5.51395	5.20698	3.50935
2229.5	4.94308	-1.59232	9.39218	5.05658	4.83765	4.52744	3.51187
2230.5	5.44049	-1.10925	9.88376	5.55475	5.33575	5.0211	3.51529
2231.5	6.01831	-0.545258	10.4536	6.13107	5.91119	5.59379	3.51782
2232.5	5.38367	-1.19287	9.81329	5.49911	5.27698	4.95604	3.52088
2233.5	4.51904	-2.07089	8.94241	4.63446	4.4115	4.0873	3.52381
2234.5	5.05859	-1.54581	9.47433	5.17426	4.95001	4.62228	3.52676
2235.5	5.35938	-1.25894	9.76852	5.47476	5.24915	4.91857	3.52978
2236.5	5.80429	-0.825958	10.2081	5.92163	5.69574	5.36076	3.53258
2237.5	5.18103	-1.46399	9.57883	5.29764	5.07111	4.73292	3.53606
2238.5	6.18112	-0.477356	10.5718	6.29901	6.06992	5.7289	3.53885
2239.5	5.48633	-1.18625	9.87036	5.6041	5.37625	5.03016	3.54199
2240.5	6.22705	-0.458435	10.6046	6.34583	6.11484	5.76677	3.54474
2241.5	5.22052	-1.47928	9.59076	5.33917	5.10785	4.7558	3.54777
2242.5	5.61472	-1.09869	9.97998	5.73618	5.50204	5.14684	3.55129
2243.5	5.7399	-0.986633	10.0987	5.86105	5.62555	5.26772	3.55411
2244.5	6.31915	-0.421051	10.671	6.43961	6.20551	5.84284	3.55702
2245.5	5.62442	-1.12866	9.96927	5.74548	5.5087	5.14384	3.55964
2246.5	4.82007	-1.94809	9.1582	4.94043	4.70395	4.33491	3.5631
2247.5	6.05765	-0.723236	10.3899	6.17975	5.94162	5.56913	3.56605
2248.5	5.65897	-1.13486	9.98486	5.78207	5.54251	5.16671	3.56894
2249.5	5.45801	-1.34921	9.77719	5.58072	5.34033	4.96141	3.57182
2250.5	5.90155	-0.919464	10.2141	6.0267	5.78448	5.40146	3.57499
2251.5	5.5047	-1.33066	9.81076	5.62808	5.38684	4.99995	3.57825
2252.5	6.50461	-0.345581	10.8025	6.62827	6.38339	5.99464	3.58124
2253.5	5.49582	-1.36664	9.78864	5.62067	5.37595	4.98289	3.5843
2254.5	5.83255	-1.04416	10.1182	5.95776	5.71133	5.31514	3.58742
2255.5	5.82074	-1.06909	10.1012	5.94653	5.69949	5.29977	3.5907
2256.5	5.93915	-0.963959	10.2122	6.06525	5.81717	5.41396	3.59343
2257.5	6.61618	-0.300385	10.8831	6.7439	6.49405	6.08738	3.59664
2258.5	6.31186	-0.6185	10.5725	6.43808	6.18832	5.77845	3.59976
2259.5	6.66617	-0.278473	10.9196	6.7937	6.54263	6.12873	3.60298
2260.5	6.68857	-0.269196	10.9354	6.81567	6.56366	6.14683	3.60585
2261.5	5.16663	-1.80499	9.40668	5.29541	5.04141	4.62103	3.60903
2262.5	6.07492	-0.909393	10.3098	6.2048	5.95047	5.52612	3.61224
2263.5	6.42542	-0.572815	10.6537	6.55554	6.29968	5.8723	3.61542
2264.5	6.06424	-0.948792	10.2859	6.194	5.93747	5.50657	3.61893
2265.5	6.80145	-0.224609	11.0169	6.9321	6.67441	6.24006	3.62197
2266.5	6.82568	-0.213867	11.0344	6.95682	6.698	6.26021	3.625
2267.5	5.82092	-1.23282	10.0222	5.95273	5.69086	5.25078	3.62808
2268.5	5.89664	-1.17123	10.091	6.02921	5.76685	5.32249	3.63135
2269.5	6.14191	-0.938263	10.3308	6.27548	6.01236	5.56446	3.63437
2270.5	6.58844	-0.505341	10.7698	6.72168	6.4585	6.00662	3.63724
2271.5	6.9433	-0.165802	11.1178	7.07645	6.81067	6.35649	3.64087
2272.5	6.40921	-0.711578	10.5786	6.54346	6.27835	5.8196	3.6438
2273.5	6.98615	-0.147888	11.1479	7.12131	6.85486	6.39247	3.6466
2274.5	7.01215	-0.136017	11.1684	7.14786	6.88031	6.41453	3.65022
2275.5	6.05713	-1.10532	10.2072	6.19226	5.92386	5.45502	3.65367
2276.5	6.02603	-1.14987	10.1688	6.16254	5.89236	5.41996	3.65666
2277.5	5.53268	-1.65482	9.67017	5.67075	5.39963	4.92368	3.65954
2278.5	6.38654	-0.816742	10.5165	6.52377	6.2515	5.77231	3.66318
2279.5	6.46848	-0.747711	10.5912	6.60571	6.33249	5.85004	3.66593
2280.5	6.59338	-0.636963	10.7097	6.73099	6.45627	5.97068	3.66936
2281.5	6.41791	-0.824707	10.5289	6.55795	6.28137	5.79229	3.67253
2282.5	6.16586	-1.09198	10.2694	6.30515	6.02786	5.53526	3.67602
2283.5	6.56049	-0.710602	10.6585	6.69962	6.42255	5.9261	3.67936
2284.5	7.24252	-0.0414124	11.3341	7.38345	7.1051	6.60475	3.68244
2285.5	6.28931	-1.00983	10.3726	6.42947	6.1492	5.64614	3.68568
2286.5	7.28958	-0.022644	11.3679	7.43015	7.14941	6.64287	3.68915
2287.5	7.30765	-0.0182495	11.3795	7.44916	7.16718	6.65704	3.69248
2288.5	5.78741	-1.55078	9.85339	5.92929	5.64661	5.13318	3.69543
2289.5	7.02637	-0.325836	11.0852	7.16931	6.88501	6.36801	3.6987
2290.5	7.37802	0.0119324	11.4298	7.52087	7.23611	6.71536	3.70193
2291.5	6.84793	-0.533112	10.8922	6.98993	6.70407	6.1802	3.70533
2292.5	7.42667	0.0330505	11.4658	7.57022	7.28271	6.75569	3.70866
2293.5	6.69473	-0.71048	10.7282	6.84064	6.55234	6.02109	3.71157
2294.5	5.92603	-1.49454	9.95126	6.07138	5.78232	5.24729	3.71499
2295.5	6.46445	-0.969635	10.4843	6.61026	6.31873	5.78161	3.71848
2296.5	7.18857	-0.258789	11.2016	7.33542	7.04285	6.50193	3.72164
2297.5	6.564	-0.897888	10.5702	6.71078	6.41721	5.87285	3.72515
2298.5	6.84802	-0.627655	10.8467	6.99426	6.70023	6.15231	3.72823
2299.5	7.58734	0.0986938	11.5803	7.7341	7.43936	6.88796	3.73153

## Sheet: Glob_T_anom_45
Date (yr)	CNRM (°C)	GISS (°C)	HARD (°C)	IPSL (°C)	MPI (°C)	Mean (°C)	Std Dev (°C)
1850.5	-0.0591898	0.0781736	-0.110474	-0.104161	-0.0616922	-0.0514687	0.0762059
1851.5	-0.0805264	0.0718641	0.00403595	-0.109105	0.00867844	-0.0210106	0.0732073
1852.5	-0.0532694	-0.113663	-0.0576353	-0.0783691	0.182438	-0.0240997	0.117898
1853.5	0.117037	0.0014143	0.00807381	0.135442	0.0417566	0.0607447	0.0620551
1854.5	-0.17522	0.00285912	0.0930881	0.124011	0.0568151	0.0203108	0.118237
1855.5	-0.0849514	-0.104993	0.256723	0.00690746	-0.0271444	0.00930843	0.145343
1856.5	0.0239887	-0.107132	0.314427	-0.120549	-0.0539103	0.0113649	0.178683
1857.5	-0.0887384	-0.306343	0.172226	-0.185249	-0.0610056	-0.0938221	0.177065
1858.5	-0.0570021	-0.225969	0.149759	-0.0877151	0.019599	-0.0402657	0.138483
1859.5	-0.024313	-0.0921679	0.307851	-0.131328	-0.149642	-0.0179199	0.188343
1860.5	0.0215425	-0.103528	0.297139	-0.0524292	-0.101826	0.0121798	0.167219
1861.5	0.056963	0.003479	0.331723	0.108165	-0.105808	0.0789043	0.162067
1862.5	-0.0405226	-0.0462008	0.300224	-0.0365324	0.0281591	0.0410255	0.148006
1863.5	-0.0636272	-0.0776186	0.318779	-0.0553179	0.0369806	0.0318392	0.166622
1864.5	-0.0550489	0.00866222	0.121881	-0.0976486	0.0718546	0.00994015	0.0896728
1865.5	0.147061	-0.040082	0.165624	0.0281172	0.111451	0.0824343	0.0864576
1866.5	0.0636492	-0.060091	0.208328	0.106463	0.164326	0.0965351	0.103447
1867.5	-0.0582075	-0.037816	0.263262	0.0114794	0.0379248	0.0433285	0.128752
1868.5	-0.0599089	-0.00522614	0.234558	0.136264	0.0328026	0.0676979	0.117646
1869.5	0.0259113	0.0498047	0.0984621	0.0372648	0.170676	0.0764238	0.0595036
1870.5	-0.104295	0.000910759	0.0455875	0.135053	0.202735	0.0559982	0.118973
1871.5	-0.115602	-0.0175323	-0.0267515	0.0971937	0.0696936	0.00140038	0.084677
1872.5	0.0220785	-0.0264101	-0.0370388	0.0703096	0.0637903	0.0185459	0.0496229
1873.5	-0.0435009	0.0253906	-0.159653	0.219307	-0.0199318	0.00432243	0.138226
1874.5	0.0594378	0.0758572	-0.408165	0.0939589	-0.0311089	-0.042004	0.210274
1875.5	0.0643282	0.130814	-0.391676	0.0451784	0.0845556	-0.01336	0.213868
1876.5	-0.0450926	0.0465832	-0.26355	0.0633059	0.270013	0.0142519	0.193365
1877.5	0.0147953	0.160457	-0.148837	0.0975218	0.442048	0.113197	0.217352
1878.5	0.111922	0.105276	-0.00852013	0.167279	0.0162573	0.078443	0.0727365
1879.5	0.01373	0.198378	-0.197067	0.0936327	-0.208233	-0.019912	0.179251
1880.5	0.132596	0.0998459	-0.0399551	0.169034	-0.194602	0.0333838	0.150014
1881.5	0.0736561	0.148822	-0.0923719	0.204373	0.129914	0.0928787	0.1136
1882.5	0.272016	0.14827	-0.0715103	0.0923204	0.262681	0.140755	0.141027
1883.5	-0.084547	0.220795	0.0176411	0.00569439	0.096096	0.0511358	0.114458
1884.5	-0.600088	-0.174517	0.0398808	-0.214101	-0.361648	-0.262094	0.237336
1885.5	-0.415004	-0.26505	0.0178041	-0.3396	-0.452396	-0.290849	0.186963
1886.5	-0.323912	-0.126126	-0.0888882	-0.27634	-0.188331	-0.200719	0.0988921
1887.5	-0.061656	-0.149846	0.00946045	-0.136037	-0.0123816	-0.070092	0.0714837
1888.5	0.0482149	-0.0819092	0.0513477	-0.140521	3.71933e-05	-0.0245661	0.0842601
1889.5	0.0475283	-0.0195694	-0.0225706	-0.12999	-0.0435553	-0.0336313	0.0638169
1890.5	-0.0810709	-0.0516224	-0.0417709	-0.174243	0.084774	-0.0527866	0.0930017
1891.5	-0.129069	-0.122728	-0.0163097	-0.0770292	0.0384331	-0.0613407	0.0717362
1892.5	0.0506582	0.0276413	-0.0321302	-0.0526886	0.0155296	0.00180206	0.0429059
1893.5	0.245788	0.0877609	-0.258293	0.0631819	0.0167732	0.0310421	0.183224
1894.5	0.0729313	0.112254	-0.3759	0.0540438	-0.123048	-0.0519438	0.202356
1895.5	0.106585	0.0876827	-0.43766	0.0282745	-0.241001	-0.0912239	0.238677
1896.5	0.25524	0.146403	-0.275973	0.108879	-0.04813	0.0372839	0.206133
1897.5	0.260039	0.0247297	-0.193464	0.0846786	-0.0804682	0.0191031	0.171378
1898.5	0.243001	0.182506	-0.201963	-0.0071106	-0.110282	0.0212301	0.189147
1899.5	0.353681	0.109541	0.130142	0.0187149	-0.0807123	0.106273	0.161571
1900.5	0.342501	0.11156	0.148984	0.0971327	-0.0316734	0.133701	0.135099
1901.5	0.35369	0.124184	0.168922	0.125293	0.0262842	0.159675	0.120377
1902.5	0.389081	0.159437	0.229726	0.23817	0.0181999	0.206923	0.134675
1903.5	0.0877581	-0.00908852	0.0928802	0.0180159	-0.0798655	0.02194	0.0719497
1904.5	0.0770664	0.0277843	0.0223083	-0.0457182	0.150069	0.046302	0.0726299
1905.5	0.0600023	-0.0240345	0.0074482	-0.0751848	0.0939875	0.0124437	0.0669806
1906.5	0.0327778	0.178439	0.00159931	0.14418	0.0937262	0.0901445	0.0739253
1907.5	0.113443	0.126025	-0.121254	0.141029	0.0649424	0.0648373	0.107868
1908.5	0.303247	0.18249	-0.0970211	0.181091	-0.0516443	0.103633	0.170615
1909.5	0.0917044	0.225909	0.0485859	0.0136995	-0.0422297	0.0675339	0.101208
1910.5	0.2434	0.197853	0.053792	0.128265	-0.100036	0.104655	0.135073
1911.5	0.190625	0.204277	0.188707	0.12074	-0.0549736	0.129875	0.108328
1912.5	0.0339708	0.274246	0.350855	0.0802584	-0.190476	0.109771	0.213271
1913.5	-0.183966	0.200943	0.299311	0.0835924	-0.257908	0.0283945	0.241496
1914.5	-0.0697765	0.1173	0.529114	0.128133	-0.11097	0.11876	0.253378
1915.5	0.043767	0.183701	0.435577	0.190145	0.234887	0.217615	0.141363
1916.5	0.0695848	0.200933	0.203926	0.21524	0.0161905	0.141175	0.0918433
1917.5	0.109672	0.24704	0.0475388	0.257622	0.0583229	0.144039	0.101675
1918.5	-0.0842695	0.299255	0.0501328	0.255508	0.284158	0.160957	0.170046
1919.5	-0.0398569	0.267886	0.0701771	0.257747	0.191545	0.1495	0.131955
1920.5	0.183478	0.289569	0.140439	0.288449	0.227075	0.225802	0.0653273
1921.5	0.0546055	0.273117	-0.0794401	0.298968	0.124203	0.134291	0.156943
1922.5	0.254025	0.299881	-0.0727978	0.211612	-0.00172043	0.1382	0.165109
1923.5	0.0378361	0.286156	-0.0853224	0.0976515	0.116784	0.090621	0.134824
1924.5	0.151285	0.392012	0.127851	0.140508	0.311837	0.224698	0.119837
1925.5	0.121655	0.421049	0.126203	0.222435	0.253724	0.229013	0.122094
1926.5	0.192888	0.269135	0.0465851	0.200005	0.170078	0.175738	0.0811148
1927.5	0.170987	0.309233	0.233376	0.301127	0.0392723	0.210799	0.111091
1928.5	0.162108	0.384891	0.328074	0.357747	-0.0206518	0.242434	0.170727
1929.5	0.0180788	0.353598	0.28481	0.576085	-0.0868921	0.229136	0.266169
1930.5	0.115743	0.384089	0.374941	0.302536	0.0511208	0.245686	0.153163
1931.5	0.0659399	0.304436	0.24972	0.237335	0.0872154	0.188929	0.105892
1932.5	-0.00215244	0.376636	0.0889912	0.200727	-0.0103798	0.130764	0.161772
1933.5	0.070653	0.528717	0.0637131	0.224429	0.0802984	0.193562	0.198795
1934.5	0.157	0.427513	0.000210762	0.348674	0.199136	0.226507	0.167421
1935.5	0.122367	0.380348	0.212427	0.475223	0.271386	0.29235	0.138661
1936.5	0.393183	0.441875	0.215326	0.476918	0.169572	0.339375	0.13833
1937.5	0.217732	0.472026	0.0340672	0.393611	0.169849	0.257457	0.175879
1938.5	0.170308	0.421654	0.0290451	0.380939	0.195518	0.239493	0.161399
1939.5	0.25812	0.373482	-0.0312071	0.369351	0.210221	0.235993	0.165255
1940.5	0.213465	0.43426	-0.072052	0.435559	0.0810738	0.218461	0.221923
1941.5	0.31577	0.551628	-0.00198174	0.490657	0.0686531	0.284945	0.246727
1942.5	0.358914	0.519669	0.0643358	0.438779	0.257305	0.327801	0.176409
1943.5	0.220532	0.477486	-0.00434113	0.339375	0.144357	0.235482	0.183985
1944.5	0.397351	0.589659	-0.0728073	0.391029	0.357413	0.332529	0.244262
1945.5	0.203084	0.417079	0.0432329	0.313397	0.519608	0.29928	0.185361
1946.5	0.276219	0.477615	0.0162201	0.285538	0.227553	0.256629	0.164846
1947.5	0.356536	0.486018	0.151441	0.264981	0.170712	0.285937	0.138584
1948.5	0.274251	0.499214	0.180272	0.245369	0.227093	0.28524	0.124393
1949.5	0.383252	0.550346	0.0852509	0.460713	0.291528	0.354218	0.178132
1950.5	0.318171	0.513072	0.0746403	0.50665	0.143767	0.31126	0.201864
1951.5	0.342275	0.553096	0.0230227	0.272677	0.214547	0.281124	0.192891
1952.5	0.240447	0.462977	-0.0644302	0.200925	0.270112	0.222006	0.189217
1953.5	0.213674	0.417972	-0.0377026	0.204773	0.326028	0.224949	0.171022
1954.5	0.248794	0.510325	-0.173172	0.387074	0.195113	0.233627	0.258509
1955.5	0.270705	0.458405	-0.30101	0.271037	0.192496	0.178327	0.285279
1956.5	0.411501	0.535945	-0.222176	0.337359	0.32553	0.277632	0.291683
1957.5	0.511644	0.528201	-0.0804291	0.3694	0.405354	0.346834	0.248266
1958.5	0.298301	0.571493	-0.0198011	0.452197	0.362601	0.332958	0.222281
1959.5	0.24945	0.64667	0.0153141	0.503207	0.397965	0.362521	0.24245
1960.5	0.370442	0.576782	-0.108378	0.4888	0.432662	0.352062	0.268345
1961.5	0.331685	0.532794	0.0730257	0.394234	0.495164	0.36538	0.181872
1962.5	0.255553	0.532646	0.0397739	0.254323	0.630505	0.34256	0.237739
1963.5	0.255179	0.44039	0.112226	0.150668	0.225025	0.236698	0.127341
1964.5	-0.0744505	0.262279	0.0314608	0.212616	0.0364218	0.0936653	0.139632
1965.5	0.0558157	0.37083	-0.074791	0.422399	0.0212927	0.159109	0.222777
1966.5	0.260238	0.450178	-0.0492458	0.218305	0.135116	0.202918	0.182239
1967.5	0.195894	0.48302	-0.0987959	0.369611	0.310795	0.252105	0.221847
1968.5	0.304941	0.485291	-0.0826674	0.327415	0.348723	0.276741	0.212845
1969.5	0.208135	0.392734	-0.0132446	0.334663	0.429012	0.27026	0.179293
1970.5	0.221621	0.484344	0.204679	0.331218	0.563293	0.361031	0.158813
1971.5	0.442377	0.569595	0.249776	0.525022	0.46749	0.450852	0.122863
1972.5	0.293981	0.571831	0.203969	0.620316	0.469242	0.431868	0.178501
1973.5	0.175653	0.612399	0.179008	0.408175	0.643182	0.403684	0.22551
1974.5	0.29217	0.645724	0.439531	0.38551	0.607723	0.474132	0.149543
1975.5	0.108975	0.590465	0.495241	0.291122	0.410839	0.379329	0.187001
1976.5	0.103171	0.548396	0.451242	0.341843	0.30861	0.350653	0.167566
1977.5	0.179979	0.629599	0.545377	0.538556	0.555596	0.489821	0.177008
1978.5	0.153167	0.665884	0.521723	0.503685	0.612092	0.49131	0.200302
1979.5	0.332234	0.649516	0.34288	0.513591	0.493339	0.466312	0.132043
1980.5	0.338831	0.682249	0.573339	0.723958	0.591279	0.581931	0.149578
1981.5	0.456255	0.733218	0.702095	0.624087	0.599792	0.623089	0.108106
1982.5	0.399718	0.621178	0.442856	0.646487	0.399848	0.502017	0.121937
1983.5	0.144658	0.547064	0.324394	0.666911	0.27381	0.391368	0.211741
1984.5	0.282025	0.620832	0.332494	0.629781	0.336188	0.440264	0.170299
1985.5	0.285639	0.617836	0.493822	0.436012	0.589713	0.484604	0.133071
1986.5	0.508399	0.639374	0.649172	0.572673	0.468365	0.567596	0.0793467
1987.5	0.438883	0.742689	0.646334	0.723679	0.600651	0.630447	0.121581
1988.5	0.474319	0.760269	0.525243	0.813461	0.655671	0.645793	0.145989
1989.5	0.442919	0.849803	0.542752	0.791873	0.762908	0.678051	0.175533
1990.5	0.690658	0.886374	0.561223	0.778813	0.816337	0.746681	0.125431
1991.5	0.605453	0.848267	0.581705	0.541318	0.6296	0.641268	0.120213
1992.5	0.180755	0.471731	0.597046	0.395192	0.550431	0.439031	0.163613
1993.5	0.420341	0.569552	0.711929	0.616231	0.791757	0.621962	0.141735
1994.5	0.648101	0.73877	0.774048	0.580826	0.792164	0.706782	0.0896471
1995.5	0.502771	0.854528	0.88949	0.805547	0.709298	0.752327	0.155097
1996.5	0.520337	0.898128	0.695333	1.03457	0.756725	0.781018	0.196143
1997.5	0.72881	0.858643	0.96821	0.958201	0.713192	0.845411	0.121505
1998.5	0.683578	0.934962	0.841471	0.896106	0.76451	0.824125	0.101334
1999.5	0.631307	0.923185	0.866017	0.963501	0.956346	0.868071	0.137839
2000.5	0.804479	0.90238	0.857923	1.07196	0.922825	0.911914	0.100353
2001.5	0.735048	0.997025	0.853889	1.00322	1.12774	0.943386	0.151542
2002.5	0.8585	1.09593	0.818189	1.06877	0.912147	0.950708	0.12508
2003.5	0.910924	1.02751	0.833139	1.10376	0.949698	0.965008	0.104534
2004.5	0.975112	1.09323	0.926704	1.10098	0.937428	1.00669	0.0845158
2005.5	1.02227	1.05708	0.967384	1.24792	1.0959	1.07811	0.106035
2006.5	0.965529	1.17959	1.12227	1.17361	1.04173	1.09655	0.0917423
2007.5	0.832992	1.27378	1.19144	1.10281	1.09774	1.09975	0.16573
2008.5	1.08672	1.21085	1.15875	1.24699	1.13652	1.16797	0.0627659
2009.5	1.00992	1.1243	1.12175	1.38071	1.13507	1.15435	0.136415
2010.5	0.936116	1.15894	1.04298	1.37421	1.16631	1.13571	0.163396
2011.5	0.995542	1.14994	1.20585	1.4052	1.37469	1.22625	0.168468
2012.5	0.964029	1.24935	1.21752	1.46432	1.44592	1.26823	0.203402
2013.5	1.04795	1.25383	1.30456	1.44794	1.39684	1.29022	0.1553
2014.5	1.13436	1.28307	1.26274	1.43345	1.31476	1.28568	0.107372
2015.5	0.965631	1.38828	1.2646	1.47585	1.47541	1.31395	0.213053
2016.5	1.12153	1.36226	1.33539	1.52885	1.58	1.38561	0.181045
2017.5	1.18868	1.46446	1.38527	1.46138	1.25945	1.35185	0.123446
2018.5	1.01711	1.44743	1.33426	1.46987	1.14835	1.2834	0.195841
2019.5	1.08616	1.47029	1.38077	1.56501	1.33286	1.36702	0.180349
2020.5	1.01208	1.47361	1.4365	1.60469	1.35245	1.37587	0.222755
2021.5	1.05711	1.49988	1.49939	1.46033	1.39422	1.38219	0.186757
2022.5	1.10644	1.46657	1.51723	1.56773	1.24722	1.38104	0.196232
2023.5	1.1628	1.57195	1.56355	1.7943	1.26198	1.47092	0.255907
2024.5	1.15169	1.59654	1.59321	1.74326	1.38963	1.49487	0.22943
2025.5	1.21847	1.56933	1.51143	1.78369	1.52042	1.52067	0.201839
2026.5	1.29562	1.57504	1.58865	1.78551	1.49712	1.54838	0.176832
2027.5	1.34557	1.58395	1.68544	1.76321	1.34408	1.54445	0.193
2028.5	1.13978	1.55516	1.75895	1.89128	1.55904	1.58084	0.284504
2029.5	1.36461	1.70718	1.61475	1.99299	1.66761	1.66943	0.224737
2030.5	1.28265	1.63942	1.57823	2.0946	1.47839	1.61466	0.30045
2031.5	1.41357	1.58894	1.79449	2.08469	1.57627	1.69159	0.257994
2032.5	1.39945	1.67441	1.92136	2.02133	1.72423	1.74816	0.240954
2033.5	1.43092	1.72202	2.05631	1.99585	2.00136	1.84129	0.263805
2034.5	1.4021	1.70764	1.98049	2.25371	1.72884	1.81455	0.319877
2035.5	1.56993	1.79875	2.02937	2.04039	1.58095	1.80388	0.229805
2036.5	1.36869	1.80732	2.08807	1.95685	1.80901	1.80599	0.270912
2037.5	1.45172	1.81593	2.03127	2.1171	1.92495	1.86819	0.25882
2038.5	1.58026	1.85277	2.12417	2.08522	1.91632	1.91175	0.217142
2039.5	1.62491	1.84209	2.14773	2.20789	2.00895	1.96631	0.237209
2040.5	1.59436	1.80649	2.03489	2.06097	1.86541	1.87242	0.189512
2041.5	1.69951	1.8545	1.97534	2.10057	1.71799	1.86958	0.170787
2042.5	1.63993	1.82315	2.13386	2.14248	1.79802	1.90749	0.222008
2043.5	1.64226	1.81218	2.17416	2.28133	2.05258	1.9925	0.262303
2044.5	1.63419	1.83261	2.16605	2.25088	2.13061	2.00287	0.259502
2045.5	1.61733	1.91184	2.27825	2.33631	1.91749	2.01224	0.296138
2046.5	1.76387	1.93127	2.4295	2.13361	1.86159	2.02397	0.264145
2047.5	1.87185	2.0043	2.29589	2.34974	1.95455	2.09526	0.213891
2048.5	1.77146	2.01034	2.45755	2.2307	1.85769	2.06555	0.280037
2049.5	1.79199	2.02118	2.36963	2.30515	1.91386	2.08036	0.249295
2050.5	1.68585	2.10021	2.44669	2.50695	2.07545	2.16303	0.33093
2051.5	1.87891	2.09224	2.54112	2.35857	2.21259	2.21669	0.25248
2052.5	1.81129	2.10419	2.62269	2.52454	2.10944	2.23443	0.334121
2053.5	1.94098	2.01112	2.54241	2.46165	1.88686	2.1686	0.308869
2054.5	1.98541	2.08883	2.40763	2.51985	2.07148	2.21464	0.23413
2055.5	2.07565	2.10872	2.41499	2.36576	2.06489	2.206	0.169975
2056.5	1.91688	2.09316	2.72846	2.40447	1.94821	2.21824	0.344377
2057.5	1.90077	2.15001	2.58448	2.54469	1.94665	2.22532	0.323901
2058.5	1.99291	2.12134	2.58335	2.63629	2.3008	2.32694	0.281056
2059.5	1.99792	2.2153	2.66224	2.68245	2.162	2.34398	0.310357
2060.5	2.10491	2.16288	2.68894	2.82418	2.05539	2.36726	0.360596
2061.5	2.15215	2.24379	2.74206	2.79221	1.98795	2.38363	0.36232
2062.5	2.10426	2.17715	2.78733	2.7182	2.30951	2.41929	0.314135
2063.5	2.18458	2.13623	2.9806	2.5667	2.50024	2.47367	0.340508
2064.5	2.16162	2.22358	2.91587	2.64117	2.298	2.44805	0.320585
2065.5	2.1404	2.23854	2.81985	2.85238	2.18102	2.44644	0.357616
2066.5	2.053	2.20836	2.79496	2.73737	2.20309	2.39936	0.341217
2067.5	2.14474	2.2456	2.96562	2.73604	2.11315	2.44103	0.38591
2068.5	2.00014	2.26195	3.11448	2.88024	2.19842	2.49105	0.479385
2069.5	2.17789	2.22156	3.05337	2.85902	2.49034	2.56044	0.386727
2070.5	2.21796	2.28751	3.06671	2.86257	2.33895	2.55474	0.383492
2071.5	2.32163	2.27124	2.9085	3.10978	2.07772	2.53777	0.445543
2072.5	2.43087	2.2659	2.91821	2.94476	2.0493	2.52181	0.397819
2073.5	2.36559	2.27776	2.88971	2.97054	2.28253	2.55722	0.343386
2074.5	2.29385	2.25099	2.94386	2.84609	2.55503	2.57797	0.31382
2075.5	2.36254	2.30982	2.90961	2.89159	2.38162	2.57104	0.302064
2076.5	2.36074	2.3211	2.83552	3.06962	2.212	2.55979	0.371988
2077.5	2.44638	2.25583	2.90831	3.06072	2.14067	2.56238	0.404129
2078.5	2.36027	2.30428	2.95275	2.98759	2.3723	2.59544	0.343264
2079.5	2.4418	2.2566	2.81275	3.06043	2.33933	2.58219	0.34153
2080.5	2.35944	2.22931	2.80038	3.08757	2.59476	2.61429	0.34357
2081.5	2.49156	2.36287	2.7747	3.09204	2.70668	2.68557	0.280795
2082.5	2.40947	2.32203	2.95544	3.03286	2.31874	2.60771	0.355699
2083.5	2.54131	2.31947	2.9151	3.09671	2.18515	2.61155	0.387163
2084.5	2.54543	2.36114	2.79515	3.12113	2.21611	2.60779	0.35943
2085.5	2.48374	2.34865	2.72274	3.09307	2.44666	2.61897	0.298574
2086.5	2.42126	2.35915	2.80019	3.09515	2.52006	2.63916	0.305747
2087.5	2.56211	2.49393	2.94617	3.06238	2.40405	2.69373	0.291886
2088.5	2.47396	2.38897	2.96192	3.2062	2.33985	2.67418	0.38699
2089.5	2.49383	2.34982	2.95116	3.01864	2.47083	2.65686	0.30535
2090.5	2.45248	2.34997	2.94471	3.05044	2.52775	2.66507	0.312269
2091.5	2.50869	2.41613	2.96002	3.21601	2.3748	2.69513	0.373057
2092.5	2.49114	2.35843	3.00041	3.17735	2.26993	2.65945	0.404702
2093.5	2.64124	2.31082	2.93576	3.04491	2.34723	2.65599	0.333249
2094.5	2.52435	2.37599	2.72993	2.91756	2.43289	2.59615	0.224431
2095.5	2.65245	2.46982	2.74697	3.22307	2.48333	2.71513	0.30694
2096.5	2.69761	2.44584	2.84494	3.25041	2.61881	2.77152	0.303963
2097.5	2.60396	2.37652	2.82416	3.1428	2.44076	2.67764	0.31227
2098.5	2.57664	2.40161	2.87667	3.0522	2.2767	2.63677	0.323532
2099.5	2.54916	2.38719	3.02786	3.21547	2.43169	2.72227	0.375272
2100.5	2.56939	2.43178	3.07596	3.1377	2.68858	2.78068	0.312053
2101.5	2.63537	2.41755	3.137	3.09346	2.72397	2.80147	0.307744
2102.5	2.53768	2.32848	3.00907	3.11238	2.66768	2.73106	0.32641
2103.5	2.4765	2.41733	2.92644	3.35278	2.52178	2.73896	0.39731
2104.5	2.57785	2.43378	2.91861	3.26247	2.44197	2.72694	0.358086
2105.5	2.56731	2.35367	2.96294	3.1654	2.51441	2.71275	0.337975
2106.5	2.61066	2.4478	3.01979	3.07859	2.66913	2.7652	0.272434
2107.5	2.66742	2.44464	2.8876	3.16895	2.84272	2.80227	0.269008
2108.5	2.52886	2.38253	3.02087	3.23016	2.6698	2.76644	0.351048
2109.5	2.62725	2.37294	3.04323	3.18782	2.40646	2.72754	0.370949
2110.5	2.56216	2.39981	3.00697	3.1547	2.59478	2.74368	0.320792
2111.5	2.57187	2.36305	2.9592	3.07955	2.81196	2.75713	0.290438
2112.5	2.59776	2.40571	3.14254	3.19296	2.49517	2.76683	0.372671
2113.5	2.57771	2.4982	3.12822	3.28294	2.62571	2.82256	0.356823
2114.5	2.65646	2.43419	3.05021	3.1606	2.8464	2.82957	0.293617
2115.5	2.57076	2.41448	3.09579	3.17676	2.71733	2.79502	0.33065
2116.5	2.68164	2.4206	3.15116	3.33316	2.4743	2.81217	0.409531
2117.5	2.61897	2.48385	3.11591	3.08339	2.73026	2.80647	0.281729
2118.5	2.78855	2.48002	3.10441	3.20037	2.74908	2.86449	0.290382
2119.5	2.64553	2.5016	3.1105	3.25362	2.86523	2.8753	0.312648
2120.5	2.634	2.39952	3.11168	3.20496	2.76625	2.82328	0.334479
2121.5	2.77454	2.4013	3.13931	3.26349	2.78695	2.87312	0.340221
2122.5	2.71857	2.4043	3.18932	3.29507	2.50817	2.82309	0.400742
2123.5	2.76091	2.35781	3.2355	3.3124	2.388	2.81092	0.45233
2124.5	2.80404	2.42561	3.30128	3.4143	2.51808	2.89266	0.448717
2125.5	2.63213	2.45027	3.18309	3.37304	2.69007	2.86572	0.392466
2126.5	2.83347	2.32469	3.07173	3.23973	2.65999	2.82592	0.357239
2127.5	2.77503	2.40125	3.07678	3.29698	2.79469	2.86895	0.338927
2128.5	2.71551	2.43686	3.09348	3.29487	2.7501	2.85816	0.337495
2129.5	2.72582	2.42574	3.08242	3.35316	3.04982	2.92739	0.357978
2130.5	2.82325	2.37547	3.03218	3.29001	2.92652	2.88948	0.335689
2131.5	2.81678	2.48504	2.94319	3.22776	2.55766	2.80609	0.300628
2132.5	2.81963	2.46967	3.00272	3.38681	2.47316	2.8304	0.386377
2133.5	2.72473	2.47989	3.00244	3.29597	2.72073	2.84475	0.312798
2134.5	2.7053	2.4948	2.97095	3.30848	2.96122	2.88815	0.307012
2135.5	2.91196	2.40518	2.94931	3.26187	2.88116	2.8819	0.307036
2136.5	2.7436	2.35898	2.87617	3.44593	2.55651	2.79624	0.412287
2137.5	2.68181	2.38061	2.98925	3.54414	2.47578	2.81432	0.469974
2138.5	2.63594	2.51069	3.14286	3.46524	2.7011	2.89117	0.399667
2139.5	2.70143	2.54346	3.21374	3.22725	2.7348	2.88414	0.315481
2140.5	2.70571	2.40254	3.09271	3.31917	2.55125	2.81428	0.381753
2141.5	2.69193	2.45492	3.18924	3.44957	2.7333	2.90379	0.404598
2142.5	2.75284	2.42152	3.12763	3.41092	2.88323	2.91923	0.374795
2143.5	2.72563	2.40999	2.90757	3.27225	2.57802	2.77869	0.331374
2144.5	2.7945	2.55129	2.92247	3.25865	2.42404	2.79019	0.327149
2145.5	2.80226	2.43053	3.13978	3.40715	2.67683	2.89131	0.385383
2146.5	2.8638	2.48586	3.29728	3.32244	2.84318	2.96251	0.350998
2147.5	2.78147	2.46937	3.1606	3.32093	2.82776	2.91203	0.335069
2148.5	2.63408	2.56032	3.20107	3.44106	2.82117	2.93154	0.377732
2149.5	2.75813	2.56747	3.26429	3.44952	2.81879	2.97164	0.369565
2150.5	2.64653	2.48763	3.11538	3.47615	2.73519	2.89218	0.399839
2151.5	2.75177	2.45922	3.11033	3.35039	2.64781	2.8639	0.360705
2152.5	2.71189	2.45746	3.12848	3.36539	2.76101	2.88485	0.359927
2153.5	2.74658	2.49605	3.12674	3.55931	2.88224	2.96218	0.404289
2154.5	2.65274	2.45783	3.17885	3.33666	2.65747	2.85671	0.378993
2155.5	2.65482	2.52857	3.17562	3.57608	2.78033	2.94309	0.428999
2156.5	2.72981	2.52903	3.21902	3.50628	2.98748	2.99432	0.387009
2157.5	2.70432	2.4899	3.06943	3.47093	3.06365	2.95964	0.377536
2158.5	2.73988	2.50844	3.01432	3.41518	2.76981	2.88952	0.344179
2159.5	2.70124	2.64403	3.00076	3.38017	2.71653	2.88854	0.307711
2160.5	2.7192	2.50699	2.93939	3.20345	2.81484	2.83677	0.258867
2161.5	2.69679	2.48547	3.08728	3.2473	2.95366	2.8941	0.304763
2162.5	2.62589	2.57265	3.1345	3.43758	2.83528	2.92118	0.363395
2163.5	2.68042	2.59469	3.01485	3.54627	2.85082	2.93741	0.376732
2164.5	2.82477	2.57522	2.95426	3.47383	2.92046	2.94971	0.328417
2165.5	2.82323	2.48369	3.06225	3.48704	2.87219	2.94568	0.367587
2166.5	2.71686	2.46189	3.07893	3.37609	2.80843	2.88844	0.350668
2167.5	2.85961	2.45626	3.06212	3.43279	2.72691	2.90754	0.366867
2168.5	2.80041	2.4902	3.17525	3.60938	2.96103	3.00726	0.419239
2169.5	2.84912	2.49119	3.19504	3.40055	2.96745	2.98067	0.346165
2170.5	2.85769	2.60347	3.16038	3.45537	2.86381	2.98814	0.32727
2171.5	2.94332	2.48763	3.21676	3.52094	2.92371	3.01847	0.383477
2172.5	2.78306	2.56518	3.16114	3.30136	2.90019	2.94218	0.294179
2173.5	2.77341	2.5567	3.21988	3.40273	2.94313	2.97917	0.338916
2174.5	2.75986	2.51754	3.25574	3.34791	2.92846	2.9619	0.344508
2175.5	2.72009	2.62979	3.2216	3.43431	2.77562	2.95628	0.3514
2176.5	2.87543	2.56297	3.33119	3.38712	2.6885	2.96904	0.373598
2177.5	2.80034	2.49982	3.27756	3.34437	2.98854	2.98213	0.347925
2178.5	2.79248	2.48591	3.31839	3.499	2.93227	3.00561	0.406863
2179.5	2.61968	2.50676	3.49247	3.47611	2.7321	2.96542	0.480346
2180.5	2.72964	2.51536	3.49627	3.49781	2.85982	3.01978	0.452706
2181.5	2.73899	2.5763	3.5215	3.43712	2.76301	3.00739	0.437772
2182.5	2.82763	2.67654	3.51477	3.62976	2.72729	3.0752	0.458806
2183.5	2.84898	2.58598	3.53681	3.67629	2.93144	3.1159	0.468318
2184.5	2.78386	2.54224	3.53848	3.59242	2.92149	3.0757	0.467627
2185.5	2.74431	2.52984	3.33421	3.6069	2.90904	3.02486	0.439215
2186.5	2.70275	2.52494	3.27896	3.57223	2.78008	2.97179	0.436948
2187.5	2.90503	2.53824	3.23124	3.63901	2.81956	3.02662	0.422214
2188.5	2.88531	2.55751	3.3462	3.51585	2.92097	3.04517	0.384367
2189.5	2.816	2.5874	3.31971	3.49411	2.99643	3.04273	0.367879
2190.5	2.87956	2.60192	3.17552	3.49181	2.70817	2.9714	0.362883
2191.5	2.85857	2.60239	3.22266	3.72376	2.68416	3.01831	0.460866
2192.5	2.706	2.46483	3.1872	3.56182	2.89207	2.96238	0.426643
2193.5	2.85745	2.6888	3.24769	3.59774	2.9282	3.06398	0.360728
2194.5	2.8798	2.60332	3.34519	3.56707	3.08191	3.09546	0.378708
2195.5	2.82622	2.55865	3.3467	3.82721	2.88791	3.08934	0.50053
2196.5	2.88416	2.48494	3.21455	3.62547	2.65814	2.97345	0.455327
2197.5	2.8572	2.48923	3.13019	3.49991	2.61289	2.91788	0.407517
2198.5	2.8955	2.67935	3.17673	3.47288	2.70531	2.98596	0.337062
2199.5	2.78929	2.55495	3.20976	3.48555	2.80094	2.9681	0.373082
2200.5	2.84848	2.45269	3.17313	3.55939	2.9115	2.98904	0.410071
2201.5	2.6767	2.52809	3.0981	3.48344	2.68361	2.89399	0.391942
2202.5	2.69104	2.59239	3.10676	3.52264	2.8268	2.94793	0.375029
2203.5	2.76562	2.61427	3.05556	3.38894	2.98449	2.96178	0.296235
2204.5	2.76854	2.57479	3.18632	3.37506	2.95292	2.97153	0.319345
2205.5	2.95309	2.58534	3.21424	3.43848	2.86706	3.01164	0.327605
2206.5	2.9026	2.57641	3.11512	3.43465	2.85679	2.97711	0.319758
2207.5	2.95391	2.6344	3.16641	3.44181	2.97241	3.03379	0.297378
2208.5	2.71501	2.59186	3.29172	3.50207	3.08293	3.03672	0.382463
2209.5	2.80122	2.61332	3.29598	3.45753	3.02096	3.0378	0.346148
2210.5	2.84431	2.53647	3.2523	3.42888	2.9799	3.00837	0.348836
2211.5	2.83843	2.61276	3.39924	3.58047	2.88395	3.06297	0.408056
2212.5	2.82505	2.54998	3.21239	3.56209	2.98993	3.02789	0.384184
2213.5	2.71987	2.60605	3.20121	3.49657	2.83017	2.97078	0.369227
2214.5	2.66715	2.60962	3.21832	3.61423	3.00251	3.02236	0.414016
2215.5	2.86172	2.53258	3.32257	3.62236	2.97593	3.06303	0.421218
2216.5	2.77702	2.60166	3.299	3.5565	2.81469	3.00977	0.400419
2217.5	2.85394	2.49763	3.41381	3.72745	2.92053	3.08267	0.486381
2218.5	2.76564	2.57398	3.51721	3.66764	3.36763	3.17842	0.481054
2219.5	2.75983	2.5838	3.49814	3.51142	3.11125	3.09289	0.421256
2220.5	2.89082	2.55488	3.4631	3.57633	2.70436	3.0379	0.457412
2221.5	2.81204	2.57976	3.36661	3.51791	2.66394	2.98805	0.426257
2222.5	2.84878	2.57608	3.3694	3.62282	2.74423	3.03226	0.44361
2223.5	2.96959	2.61393	3.34487	3.71525	2.87469	3.10366	0.430833
2224.5	2.90464	2.61504	3.4816	3.68922	3.15098	3.1683	0.43169
2225.5	2.78224	2.59229	3.57718	3.61298	3.31766	3.17647	0.465757
2226.5	2.90046	2.50955	3.47498	3.43318	2.85102	3.03384	0.412362
2227.5	2.94908	2.52184	3.48601	3.44464	2.78798	3.03791	0.419199
2228.5	2.80863	2.63678	3.41523	3.62289	2.87264	3.07123	0.424208
2229.5	2.83253	2.58434	3.4684	3.64593	2.76454	3.05915	0.467812
2230.5	2.80589	2.57723	3.53144	3.42003	2.98425	3.06377	0.404714
2231.5	2.89524	2.61112	3.52242	3.62443	3.20234	3.17111	0.424143
2232.5	2.84338	2.62699	3.36019	3.62	3.08011	3.10613	0.396202
2233.5	2.87222	2.60605	3.30662	3.55686	2.90418	3.04919	0.378392
2234.5	2.72973	2.65606	3.36855	3.58837	3.10045	3.08863	0.401298
2235.5	2.80735	2.66268	3.3991	3.60023	3.22145	3.13816	0.394985
2236.5	2.86493	2.71414	3.51616	3.51334	2.83225	3.08816	0.393438
2237.5	2.7978	2.65889	3.52491	3.57285	2.86931	3.08475	0.430725
2238.5	2.87285	2.63199	3.57373	3.68913	3.1932	3.19218	0.449534
2239.5	2.95123	2.63538	3.53316	3.84698	3.21337	3.23603	0.47538
2240.5	2.82866	2.64697	3.47413	3.58743	3.12477	3.13239	0.403667
2241.5	2.79188	2.56599	3.41409	3.52778	2.66418	2.99278	0.445596
2242.5	2.79739	2.63264	3.30603	3.61724	2.79935	3.03053	0.414198
2243.5	2.7695	2.70824	3.2521	3.74109	3.08547	3.11128	0.417255
2244.5	2.84571	2.65971	3.3228	3.84044	3.27669	3.18907	0.460423
2245.5	2.81121	2.66461	3.39794	3.73746	3.16067	3.15438	0.435026
2246.5	2.88182	2.65289	3.42217	3.67947	3.02523	3.13232	0.414563
2247.5	2.87455	2.68801	3.47587	3.78043	3.04417	3.17261	0.447657
2248.5	3.0054	2.6429	3.54403	3.6731	3.17788	3.20866	0.415491
2249.5	2.81902	2.62761	3.45953	3.74283	3.29107	3.18801	0.458904
2250.5	2.83725	2.57364	3.41441	3.78911	3.22237	3.16736	0.477523
2251.5	2.91668	2.64955	3.37784	3.71394	2.95457	3.12252	0.421085
2252.5	2.92242	2.67841	3.15411	3.67098	2.77161	3.03951	0.396159
2253.5	2.82656	2.63233	3.22551	3.84721	2.86014	3.07835	0.480301
2254.5	2.84597	2.5767	3.39517	3.62329	3.37449	3.16312	0.434382
2255.5	2.89979	2.66056	3.37337	3.64288	3.34105	3.18353	0.395554
2256.5	2.91404	2.71601	3.32927	3.73977	2.77568	3.09495	0.432714
2257.5	2.80136	2.7152	3.5081	3.70044	2.61912	3.06884	0.497676
2258.5	2.91763	2.73952	3.50878	3.54445	2.87173	3.11642	0.380332
2259.5	2.99767	2.66802	3.65725	3.86661	3.16298	3.27051	0.48834
2260.5	2.84058	2.66325	3.57703	3.85196	2.99489	3.18554	0.506338
2261.5	2.96197	2.60676	3.4935	3.67725	3.14661	3.17722	0.425076
2262.5	2.90093	2.58823	3.41099	3.66208	3.00303	3.11305	0.425073
2263.5	2.85875	2.61109	3.42544	3.56776	3.07034	3.10668	0.394525
2264.5	3.00054	2.66627	3.48528	3.66788	3.1732	3.19864	0.395492
2265.5	2.82623	2.63098	3.37775	3.75829	3.2561	3.16987	0.448717
2266.5	2.8797	2.65971	3.4974	3.77292	3.27748	3.21744	0.451571
2267.5	2.92251	2.61199	3.37645	3.86306	2.88485	3.13177	0.492337
2268.5	2.83936	2.6657	3.62058	3.88142	2.81319	3.16405	0.547705
2269.5	2.95286	2.70686	3.72576	3.77183	3.05178	3.24182	0.479819
2270.5	3.00397	2.72413	3.62761	3.62652	3.12135	3.22071	0.398024
2271.5	3.04703	2.70528	3.56532	3.73858	2.98027	3.2073	0.430024
2272.5	2.88775	2.64887	3.61711	3.62379	2.95023	3.14555	0.447881
2273.5	2.96026	2.5999	3.6488	3.78028	3.03395	3.20464	0.495783
2274.5	2.90576	2.58115	3.59338	3.83136	3.24028	3.23039	0.504956
2275.5	2.92176	2.66388	3.56085	3.82353	3.2175	3.23751	0.468273
2276.5	2.90336	2.7075	3.50061	3.64393	3.07756	3.16659	0.396042
2277.5	3.04837	2.67895	3.5761	3.6789	3.19341	3.23514	0.405939
2278.5	2.90894	2.70632	3.67507	3.8256	2.97919	3.21902	0.498111
2279.5	2.93434	2.74655	3.62916	3.78051	2.98826	3.21576	0.458519
2280.5	2.85796	2.683	3.58246	3.71966	2.97924	3.16446	0.45908
2281.5	2.85182	2.6478	3.65727	3.7398	3.00158	3.17965	0.4909
2282.5	3.03448	2.69296	3.56318	3.66335	3.11279	3.21335	0.399312
2283.5	2.89134	2.68962	3.48716	3.9384	3.35197	3.2717	0.495187
2284.5	2.87995	2.71608	3.60271	3.85764	2.94489	3.20025	0.499091
2285.5	2.81993	2.73947	3.51256	3.63624	2.82771	3.10718	0.430135
2286.5	2.89552	2.68795	3.50103	3.6019	3.02226	3.14173	0.394226
2287.5	2.92934	2.69537	3.60291	3.83916	3.04403	3.22216	0.479751
2288.5	2.90615	2.70659	3.71792	3.72752	2.95365	3.20237	0.483985
2289.5	2.88442	2.70343	3.74141	3.87067	2.99114	3.23821	0.530425
2290.5	2.96116	2.71868	3.74141	3.88727	3.23466	3.30863	0.49909
2291.5	2.97467	2.71583	3.74141	3.60205	3.26196	3.25918	0.426113
2292.5	2.85426	2.6354	3.74141	3.61105	3.07776	3.18398	0.47803
2293.5	2.90493	2.64755	3.74141	3.71953	3.14877	3.23244	0.488021
2294.5	2.85878	2.68247	3.74141	3.67447	3.28461	3.24835	0.47381
2295.5	2.98533	2.65703	3.74141	3.59601	2.94436	3.18483	0.462345
2296.5	2.99171	2.69358	3.74141	3.69403	2.84507	3.19316	0.490603
2297.5	2.83392	2.63038	3.74141	3.74236	3.07265	3.20415	0.515239
2298.5	2.87422	2.71798	3.74141	3.70181	3.2139	3.24986	0.466681
2299.5	2.83012	2.63195	3.74141	3.79024	3.36474	3.27169	0.524984
2300.5	2.94352	2.69466	3.74141	3.92184	3.38589	3.33746	0.518506

## Sheet: Glob_T_anom_85
Date (yr)	CNRM (°C)	GISS (°C)	HARD (°C)	IPSL (°C)	MPI (°C)	Mean (°C)	Std Dev (°C)
1850.5	-0.0591898	0.0781736	-0.110474	-0.104161	-0.0616922	-0.0514687	0.0762059
1851.5	-0.0805264	0.0718641	0.00403595	-0.109105	0.00867844	-0.0210106	0.0732073
1852.5	-0.0532694	-0.113663	-0.0576353	-0.0783691	0.182438	-0.0240997	0.117898
1853.5	0.117037	0.0014143	0.00807381	0.135442	0.0417566	0.0607447	0.0620551
1854.5	-0.17522	0.00285912	0.0930881	0.124011	0.0568151	0.0203108	0.118237
1855.5	-0.0849514	-0.104993	0.256723	0.00690746	-0.0271444	0.00930843	0.145343
1856.5	0.0239887	-0.107132	0.314427	-0.120549	-0.0539103	0.0113649	0.178683
1857.5	-0.0887384	-0.306343	0.172226	-0.185249	-0.0610056	-0.0938221	0.177065
1858.5	-0.0570021	-0.225969	0.149759	-0.0877151	0.019599	-0.0402657	0.138483
1859.5	-0.024313	-0.0921679	0.307851	-0.131328	-0.149642	-0.0179199	0.188343
1860.5	0.0215425	-0.103528	0.297139	-0.0524292	-0.101826	0.0121798	0.167219
1861.5	0.056963	0.003479	0.331723	0.108165	-0.105808	0.0789043	0.162067
1862.5	-0.0405226	-0.0462008	0.300224	-0.0365324	0.0281591	0.0410255	0.148006
1863.5	-0.0636272	-0.0776186	0.318779	-0.0553179	0.0369806	0.0318392	0.166622
1864.5	-0.0550489	0.00866222	0.121881	-0.0976486	0.0718546	0.00994015	0.0896728
1865.5	0.147061	-0.040082	0.165624	0.0281172	0.111451	0.0824343	0.0864576
1866.5	0.0636492	-0.060091	0.208328	0.106463	0.164326	0.0965351	0.103447
1867.5	-0.0582075	-0.037816	0.263262	0.0114794	0.0379248	0.0433285	0.128752
1868.5	-0.0599089	-0.00522614	0.234558	0.136264	0.0328026	0.0676979	0.117646
1869.5	0.0259113	0.0498047	0.0984621	0.0372648	0.170676	0.0764238	0.0595036
1870.5	-0.104295	0.000910759	0.0455875	0.135053	0.202735	0.0559982	0.118973
1871.5	-0.115602	-0.0175323	-0.0267515	0.0971937	0.0696936	0.00140038	0.084677
1872.5	0.0220785	-0.0264101	-0.0370388	0.0703096	0.0637903	0.0185459	0.0496229
1873.5	-0.0435009	0.0253906	-0.159653	0.219307	-0.0199318	0.00432243	0.138226
1874.5	0.0594378	0.0758572	-0.408165	0.0939589	-0.0311089	-0.042004	0.210274
1875.5	0.0643282	0.130814	-0.391676	0.0451784	0.0845556	-0.01336	0.213868
1876.5	-0.0450926	0.0465832	-0.26355	0.0633059	0.270013	0.0142519	0.193365
1877.5	0.0147953	0.160457	-0.148837	0.0975218	0.442048	0.113197	0.217352
1878.5	0.111922	0.105276	-0.00852013	0.167279	0.0162573	0.078443	0.0727365
1879.5	0.01373	0.198378	-0.197067	0.0936327	-0.208233	-0.019912	0.179251
1880.5	0.132596	0.0998459	-0.0399551	0.169034	-0.194602	0.0333838	0.150014
1881.5	0.0736561	0.148822	-0.0923719	0.204373	0.129914	0.0928787	0.1136
1882.5	0.272016	0.14827	-0.0715103	0.0923204	0.262681	0.140755	0.141027
1883.5	-0.084547	0.220795	0.0176411	0.00569439	0.096096	0.0511358	0.114458
1884.5	-0.600088	-0.174517	0.0398808	-0.214101	-0.361648	-0.262094	0.237336
1885.5	-0.415004	-0.26505	0.0178041	-0.3396	-0.452396	-0.290849	0.186963
1886.5	-0.323912	-0.126126	-0.0888882	-0.27634	-0.188331	-0.200719	0.0988921
1887.5	-0.061656	-0.149846	0.00946045	-0.136037	-0.0123816	-0.070092	0.0714837
1888.5	0.0482149	-0.0819092	0.0513477	-0.140521	3.71933e-05	-0.0245661	0.0842601
1889.5	0.0475283	-0.0195694	-0.0225706	-0.12999	-0.0435553	-0.0336313	0.0638169
1890.5	-0.0810709	-0.0516224	-0.0417709	-0.174243	0.084774	-0.0527866	0.0930017
1891.5	-0.129069	-0.122728	-0.0163097	-0.0770292	0.0384331	-0.0613407	0.0717362
1892.5	0.0506582	0.0276413	-0.0321302	-0.0526886	0.0155296	0.00180206	0.0429059
1893.5	0.245788	0.0877609	-0.258293	0.0631819	0.0167732	0.0310421	0.183224
1894.5	0.0729313	0.112254	-0.3759	0.0540438	-0.123048	-0.0519438	0.202356
1895.5	0.106585	0.0876827	-0.43766	0.0282745	-0.241001	-0.0912239	0.238677
1896.5	0.25524	0.146403	-0.275973	0.108879	-0.04813	0.0372839	0.206133
1897.5	0.260039	0.0247297	-0.193464	0.0846786	-0.0804682	0.0191031	0.171378
1898.5	0.243001	0.182506	-0.201963	-0.0071106	-0.110282	0.0212301	0.189147
1899.5	0.353681	0.109541	0.130142	0.0187149	-0.0807123	0.106273	0.161571
1900.5	0.342501	0.11156	0.148984	0.0971327	-0.0316734	0.133701	0.135099
1901.5	0.35369	0.124184	0.168922	0.125293	0.0262842	0.159675	0.120377
1902.5	0.389081	0.159437	0.229726	0.23817	0.0181999	0.206923	0.134675
1903.5	0.0877581	-0.00908852	0.0928802	0.0180159	-0.0798655	0.02194	0.0719497
1904.5	0.0770664	0.0277843	0.0223083	-0.0457182	0.150069	0.046302	0.0726299
1905.5	0.0600023	-0.0240345	0.0074482	-0.0751848	0.0939875	0.0124437	0.0669806
1906.5	0.0327778	0.178439	0.00159931	0.14418	0.0937262	0.0901445	0.0739253
1907.5	0.113443	0.126025	-0.121254	0.141029	0.0649424	0.0648373	0.107868
1908.5	0.303247	0.18249	-0.0970211	0.181091	-0.0516443	0.103633	0.170615
1909.5	0.0917044	0.225909	0.0485859	0.0136995	-0.0422297	0.0675339	0.101208
1910.5	0.2434	0.197853	0.053792	0.128265	-0.100036	0.104655	0.135073
1911.5	0.190625	0.204277	0.188707	0.12074	-0.0549736	0.129875	0.108328
1912.5	0.0339708	0.274246	0.350855	0.0802584	-0.190476	0.109771	0.213271
1913.5	-0.183966	0.200943	0.299311	0.0835924	-0.257908	0.0283945	0.241496
1914.5	-0.0697765	0.1173	0.529114	0.128133	-0.11097	0.11876	0.253378
1915.5	0.043767	0.183701	0.435577	0.190145	0.234887	0.217615	0.141363
1916.5	0.0695848	0.200933	0.203926	0.21524	0.0161905	0.141175	0.0918433
1917.5	0.109672	0.24704	0.0475388	0.257622	0.0583229	0.144039	0.101675
1918.5	-0.0842695	0.299255	0.0501328	0.255508	0.284158	0.160957	0.170046
1919.5	-0.0398569	0.267886	0.0701771	0.257747	0.191545	0.1495	0.131955
1920.5	0.183478	0.289569	0.140439	0.288449	0.227075	0.225802	0.0653273
1921.5	0.0546055	0.273117	-0.0794401	0.298968	0.124203	0.134291	0.156943
1922.5	0.254025	0.299881	-0.0727978	0.211612	-0.00172043	0.1382	0.165109
1923.5	0.0378361	0.286156	-0.0853224	0.0976515	0.116784	0.090621	0.134824
1924.5	0.151285	0.392012	0.127851	0.140508	0.311837	0.224698	0.119837
1925.5	0.121655	0.421049	0.126203	0.222435	0.253724	0.229013	0.122094
1926.5	0.192888	0.269135	0.0465851	0.200005	0.170078	0.175738	0.0811148
1927.5	0.170987	0.309233	0.233376	0.301127	0.0392723	0.210799	0.111091
1928.5	0.162108	0.384891	0.328074	0.357747	-0.0206518	0.242434	0.170727
1929.5	0.0180788	0.353598	0.28481	0.576085	-0.0868921	0.229136	0.266169
1930.5	0.115743	0.384089	0.374941	0.302536	0.0511208	0.245686	0.153163
1931.5	0.0659399	0.304436	0.24972	0.237335	0.0872154	0.188929	0.105892
1932.5	-0.00215244	0.376636	0.0889912	0.200727	-0.0103798	0.130764	0.161772
1933.5	0.070653	0.528717	0.0637131	0.224429	0.0802984	0.193562	0.198795
1934.5	0.157	0.427513	0.000210762	0.348674	0.199136	0.226507	0.167421
1935.5	0.122367	0.380348	0.212427	0.475223	0.271386	0.29235	0.138661
1936.5	0.393183	0.441875	0.215326	0.476918	0.169572	0.339375	0.13833
1937.5	0.217732	0.472026	0.0340672	0.393611	0.169849	0.257457	0.175879
1938.5	0.170308	0.421654	0.0290451	0.380939	0.195518	0.239493	0.161399
1939.5	0.25812	0.373482	-0.0312071	0.369351	0.210221	0.235993	0.165255
1940.5	0.213465	0.43426	-0.072052	0.435559	0.0810738	0.218461	0.221923
1941.5	0.31577	0.551628	-0.00198174	0.490657	0.0686531	0.284945	0.246727
1942.5	0.358914	0.519669	0.0643358	0.438779	0.257305	0.327801	0.176409
1943.5	0.220532	0.477486	-0.00434113	0.339375	0.144357	0.235482	0.183985
1944.5	0.397351	0.589659	-0.0728073	0.391029	0.357413	0.332529	0.244262
1945.5	0.203084	0.417079	0.0432329	0.313397	0.519608	0.29928	0.185361
1946.5	0.276219	0.477615	0.0162201	0.285538	0.227553	0.256629	0.164846
1947.5	0.356536	0.486018	0.151441	0.264981	0.170712	0.285937	0.138584
1948.5	0.274251	0.499214	0.180272	0.245369	0.227093	0.28524	0.124393
1949.5	0.383252	0.550346	0.0852509	0.460713	0.291528	0.354218	0.178132
1950.5	0.318171	0.513072	0.0746403	0.50665	0.143767	0.31126	0.201864
1951.5	0.342275	0.553096	0.0230227	0.272677	0.214547	0.281124	0.192891
1952.5	0.240447	0.462977	-0.0644302	0.200925	0.270112	0.222006	0.189217
1953.5	0.213674	0.417972	-0.0377026	0.204773	0.326028	0.224949	0.171022
1954.5	0.248794	0.510325	-0.173172	0.387074	0.195113	0.233627	0.258509
1955.5	0.270705	0.458405	-0.30101	0.271037	0.192496	0.178327	0.285279
1956.5	0.411501	0.535945	-0.222176	0.337359	0.32553	0.277632	0.291683
1957.5	0.511644	0.528201	-0.0804291	0.3694	0.405354	0.346834	0.248266
1958.5	0.298301	0.571493	-0.0198011	0.452197	0.362601	0.332958	0.222281
1959.5	0.24945	0.64667	0.0153141	0.503207	0.397965	0.362521	0.24245
1960.5	0.370442	0.576782	-0.108378	0.4888	0.432662	0.352062	0.268345
1961.5	0.331685	0.532794	0.0730257	0.394234	0.495164	0.36538	0.181872
1962.5	0.255553	0.532646	0.0397739	0.254323	0.630505	0.34256	0.237739
1963.5	0.255179	0.44039	0.112226	0.150668	0.225025	0.236698	0.127341
1964.5	-0.0744505	0.262279	0.0314608	0.212616	0.0364218	0.0936653	0.139632
1965.5	0.0558157	0.37083	-0.074791	0.422399	0.0212927	0.159109	0.222777
1966.5	0.260238	0.450178	-0.0492458	0.218305	0.135116	0.202918	0.182239
1967.5	0.195894	0.48302	-0.0987959	0.369611	0.310795	0.252105	0.221847
1968.5	0.304941	0.485291	-0.0826674	0.327415	0.348723	0.276741	0.212845
1969.5	0.208135	0.392734	-0.0132446	0.334663	0.429012	0.27026	0.179293
1970.5	0.221621	0.484344	0.204679	0.331218	0.563293	0.361031	0.158813
1971.5	0.442377	0.569595	0.249776	0.525022	0.46749	0.450852	0.122863
1972.5	0.293981	0.571831	0.203969	0.620316	0.469242	0.431868	0.178501
1973.5	0.175653	0.612399	0.179008	0.408175	0.643182	0.403684	0.22551
1974.5	0.29217	0.645724	0.439531	0.38551	0.607723	0.474132	0.149543
1975.5	0.108975	0.590465	0.495241	0.291122	0.410839	0.379329	0.187001
1976.5	0.103171	0.548396	0.451242	0.341843	0.30861	0.350653	0.167566
1977.5	0.179979	0.629599	0.545377	0.538556	0.555596	0.489821	0.177008
1978.5	0.153167	0.665884	0.521723	0.503685	0.612092	0.49131	0.200302
1979.5	0.332234	0.649516	0.34288	0.513591	0.493339	0.466312	0.132043
1980.5	0.338831	0.682249	0.573339	0.723958	0.591279	0.581931	0.149578
1981.5	0.456255	0.733218	0.702095	0.624087	0.599792	0.623089	0.108106
1982.5	0.399718	0.621178	0.442856	0.646487	0.399848	0.502017	0.121937
1983.5	0.144658	0.547064	0.324394	0.666911	0.27381	0.391368	0.211741
1984.5	0.282025	0.620832	0.332494	0.629781	0.336188	0.440264	0.170299
1985.5	0.285639	0.617836	0.493822	0.436012	0.589713	0.484604	0.133071
1986.5	0.508399	0.639374	0.649172	0.572673	0.468365	0.567596	0.0793467
1987.5	0.438883	0.742689	0.646334	0.723679	0.600651	0.630447	0.121581
1988.5	0.474319	0.760269	0.525243	0.813461	0.655671	0.645793	0.145989
1989.5	0.442919	0.849803	0.542752	0.791873	0.762908	0.678051	0.175533
1990.5	0.690658	0.886374	0.561223	0.778813	0.816337	0.746681	0.125431
1991.5	0.605453	0.848267	0.581705	0.541318	0.6296	0.641268	0.120213
1992.5	0.180755	0.471731	0.597046	0.395192	0.550431	0.439031	0.163613
1993.5	0.420341	0.569552	0.711929	0.616231	0.791757	0.621962	0.141735
1994.5	0.648101	0.73877	0.774048	0.580826	0.792164	0.706782	0.0896471
1995.5	0.502771	0.854528	0.88949	0.805547	0.709298	0.752327	0.155097
1996.5	0.520337	0.898128	0.645525	1.03457	0.756725	0.771056	0.202736
1997.5	0.72881	0.858643	0.777834	0.958201	0.713192	0.807336	0.101603
1998.5	0.683578	0.934962	0.862233	0.896106	0.76451	0.828278	0.10264
1999.5	0.631307	0.923185	0.896538	0.963501	0.956346	0.874175	0.1384
2000.5	0.804479	0.90238	1.05298	1.07196	0.922825	0.950925	0.11142
2001.5	0.735048	0.997025	1.12588	1.00322	1.12774	0.997784	0.159968
2002.5	0.8585	1.09593	0.89518	1.06877	0.912147	0.966106	0.108301
2003.5	0.910924	1.02751	0.85673	1.10376	0.949698	0.969726	0.0973818
2004.5	0.975112	1.09323	1.05896	1.10098	0.937428	1.03314	0.0731566
2005.5	1.02227	1.05708	1.19949	1.24792	1.0959	1.12453	0.0957488
2006.5	0.921102	1.12367	1.19067	0.304988	0.954062	0.898898	0.350684
2007.5	0.796384	1.11112	1.12861	0.328166	0.951789	0.863214	0.328056
2008.5	0.954398	1.1105	1.24524	0.528745	1.2059	1.00896	0.290907
2009.5	0.964543	1.23304	1.21104	0.610271	1.19503	1.04278	0.264987
2010.5	1.04273	1.18184	1.37767	0.670792	1.12444	1.07949	0.259708
2011.5	1.01186	1.29286	1.45045	0.534569	1.18639	1.09523	0.351724
2012.5	1.04687	1.23331	1.44549	0.517693	1.22105	1.09288	0.351225
2013.5	0.944928	1.3293	1.49204	0.507337	1.40471	1.13566	0.408676
2014.5	1.17902	1.3545	1.51756	0.365932	1.59176	1.20175	0.493529
2015.5	0.986467	1.30503	1.43565	0.657329	1.63483	1.20386	0.385893
2016.5	0.989916	1.42173	1.53308	0.881966	1.50214	1.26577	0.306207
2017.5	1.10277	1.48501	1.61214	0.926987	1.41833	1.30905	0.284294
2018.5	1.06577	1.44716	1.47103	0.743655	1.43803	1.23313	0.32093
2019.5	1.15249	1.47375	1.38878	0.877965	1.31289	1.24117	0.234951
2020.5	1.04044	1.47984	1.52617	0.793498	1.58981	1.28595	0.350147
2021.5	1.22803	1.55989	1.51227	0.739347	1.72263	1.35243	0.386324
2022.5	1.31676	1.59073	1.68565	0.803966	1.60542	1.4005	0.361371
2023.5	1.20122	1.52169	1.83357	0.90565	1.45147	1.38272	0.349229
2024.5	1.38318	1.54064	1.88393	0.835759	1.36806	1.40231	0.378686
2025.5	1.25929	1.54821	1.97126	0.983783	1.53891	1.46029	0.368262
2026.5	1.35141	1.66254	2.07597	1.05165	1.88524	1.60536	0.410536
2027.5	1.3211	1.6879	1.97364	1.02787	1.78902	1.5599	0.380837
2028.5	1.33723	1.66461	2.14548	1.04919	1.55141	1.54958	0.407374
2029.5	1.55318	1.80281	2.17056	1.08781	1.62654	1.64818	0.393793
2030.5	1.56141	1.70586	2.10504	1.17309	1.5204	1.61316	0.337448
2031.5	1.57965	1.84772	2.18943	1.2782	1.535	1.686	0.346413
2032.5	1.63425	1.82403	2.18126	1.44779	1.56802	1.73107	0.286145
2033.5	1.66069	1.90106	2.2545	1.24231	2.01097	1.81391	0.384301
2034.5	1.41888	1.85373	2.28183	1.34188	2.01229	1.78172	0.397986
2035.5	1.51235	1.90646	2.26865	1.52678	1.72348	1.78754	0.313623
2036.5	1.76572	2.04995	2.3014	1.55563	1.70387	1.87531	0.298184
2037.5	1.67787	1.99735	2.35812	1.48841	1.86575	1.8775	0.330431
2038.5	1.69218	2.02495	2.54761	1.49206	2.03376	1.95811	0.401755
2039.5	1.84089	2.11844	2.55085	1.48084	2.16939	2.03208	0.398702
2040.5	1.80529	2.10787	2.72127	1.46153	2.15286	2.04976	0.466559
2041.5	1.91654	2.05009	2.70934	1.62379	2.00264	2.06048	0.398712
2042.5	1.98298	2.18539	2.6699	1.72683	2.25651	2.16432	0.349584
2043.5	1.90657	2.28316	2.72646	1.96522	2.64664	2.30561	0.377167
2044.5	1.98325	2.29374	2.81273	2.15696	2.08631	2.2666	0.325503
2045.5	2.00116	2.27995	2.87859	2.14338	2.01145	2.26291	0.362416
2046.5	2.02984	2.35027	2.86643	1.94278	2.1647	2.2708	0.366745
2047.5	2.14475	2.30916	3.01611	1.98846	2.28984	2.34966	0.39428
2048.5	2.06917	2.45311	3.19309	2.17181	2.39813	2.45706	0.440753
2049.5	2.06763	2.39383	3.51585	2.27381	2.3638	2.52298	0.569481
2050.5	2.24417	2.52406	3.46741	2.20975	2.42752	2.57458	0.515654
2051.5	2.10837	2.47667	3.38597	2.0892	2.49574	2.51119	0.526074
2052.5	2.21141	2.44558	3.32763	2.26064	2.45148	2.53935	0.45363
2053.5	2.41005	2.49929	3.34652	2.40089	2.61366	2.65408	0.396462
2054.5	2.40585	2.54393	3.39943	2.46402	2.84333	2.73131	0.409698
2055.5	2.45967	2.50634	3.49514	2.47206	2.86199	2.75904	0.443927
2056.5	2.44539	2.53704	3.57635	2.62922	2.6069	2.75898	0.462509
2057.5	2.67201	2.6632	3.6157	2.54135	2.52867	2.80418	0.4585
2058.5	2.52674	2.61969	3.74106	2.70942	2.76638	2.87266	0.49389
2059.5	2.59049	2.65384	3.66531	2.61034	3.02287	2.90857	0.458455
2060.5	2.56743	2.74534	3.82529	2.60251	2.82393	2.9129	0.520608
2061.5	2.65383	2.72433	3.79245	2.593	2.85065	2.92285	0.495477
2062.5	2.71152	2.86932	3.86315	2.81682	2.99412	3.05099	0.465274
2063.5	2.8756	2.91256	3.99134	2.97766	3.07897	3.16723	0.467114
2064.5	2.84673	2.9876	4.02133	2.91574	3.06245	3.16677	0.484435
2065.5	2.88827	2.99172	3.99023	3.0703	2.93162	3.17443	0.461142
2066.5	2.90436	2.94893	4.16403	3.16991	2.92945	3.22333	0.536463
2067.5	3.083	2.98322	4.28426	3.09336	3.01462	3.29169	0.556775
2068.5	3.03516	3.11763	4.43433	3.16087	3.35125	3.41985	0.578851
2069.5	3.12977	3.07122	4.49034	3.40541	3.52302	3.52395	0.571907
2070.5	2.99987	3.09192	4.64298	3.43012	3.28051	3.48908	0.666242
2071.5	3.09618	3.20947	4.6585	3.33814	3.18785	3.49803	0.654448
2072.5	3.24842	3.24214	4.60927	3.38137	3.5549	3.60722	0.574429
2073.5	3.13037	3.26837	4.50674	3.63665	3.76601	3.66163	0.539122
2074.5	3.32117	3.34471	4.62965	3.69527	3.4545	3.68906	0.546278
2075.5	3.43454	3.33585	4.77146	3.48556	3.49038	3.70356	0.600198
2076.5	3.35798	3.33803	4.8583	3.65598	3.74076	3.79021	0.623012
2077.5	3.53424	3.43292	4.96323	3.84556	3.76585	3.90836	0.612987
2078.5	3.53088	3.44	5.0396	3.86621	3.94399	3.96414	0.638173
2079.5	3.67401	3.49234	5.02541	3.92374	3.62742	3.94859	0.621866
2080.5	3.72683	3.43172	4.99768	3.82813	3.43794	3.88446	0.646459
2081.5	3.70186	3.51953	5.12178	3.84959	3.79696	3.99794	0.640694
2082.5	3.72713	3.54711	5.12696	3.9525	3.89553	4.04985	0.622564
2083.5	3.75149	3.50589	5.11024	4.21721	4.04502	4.12597	0.614087
2084.5	3.8983	3.58096	5.19542	4.44388	4.22543	4.2688	0.61269
2085.5	3.8039	3.61354	5.1595	4.34369	4.15019	4.21416	0.60075
2086.5	3.89816	3.73402	5.2774	4.24189	4.18386	4.26706	0.601783
2087.5	3.94976	3.67125	5.37363	4.40995	4.29404	4.33973	0.647092
2088.5	3.98527	3.67924	5.38047	4.34361	4.49238	4.37619	0.644533
2089.5	4.03464	3.75011	5.46756	4.40194	4.39696	4.41024	0.650963
2090.5	4.00546	3.76355	5.40404	4.52917	4.36632	4.41371	0.629625
2091.5	4.21726	3.75474	5.64276	4.53895	4.42345	4.51543	0.697755
2092.5	4.26126	3.86189	5.69536	4.6546	4.4333	4.58128	0.68709
2093.5	4.36268	3.7788	5.62144	4.5748	4.65477	4.5985	0.666641
2094.5	4.34234	3.82308	5.57385	4.71599	4.68706	4.62846	0.639405
2095.5	4.31559	3.91189	5.7279	4.88794	4.49767	4.6682	0.6886
2096.5	4.39396	3.89668	5.86364	5.13708	4.58906	4.77608	0.752903
2097.5	4.51915	3.99172	6.00051	5.13984	4.85141	4.90053	0.7485
2098.5	4.50508	3.85234	6.2025	5.07021	4.77489	4.881	0.864997
2099.5	4.4698	4.03605	6.24216	5.17809	4.74675	4.93457	0.840791
2100.5	4.51574	3.96463	6.24454	5.16466	4.79199	4.93631	0.852275
2101.5	4.64373	3.96952	6.21057	5.30929	4.70941	4.9685	0.841047
2102.5	4.59274	4.00337	6.24947	5.26827	4.79103	4.98097	0.841746
2103.5	4.6668	4.02988	6.21667	5.16105	4.88434	4.99175	0.801782
2104.5	4.81475	4.12705	6.23558	5.28056	5.05227	5.10204	0.766876
2105.5	4.78403	4.15115	6.5128	5.3452	4.98512	5.15566	0.873784
2106.5	4.8683	4.1427	6.51355	5.41723	5.26866	5.24209	0.865498
2107.5	4.86856	4.17601	6.60422	5.59973	5.38021	5.32575	0.900477
2108.5	4.89488	4.18839	6.53451	5.37127	5.08257	5.21432	0.857245
2109.5	5.0276	4.23016	6.64409	5.42982	5.12972	5.29228	0.876198
2110.5	5.08652	4.32161	6.72557	5.51803	5.42398	5.41514	0.870588
2111.5	5.17924	4.34588	6.61422	5.63509	5.53308	5.4615	0.819803
2112.5	5.13643	4.26479	6.71728	5.61845	5.7655	5.50049	0.897803
2113.5	5.1888	4.2938	6.77069	5.83447	5.49025	5.5156	0.905146
2114.5	5.21833	4.33131	6.87199	5.66193	5.50077	5.51687	0.915468
2115.5	5.2792	4.41506	6.98669	5.72001	5.71429	5.62305	0.929344
2116.5	5.46734	4.43602	6.91967	5.7224	5.64287	5.63766	0.883697
2117.5	5.34618	4.42066	7.0458	5.86595	5.73219	5.68216	0.948693
2118.5	5.45834	4.39292	7.13106	5.99617	5.94009	5.78372	0.990597
2119.5	5.44178	4.39781	7.02762	6.0177	5.95364	5.76771	0.95751
2120.5	5.52175	4.48415	7.056	6.09249	5.88181	5.80724	0.932524
2121.5	5.63635	4.39677	7.1824	6.19538	5.92966	5.86811	1.00707
2122.5	5.53445	4.48326	7.26231	6.45571	6.20716	5.98858	1.0441
2123.5	5.55087	4.48909	7.33287	6.3339	5.8008	5.90151	1.04448
2124.5	5.77447	4.49237	7.46582	6.49485	5.94665	6.03483	1.0856
2125.5	5.81529	4.50363	7.56246	6.5325	6.28555	6.13989	1.116
2126.5	5.75147	4.51062	7.64924	6.4565	6.21346	6.11626	1.13868
2127.5	5.7182	4.59841	7.67229	6.36546	6.05862	6.0826	1.11168
2128.5	5.81075	4.56607	7.68612	6.34994	6.28406	6.13939	1.12261
2129.5	5.86898	4.63718	7.78705	6.50115	6.21868	6.20261	1.13597
2130.5	5.95979	4.63249	7.71868	6.48625	6.18592	6.19663	1.10716
2131.5	6.0851	4.66923	7.91767	6.64176	6.32948	6.32865	1.16577
2132.5	6.08443	4.69598	7.82868	6.6345	6.57685	6.36409	1.13184
2133.5	6.08031	4.70175	7.88437	6.82434	6.70198	6.43855	1.16763
2134.5	6.09219	4.72321	7.8528	6.76399	6.40131	6.3667	1.13401
2135.5	6.16924	4.82149	7.86771	6.85579	6.3391	6.41067	1.10793
2136.5	6.16413	4.72125	7.94336	6.70726	6.76688	6.46058	1.16902
2137.5	6.24463	4.80565	7.95546	6.85546	6.62409	6.49706	1.13975
2138.5	6.22651	4.81826	8.04152	7.04438	6.77391	6.58092	1.18511
2139.5	6.38687	4.82141	8.02475	7.13358	6.81993	6.63731	1.1795
2140.5	6.36025	4.87837	8.03188	7.0753	6.95453	6.66007	1.16247
2141.5	6.41672	4.88223	7.99356	7.14368	6.90381	6.668	1.15012
2142.5	6.438	4.88593	7.9967	6.93151	7.0006	6.65055	1.13718
2143.5	6.51515	4.84906	8.07786	7.12033	6.91311	6.6951	1.18117
2144.5	6.57312	4.91855	8.15886	7.12145	6.99366	6.75313	1.1798
2145.5	6.61568	5.022	8.10306	7.11656	6.97588	6.76664	1.12014
2146.5	6.60882	5.04019	8.11077	7.22156	7.11236	6.81874	1.13194
2147.5	6.63211	5.04881	8.14574	7.38116	7.19584	6.88074	1.15842
2148.5	6.74131	4.99632	8.29408	7.54629	7.35616	6.98683	1.24305
2149.5	6.78177	5.08034	8.39264	7.4747	7.25601	6.99709	1.22096
2150.5	6.80346	5.0292	8.51951	7.63915	7.20733	7.03973	1.29182
2151.5	6.70774	5.0126	8.51346	7.68666	7.43062	7.07021	1.3189
2152.5	6.75084	5.08954	8.60672	7.52421	7.57274	7.10881	1.30739
2153.5	6.81614	5.16622	8.58797	7.72034	7.24584	7.1073	1.26886
2154.5	6.96208	5.14761	8.48967	7.77341	7.33224	7.141	1.25111
2155.5	6.95258	5.15536	8.57338	7.81268	7.41649	7.1821	1.27951
2156.5	7.03208	5.15124	8.72524	7.9126	7.25682	7.2156	1.3287
2157.5	7.05741	5.20039	8.71961	7.95603	7.5689	7.30047	1.32147
2158.5	7.23639	5.19658	8.78155	7.81755	7.85056	7.37653	1.33838
2159.5	7.15509	5.27409	8.89915	7.99079	7.58252	7.38033	1.34232
2160.5	7.32848	5.19555	8.85404	8.1224	7.71871	7.44384	1.37775
2161.5	7.33285	5.22036	9.04453	7.99513	7.80045	7.47866	1.4092
2162.5	7.22462	5.19107	9.12731	8.14084	7.79983	7.49673	1.4625
2163.5	7.25028	5.33326	9.25756	8.11727	7.71188	7.53405	1.43755
2164.5	7.32934	5.34866	9.23287	8.16251	7.79685	7.57405	1.42827
2165.5	7.37045	5.30798	9.27496	8.43867	7.91838	7.66209	1.49139
2166.5	7.33675	5.35663	9.22384	8.4292	7.9446	7.6582	1.46016
2167.5	7.47762	5.40848	9.125	8.26399	7.89948	7.63491	1.38454
2168.5	7.43252	5.34902	9.19875	8.30256	8.04331	7.66523	1.4422
2169.5	7.516	5.33686	9.10073	8.54213	7.85489	7.67012	1.44127
2170.5	7.59882	5.39346	9.14459	8.51968	7.6975	7.67081	1.42169
2171.5	7.62553	5.3976	9.25632	8.6527	8.02053	7.79054	1.47463
2172.5	7.64835	5.41208	9.34222	8.5815	8.21941	7.84071	1.49013
2173.5	7.59476	5.36759	9.34718	8.41059	7.85532	7.71509	1.47414
2174.5	7.70464	5.52906	9.48347	8.5153	7.91397	7.82929	1.45951
2175.5	7.66874	5.52187	9.49347	8.68735	8.21763	7.91781	1.49728
2176.5	7.76748	5.56034	9.58525	8.73802	8.24255	7.97873	1.50999
2177.5	7.75545	5.49945	9.5468	8.75612	8.24264	7.96009	1.52707
2178.5	7.79827	5.48095	9.39431	8.90594	8.23429	7.96276	1.5165
2179.5	7.80491	5.55445	9.46961	8.86014	8.3113	8.00008	1.50127
2180.5	7.88558	5.4864	9.58426	8.94287	8.35924	8.05167	1.5689
2181.5	8.0428	5.50418	9.65241	8.96067	8.57603	8.14722	1.58963
2182.5	8.07555	5.55976	9.62689	8.88668	8.3662	8.10302	1.53903
2183.5	8.04415	5.51211	9.51367	8.98838	8.58503	8.12867	1.55878
2184.5	8.15174	5.54593	9.63583	9.01057	8.55203	8.17922	1.57217
2185.5	8.13082	5.56596	9.71528	8.88213	8.60067	8.17897	1.57024
2186.5	8.21014	5.56933	9.7208	9.0514	8.7769	8.26571	1.6023
2187.5	8.15016	5.65413	9.7421	9.04348	8.64763	8.2475	1.56226
2188.5	8.15959	5.49782	9.71609	9.08597	8.65798	8.22349	1.62741
2189.5	8.1254	5.58931	9.73808	9.0441	8.78131	8.25564	1.59858
2190.5	8.20882	5.62407	9.75196	9.33872	8.92243	8.3692	1.63703
2191.5	8.28559	5.6086	9.88069	9.31225	8.67957	8.35334	1.65052
2192.5	8.23606	5.64344	10.0281	9.18111	8.55195	8.32812	1.64951
2193.5	8.43485	5.66563	9.97261	9.31975	8.61646	8.40186	1.6465
2194.5	8.33624	5.75637	10.0132	9.29528	8.89919	8.46006	1.63003
2195.5	8.31172	5.68983	10.0057	9.42274	9.00074	8.48614	1.68083
2196.5	8.37047	5.72962	10.1151	9.38618	8.99747	8.51977	1.6831
2197.5	8.41959	5.66506	10.1142	9.52016	8.81489	8.50679	1.71674
2198.5	8.53756	5.71974	10.1471	9.59921	8.90547	8.58181	1.71634
2199.5	8.50103	5.7125	10.1794	9.73816	8.97351	8.62092	1.75176
2200.5	8.51369	5.72943	10.2334	9.75821	8.97243	8.64143	1.75977
2201.5	8.57682	5.7616	10.3024	9.71159	9.06518	8.68351	1.75871
2202.5	8.52346	5.71146	10.1698	9.71348	9.07353	8.63834	1.75146
2203.5	8.62284	5.74648	10.178	9.77758	9.17802	8.70058	1.75381
2204.5	8.65067	5.81585	10.1765	9.77216	9.17064	8.71717	1.72268
2205.5	8.63146	5.84514	10.3564	9.80271	9.05962	8.73907	1.74903
2206.5	8.61765	5.73675	10.294	9.83727	9.12778	8.72269	1.78902
2207.5	8.69805	5.74874	10.2129	9.77992	9.31264	8.75046	1.76973
2208.5	8.67608	5.73639	10.2759	9.66263	9.30644	8.73148	1.77174
2209.5	8.75546	5.8318	10.3185	9.94094	8.96772	8.76289	1.7636
2210.5	8.76881	5.78996	10.3375	9.93443	9.02964	8.77207	1.78613
2211.5	8.80482	5.82274	10.3512	9.89984	9.11117	8.79795	1.77318
2212.5	8.74006	5.88015	10.4122	9.79756	9.31561	8.82912	1.75962
2213.5	8.84615	5.75269	10.4899	9.90257	9.06206	8.81068	1.8322
2214.5	8.97428	5.84954	10.4306	10.1101	9.24981	8.92285	1.81917
2215.5	9.01313	5.79203	10.4831	10.2646	9.48177	9.00692	1.8922
2216.5	8.99207	5.82282	10.4649	10.2204	9.24859	8.94974	1.85599
2217.5	8.91925	5.81628	10.4879	10.1635	9.21746	8.92086	1.85243
2218.5	9.01158	5.7748	10.586	10.3031	9.54493	9.04408	1.9302
2219.5	9.05004	5.77616	10.5434	10.3321	9.60586	9.06151	1.93005
2220.5	9.07365	5.8616	10.4869	10.1394	9.52542	9.0174	1.84653
2221.5	9.14607	5.87571	10.6735	10.1535	9.55876	9.0815	1.88365
2222.5	9.12745	5.88148	10.6339	10.2964	9.33931	9.05572	1.88358
2223.5	9.34753	5.90836	10.7626	10.4283	9.33148	9.15565	1.92448
2224.5	9.25925	5.87944	10.7526	10.3571	9.49063	9.14781	1.92679
2225.5	9.22322	5.97101	10.7725	10.3188	9.62105	9.18133	1.89255
2226.5	9.27377	5.97068	10.7639	10.4152	9.54539	9.19378	1.90233
2227.5	9.28751	5.92931	10.8057	10.5497	9.77922	9.27028	1.96314
2228.5	9.31481	6.02462	10.7223	10.5117	9.57075	9.22885	1.88863
2229.5	9.30001	6.02034	10.7891	10.5197	9.42912	9.21164	1.89991
2230.5	9.26934	5.99035	10.7216	10.5238	9.62563	9.22614	1.90736
2231.5	9.46849	5.99386	10.7634	10.6862	9.58571	9.29953	1.94317
2232.5	9.33142	5.89928	10.8301	10.8352	9.51949	9.2831	2.01933
2233.5	9.38603	5.98379	10.9146	10.7275	9.62464	9.32731	1.98437
2234.5	9.4866	5.99963	10.9003	10.7866	9.77705	9.39004	1.99281
2235.5	9.48343	5.95782	10.9506	10.8892	9.62867	9.38193	2.03274
2236.5	9.58726	5.89907	11.0002	10.6981	9.65917	9.36875	2.03712
2237.5	9.46382	6.01561	10.9304	10.6321	9.88297	9.38498	1.97171
2238.5	9.52649	6.01947	10.9938	10.5739	9.77494	9.37771	1.96852
2239.5	9.50298	6.0485	11.0713	10.7939	9.85223	9.45378	2.01056
2240.5	9.44439	6.04155	11.0528	10.8366	9.86211	9.4475	2.01737
2241.5	9.56059	6.09859	11.0985	10.7983	9.61048	9.43328	1.9877
2242.5	9.43533	6.1355	11.0738	10.9359	9.65664	9.44744	1.99207
2243.5	9.43521	6.14458	11.1217	10.8409	9.89669	9.48783	1.99046
2244.5	9.49955	6.04389	11.1369	10.9688	9.81075	9.49199	2.05413
2245.5	9.41099	6.00897	11.19	11.0872	9.70892	9.48122	2.09836
2246.5	9.57023	6.06799	11.1646	11.0184	9.81194	9.52663	2.05875
2247.5	9.6594	6.03286	11.1425	10.8129	10.0285	9.53522	2.04579
2248.5	9.62094	6.04853	11.0876	10.9683	9.89366	9.52381	2.0467
2249.5	9.63407	5.98974	11.0881	11.1171	9.93206	9.55221	2.10059
2250.5	9.70879	6.05892	11.1385	11.1659	10.0359	9.6216	2.0951
2251.5	9.64699	6.0413	11.1531	11.2283	9.94679	9.6033	2.11248
2252.5	9.61039	6.00171	11.2319	11.2719	10.0007	9.62332	2.1543
2253.5	9.67813	6.05096	11.1365	11.1269	10.0751	9.61352	2.09278
2254.5	9.5892	6.05146	11.1924	11.1742	10.1753	9.6365	2.11721
2255.5	9.57745	6.10915	11.0465	11.2721	9.84525	9.57009	2.06945
2256.5	9.62949	6.0922	11.2	11.3253	10.0175	9.65287	2.12145
2257.5	9.61461	6.03862	11.2254	11.3025	10.2304	9.68231	2.15568
2258.5	9.6483	6.09533	11.0554	11.3073	9.86566	9.5944	2.08498
2259.5	9.71442	6.085	11.1614	11.2328	10.0891	9.65654	2.10331
2260.5	9.70159	6.07932	11.1437	11.2605	10.2805	9.69312	2.11929
2261.5	9.7845	6.0533	11.0973	11.3615	10.0119	9.66171	2.12771
2262.5	9.7658	6.10244	11.178	11.4693	10.0298	9.70907	2.14301
2263.5	9.82838	6.08887	11.2404	11.4087	10.2588	9.76505	2.15873
2264.5	9.61141	6.12241	11.2285	11.3457	10.2372	9.70904	2.12954
2265.5	9.6538	6.13238	11.2407	11.1774	10.0505	9.65096	2.08551
2266.5	9.80525	6.14476	11.177	11.4541	10.0503	9.72629	2.123
2267.5	9.73265	6.12239	11.2417	11.6501	10.1437	9.7781	2.18784
2268.5	9.81326	6.12339	11.1837	11.516	10.0742	9.74211	2.14681
2269.5	9.85803	6.12278	11.1062	11.4214	10.0555	9.71278	2.11469
2270.5	9.87162	6.10596	11.1115	11.5163	10.3983	9.80074	2.16072
2271.5	9.89446	6.06208	11.2314	11.696	10.1836	9.81352	2.22323
2272.5	9.8382	6.11196	11.2426	11.5345	10.0937	9.76419	2.16637
2273.5	9.88687	6.1717	11.0714	11.6131	10.1694	9.7825	2.13372
2274.5	9.96632	6.19066	11.1347	11.5781	10.2136	9.81667	2.13118
2275.5	9.94477	6.15827	11.1468	11.5868	10.1921	9.80575	2.14729
2276.5	9.88155	6.15575	11.0687	11.6415	10.2674	9.80299	2.15096
2277.5	9.98095	6.16982	11.138	11.5853	10.4942	9.87366	2.1589
2278.5	9.94364	6.17606	11.3404	11.5535	10.3012	9.86296	2.16982
2279.5	9.95017	6.0941	11.3312	11.449	10.1344	9.79178	2.17552
2280.5	9.77838	6.1629	11.31	11.4233	10.3023	9.79537	2.14455
2281.5	9.83412	6.12109	11.2627	11.432	10.2698	9.78395	2.15394
2282.5	9.96803	6.20059	11.3752	11.6528	10.182	9.87573	2.18034
2283.5	9.88713	6.21032	11.4299	11.6028	10.3393	9.89387	2.18212
2284.5	9.97439	6.21299	11.4159	11.5194	10.3668	9.89789	2.16436
2285.5	9.92637	6.1075	11.2858	11.7376	10.1103	9.83352	2.21942
2286.5	9.9665	6.15625	11.2758	11.6934	10.2385	9.86607	2.19305
2287.5	9.94824	6.14819	11.4073	11.5705	10.247	9.86426	2.19403
2288.5	10.0434	6.18714	11.3031	11.79	10.3836	9.94144	2.212
2289.5	10.0868	6.20117	11.3731	11.8858	10.3669	9.98275	2.23682
2290.5	10.0713	6.20121	11.3731	11.6719	10.433	9.95009	2.1961
2291.5	10.006	6.144	11.3731	11.7805	10.4956	9.95982	2.24509
2292.5	10.0123	6.26483	11.3731	11.7827	10.3187	9.95032	2.18542
2293.5	9.96269	6.2463	11.3731	11.6961	10.4358	9.9428	2.18101
2294.5	10.0344	6.17842	11.3731	11.7847	10.4804	9.97021	2.23062
2295.5	9.99725	6.22026	11.3731	11.8345	10.5874	10.0025	2.22948
2296.5	9.9621	6.20367	11.3731	11.887	10.5007	9.98531	2.24217
2297.5	9.97875	6.1998	11.3731	11.8706	10.5448	9.99341	2.24294
2298.5	10.0528	6.23133	11.3731	11.8763	10.2955	9.96578	2.21883
2299.5	10.0327	6.20763	11.3731	11.8411	10.3827	9.96744	2.22481
2300.5	10.0665	6.18299	11.3731	11.8516	10.4771	9.99025	2.24248
