# Supplementary material for: Climate policy implications of nonlinear decline of Arctic land permafrost and other cryosphere elements
Source: Nat Commun. 2019 Apr 23;10:1900. doi: 10.1038/s41467-019-09863-x (PMC6478735; doi:10.1038/s41467-019-09863-x)
Supplement: Supplementary file 11 — Supplementary Data 3 [file 41467_2019_9863_MOESM11_ESM.zip]

Archive with 3 entries (3 files):
- JUL_CO2_emulator.xlsx
- SiB_CH4_emulator.xlsx
- SiB_CO2_emulator.xlsx
