# Supplementary material for: Climate policy implications of nonlinear decline of Arctic land permafrost and other cryosphere elements
Source: Nat Commun. 2019 Apr 23;10:1900. doi: 10.1038/s41467-019-09863-x (PMC6478735; doi:10.1038/s41467-019-09863-x)
Supplement: Supplementary file 11 — Supplementary Data 3 [file 41467_2019_9863_MOESM11_ESM.zip › JUL_CO2_emulator.xlsx]

## Sheet: param_all_iter
iteration	1	2	3	4	5	6	7	8	9	10	0	0	0	0	0	0	0	0	0	0	0	0	0	0	0	0	0	0	0	0	0	0	0	0	0	0	0	0	0	0	0	0	0	0	0	0	0	0	0
max_misfit	0.00316721	0.00288993	0.00285892	0.00284173	0.00337285	0.00343765	0.004272	0.00519501	0.00588805	0.00609843	0	0	0	0	0	0	0	0	0	0	0	0	0	0	0	0	0	0	0	0	0	0	0	0	0	0	0	0	0	0	0	0	0	0	0	0	0	0	0
slope_omega	0	-0.0517086	-0.0856896	-0.0977867	-0.105414	-0.111809	-0.118021	-0.119448	-0.120546	-0.121869	0	0	0	0	0	0	0	0	0	0	0	0	0	0	0	0	0	0	0	0	0	0	0	0	0	0	0	0	0	0	0	0	0	0	0	0	0	0	0
r2_omega	0.0522398	0.0206804	0.0115149	0.00410457	0.00309042	0.00340359	4.26022e-05	0.00024985	0.00058755	0.00210533	0	0	0	0	0	0	0	0	0	0	0	0	0	0	0	0	0	0	0	0	0	0	0	0	0	0	0	0	0	0	0	0	0	0	0	0	0	0	0
slope_tau	0	-0.10374	-0.198062	-0.289199	-0.369835	-0.439856	-0.503881	-0.561736	-0.613352	-0.655012	0	0	0	0	0	0	0	0	0	0	0	0	0	0	0	0	0	0	0	0	0	0	0	0	0	0	0	0	0	0	0	0	0	0	0	0	0	0	0
r2_tau	0.411542	0.39552	0.342328	0.303178	0.227925	0.151613	0.0906266	0.0473791	0.0186256	0.00130662	0	0	0	0	0	0	0	0	0	0	0	0	0	0	0	0	0	0	0	0	0	0	0	0	0	0	0	0	0	0	0	0	0	0	0	0	0	0	0
slope_pow	0	0.206376	0.436133	0.681669	0.919321	1.12813	1.31113	1.46321	1.56351	1.61888	0	0	0	0	0	0	0	0	0	0	0	0	0	0	0	0	0	0	0	0	0	0	0	0	0	0	0	0	0	0	0	0	0	0	0	0	0	0	0
r2_pow	0.703884	0.673196	0.647028	0.570059	0.463821	0.349712	0.196943	0.0655458	0.0168239	1.72958e-07	0	0	0	0	0	0	0	0	0	0	0	0	0	0	0	0	0	0	0	0	0	0	0	0	0	0	0	0	0	0	0	0	0	0	0	0	0	0	0
Summary
final iter	10
max_misfit	0.00609843	fraction of 1
slope_omega	-0.121869
r2_omega	0.00210533	fraction of 1
slope_tau	-0.655012
r2_tau	0.00130662	fraction of 1
slope_pow	1.61888
r2_pow	1.72958e-07	fraction of 1
[truncated: 1 more columns]

## Sheet: param_final_iter
omega (Gt/K)	121.101	53.5002	222.679	60.783	51.189	49.774	56.5683	59.9632	54.2062	170.039	42.144	36.2418	26.5695	35.0863	36.0961	48.2851	37.3163	44.5274	41.0598	200.844	44.2031	39.1205	37.4963	49.6924	62.6352	50.9741	55.4048	53.4003	64.2539	58.7356	55.3966	29.477	47.9559	55.9773	28.9462	51.4988	50.1393	25.8098	26.104	49.9522	54.3858	32.3264	46.975	33.1479	60.1035	75.6061	106.022	97.3626	83.6745
tau (yr)	1170.96	404.889	1027.85	426.313	400.539	559.138	487.104	642.647	487.56	1040.75	455.276	958.517	801.864	418.858	384.869	241.778	369.958	654.642	594.497	1096.65	264.732	341.258	626.463	304.089	224.644	343.942	224.253	336.074	205.958	304.045	341.834	921.954	270.725	260.217	614.778	332.682	325.222	574.255	691.167	322.713	261.632	594.374	286.063	532.459	295.674	768.175	926.729	959.984	838.494
pow	-0.538577	0.633539	1.04348	0.750333	0.667449	0.17236	0.477592	0.164222	0.48836	-0.57154	0.386656	-0.543735	-0.440469	0.220861	0.344523	1.05875	0.376259	-0.0443535	0.0120797	0.229668	0.87581	0.504329	-0.0612385	0.918129	1.83562	0.861011	1.59924	0.936472	1.99815	1.27718	1.02638	-0.666372	1.18788	1.48704	-0.177517	0.89697	0.908897	-0.471492	-0.496268	0.973813	1.38181	-0.0856694	0.811954	-0.16613	1.41209	-0.0666823	-0.0412374	-0.210615	-0.0729661
misfit (%)	0.0663681	0.078693	0.0886251	0.0514819	0.0275589	0.0460395	0.0425779	0.0507531	0.0424055	0.102265	0.0773789	0.070711	0.122399	0.0514012	0.0518358	0.212665	0.117038	0.0532087	0.0423593	0.0489453	0.129837	0.110852	0.0673023	0.0242799	0.0366214	0.0469703	0.0198775	0.0110498	0.0230567	0.0328618	0.0300456	0.138679	0.0357793	0.0236132	0.0444454	0.0646406	0.0632305	0.139737	0.0805714	0.022094	0.0169466	0.0579215	0.0853689	0.0879304	0.0557328	0.126352	0.0865917	0.0711806	0.0202909
perm AF	1.65323	1.72016	1.64276	1.94369	1.82166	1.74584	1.90232	1.57776	1.75505	2.02972	2.3051	1.81282	1.96142	1.84076	2.11541	2.30194	1.99276	1.76575	2.3198	2.10648	1.915	2.34402	1.80107	1.79935	1.7728	1.95497	1.80206	1.83831	1.99119	1.67114	1.76232	2.16038	2.35756	1.89815	1.94361	1.81101	2.08737	2.35896	1.97635	1.81643	2.36246	2.25567	1.95459	2.38387	1.6964	1.69733	1.66435	1.85973	1.70332
initial_cond_page (GtC)	18.5687	20.3023	19.0998	18.9661	19.658	19.7319	19.6715	19.1439	19.261	17.8881	20.6183	19.3642	20.3508	21.0939	21.0316	22.9484	21.6937	19.672	19.6908	18.8947	21.7462	21.5089	18.5658	20.2987	19.097	18.9704	19.6551	19.7313	19.6686	19.149	19.2566	17.8912	20.6165	19.3644	20.3503	21.0922	21.0336	22.9539	21.6977	19.6653	19.6904	18.8916	21.7421	21.5108	18.5671	20.3006	19.1056	18.9701	19.6544
Summary					@RISK fitted distributions			Criterion
	mean	SD
omega (Gt/K)	61.8678	37.141			Log-logistic	#NAME?		AIC
tau (yr)	543.616	291.058			Triang	#NAME?		AIC
pow	0.457031	0.683077			Triang	#NAME?		AIC
misfit (%)	0.11095	0.116879
perm AF	1.93591	0.226304
initial_cond_page (GtC)	20.041	1.20625
[truncated: 17 more columns]

## Sheet: param_const
c_max (GtC)	738.145
T_max (degC)	18.8645
flag_tempcorrect	1
first_year_fitting	2000
base_year_page	2015

## Sheet: _@RISKFitInformation
Created By Version	7.5.2
Required Version	5.0.0
Recommended Version	5.0.0
Modified By Version	7.5.2
Count	3
GUID	Name	Range	CRC	Options	Comp. Graph Serialization	PP Graph Serialization	QQ Graph Serialization	Unsued	Fixed Params	Bootstrap Options	BootstrapParamGraphSerialization	BatchFit Options	BootstrapGOFGraphSerialization	FitSelector
FIT_BDE83_96C3	Dataset 1	53.5002	0	F1 0 0 -1E+300 1E+300 1 0 0 0 0 1 25 BetaGeneral Binomial Expon ExtValue ExtValueMin Gamma Geomet IntUniform InvGauss Kumaraswamy Laplace Levy Logistic LogLogistic Lognorm NegBin Normal Pareto Pearson5 Pearson6 Poisson Reciprocal Triang Uniform Weibull 0 1 -1 1 0 1 0 0 0	GF1_rK0qDwEAEADFAQwjACYANAB7AI8AkACeAKwAnwHBAbsBKgD//wAAAAAAAQQAAAAAAAAAAAEcRml0IENvbXBhcmlzb24gZm9yIERhdGFzZXQgMQElUmlza0xvZ0xvZ2lzdGljKDE5LjYzNCwzMS4yMTgsMi42NDA5KQEBEAACAAEKU3RhdGlzdGljcwMBAQD/AQEBAQEAAQEBAAQAAAABAQEBAQABAQEABAAAAArLAAHaAADvAAAFAQAbAQAxAQBHAQBdAQBzAQCJAQANAAVJbnB1dAAAJQEBAgATAAtMb2dsb2dpc3RpYwABLwEAAgAUAAxVbnVzZWQgQ3VydmUAAk8BAAIAFAAMVW51c2VkIEN1cnZlAAOMAQACABQADFVudXNlZCBDdXJ…				0 8	F1 0 1000 .95				4	TRUE
FIT_C27F0_81B4C	Dataset 2	404.889	0	F1 0 0 -1E+300 1E+300 1 0 0 0 0 1 25 BetaGeneral Binomial Expon ExtValue ExtValueMin Gamma Geomet IntUniform InvGauss Kumaraswamy Laplace Levy Logistic LogLogistic Lognorm NegBin Normal Pareto Pearson5 Pearson6 Poisson Reciprocal Triang Uniform Weibull 0 1 -1 1 0 1 0 0 0	GF1_rK0qDwEAEAC7AQwjACYANAB2AIoAiwCZAKcAlQG3AbEBKgD//wAAAAAAAQQAAAAAAAAAAAEcRml0IENvbXBhcmlzb24gZm9yIERhdGFzZXQgMgEgUmlza1RyaWFuZyg5Ny4zNDAsMjQxLjUzLDEzMzkuNCkBARAAAgABClN0YXRpc3RpY3MDAQEA/wEBAQEBAAEBAQAEAAAAAQEBAQEAAQEBAAQAAAAKxgAB1QAA5QAA+wAAEQEAJwEAPQEAUwEAaQEAfwEADQAFSW5wdXQAACUBAQIADgAGVHJpYW5nAAEvAQACABQADFVudXNlZCBDdXJ2ZQACTwEAAgAUAAxVbnVzZWQgQ3VydmUAA4wBAAIAFAAMVW51c2VkIEN1cnZlAARMAQACABQ…				0 8	F1 0 1000 .95				4	TRUE
FIT_7ECFE_CC8CA	Dataset 3	0.633539	0	F1 0 0 -1E+300 1E+300 1 0 0 0 0 1 25 BetaGeneral Binomial Expon ExtValue ExtValueMin Gamma Geomet IntUniform InvGauss Kumaraswamy Laplace Levy Logistic LogLogistic Lognorm NegBin Normal Pareto Pearson5 Pearson6 Poisson Reciprocal Triang Uniform Weibull 0 1 -1 1 0 1 0 0 0	GF1_rK0qDwEAEAC/AQwjACYANAB6AI4AjwCdAKsAmQG7AbUBKgD//wAAAAAAAQQAAAAAAAAAAAEcRml0IENvbXBhcmlzb24gZm9yIERhdGFzZXQgMwEkUmlza1RyaWFuZygtMC45MzM3MywtMC4xNjg5NywyLjMzMzApAQEQAAIAAQpTdGF0aXN0aWNzAwEBAP8BAQEBAQABAQEABAAAAAEBAQEBAAEBAQAEAAAACsoAAdkAAOkAAP8AABUBACsBAEEBAFcBAG0BAIMBAA0ABUlucHV0AAAlAQECAA4ABlRyaWFuZwABLwEAAgAUAAxVbnVzZWQgQ3VydmUAAk8BAAIAFAAMVW51c2VkIEN1cnZlAAOMAQACABQADFVudXNlZCBDdXJ2ZQAETAE…				0 8	F1 0 1000 .95				4	TRUE

## Sheet: PAGE_input
Parameters of PAGE-ICE permafrost CO2 emulator
"Base data"
slope_omega	-0.121869	dimensionless				NOTE THE UNITS
slope_tau	-0.655012	dimensionless				NOTE THE UNITS
slope_pow	1.61888	dimensionless				NOTE THE UNITS
c_max	738145	MtonC				NOTE THE UNITS: MtonC instead of GtC! Also C mass rather than CO2 mass
T_max	18.8645	degC
type of T correction	nonlinear
"Library data"	Min	Mod	Max
omega	24726.8	61867.8	99008.8	MtonC/degC		NOTE THE UNITS: MtonC instead of GtC! Also C mass rather than CO2 mass
tau	252.558	543.616	834.674	yr
pow	-0.226046	0.457031	1.14011
perm AF	1.7096	1.93591	2.16221
initial_cond_page	18834.8	20041	21247.2	MtonC		NOTE THE UNITS: MtonC instead of GtC! Also C mass rather than CO2 mass
