# Supplementary material for: Climate policy implications of nonlinear decline of Arctic land permafrost and other cryosphere elements
Source: Nat Commun. 2019 Apr 23;10:1900. doi: 10.1038/s41467-019-09863-x (PMC6478735; doi:10.1038/s41467-019-09863-x)
Supplement: Supplementary file 11 — Supplementary Data 3 [file 41467_2019_9863_MOESM11_ESM.zip › SiB_CH4_emulator.xlsx]

## Sheet: param_all_iter
iteration	1	2	3	4	5	6	7	8	9	10	11	12	13	14	15	16	17	18	19	20	21	22	23	24	25	26	27	28	29	30	31	32	33	34	35	36	0	0	0	0	0	0	0	0	0	0	0	0	0
max_misfit	0.00885979	0.00773993	0.00702761	0.00668863	0.00654693	0.00592924	0.00680582	0.00531161	0.00589978	0.00754058	0.0100931	0.0122565	0.0135668	0.0140194	0.0173184	0.0212467	0.0222016	0.0192161	0.0159725	0.0128359	0.0128228	0.0112536	0.0113772	0.0111596	0.0111532	0.0111812	0.0108043	0.0107665	0.0103318	0.0102703	0.0100975	0.0102508	0.0103246	0.0104319	0.0101349	0.00991766	0	0	0	0	0	0	0	0	0	0	0	0	0
slope_omega	0	-0.232116	-0.41958	-0.534104	-0.620337	-0.64681	-0.6396	-0.597624	-0.514782	-0.410173	-0.27108	-0.0757893	0.138065	0.352238	0.53821	0.675997	0.773673	0.7693	0.758512	0.720948	0.659831	0.598117	0.536284	0.486447	0.433555	0.369725	0.31562	0.23061	0.143818	0.0685955	0.015414	-0.023629	-0.0504561	-0.0592196	-0.0626934	-0.061634	0	0	0	0	0	0	0	0	0	0	0	0	0
r2_omega	0.464601	0.438088	0.413316	0.53583	0.121559	0.00017902	0.0551605	0.305978	0.433209	0.738655	0.8834	0.891577	0.909068	0.73358	0.412179	0.170372	0.0378696	0.0511867	0.0951692	0.15337	0.135426	0.143372	0.105151	0.105423	0.117037	0.0999044	0.167188	0.189114	0.186647	0.151909	0.1203	0.0904727	0.0710651	0.0464051	0.0293905	0.00631817	0	0	0	0	0	0	0	0	0	0	0	0	0
slope_tau	0	-0.283257	-0.564322	-0.761896	-0.913863	-1.02996	-1.17461	-1.32535	-1.50329	-1.72164	-1.99154	-2.32258	-2.63616	-2.90076	-3.10114	-3.22878	-3.33553	-3.40216	-3.45423	-3.49187	-3.52226	-3.52711	-3.52202	-3.49295	-3.44339	-3.37837	-3.30533	-3.20015	-3.09944	-2.99753	-2.9036	-2.81973	-2.74426	-2.67222	-2.61771	-2.57522	0	0	0	0	0	0	0	0	0	0	0	0	0
r2_tau	0.409664	0.394579	0.306296	0.236707	0.153644	0.214759	0.270865	0.307658	0.372363	0.414711	0.443434	0.437492	0.427694	0.445223	0.333504	0.347087	0.409029	0.252622	0.149924	0.114462	0.0176259	0.00242498	0.0405081	0.076468	0.0902719	0.0849998	0.108161	0.0795282	0.095701	0.0658981	0.0474438	0.031921	0.0326802	0.012335	0.00441153	7.00062e-06	0	0	0	0	0	0	0	0	0	0	0	0	0
slope_pow	0	0.00197934	0.0329856	0.0664607	0.0918204	0.150084	0.248183	0.365929	0.535912	0.752069	1.03361	1.40902	1.80482	2.19517	2.53146	2.7334	2.88728	2.85406	2.81648	2.76198	2.69033	2.61194	2.52024	2.43155	2.32365	2.20373	2.09661	1.94674	1.81909	1.70895	1.61951	1.54804	1.49021	1.43958	1.40882	1.39921	0	0	0	0	0	0	0	0	0	0	0	0	0
r2_pow	0.0055413	0.199536	0.0929168	0.021289	0.0454121	0.129849	0.184862	0.325131	0.481429	0.660943	0.821548	0.80922	0.779214	0.648541	0.385687	0.253163	0.0173285	0.0227564	0.0427063	0.0589883	0.0776749	0.0982458	0.0893566	0.103841	0.106304	0.0827127	0.142308	0.130052	0.122452	0.0878128	0.0636529	0.0458245	0.0383496	0.0157454	0.00657696	1.15193e-05	0	0	0	0	0	0	0	0	0	0	0	0	0
Summary
final iter	36
max_misfit	0.00991766	fraction of 1
slope_omega	-0.061634
r2_omega	0.00631817	fraction of 1
slope_tau	-2.57522
r2_tau	7.00062e-06	fraction of 1
slope_pow	1.39921
r2_pow	1.15193e-05	fraction of 1
[truncated: 1 more columns]

## Sheet: param_final_iter
omega (Gt/K)	3.69612	1.30458	1.39877	0.927683	4.28496	1.89821	2.33491	2.12905	2.20018	2.76791
tau (yr)	133.248	196.752	114.722	522.249	78.989	329.025	117.546	182.477	216.444	171.431
pow	0.596478	-0.0874633	0.235861	-0.435724	0.848332	0.0490075	0.439636	0.228573	0.225882	0.409968
misfit (%)	0.846878	0.572752	0.51761	0.709563	0.991766	0.808029	0.626817	0.457556	0.840617	0.613423
perm AF	1.81153	2.00943	3.00414	1.38496	1.93168	1.72697	1.77417	1.99299	1.43085	1.68897
initial_cond_page (GtC)	0.174865	0.174645	0.175638	0.174976	0.174737	0.175912	0.175534	0.177003	0.176405	0.175902
Summary
	mean	SD
omega (Gt/K)	2.29424	1.05388		NOTE THE UNITS
tau (yr)	206.288	131.094		NOTE THE UNITS
pow	0.251055	0.359834		NOTE THE UNITS
misfit (%)	0.698501	0.169739		NOTE THE UNITS
perm AF	1.87557	0.449478		NOTE THE UNITS
initial_cond_page (GtC)	0.175562	0.000773334		NOTE THE UNITS

## Sheet: param_const
c_max (GtC)	560
T_max (degC)	22.2066
flag_tempcorrect	1
first_year_fitting	2000
base_year_page	2015

## Sheet: PAGE_input
Parameters of PAGE-ICE permafrost CO2 emulator
"Base data"
slope_omega	-0.061634	dimensionless				NOTE THE UNITS
slope_tau	-2.57522	dimensionless				NOTE THE UNITS
slope_pow	1.39921	dimensionless				NOTE THE UNITS
c_max	560000	MtonC				NOTE THE UNITS: MtonC instead of GtC! Also C mass rather than CO2 mass
T_max	22.2066	degC
type of T correction	nonlinear
"Library data"	Min	Mod	Max
omega	1240.36	2294.24	3348.12	MtonC/degC		NOTE THE UNITS: MtonC instead of GtC! Also C mass rather than CO2 mass
tau	75.1943	206.288	337.383	yr
pow	-0.108779	0.251055	0.610889
perm AF	1.42609	1.87557	2.32505
initial_cond_page	174.788	175.562	176.335	MtonC		NOTE THE UNITS: MtonC instead of GtC! Also C mass rather than CO2 mass
