# Supplementary material for: Climate policy implications of nonlinear decline of Arctic land permafrost and other cryosphere elements
Source: Nat Commun. 2019 Apr 23;10:1900. doi: 10.1038/s41467-019-09863-x (PMC6478735; doi:10.1038/s41467-019-09863-x)
Supplement: Supplementary file 11 — Supplementary Data 3 [file 41467_2019_9863_MOESM11_ESM.zip › SiB_CO2_emulator.xlsx]

## Sheet: param_all_iter
iteration	1	2	3	4	5	6	7	8	9	10	11	12	13	14	15	16	17	18	19	20	21	22	23	24	25	26	27	28	29	30	31	32	33	34	35	36	0	0	0	0	0	0	0	0	0	0	0	0	0
max_misfit	0.0268865	0.0160815	0.0288663	0.0348471	0.0294069	0.0307599	0.0190089	0.0184626	0.0158276	0.0147393	0.0140594	0.0138924	0.0136405	0.0133986	0.0126741	0.0124141	0.0122188	0.0128036	0.0130757	0.0132716	0.0139206	0.0139881	0.0141242	0.0145769	0.0146067	0.0148425	0.0152068	0.0146626	0.0148633	0.0147453	0.0146996	0.0147865	0.0148653	0.0149158	0.0149739	0.0148586	0	0	0	0	0	0	0	0	0	0	0	0	0
slope_omega	0	0.254388	0.445269	0.614873	0.783238	0.989832	1.17811	1.34858	1.44112	1.4539	1.43599	1.37842	1.35355	1.29893	1.27543	1.25375	1.23553	1.2191	1.21107	1.21215	1.21436	1.22411	1.23473	1.24762	1.26065	1.27053	1.28116	1.29527	1.30773	1.32257	1.33731	1.35001	1.36344	1.374	1.38584	1.39535	0	0	0	0	0	0	0	0	0	0	0	0	0
r2_omega	0.733248	0.543966	0.45139	0.497872	0.547749	0.464887	0.277156	0.160353	0.0176084	0.0432315	0.112223	0.0890828	0.110311	0.0895887	0.077149	0.0520485	0.0410774	0.00925841	0.000194446	0.000745756	0.0119984	0.0142721	0.0218384	0.021994	0.0126484	0.0137074	0.0238542	0.0190131	0.0260933	0.0255799	0.0195819	0.0215236	0.0138539	0.0155279	0.0105984	0.00713797	0	0	0	0	0	0	0	0	0	0	0	0	0
slope_tau	0	-0.240115	-0.427991	-0.533219	-0.556845	-0.451808	-0.302877	0.222373	0.667824	1.07296	1.25165	1.34022	1.3638	1.36761	1.35253	1.30091	1.23697	1.17267	1.11992	1.02444	0.938519	0.920578	0.90745	0.906844	0.898325	0.894205	0.88657	0.879507	0.864966	0.855792	0.851886	0.852135	0.848301	0.835783	0.83329	0.829213	0	0	0	0	0	0	0	0	0	0	0	0	0
r2_tau	0.317964	0.187338	0.0814292	0.0151642	0.0833499	0.14575	0.234053	0.207987	0.214823	0.0570636	0.0164588	0.00526637	0.00015895	0.00261503	0.00788154	0.0120093	0.0122549	0.0079112	0.0233533	0.0183969	0.00331476	0.00179229	3.71148e-06	0.000746297	0.000178566	0.000582164	0.000488374	0.00211515	0.000814887	0.000157664	6.0618e-07	0.000140041	0.0015159	5.38433e-05	0.000146944	0.00050787	0	0	0	0	0	0	0	0	0	0	0	0	0
slope_pow	0	0.0219632	0.0407966	0.0630603	0.0886474	0.118593	0.149497	0.137524	0.12713	0.105622	0.084577	0.0645921	0.0442197	0.0254518	0.00777615	-0.00833157	-0.021253	-0.0331388	-0.0373568	-0.0388384	-0.0397546	-0.0395665	-0.0397446	-0.0402214	-0.0399798	-0.0399233	-0.0394029	-0.0383369	-0.0370675	-0.0356055	-0.0349996	-0.0347938	-0.0343933	-0.0337725	-0.0336324	-0.0333471	0	0	0	0	0	0	0	0	0	0	0	0	0
r2_pow	0.326085	0.219065	0.335406	0.455752	0.477411	0.53083	0.0536005	0.0459218	0.235628	0.235479	0.238734	0.272477	0.271075	0.275216	0.256256	0.177404	0.157244	0.0754755	0.00676907	0.00259067	0.000134382	0.000122935	0.000820019	0.000202781	1.13157e-05	0.000956762	0.00419705	0.00577226	0.00658313	0.00124917	0.000124641	0.000442206	0.00109614	5.76944e-05	0.000234694	0.000411579	0	0	0	0	0	0	0	0	0	0	0	0	0
Summary
final iter	36
max_misfit	0.0148586	fraction of 1
slope_omega	1.39535
r2_omega	0.00713797	fraction of 1
slope_tau	0.829213
r2_tau	0.00050787	fraction of 1
slope_pow	-0.0333471
r2_pow	0.000411579	fraction of 1
[truncated: 1 more columns]

## Sheet: _@RISKFitInformation
Created By Version	7.5.2
Required Version	5.0.0
Recommended Version	5.0.0
Modified By Version	7.5.2
Count	2
GUID	Name	Range	CRC	Options	Comp. Graph Serialization	PP Graph Serialization	QQ Graph Serialization	Unsued	Fixed Params	Bootstrap Options	BootstrapParamGraphSerialization	BatchFit Options	BootstrapGOFGraphSerialization	FitSelector
FIT_CE2D_28F07	Dataset 1	30.8616	0	F1 0 0 -1E+300 1E+300 1 0 0 0 0 1 25 BetaGeneral Binomial Expon ExtValue ExtValueMin Gamma Geomet IntUniform InvGauss Kumaraswamy Laplace Levy Logistic LogLogistic Lognorm NegBin Normal Pareto Pearson5 Pearson6 Poisson Reciprocal Triang Uniform Weibull 0 1 -1 1 0 1 0 0 0	GF1_rK0qDwEAEADMAQwjACYANACMAKAAoQCvAL0ApgHIAcIBKgD//wAAAAAAAQQAAAAAAAAAAAEcRml0IENvbXBhcmlzb24gZm9yIERhdGFzZXQgMQE2Umlza1VuaWZvcm0oMjUuNDAxLDM5LjE4MCkNClJpc2tOb3JtYWwoMzEuOTM5NywzLjc0ODYpAQEQAAIAAQpTdGF0aXN0aWNzAwEBAP8BAQEBAQABAQEABAAAAAEBAQEBAAEBAQAEAAAACtwAAesAAPwAAAwBACIBADgBAE4BAGQBAHoBAJABAA0ABUlucHV0AAAlAQECAA8AB1VuaWZvcm0AAS8BAAIADgAGTm9ybWFsAAJPAQACABQADFVudXNlZCBDdXJ2ZQADjAEAAgAUAAxVbnV…				0 8	F1 0 1000 .95				5	TRUE
FIT_5FCD0_8F79B	Dataset 2	61.5015	0	F1 0 0 -1E+300 1E+300 1 0 0 0 0 1 25 BetaGeneral Binomial Expon ExtValue ExtValueMin Gamma Geomet IntUniform InvGauss Kumaraswamy Laplace Levy Logistic LogLogistic Lognorm NegBin Normal Pareto Pearson5 Pearson6 Poisson Reciprocal Triang Uniform Weibull 0 1 -1 1 0 1 0 0 0	GF1_rK0qDwEAEAC0AQwjACYANABvAIMAhACSAKAAjgGwAaoBKgD//wAAAAAAAQQAAAAAAAAAAAEcRml0IENvbXBhcmlzb24gZm9yIERhdGFzZXQgMgEZUmlza05vcm1hbCg2MS42OTQsMjYuMjAxKQEBEAACAAEKU3RhdGlzdGljcwMBAQD/AQEBAQEAAQEBAAQAAAABAQEBAQABAQEABAAAAAq/AAHOAADeAAD0AAAKAQAgAQA2AQBMAQBiAQB4AQANAAVJbnB1dAAAJQEBAgAOAAZOb3JtYWwAAS8BAAIAFAAMVW51c2VkIEN1cnZlAAJPAQACABQADFVudXNlZCBDdXJ2ZQADjAEAAgAUAAxVbnVzZWQgQ3VydmUABEwBAAIAFAAMVW51c2V…				0 8	F1 0 1000 .95				4	TRUE

## Sheet: param_final_iter
omega (Gt/K)	27.8994	30.8616	33.4934	34.595	32.8821	32.4074	27.2223	26.6534	37.927	35.4557
tau (yr)	78.6017	61.5015	33.5444	80.2052	61.969	66.2324	23.1879	30.3438	107.872	73.4804
pow	0.110546	0.238867	0.47784	0.166408	0.272558	0.279898	0.455271	0.37876	-0.0133487	0.223109
misfit (%)	0.0714299	0.100438	0.117735	0.0623069	0.159449	0.670005	0.122032	1.48586	0.823723	0.810322
perm AF	1.81153	2.00943	3.00414	1.38496	1.93168	1.72697	1.77417	1.99299	1.43085	1.68897
initial_cond_page (GtC)	3.73278	3.72286	3.76231	3.738	3.72718	3.78049	3.75991	3.8305	3.80325	3.78323
Summary
	mean	SD
omega (Gt/K)	31.9397	3.74858		NOTE THE UNITS
tau (yr)	61.6938	26.2011		NOTE THE UNITS
pow	0.258991	0.15197		NOTE THE UNITS
misfit (%)	0.44233	0.484024		NOTE THE UNITS
perm AF	1.87557	0.449478		NOTE THE UNITS
initial_cond_page (GtC)	3.76405	0.0354688		NOTE THE UNITS

## Sheet: param_const
c_max (GtC)	560
T_max (degC)	22.2066
flag_tempcorrect	0
first_year_fitting	2000
base_year_page	2015

## Sheet: PAGE_input
Parameters of PAGE-ICE permafrost CO2 emulator
"Base data"
slope_omega	1.39535	dimensionless				NOTE THE UNITS
slope_tau	0.829213	dimensionless				NOTE THE UNITS
slope_pow	-0.0333471	dimensionless				NOTE THE UNITS
c_max	560000	MtonC				NOTE THE UNITS: MtonC instead of GtC! Also C mass rather than CO2 mass
T_max	22.2066	degC
type of T correction	linear
"Library data"	Min	Mod	Max
omega	28191.2	31939.7	35688.3	MtonC/degC		NOTE THE UNITS: MtonC instead of GtC! Also C mass rather than CO2 mass
tau	35.4927	61.6938	87.8949	yr
pow	0.10702	0.258991	0.410961
perm AF	1.42609	1.87557	2.32505
initial_cond_page	3728.58	3764.05	3799.52	MtonC		NOTE THE UNITS: MtonC instead of GtC! Also C mass rather than CO2 mass
