# Supplementary material for: Climate policy implications of nonlinear decline of Arctic land permafrost and other cryosphere elements
Source: Nat Commun. 2019 Apr 23;10:1900. doi: 10.1038/s41467-019-09863-x (PMC6478735; doi:10.1038/s41467-019-09863-x)
Supplement: Supplementary file 12 — Supplementary Data 4 [file 41467_2019_9863_MOESM12_ESM.zip]

Archive with 1 entries (1 files):
- FSAF ALL-CLR Results.xlsx
