# Supplementary material for: Climate policy implications of nonlinear decline of Arctic land permafrost and other cryosphere elements
Source: Nat Commun. 2019 Apr 23;10:1900. doi: 10.1038/s41467-019-09863-x (PMC6478735; doi:10.1038/s41467-019-09863-x)
Supplement: Supplementary file 12 — Supplementary Data 4 [file 41467_2019_9863_MOESM12_ESM.zip › FSAF ALL-CLR Results.xlsx]

## Sheet: ACCESS1-3
# years	dT_global	fsaf_global	fsaf_global_fc	fsaf_nh_ice	fsaf_nh_ice_fc	fsaf_nh_snow	fsaf_nh_snow_fc	fsaf_nh_icesnow	fsaf_nh_icesnow_fc		dynamic clouds
1865	0.0488785	0.0092472	0.00934478	0.0207318	0.0207874	0.00971866	0.00970378	0.0259836	0.0260202		fixed pre-industrial clouds
1866	0.0518429	0.0116083	0.0117207	0.0188366	0.0188898	0.00930771	0.00930056	0.0236404	0.0236793
1867	0.0493063	0.0138652	0.0139764	0.0177287	0.0177807	0.00830357	0.00829024	0.0219238	0.021958
1868	0.0480803	0.0172752	0.0173784	0.0181386	0.0181911	0.0083647	0.00835717	0.022216	0.022255
1869	0.0405988	0.0164627	0.0165607	0.0176144	0.0176544	0.00676868	0.00676459	0.0205022	0.0205345
1870	0.0260972	0.0146935	0.0147768	0.0149588	0.0149917	0.00510964	0.00510877	0.0169603	0.016988
1871	0.0207401	0.0143389	0.0144149	0.0112987	0.011321	0.00372667	0.00373116	0.01229	0.0123119
1872	0.00900855	0.00780925	0.00788521	0.00494804	0.00496667	0.00102386	0.00102167	0.00450686	0.00452076
1873	-0.00171352	0.00144801	0.00152974	0.0010813	0.00110441	0.000656462	0.000659958	0.00111038	0.00113158
1874	-0.00611054	-0.00652898	-0.00643048	-0.00434875	-0.00432272	-0.00118545	-0.00117695	-0.00509547	-0.00506589
1875	-0.0111577	-0.0108787	-0.0107702	-0.00558676	-0.00555803	-0.00403719	-0.00402949	-0.00893455	-0.00890359
1876	-0.0164498	-0.0132809	-0.013157	-0.00739284	-0.00735697	-0.00619152	-0.00618739	-0.0121758	-0.0121436
1877	-0.0227049	-0.0212211	-0.0210522	-0.00829121	-0.00824872	-0.00806109	-0.00806199	-0.0147941	-0.0147589
1878	-0.0264966	-0.0274035	-0.0271966	-0.00906944	-0.00902818	-0.00849774	-0.00850349	-0.0157721	-0.01574
1879	-0.0297715	-0.034546	-0.0343266	-0.0122115	-0.0121685	-0.0106499	-0.0106535	-0.0202396	-0.0202054
1880	-0.0277836	-0.0326832	-0.0324495	-0.0139209	-0.0138844	-0.00981943	-0.00982545	-0.0211293	-0.0211021
1881	-0.0259082	-0.0318515	-0.0316574	-0.0157478	-0.0157059	-0.00819989	-0.00820585	-0.0213039	-0.0212721
1882	-0.0250923	-0.0314756	-0.0312898	-0.0179485	-0.0178981	-0.00982136	-0.00982887	-0.024488	-0.0244485
1883	-0.0197939	-0.0301812	-0.0299555	-0.0207566	-0.0206854	-0.0107343	-0.0107407	-0.0277069	-0.0276485
1884	-0.014116	-0.0230394	-0.0228271	-0.018494	-0.0184445	-0.00931044	-0.00932765	-0.0246501	-0.0246203
1885	-0.0112688	-0.0174879	-0.0172983	-0.0164341	-0.0163884	-0.0081508	-0.00817435	-0.0216554	-0.0216345
1886	-0.015801	-0.0212857	-0.0211066	-0.0183622	-0.0183115	-0.0092476	-0.00927269	-0.024172	-0.0241489
1887	-0.0121689	-0.0183938	-0.0182306	-0.0167441	-0.0167043	-0.00893425	-0.00896294	-0.022365	-0.0223543
1888	-0.0107389	-0.0144233	-0.0142486	-0.014756	-0.0147136	-0.0080735	-0.00810375	-0.0197947	-0.0197849
1889	-0.0219996	-0.00765402	-0.00747097	-0.0149597	-0.0149174	-0.00766559	-0.00769685	-0.0197231	-0.0197115
1890	-0.0313379	-0.00458897	-0.00437391	-0.0161128	-0.0160745	-0.00610024	-0.0061285	-0.0192993	-0.0192877
1891	-0.0400871	-0.0117043	-0.0114926	-0.0168041	-0.0167638	-0.00747639	-0.00750818	-0.0213294	-0.0213191
1892	-0.0554236	-0.0184477	-0.0182461	-0.0158396	-0.015803	-0.00767658	-0.00771725	-0.0205681	-0.0205698
1893	-0.0637323	-0.0192982	-0.0191074	-0.0150738	-0.0150414	-0.00658504	-0.00662214	-0.0189115	-0.0189139
1894	-0.0656789	-0.0176902	-0.0175282	-0.0140713	-0.0140342	-0.00600056	-0.00604675	-0.0175499	-0.0175573
1895	-0.0695523	-0.019586	-0.0194021	-0.0140363	-0.0139901	-0.0065746	-0.00662621	-0.0180165	-0.0180224
1896	-0.0698344	-0.0209042	-0.0207154	-0.0130089	-0.0129631	-0.00673292	-0.00678822	-0.0170964	-0.0171056
1897	-0.0684729	-0.0191064	-0.0189131	-0.0139766	-0.0139267	-0.00766014	-0.00773074	-0.0187177	-0.0187357
1898	-0.0672594	-0.0174791	-0.0172905	-0.0133545	-0.0133189	-0.00469283	-0.00476408	-0.015623	-0.0156528
1899	-0.0663889	-0.0216487	-0.0214349	-0.0143562	-0.0143196	-0.00382142	-0.00388911	-0.0157325	-0.015759
1900	-0.0573193	-0.0229896	-0.0227396	-0.0111368	-0.0110948	-0.00110467	-0.00116157	-0.0105311	-0.0105428
1901	-0.0501303	-0.0253899	-0.0251406	-0.00660126	-0.00656373	0.000460451	0.000409601	-0.0049314	-0.00494268
1902	-0.0376245	-0.0203614	-0.0201206	-0.00118036	-0.00114142	0.00162473	0.00155692	0.000731787	0.000705062
1903	-0.0260667	-0.0194141	-0.0191523	0.00245163	0.00251615	0.00351931	0.00346095	0.00523019	0.00523308
1904	-0.0194536	-0.0132281	-0.0129677	0.00724604	0.00732068	0.00370223	0.00364523	0.00925001	0.00926221
1905	-0.00990998	-0.0107046	-0.0103965	0.00949223	0.00958037	0.00446614	0.00441844	0.0120029	0.0120367
1906	0.00940521	-0.000455231	-7.64866e-05	0.0151195	0.0152294	0.0082744	0.00824352	0.0197295	0.0197954
1907	0.030105	0.0144665	0.0149105	0.0187521	0.0188893	0.0116068	0.0116046	0.0259958	0.0261145
1908	0.0443877	0.0236391	0.0240782	0.0213021	0.021428	0.0114522	0.0114509	0.0279111	0.0280206
1909	0.0571399	0.0258022	0.0263516	0.0243337	0.0244839	0.0136844	0.0137043	0.0325178	0.0326668
1910	0.0619571	0.0301636	0.0308768	0.0282402	0.028441	0.0155608	0.015611	0.0379012	0.038121
1911	0.0655237	0.0296358	0.030376	0.031066	0.0313326	0.0144274	0.0144664	0.0393574	0.0396242
1912	0.0658181	0.0286718	0.0295023	0.034013	0.0343408	0.0156641	0.0157229	0.0428801	0.0432206
1913	0.0623273	0.0315052	0.0324444	0.0379546	0.0383406	0.0175831	0.0176615	0.0482604	0.0486722
1914	0.0614663	0.0336833	0.034641	0.0380599	0.0384485	0.0161725	0.0162298	0.0471879	0.0475852
1915	0.0626136	0.034408	0.0353258	0.0366935	0.0370567	0.0156065	0.0156481	0.0453122	0.0456726
1916	0.0665529	0.0404609	0.0414183	0.0389019	0.039288	0.0161484	0.0162119	0.0476131	0.0480097
1917	0.0624146	0.040493	0.0414032	0.0386232	0.0389756	0.0162351	0.0163003	0.0472934	0.0476626
1918	0.061146	0.0415632	0.0423955	0.0379395	0.0382622	0.0168256	0.0168924	0.0472092	0.0475512
1919	0.0698019	0.0420791	0.0428814	0.0373943	0.0377011	0.0167017	0.0167614	0.0469481	0.0472679
1920	0.0791122	0.0434579	0.0442101	0.0361152	0.0364151	0.0153006	0.0153394	0.0450175	0.0453138
1921	0.0841758	0.0481128	0.0488956	0.0356456	0.0359631	0.0153782	0.0154192	0.0447158	0.0450295
1922	0.0943358	0.0541902	0.0549946	0.0335545	0.033865	0.0145465	0.0145707	0.0419584	0.04225
1923	0.105005	0.0560419	0.0568173	0.0322272	0.0325181	0.0122855	0.0122847	0.0388617	0.0391168
1924	0.111311	0.0598909	0.060709	0.0327472	0.0330734	0.0118862	0.0118972	0.0389016	0.0391971
1925	0.117808	0.0671155	0.0679943	0.033399	0.0337465	0.0126566	0.0126779	0.0402718	0.0405961
1926	0.125659	0.0697833	0.0706983	0.0330073	0.0333629	0.014948	0.0149852	0.0418024	0.0421469
1927	0.126905	0.0624363	0.0632989	0.0334995	0.0338741	0.013452	0.0135032	0.0406213	0.0409885
1928	0.128766	0.0600637	0.0609267	0.03202	0.0324054	0.0111512	0.0111978	0.0373398	0.0377121
1929	0.139187	0.0594459	0.0602865	0.0306279	0.0309797	0.0109893	0.0110299	0.0360621	0.036401
1930	0.136562	0.0571204	0.0579163	0.0283531	0.0286825	0.00943536	0.00946002	0.0326297	0.0329328
1931	0.136953	0.0561392	0.0569684	0.0262885	0.0266166	0.00928566	0.00931242	0.0304698	0.0307745
1932	0.139984	0.0565718	0.057409	0.0239983	0.0242907	0.00915256	0.00917841	0.0281611	0.0284366
1933	0.1479	0.0589886	0.059815	0.0224815	0.0227604	0.00798901	0.00800619	0.0257716	0.0260301
1934	0.158778	0.0608208	0.0616472	0.0235923	0.0238557	0.00972975	0.00974467	0.0282762	0.0285208
1935	0.163624	0.0609631	0.0617859	0.0256035	0.025863	0.0106534	0.0106869	0.0306115	0.030867
1936	0.159199	0.0550916	0.0558188	0.0240318	0.0242503	0.00800409	0.00800934	0.0269892	0.0271842
1937	0.155655	0.0530961	0.0537914	0.0242798	0.0244831	0.00701214	0.00699614	0.0263621	0.0265255
1938	0.153907	0.0547739	0.0554994	0.0254667	0.0256797	0.00762388	0.00760305	0.0280494	0.0282174
1939	0.150748	0.0546957	0.0554354	0.0256424	0.0258537	0.00708816	0.00706196	0.0275639	0.0277277
1940	0.14631	0.0510092	0.05168	0.0239759	0.0241759	0.00571961	0.0056742	0.0245386	0.0246719
1941	0.141538	0.0523271	0.0529825	0.0224938	0.0226968	0.0060085	0.00596308	0.0235381	0.0236718
1942	0.141713	0.0565221	0.0572009	0.0221085	0.0223043	0.00523248	0.00518853	0.0224191	0.0225466
1943	0.1451	0.0596974	0.0603629	0.0213261	0.0215064	0.00340664	0.00334321	0.0198443	0.0199379
1944	0.145384	0.0597504	0.0604351	0.019733	0.0198964	0.00352769	0.00347114	0.0183723	0.0184599
1945	0.146804	0.0610769	0.0617794	0.020071	0.0202305	0.00469932	0.00464962	0.0198033	0.0198958
1946	0.147846	0.0642738	0.0649797	0.0216952	0.02187	0.00586195	0.00581063	0.0221922	0.0222948
1947	0.154029	0.0721891	0.0730229	0.0245095	0.0247413	0.00727252	0.00724309	0.0257095	0.0258797
1948	0.163271	0.0761981	0.077123	0.0247733	0.0250284	0.00580596	0.00576398	0.024453	0.0246333
1949	0.168789	0.079179	0.0801446	0.0257792	0.0260796	0.00672484	0.00668887	0.026043	0.0262706
1950	0.163728	0.0788223	0.0798468	0.0277995	0.0281493	0.00707446	0.00709302	0.0279012	0.0282196
1951	0.161351	0.0842027	0.0853428	0.0295508	0.0299267	0.00876562	0.00881248	0.0309406	0.0313059
1952	0.158338	0.0849474	0.0861293	0.0314657	0.0318604	0.0110534	0.0111206	0.0346545	0.0350543
1953	0.151197	0.081996	0.0831544	0.0330536	0.0334708	0.011009	0.0110783	0.0360374	0.0364559
1954	0.146799	0.0793802	0.0805998	0.0341929	0.034627	0.011049	0.0111114	0.0372521	0.0376818
1955	0.145255	0.0710737	0.072265	0.0342702	0.0347039	0.0086938	0.00872591	0.0350455	0.0354488
1956	0.141844	0.0703655	0.0715895	0.0351593	0.0356209	0.00626114	0.0062693	0.0337403	0.034151
1957	0.142401	0.0749091	0.0762638	0.0373268	0.0378377	0.00875643	0.00876269	0.0379853	0.0384413
1958	0.145238	0.0753549	0.0767517	0.0386844	0.0392007	0.00800735	0.00798933	0.0386603	0.0391028
1959	0.140953	0.0776684	0.0790953	0.0409465	0.0415202	0.00791309	0.00785458	0.0402759	0.0407289
1960	0.142365	0.0808342	0.0823853	0.043273	0.0439403	0.00927208	0.00923278	0.0432384	0.0437885
1961	0.142091	0.0859612	0.0874725	0.0468729	0.047592	0.0102925	0.0102567	0.0474356	0.048031
1962	0.133602	0.0855816	0.0871015	0.0502417	0.0510474	0.0105125	0.0104712	0.0505269	0.051186
1963	0.126501	0.0878572	0.0893637	0.0529067	0.0537768	0.0109715	0.0109148	0.0532697	0.0539747
1964	0.124127	0.0922608	0.0938851	0.0546432	0.0555846	0.0121337	0.0121035	0.0556572	0.0564474
1965	0.121858	0.0969471	0.0986397	0.0547397	0.0556922	0.0130529	0.0130321	0.0567438	0.0575579
1966	0.119147	0.105583	0.107461	0.0560208	0.0570948	0.0153374	0.0153585	0.0601115	0.0610792
1967	0.113613	0.10833	0.110219	0.0576497	0.0587668	0.017999	0.0180703	0.0637036	0.0647532
1968	0.114207	0.112881	0.114861	0.0581216	0.0593017	0.0200038	0.020098	0.0661519	0.0672816
1969	0.118811	0.12544	0.127481	0.0591793	0.0603731	0.0221519	0.0222764	0.0690238	0.0701917
1970	0.124502	0.133008	0.135217	0.0614099	0.062735	0.0233172	0.0234851	0.0722932	0.0736189
1971	0.130868	0.135441	0.137683	0.0651839	0.0665862	0.0243863	0.0245752	0.0763057	0.0777129
1972	0.135882	0.138716	0.141018	0.0667757	0.068264	0.0259484	0.0261688	0.0791108	0.0806283
1973	0.144778	0.14216	0.144515	0.0694791	0.0710467	0.0292644	0.029518	0.0842045	0.0858166
1974	0.150179	0.145721	0.14825	0.0721237	0.0738415	0.0305545	0.0308664	0.0878299	0.0896239
1975	0.154343	0.14941	0.152044	0.0742535	0.0760625	0.0325835	0.0329476	0.0913208	0.0932406
1976	0.159426	0.147666	0.150289	0.0727415	0.0745628	0.0301979	0.0305496	0.0878428	0.0897688
1977	0.167799	0.14867	0.151275	0.0726558	0.0744847	0.0302354	0.0305706	0.0878247	0.0897407
1978	0.165408	0.15504	0.157683	0.0755835	0.0774472	0.0314825	0.0318152	0.0915547	0.0934931
1979	0.16443	0.157964	0.160658	0.0762328	0.0780859	0.0312286	0.0315741	0.0918401	0.0937824
1980	0.173862	0.162211	0.164953	0.0766223	0.0785229	0.0319912	0.0323409	0.0928497	0.0948333
1981	0.182785	0.16325	0.165981	0.0779868	0.0798828	0.0317084	0.0320773	0.0938662	0.0958658
1982	0.193325	0.165081	0.167879	0.0786197	0.0805434	0.0317451	0.0321264	0.0944726	0.0965084
1983	0.206679	0.17266	0.17563	0.0795774	0.0815522	0.0342159	0.0346613	0.0974611	0.099606
1984	0.222366	0.177767	0.180804	0.0807082	0.0827239	0.0347906	0.0352549	0.0988052	0.100997
1985	0.231746	0.186585	0.18979	0.0822189	0.0842931	0.0362748	0.0368017	0.101463	0.103761
1986	0.237552	0.188901	0.19211	0.0832039	0.0853195	0.0349524	0.0354397	0.101253	0.103553
1987	0.248893	0.19668	0.199984	0.0838782	0.0860339	0.0354316	0.0358917	0.10224	0.104552
1988	0.262474	0.202432	0.205783	0.0861801	0.0883463	0.0363316	0.0367787	0.104917	0.107225
1989	0.277366	0.211281	0.214799	0.0883073	0.0905214	0.0403285	0.0408592	0.110409	0.112835
1990	0.297163	0.215087	0.218554	0.0916296	0.0937453	0.0412903	0.0418407	0.114484	0.116847
1991	0.319103	0.221393	0.224983	0.0934505	0.0955135	0.0430522	0.043651	0.117538	0.119903
1992	0.346393	0.23744	0.241131	0.0979305	0.100003	0.0468922	0.0475236	0.124524	0.126929
1993	0.365233	0.249543	0.253486	0.102569	0.104737	0.049722	0.0504207	0.130489	0.133025
1994	0.381965	0.255813	0.259918	0.107157	0.109427	0.0516653	0.0524046	0.135629	0.138289
1995	0.405444	0.264818	0.26907	0.113082	0.115482	0.0538925	0.0546588	0.142018	0.144805
1996	0.430827	0.270978	0.27536	0.118315	0.120846	0.0542029	0.0549948	0.145755	0.148659
1997	0.453057	0.28008	0.284619	0.121811	0.124441	0.0549246	0.0557205	0.148969	0.151962
1998	0.475633	0.292761	0.29765	0.127452	0.130221	0.0570518	0.0578912	0.154868	0.158005
1999	0.497596	0.297668	0.302647	0.131689	0.134506	0.0573553	0.0581932	0.158363	0.161533
2000	0.521499	0.301981	0.307075	0.134316	0.137144	0.0590812	0.0599212	0.16136	0.164523
2001	0.543668	0.310715	0.316071	0.136963	0.139831	0.0607175	0.0615618	0.164609	0.167803
2002	0.569036	0.316829	0.322401	0.141177	0.144157	0.0623867	0.0632605	0.169006	0.172305
2003	0.59326	0.324712	0.330501	0.144779	0.14785	0.0631039	0.0639907	0.17245	0.175835
2004	0.620597	0.336233	0.342187	0.149818	0.152929	0.066716	0.067655	0.179434	0.182886
2005	0.643698	0.345078	0.351099	0.153768	0.156927	0.0681713	0.0691256	0.183524	0.187015
2006	0.667621	0.353563	0.359703	0.159713	0.162982	0.0729208	0.0739454	0.192406	0.196042
2007	0.693496	0.360783	0.367094	0.16357	0.166853	0.075691	0.0767463	0.19791	0.201584
2008	0.729226	0.368039	0.374567	0.167512	0.170958	0.0798417	0.0809717	0.204401	0.208266
2009	0.764694	0.374432	0.381104	0.172598	0.176196	0.0836852	0.0848638	0.211722	0.215749
2010	0.799866	0.386949	0.394022	0.177324	0.181086	0.0865148	0.0877426	0.217747	0.22195
2011	0.840865	0.403972	0.411531	0.183267	0.187231	0.0900052	0.091287	0.225401	0.229812
2012	0.880993	0.421891	0.430079	0.190048	0.19431	0.0943489	0.0957143	0.234506	0.239231
2013	0.914831	0.432159	0.440728	0.196884	0.201436	0.0966069	0.0980599	0.241713	0.246737
2014	0.949344	0.445155	0.45418	0.203748	0.208557	0.101732	0.103279	0.25139	0.256691
2015	0.983869	0.459307	0.468875	0.211578	0.216657	0.10645	0.108077	0.261669	0.267261
2016	1.01853	0.472831	0.482818	0.218955	0.224271	0.112528	0.114282	0.272997	0.278893
2017	1.05063	0.4781	0.488371	0.224139	0.229659	0.116046	0.117919	0.280003	0.286156
2018	1.07862	0.487843	0.498662	0.229247	0.235048	0.119355	0.121334	0.286869	0.293338
2019	1.10886	0.500479	0.511855	0.234179	0.240238	0.121054	0.123101	0.292075	0.29879
2020	1.14209	0.514846	0.526778	0.237715	0.243925	0.124656	0.126791	0.297454	0.304336
2021	1.17474	0.529767	0.542288	0.243216	0.249658	0.128443	0.130651	0.305016	0.312126
2022	1.20314	0.532873	0.545549	0.246529	0.253118	0.130603	0.132868	0.309483	0.31675
2023	1.23651	0.533844	0.546596	0.248922	0.255643	0.133019	0.135324	0.313731	0.321151
2024	1.26807	0.540022	0.553185	0.25212	0.25905	0.136012	0.138392	0.319067	0.326716
2025	1.29932	0.546454	0.559894	0.252341	0.259341	0.138538	0.140971	0.321772	0.329531
2026	1.33308	0.557071	0.57089	0.256599	0.263815	0.143857	0.14635	0.330709	0.338715
2027	1.37181	0.565089	0.579189	0.260848	0.268215	0.146674	0.149218	0.336816	0.344986
2028	1.40954	0.570498	0.584971	0.263812	0.271314	0.149442	0.15205	0.341876	0.350205
2029	1.44755	0.581913	0.597005	0.270392	0.278316	0.154195	0.156953	0.351591	0.360391
2030	1.48701	0.593315	0.609064	0.278775	0.287145	0.157048	0.159942	0.361037	0.370325
2031	1.52419	0.603492	0.619908	0.285712	0.294556	0.161907	0.164978	0.371266	0.38111
2032	1.56496	0.614154	0.630974	0.290264	0.299284	0.165569	0.168687	0.378474	0.388505
2033	1.60663	0.625517	0.643134	0.297236	0.306819	0.169579	0.172854	0.388159	0.398791
2034	1.65188	0.637592	0.656076	0.304432	0.31461	0.17296	0.176333	0.397327	0.408541
2035	1.69699	0.649988	0.669188	0.312288	0.32294	0.175787	0.179238	0.406573	0.418268
2036	1.75111	0.667667	0.687828	0.319696	0.330818	0.179623	0.183178	0.416261	0.428445
2037	1.79688	0.681285	0.702293	0.327563	0.339273	0.183054	0.186689	0.425987	0.438739
2038	1.83786	0.696027	0.717742	0.335625	0.347804	0.187572	0.191325	0.437138	0.450391
2039	1.88525	0.71085	0.733619	0.34474	0.35757	0.191772	0.195727	0.448573	0.462541
2040	1.93404	0.71985	0.743314	0.353729	0.367186	0.195517	0.199581	0.459751	0.474341
2041	1.97758	0.72864	0.752797	0.360693	0.374744	0.200323	0.204529	0.470188	0.485414
2042	2.02128	0.738834	0.763669	0.367177	0.381695	0.205737	0.210047	0.480815	0.496541
2043	2.06991	0.755308	0.781068	0.374459	0.389499	0.212103	0.216556	0.492779	0.509067
2044	2.11483	0.765855	0.792468	0.380283	0.395832	0.213997	0.218555	0.499508	0.516328
2045	2.16352	0.781514	0.809129	0.387252	0.403452	0.219016	0.223724	0.510123	0.527625
2046	2.21827	0.793449	0.822064	0.393244	0.41	0.221715	0.226569	0.517307	0.535386
2047	2.27277	0.813252	0.843329	0.402739	0.420339	0.226276	0.231284	0.529492	0.548437
2048	2.32856	0.82862	0.859742	0.409535	0.427723	0.230097	0.235237	0.538427	0.557943
2049	2.38095	0.84218	0.874345	0.416693	0.435572	0.235271	0.240571	0.549292	0.56955
2050	2.42888	0.855069	0.888397	0.424905	0.444757	0.239379	0.244803	0.560244	0.581462
2051	2.47759	0.864157	0.898262	0.431626	0.452145	0.242565	0.248144	0.568704	0.590624
2052	2.52986	0.875393	0.910573	0.437082	0.458246	0.245998	0.251735	0.576262	0.598872
2053	2.58001	0.889636	0.926006	0.443525	0.465415	0.249135	0.255018	0.584531	0.60789
2054	2.63452	0.906786	0.944227	0.450495	0.472996	0.253991	0.259924	0.595113	0.619076
2055	2.68729	0.922628	0.961655	0.46233	0.486037	0.259887	0.266036	0.610536	0.63573
2056	2.74191	0.934643	0.974966	0.470714	0.495308	0.263796	0.270108	0.621123	0.647237
2057	2.79531	0.949208	0.991209	0.47955	0.50531	0.270007	0.276567	0.634268	0.661588
2058	2.84811	0.964205	1.00775	0.489314	0.516385	0.274488	0.281266	0.646592	0.675254
2059	2.9046	0.973489	1.01823	0.49572	0.523664	0.277652	0.284474	0.654908	0.684389
2060	2.96057	0.988691	1.03492	0.502897	0.531873	0.283713	0.290739	0.666556	0.697083
2061	3.01692	1.00592	1.05345	0.510081	0.539814	0.288978	0.29615	0.677539	0.70884
2062	3.07222	1.02416	1.07372	0.52047	0.551755	0.295478	0.302881	0.692435	0.725313
2063	3.12267	1.03706	1.08779	0.527585	0.559586	0.300852	0.308395	0.703244	0.736862
2064	3.17228	1.0477	1.09913	0.532025	0.564354	0.304572	0.312318	0.710128	0.744171
2065	3.22128	1.06124	1.11392	0.537764	0.570861	0.310693	0.318662	0.720422	0.755304
2066	3.26675	1.07576	1.13002	0.544356	0.578491	0.315885	0.324057	0.730956	0.766939
2067	3.31393	1.09046	1.14617	0.552037	0.587164	0.320774	0.329188	0.741752	0.778805
2068	3.36492	1.10322	1.16053	0.559656	0.595812	0.324542	0.333158	0.751583	0.789715
2069	3.41051	1.11665	1.1754	0.565128	0.60224	0.329042	0.337837	0.760197	0.799299
2070	3.45157	1.13513	1.19558	0.572372	0.610458	0.334348	0.343395	0.771097	0.811245
2071	3.49805	1.15234	1.21464	0.579943	0.619084	0.339187	0.348469	0.781683	0.82295
2072	3.53905	1.1676	1.23148	0.587542	0.627783	0.343583	0.353076	0.792129	0.834543
2073	3.58289	1.17851	1.24389	0.593281	0.634564	0.346273	0.355911	0.799406	0.842859
2074	3.63316	1.19544	1.2624	0.599696	0.641907	0.351844	0.361685	0.81001	0.854447
2075	3.67987	1.20703	1.27559	0.605405	0.648629	0.355905	0.365961	0.818486	0.863998
2076	3.72604	1.22631	1.29694	0.612381	0.656788	0.36206	0.372311	0.83013	0.876857
2077	3.77259	1.24078	1.31313	0.618256	0.66371	0.366086	0.376518	0.838893	0.886668
2078	3.81757	1.25837	1.33285	0.62657	0.673409	0.371351	0.381983	0.8509	0.900103
2079	3.87038	1.27277	1.34912	0.635293	0.683333	0.374597	0.38547	0.861319	0.9118
2080	3.92124	1.28841	1.36643	0.641514	0.69031	0.379201	0.390308	0.870589	0.921903
2081	3.97155	1.30231	1.38247	0.646394	0.696451	0.381933	0.393169	0.877216	0.929731
2082	4.02738	1.32429	1.40726	0.655696	0.707429	0.388215	0.3998	0.8912	0.945491
2083	4.07661	1.34278	1.42801	0.664378	0.717484	0.394232	0.406	0.903979	0.959633
2084	4.122	1.35791	1.44573	0.671248	0.725792	0.39738	0.409568	0.912539	0.969765
2085	4.17253	1.37511	1.46524	0.676448	0.732182	0.401553	0.414015	0.920723	0.979258
2086	4.21732	1.39104	1.48334	0.681799	0.738674	0.405904	0.418631	0.929246	0.989003

## Sheet: bcc-csm1-1
# years	dT_global	fsaf_global	fsaf_global_fc	fsaf_nh_ice	fsaf_nh_ice_fc	fsaf_nh_snow	fsaf_nh_snow_fc	fsaf_nh_icesnow	fsaf_nh_icesnow_fc
1865	-0.00302431	0.0118909	0.0121829	-0.00214768	-0.00200224	0.00132913	0.00134769	-0.000327952	-0.000182312
1866	0.00742788	0.0238534	0.0242154	-0.00123344	-0.00110049	0.0034266	0.00344244	0.00224333	0.00237844
1867	0.0202231	0.0308551	0.0312427	-0.00165899	-0.00155771	0.00329088	0.00330094	0.00198785	0.00209007
1868	0.0327888	0.0321507	0.032609	-0.00160159	-0.00149629	0.00151435	0.00152451	0.000311154	0.000417046
1869	0.0371711	0.0353028	0.0358159	-0.00100987	-0.000925959	-0.00018477	-0.000178747	-0.000661706	-0.000578536
1870	0.027551	0.0370884	0.0376403	-0.00272543	-0.00264974	-0.00333395	-0.0033296	-0.00486926	-0.00479727
1871	0.0255534	0.040523	0.0411535	-0.00353815	-0.00349096	-0.00513938	-0.00513716	-0.00704286	-0.00699975
1872	0.0237271	0.0452775	0.0459888	-0.00187691	-0.00184228	-0.00471105	-0.00470826	-0.00551299	-0.00548298
1873	0.0358	0.0513546	0.0521376	0.000262557	0.000297451	-0.00176563	-0.00175946	-0.00117052	-0.00113793
1874	0.0399121	0.0521109	0.0529103	0.00113376	0.00117735	-6.26884e-05	-6.0456e-05	0.000832065	0.000867566
1875	0.0381138	0.0530507	0.0538557	0.000841823	0.000894165	-0.000538448	-0.000533051	-6.73415e-05	-1.83516e-05
1876	0.036372	0.0526213	0.0533686	0.000315746	0.000389255	-0.000730156	-0.000715828	-0.000838193	-0.000762347
1877	0.0287358	0.0494634	0.0501157	-0.0011083	-0.0010296	-0.00163443	-0.00161814	-0.00295056	-0.00286834
1878	0.0225485	0.0491445	0.0497467	-0.00122124	-0.00113789	-0.00186267	-0.0018465	-0.00364611	-0.00356001
1879	0.027923	0.0489628	0.0495936	-0.000784216	-0.000717055	-0.00254091	-0.00252606	-0.0037098	-0.00364021
1880	0.0308849	0.0477698	0.0483005	0.00033992	0.000392375	-0.0020612	-0.00204968	-0.00235786	-0.00230533
1881	0.0364496	0.0466663	0.04713	0.00116548	0.0012141	-0.00150735	-0.00150137	-0.00113512	-0.00109028
1882	0.0413051	0.0430788	0.0434673	0.00176452	0.00181128	-0.000580104	-0.000569352	0.00030715	0.00035586
1883	0.0439603	0.0400328	0.0403126	0.00209046	0.00213481	0.000601736	0.000611006	0.00206778	0.00211405
1884	0.0493895	0.0387419	0.0389469	0.0029208	0.00296134	0.00188859	0.00189055	0.00404427	0.00408192
1885	0.0543184	0.0386055	0.0387536	0.0047536	0.00480804	0.00384552	0.00385605	0.00734469	0.00739977
1886	0.0551981	0.0335372	0.0336472	0.00519774	0.00526214	0.00472439	0.00473654	0.00839558	0.00846155
1887	0.0537746	0.0295985	0.0296917	0.00604192	0.00612589	0.00482138	0.00483777	0.00922051	0.00930624
1888	0.0548411	0.0270828	0.0272055	0.00916095	0.00926565	0.00549258	0.00551542	0.0123115	0.0124232
1889	0.0404709	0.0187707	0.0189432	0.00960304	0.00972583	0.00458802	0.00461415	0.0116929	0.0118205
1890	0.0258737	0.00776283	0.00805219	0.00787789	0.00803772	0.00235632	0.00238582	0.0082829	0.00844465
1891	0.0133894	-0.00304048	-0.00263142	0.00732718	0.00751762	0.000579631	0.000616908	0.0063484	0.006543
1892	0.00611849	-0.0135044	-0.0129676	0.00607061	0.0062707	0.00174596	0.00179428	0.00623709	0.00644882
1893	-0.00152495	-0.0254031	-0.0246509	0.00588325	0.00611602	0.000625527	0.000676348	0.00510729	0.00534765
1894	-0.00642306	-0.0356417	-0.0346692	0.00493296	0.00517409	-0.000579026	-0.000535133	0.0032925	0.00353166
1895	-0.0141669	-0.044848	-0.0436495	0.0042359	0.00448376	-0.000776915	-0.000724463	0.00241361	0.00266134
1896	-0.0270721	-0.0573979	-0.056061	0.0013339	0.00158299	-0.00281753	-0.00278025	-0.00153835	-0.00129655
1897	-0.0386512	-0.06594	-0.0644287	0.000330935	0.000536181	-0.00282649	-0.00279695	-0.00241135	-0.00221404
1898	-0.0497574	-0.0715932	-0.0698601	-0.00100745	-0.000787027	-0.00255447	-0.00252181	-0.0032711	-0.00305863
1899	-0.0591825	-0.0771414	-0.0752507	-0.00238716	-0.00214778	-0.00237287	-0.00234095	-0.0042345	-0.00400635
1900	-0.0496075	-0.0802689	-0.0782841	-0.00235201	-0.00212916	-0.00102421	-0.000985881	-0.00290498	-0.00269192
1901	-0.044076	-0.0806328	-0.0785543	-0.00135702	-0.00112168	-0.000347558	-0.000291958	-0.0015399	-0.00130318
1902	-0.035933	-0.0805257	-0.0784047	-0.00106379	-0.000827636	-0.000348252	-0.000283183	-0.00117009	-0.00092828
1903	-0.0324912	-0.0813661	-0.0792903	-0.000771182	-0.000551759	-0.00125621	-0.00120596	-0.00171916	-0.0015058
1904	-0.026538	-0.0793378	-0.0773179	-0.000150599	6.24353e-05	-0.00154052	-0.00149333	-0.000946253	-0.00074225
1905	-0.0189654	-0.079304	-0.0773961	4.59071e-05	0.000236316	-0.00168326	-0.00164714	-0.00068819	-0.000511779
1906	-0.00952423	-0.0754231	-0.0736417	0.000874816	0.00107651	-0.000899343	-0.000859399	0.000655423	0.000843521
1907	0.00310954	-0.0735806	-0.0719217	0.00139965	0.001583	-0.000871245	-0.000836407	0.00153567	0.00171086
1908	0.0138433	-0.0705358	-0.0690097	0.00159011	0.00171696	0.000164363	0.000150205	0.0031033	0.00320221
1909	0.0196803	-0.0662991	-0.064769	0.00345993	0.00360688	0.0012939	0.00127969	0.00556039	0.00567224
1910	0.0235935	-0.0614664	-0.0600982	0.00425856	0.00441836	0.00100073	0.000992644	0.00600606	0.00613402
1911	0.028744	-0.0573534	-0.0560749	0.00469735	0.00488796	0.00164956	0.0016416	0.00702791	0.00719007
1912	0.0341766	-0.0522146	-0.0511468	0.0038694	0.00404416	0.0010595	0.00105673	0.00527844	0.00542864
1913	0.0453831	-0.0466715	-0.0457547	0.00278981	0.00295642	0.00070321	0.000690375	0.00387576	0.0040164
1914	0.0502602	-0.040071	-0.0392544	0.00227023	0.00245284	0.000488002	0.00049297	0.00314266	0.00331576
1915	0.0502953	-0.0363376	-0.0356544	0.0017841	0.00196021	-0.00125022	-0.00125266	0.00108521	0.00124903
1916	0.0506878	-0.0340756	-0.0335239	-0.000330241	-0.00016675	-0.00270398	-0.00270201	-0.00211057	-0.0019574
1917	0.058171	-0.0291529	-0.028713	-0.000948812	-0.000798223	-0.00278721	-0.00280859	-0.00258134	-0.00245265
1918	0.06193	-0.0259069	-0.025559	-0.00375039	-0.00362483	-0.00350593	-0.00353647	-0.00551619	-0.0054192
1919	0.0820526	-0.0218824	-0.0215596	-0.00425608	-0.00413208	-0.0034402	-0.00346965	-0.00583914	-0.00573999
1920	0.100481	-0.0122146	-0.0118904	-0.00152866	-0.00138599	-0.00020776	-0.000215711	-0.000827995	-0.000699151
1921	0.115465	-0.00948922	-0.00914251	-0.0011459	-0.00100898	0.00180714	0.00181556	0.00108988	0.00122743
1922	0.123818	-0.008089	-0.00776783	1.89705e-05	0.000144278	0.000961867	0.000951685	0.0016486	0.00176646
1923	0.135203	-0.00243587	-0.0020753	0.0019616	0.00212457	0.00288985	0.00288613	0.00507592	0.00523475
1924	0.150055	0.00357588	0.00393534	0.00468952	0.00487748	0.00691998	0.00693219	0.0109171	0.0111083
1925	0.159554	0.00787071	0.00820397	0.00633136	0.0064993	0.00795743	0.00796727	0.0133365	0.0135097
1926	0.172112	0.0103965	0.0107964	0.00876221	0.00898955	0.00830008	0.00832542	0.0157416	0.0159799
1927	0.184399	0.0140388	0.0144602	0.0112459	0.0114965	0.00928966	0.00931135	0.0186627	0.0189195
1928	0.196245	0.0205908	0.0210633	0.014156	0.0144634	0.0121484	0.01219	0.0237426	0.0240692
1929	0.20991	0.0277534	0.0282585	0.0179872	0.0183502	0.0156782	0.0157329	0.0301198	0.0305108
1930	0.221742	0.0334877	0.0340276	0.0225377	0.0229634	0.0192848	0.0193551	0.0371987	0.0376581
1931	0.230487	0.0363865	0.0369804	0.024406	0.0248839	0.0207909	0.020872	0.0402612	0.0407751
1932	0.237892	0.0382919	0.0389194	0.0267656	0.0272783	0.0226347	0.0227152	0.0439884	0.0445395
1933	0.245432	0.0420262	0.0426351	0.0292948	0.0298311	0.0256005	0.0256657	0.0487585	0.0493194
1934	0.251674	0.0442291	0.0449063	0.0299533	0.0305435	0.0266988	0.0267822	0.0498934	0.0505163
1935	0.260193	0.0466345	0.0473614	0.0307478	0.0313852	0.0285203	0.0286282	0.0521419	0.0528294
1936	0.257388	0.0442986	0.044969	0.028427	0.0290332	0.0269469	0.0270163	0.0490297	0.0496589
1937	0.260561	0.0458766	0.0464205	0.0274655	0.0280045	0.0275504	0.0276001	0.048657	0.0492033
1938	0.26374	0.0471437	0.0476935	0.028486	0.029016	0.0271177	0.0271802	0.0489286	0.0494769
1939	0.270372	0.0481009	0.0487497	0.0290466	0.0296566	0.0285601	0.0286575	0.0507906	0.0514347
1940	0.272297	0.0467096	0.047364	0.0296901	0.0302838	0.0289848	0.029086	0.0519469	0.0525796
1941	0.272003	0.0467271	0.047458	0.0313428	0.0319944	0.0288982	0.0290035	0.0534188	0.0541112
1942	0.273794	0.045881	0.0467676	0.0334137	0.0341316	0.0296749	0.0298089	0.0561963	0.0569791
1943	0.269426	0.0437478	0.0446287	0.0349883	0.0357199	0.0308215	0.0309428	0.0586766	0.0594651
1944	0.271651	0.0389244	0.0398583	0.0363331	0.0370749	0.0314391	0.0315585	0.0604905	0.0612789
1945	0.274432	0.0330167	0.0340139	0.035049	0.0357642	0.0312799	0.0313901	0.0594205	0.0601764
1946	0.280294	0.030389	0.03147	0.0349992	0.035725	0.0320027	0.0321275	0.060121	0.0608879
1947	0.275392	0.0234639	0.0245842	0.0345241	0.0352258	0.0302413	0.03036	0.058154	0.0588943
1948	0.279437	0.0200849	0.0213065	0.0346895	0.0354638	0.0304948	0.0306456	0.0588193	0.0596523
1949	0.273594	0.0176116	0.0187709	0.0343391	0.0350673	0.0302224	0.0303216	0.0586737	0.0594204
1950	0.263663	0.0138412	0.0150312	0.0340626	0.0348056	0.0288772	0.0289607	0.0575144	0.0582655
1951	0.256815	0.0121881	0.0133182	0.0341092	0.0348832	0.0283528	0.0284311	0.0570805	0.0578599
1952	0.255881	0.0134777	0.0146518	0.0345706	0.0353549	0.0301805	0.0302588	0.0586671	0.0594695
1953	0.254008	0.0109791	0.0121188	0.0330346	0.0338108	0.0291054	0.0291863	0.0561225	0.0569126
1954	0.250641	0.00883828	0.0100212	0.0317865	0.0326317	0.028021	0.0281043	0.0540618	0.0549135
1955	0.24968	0.00730085	0.0084547	0.0312305	0.0320774	0.0272886	0.0273739	0.0527547	0.0536111
1956	0.248641	0.00993094	0.0110128	0.032607	0.0334247	0.0280377	0.0281263	0.054431	0.0552581
1957	0.250096	0.010653	0.0117331	0.0324522	0.033299	0.027473	0.0275804	0.0538323	0.0546984
1958	0.250962	0.00889505	0.0098017	0.0321621	0.032924	0.0257428	0.0258357	0.0520192	0.0527946
1959	0.253364	0.00963783	0.010468	0.031666	0.0323814	0.0246874	0.0247809	0.0506742	0.0514076
1960	0.261597	0.00882641	0.0096158	0.0299698	0.0306466	0.0236956	0.0237663	0.0484242	0.0491066
1961	0.263298	0.00976573	0.0106532	0.0308157	0.03155	0.0245024	0.0245969	0.0497752	0.0505296
1962	0.268383	0.00930087	0.0102435	0.0301118	0.0308358	0.0234132	0.0235278	0.0485083	0.0492644
1963	0.272317	0.00675353	0.00771709	0.0280217	0.028723	0.0225605	0.0226793	0.0459313	0.046674
1964	0.275254	0.00667556	0.00750686	0.0279043	0.0285482	0.0231035	0.02319	0.0464618	0.0471226
1965	0.281647	0.0116474	0.0124798	0.0292635	0.0298673	0.0241528	0.0242158	0.0483843	0.0489929
1966	0.289594	0.0159822	0.016784	0.0318062	0.0324436	0.0258692	0.0259612	0.0517117	0.0523704
1967	0.302549	0.0209118	0.0217259	0.0351372	0.0358028	0.0279516	0.0280734	0.0562436	0.0569545
1968	0.311279	0.0237365	0.0244577	0.0361171	0.0367592	0.0288486	0.028958	0.0578694	0.0585477
1969	0.316595	0.0289917	0.0296202	0.0365684	0.0371943	0.0292123	0.0293288	0.0585971	0.0592671
1970	0.328611	0.0349215	0.035559	0.0367719	0.0374268	0.0310473	0.031179	0.0602576	0.0609743
1971	0.339427	0.0406462	0.0413177	0.0358899	0.0365519	0.0309831	0.0311079	0.0595246	0.0602388
1972	0.357323	0.0475356	0.048153	0.0352869	0.0359469	0.0332536	0.0333752	0.0612995	0.0620042
1973	0.373224	0.0532402	0.0538687	0.0361918	0.0368225	0.0340561	0.0341807	0.0628012	0.0634773
1974	0.389727	0.0610684	0.0617147	0.035617	0.0361896	0.0352662	0.0353948	0.0632852	0.0639132
1975	0.411266	0.0697314	0.0704637	0.0363756	0.0369737	0.0365874	0.0367083	0.0652819	0.0659292
1976	0.434495	0.0807268	0.0815976	0.0401254	0.0407794	0.0391572	0.0392902	0.0707944	0.0715036
1977	0.460087	0.0943837	0.0954271	0.0446371	0.0453474	0.0434884	0.0436597	0.0784447	0.0792432
1978	0.468163	0.105266	0.106495	0.0473888	0.0481504	0.044626	0.0448461	0.0814787	0.0823583
1979	0.48777	0.116812	0.118298	0.0493885	0.0502307	0.0465971	0.0468954	0.0846783	0.0856996
1980	0.516318	0.128267	0.130004	0.051299	0.0522113	0.0491035	0.0494413	0.0884795	0.0896014
1981	0.541006	0.139001	0.14093	0.0535584	0.0545171	0.0508383	0.0512099	0.0920241	0.0932211
1982	0.569005	0.14864	0.15086	0.0561128	0.0571757	0.0521662	0.0525954	0.0956858	0.0970276
1983	0.596113	0.159745	0.162267	0.0607423	0.061908	0.0548073	0.0552768	0.102166	0.103647
1984	0.622619	0.170669	0.173419	0.0654402	0.0666851	0.0574497	0.0579651	0.108828	0.110424
1985	0.650811	0.179478	0.182421	0.0689503	0.0703181	0.0602194	0.0607712	0.114371	0.116106
1986	0.68042	0.187952	0.191187	0.0725996	0.0741226	0.0645508	0.0652063	0.121154	0.123112
1987	0.707966	0.197911	0.201346	0.0771444	0.0788048	0.0697936	0.0705067	0.129623	0.131755
1988	0.738412	0.208069	0.21169	0.0817254	0.083506	0.0761512	0.0769248	0.139132	0.141417
1989	0.763997	0.215195	0.218995	0.0855392	0.087448	0.0798198	0.0806782	0.145517	0.147977
1990	0.784879	0.224376	0.228288	0.0884684	0.090446	0.0832807	0.0841778	0.151111	0.153656
1991	0.811785	0.230232	0.234238	0.0911529	0.0932041	0.0856813	0.0865832	0.155391	0.157992
1992	0.838108	0.239379	0.243627	0.0953674	0.0975342	0.0906585	0.091578	0.163032	0.165746
1993	0.869128	0.251487	0.256003	0.099798	0.102104	0.094986	0.0959405	0.170573	0.173435
1994	0.905218	0.26258	0.267473	0.104294	0.106827	0.0991468	0.100163	0.177987	0.181111
1995	0.933816	0.267172	0.272314	0.106006	0.108711	0.101997	0.103052	0.182191	0.185494
1996	0.966033	0.275889	0.281258	0.109725	0.112572	0.105951	0.107067	0.188876	0.192363
1997	0.993012	0.281992	0.287643	0.111408	0.114397	0.10893	0.110123	0.19301	0.196696
1998	1.01793	0.288653	0.29443	0.115747	0.11891	0.11383	0.115029	0.201104	0.204949
1999	1.04698	0.292451	0.298396	0.118629	0.121949	0.117289	0.118539	0.206589	0.210622
2000	1.07031	0.296018	0.302067	0.121866	0.125317	0.120968	0.122284	0.212661	0.216844
2001	1.09602	0.299461	0.305581	0.125904	0.129433	0.12629	0.127706	0.220457	0.224795
2002	1.1147	0.299578	0.305775	0.129203	0.132882	0.128779	0.13022	0.225284	0.229781
2003	1.13706	0.302965	0.309212	0.131374	0.13509	0.13253	0.134024	0.23037	0.23495
2004	1.15913	0.305021	0.311469	0.134837	0.138767	0.135235	0.136791	0.235811	0.240633
2005	1.18237	0.308788	0.315572	0.138743	0.142936	0.139081	0.140803	0.242538	0.247728
2006	1.20236	0.310458	0.317385	0.140899	0.145261	0.142854	0.14462	0.247725	0.253098
2007	1.21731	0.308911	0.315764	0.140856	0.145231	0.144734	0.14647	0.249368	0.254714
2008	1.24343	0.307691	0.314466	0.142945	0.147389	0.147564	0.14928	0.253911	0.259289
2009	1.27435	0.310238	0.317068	0.145112	0.149702	0.150999	0.152708	0.258918	0.264394
2010	1.30043	0.309942	0.316791	0.146685	0.151255	0.153827	0.155608	0.26276	0.268252
2011	1.32441	0.313743	0.320771	0.148474	0.153206	0.1565	0.158376	0.26666	0.272348
2012	1.34599	0.317292	0.324445	0.149977	0.154763	0.159114	0.161017	0.270021	0.275789
2013	1.36818	0.321165	0.32845	0.150747	0.155636	0.162285	0.164208	0.273419	0.279294
2014	1.39273	0.327967	0.335416	0.151548	0.156533	0.165983	0.167971	0.277404	0.283398
2015	1.41444	0.335333	0.343007	0.153543	0.158708	0.168584	0.170606	0.281584	0.287761
2016	1.43691	0.344516	0.352455	0.15473	0.160018	0.170944	0.172945	0.284932	0.291162
2017	1.45568	0.349414	0.357649	0.155245	0.160638	0.170387	0.172521	0.285096	0.291517
2018	1.47572	0.356251	0.364862	0.155454	0.160913	0.17039	0.172611	0.28547	0.292009
2019	1.50023	0.362725	0.371641	0.156834	0.162352	0.171425	0.173706	0.287666	0.294323
2020	1.52895	0.367932	0.377316	0.158584	0.164382	0.173608	0.176046	0.291266	0.298295
2021	1.55881	0.375002	0.384817	0.161101	0.167104	0.176425	0.179038	0.295988	0.303335
2022	1.58304	0.380077	0.390363	0.161648	0.16785	0.177268	0.180062	0.297579	0.305253
2023	1.60641	0.385331	0.395961	0.163095	0.169492	0.178656	0.181522	0.300313	0.308214
2024	1.63062	0.392461	0.403529	0.165263	0.171846	0.180836	0.18383	0.304309	0.312476
2025	1.65906	0.402183	0.413856	0.169798	0.176661	0.183662	0.186877	0.31033	0.318912
2026	1.68643	0.409711	0.422001	0.173594	0.180866	0.185885	0.189241	0.31573	0.32477
2027	1.7128	0.414971	0.427755	0.176427	0.184031	0.187744	0.191227	0.319831	0.329252
2028	1.74519	0.420852	0.434307	0.177126	0.185017	0.188871	0.192589	0.321697	0.331574
2029	1.77301	0.425933	0.439776	0.179253	0.187362	0.191087	0.194945	0.325462	0.335625
2030	1.80408	0.43356	0.448051	0.181033	0.189451	0.192336	0.196295	0.327994	0.338517
2031	1.83551	0.440698	0.455786	0.1818	0.190549	0.193269	0.197301	0.329964	0.340832
2032	1.87039	0.45049	0.466251	0.185007	0.194057	0.196429	0.200677	0.33563	0.346942
2033	1.9002	0.458042	0.474441	0.188651	0.198092	0.197584	0.201988	0.339983	0.351784
2034	1.93063	0.46715	0.484227	0.192278	0.202138	0.200605	0.205206	0.345785	0.358115
2035	1.9589	0.47513	0.492849	0.195135	0.205412	0.203543	0.208266	0.350738	0.363558
2036	1.98988	0.482984	0.501148	0.197269	0.207772	0.205441	0.210254	0.354343	0.367418
2037	2.02562	0.492303	0.511502	0.200252	0.211282	0.208059	0.21325	0.359285	0.373132
2038	2.0626	0.503045	0.522884	0.20348	0.214906	0.211966	0.217383	0.36568	0.380048
2039	2.09666	0.511947	0.532493	0.207093	0.218854	0.214749	0.220294	0.37135	0.386118
2040	2.13407	0.524236	0.546089	0.21204	0.224648	0.21884	0.224663	0.379255	0.395042
2041	2.17657	0.536874	0.559516	0.217508	0.230503	0.224224	0.230209	0.388648	0.404929
2042	2.21208	0.55041	0.574204	0.222707	0.236285	0.228396	0.234675	0.396906	0.41395
2043	2.24682	0.561989	0.586514	0.22586	0.239748	0.231285	0.237787	0.402463	0.419949
2044	2.28461	0.572845	0.598321	0.228693	0.243014	0.233221	0.239901	0.406761	0.424761
2045	2.32721	0.583123	0.609462	0.230133	0.244764	0.236008	0.242909	0.410558	0.428989
2046	2.37029	0.595892	0.623335	0.233023	0.247905	0.23937	0.246503	0.415915	0.434778
2047	2.41512	0.6113	0.639884	0.237102	0.252431	0.244736	0.252021	0.423974	0.443352
2048	2.46047	0.626957	0.656956	0.242421	0.258484	0.249772	0.257348	0.432959	0.453244
2049	2.51036	0.640766	0.671934	0.245131	0.261662	0.254349	0.262021	0.439525	0.460304
2050	2.55509	0.655158	0.687655	0.249806	0.266867	0.257857	0.265747	0.446538	0.467979
2051	2.59928	0.671095	0.704914	0.253291	0.270814	0.262672	0.270711	0.454064	0.476033
2052	2.65149	0.688538	0.723501	0.258277	0.276175	0.268683	0.276853	0.463423	0.485813
2053	2.70181	0.703159	0.739521	0.262231	0.280665	0.272377	0.280789	0.470149	0.493182
2054	2.74374	0.715218	0.752892	0.264672	0.283598	0.275283	0.283979	0.475057	0.498751
2055	2.78399	0.727884	0.766941	0.268128	0.28755	0.278858	0.287783	0.481296	0.505653
2056	2.82672	0.74087	0.781404	0.271217	0.291148	0.283016	0.292288	0.48776	0.512873
2057	2.87133	0.754161	0.796012	0.273698	0.294071	0.286816	0.296361	0.49345	0.519151
2058	2.9174	0.765174	0.808047	0.276408	0.297161	0.289578	0.299166	0.498437	0.524512
2059	2.96509	0.776773	0.820991	0.278912	0.300043	0.29294	0.302727	0.503915	0.530488
2060	3.00754	0.787927	0.833127	0.282302	0.303744	0.297566	0.307528	0.511281	0.538275
2061	3.04991	0.797754	0.844161	0.286761	0.308722	0.301926	0.312208	0.518952	0.546676
2062	3.09524	0.809296	0.856915	0.290036	0.312551	0.306004	0.316356	0.525418	0.55369
2063	3.14178	0.821762	0.870469	0.293163	0.31606	0.312143	0.32261	0.533534	0.562257
2064	3.18482	0.83206	0.881712	0.296292	0.319588	0.315527	0.326073	0.539358	0.568535
2065	3.23027	0.842504	0.893592	0.300087	0.323916	0.319692	0.33058	0.5465	0.576407
2066	3.27349	0.852011	0.904414	0.303223	0.327584	0.323068	0.334188	0.5524	0.582981
2067	3.3209	0.863634	0.916955	0.306304	0.33104	0.327621	0.338872	0.55925	0.59028
2068	3.36699	0.872673	0.927554	0.308883	0.334184	0.330222	0.341725	0.563846	0.595588
2069	3.40795	0.882002	0.93806	0.311136	0.336801	0.334171	0.346096	0.569247	0.60166
2070	3.45088	0.890851	0.94758	0.312932	0.33875	0.337087	0.349094	0.573596	0.606179
2071	3.492	0.900392	0.958924	0.315288	0.341909	0.339887	0.352324	0.578199	0.611849
2072	3.5353	0.909088	0.968981	0.31795	0.345196	0.342239	0.355112	0.582905	0.617447
2073	3.5814	0.919745	0.981447	0.321952	0.350057	0.34613	0.359357	0.589966	0.62556
2074	3.62591	0.92783	0.990898	0.324932	0.353547	0.348767	0.36226	0.594835	0.631115
2075	3.67219	0.939747	1.00395	0.329499	0.358705	0.353562	0.367116	0.603126	0.63999
2076	3.71515	0.945346	1.01086	0.331685	0.361776	0.355257	0.369221	0.606743	0.644756
2077	3.76404	0.953106	1.01977	0.334812	0.365562	0.359494	0.373789	0.613466	0.652321
2078	3.80844	0.956794	1.02455	0.335412	0.366684	0.361345	0.376037	0.615854	0.655474
2079	3.84635	0.963861	1.0328	0.338409	0.370177	0.364489	0.379563	0.621242	0.661634
2080	3.88519	0.970288	1.04044	0.339809	0.372174	0.36677	0.382187	0.624744	0.665943
2081	3.9249	0.977749	1.04881	0.342412	0.375254	0.369865	0.385627	0.62969	0.671606
2082	3.95672	0.983484	1.05576	0.343971	0.377379	0.372028	0.388236	0.633161	0.675939
2083	3.9914	0.991622	1.06492	0.347185	0.380996	0.37525	0.391777	0.638764	0.6822
2084	4.03549	1.00125	1.07584	0.350894	0.385319	0.379226	0.396086	0.645413	0.689693
2085	4.07887	1.00887	1.08448	0.352615	0.387499	0.382742	0.399837	0.650193	0.695067
2086	4.12239	1.0163	1.09251	0.354029	0.389226	0.385783	0.402827	0.654396	0.699476
2087	4.16553	1.02616	1.10394	0.35785	0.393789	0.390339	0.407601	0.661674	0.707627
2088	4.20541	1.03671	1.11624	0.361799	0.398592	0.394789	0.412467	0.668643	0.715676
2089	4.2469	1.04871	1.12996	0.366012	0.403589	0.39911	0.417098	0.675933	0.72398
2090	4.29649	1.05936	1.14306	0.369986	0.408741	0.403284	0.421937	0.682709	0.732293
2091	4.34396	1.07245	1.15823	0.373128	0.4126	0.406728	0.425674	0.688456	0.738908
2092	4.39349	1.08417	1.17235	0.376185	0.416534	0.409875	0.429369	0.69392	0.745581
2093	4.43961	1.09452	1.18485	0.380287	0.42172	0.412297	0.432269	0.699629	0.752632
2094	4.486	1.10462	1.19691	0.38319	0.425243	0.416372	0.436789	0.705804	0.759694
2095	4.5288	1.11566	1.20987	0.385863	0.428755	0.419662	0.440308	0.710986	0.765796
2096	4.57287	1.12591	1.22248	0.388889	0.432668	0.423355	0.444469	0.716877	0.772871
2097	4.61765	1.13704	1.23613	0.392851	0.437655	0.426456	0.448041	0.722957	0.780231
2098	4.66407	1.14927	1.25047	0.396756	0.442538	0.431805	0.453859	0.730892	0.789445
2099	4.70476	1.16111	1.26483	0.401495	0.448538	0.435516	0.457903	0.738231	0.798227
2100	4.74768	1.17296	1.27912	0.406396	0.454442	0.439472	0.462388	0.745865	0.807198
2101	4.79051	1.18159	1.28946	0.409353	0.458251	0.442422	0.465729	0.751237	0.813605
2102	4.83326	1.19115	1.30036	0.412449	0.462024	0.446367	0.46971	0.757127	0.820137
2103	4.87463	1.20052	1.31188	0.415626	0.466262	0.449879	0.473706	0.762877	0.827228
2104	4.91745	1.21041	1.32303	0.420667	0.47203	0.455076	0.479312	0.771692	0.837007
2105	4.95604	1.21685	1.33065	0.424136	0.476191	0.458814	0.483484	0.777872	0.844198
2106	4.99761	1.22545	1.34053	0.427236	0.479958	0.463361	0.488439	0.784558	0.85174
2107	5.03579	1.23171	1.34859	0.430001	0.483751	0.465591	0.491189	0.788841	0.857364
2108	5.07592	1.24198	1.36095	0.434976	0.489823	0.468921	0.494726	0.795779	0.865455
2109	5.11519	1.25082	1.37179	0.439004	0.495179	0.472531	0.498767	0.802281	0.873444
2110	5.15629	1.26216	1.38528	0.443158	0.500459	0.477918	0.504699	0.810298	0.882896
2111	5.19884	1.27378	1.39897	0.447712	0.505928	0.482816	0.509929	0.818424	0.892067
2112	5.24427	1.28319	1.41057	0.45239	0.511718	0.486432	0.514042	0.825334	0.90038
2113	5.28883	1.29193	1.42211	0.455303	0.515954	0.490428	0.518743	0.831375	0.908097
2114	5.32845	1.30072	1.43249	0.458592	0.520113	0.494688	0.523212	0.837751	0.915364
2115	5.36866	1.30918	1.44294	0.462124	0.524845	0.497691	0.52693	0.843489	0.922685
2116	5.41051	1.31877	1.45463	0.466455	0.530147	0.502345	0.532167	0.851002	0.931538
2117	5.44762	1.32809	1.46635	0.470975	0.535981	0.505238	0.535589	0.857295	0.93944
2118	5.48803	1.33893	1.47915	0.474683	0.540336	0.509455	0.540119	0.864319	0.947284
2119	5.52745	1.34802	1.49054	0.477505	0.544198	0.512335	0.543429	0.869172	0.953351
2120	5.56334	1.35672	1.50109	0.479951	0.547295	0.514596	0.545876	0.873216	0.958143
2121	5.59601	1.36423	1.50997	0.482898	0.550925	0.517868	0.549445	0.878528	0.964324
2122	5.62232	1.37004	1.51714	0.485595	0.554438	0.519849	0.551701	0.88255	0.969317
2123	5.65505	1.37623	1.52492	0.486704	0.556154	0.522373	0.554668	0.885701	0.973332
2124	5.68798	1.38195	1.53193	0.488286	0.558342	0.525121	0.557728	0.889337	0.97773
2125	5.72155	1.38988	1.54131	0.491626	0.562193	0.528075	0.561114	0.894737	0.983958
2126	5.75551	1.39961	1.55232	0.495639	0.566642	0.531839	0.56479	0.901354	0.990925
2127	5.78556	1.40726	1.56155	0.498321	0.570065	0.534322	0.567477	0.905757	0.996132
2128	5.81828	1.41514	1.57109	0.500885	0.573294	0.536667	0.570106	0.910175	1.00131
2129	5.85827	1.42223	1.57962	0.502259	0.575011	0.538858	0.572533	0.913346	1.0049
2130	5.89204	1.42947	1.5886	0.503966	0.57754	0.541745	0.575892	0.917284	1.0099
2131	5.92423	1.43724	1.59814	0.506837	0.581008	0.544835	0.579231	0.922273	1.01562
2132	5.9661	1.44672	1.61025	0.51074	0.58607	0.548723	0.583466	0.929	1.02367
2133	6.00364	1.45252	1.61804	0.512739	0.588866	0.550967	0.58629	0.932594	1.0284
2134	6.03486	1.45915	1.62708	0.514791	0.592125	0.553118	0.588897	0.93612	1.03338
2135	6.06673	1.46659	1.63706	0.517168	0.595742	0.555353	0.59183	0.94007	1.0389
2136	6.09562	1.47298	1.64546	0.521049	0.600998	0.557839	0.59454	0.945529	1.04582
2137	6.12133	1.47895	1.65321	0.523073	0.603484	0.559579	0.596544	0.948677	1.04959
2138	6.15102	1.48476	1.66084	0.524522	0.605931	0.562371	0.599896	0.952536	1.05477
2139	6.1823	1.48988	1.6669	0.525779	0.607538	0.564605	0.602489	0.955663	1.05846
2140	6.21212	1.49398	1.67179	0.528011	0.61003	0.56572	0.603707	0.958646	1.0618
2141	6.24225	1.49664	1.67585	0.52861	0.611171	0.566097	0.604447	0.959444	1.06334
2142	6.2756	1.50159	1.68209	0.530137	0.613167	0.568106	0.606686	0.962664	1.06716
2143	6.30692	1.50652	1.6875	0.532381	0.615955	0.569568	0.6083	0.965895	1.07096
2144	6.33374	1.50977	1.69256	0.534236	0.618847	0.570335	0.609631	0.968108	1.07452
2145	6.36449	1.51567	1.69982	0.536309	0.621431	0.572869	0.611977	0.971861	1.07861
2146	6.39229	1.52071	1.70642	0.537966	0.623724	0.573525	0.613017	0.973765	1.08139
2147	6.42562	1.52546	1.71156	0.538629	0.624462	0.575328	0.614932	0.975904	1.08364
2148	6.45703	1.53021	1.71823	0.540573	0.627536	0.576502	0.616862	0.978526	1.08782
2149	6.48695	1.53563	1.72548	0.543867	0.631828	0.578651	0.619482	0.983185	1.09373
2150	6.51686	1.54129	1.73247	0.546612	0.635701	0.581468	0.622559	0.988192	1.09994
2151	6.54888	1.54645	1.73966	0.548836	0.639006	0.58343	0.624838	0.991787	1.10477
2152	6.5855	1.55431	1.74901	0.551726	0.642604	0.586864	0.628549	0.997292	1.11109
2153	6.61819	1.56107	1.75736	0.555161	0.646995	0.59015	0.632059	1.00304	1.11787
2154	6.65238	1.56746	1.7669	0.558247	0.651887	0.591313	0.633862	1.0068	1.12368
2155	6.68986	1.57381	1.77563	0.560468	0.65545	0.594004	0.636983	1.01107	1.12947
2156	6.72364	1.57879	1.78314	0.561949	0.658494	0.595339	0.639138	1.01353	1.13396
2157	6.7596	1.58457	1.79055	0.563794	0.661095	0.597669	0.64197	1.01722	1.13871
2158	6.79681	1.59208	1.80062	0.566667	0.664992	0.599721	0.644374	1.02113	1.14391
2159	6.83161	1.60059	1.81166	0.57037	0.670119	0.603335	0.648468	1.02745	1.15188
2160	6.86263	1.60766	1.82149	0.573357	0.674529	0.605255	0.650942	1.03164	1.15783
2161	6.89888	1.61417	1.8303	0.575253	0.67776	0.607196	0.653455	1.03496	1.16278
2162	6.92814	1.61977	1.83692	0.577654	0.680814	0.609351	0.65605	1.03895	1.16767
2163	6.96075	1.62762	1.84588	0.581722	0.685697	0.612281	0.65888	1.04501	1.17447
2164	6.99296	1.63445	1.85449	0.584457	0.689637	0.615287	0.661969	1.05008	1.18071
2165	7.02469	1.6405	1.86348	0.586882	0.693535	0.617242	0.664711	1.0538	1.1865
2166	7.0599	1.64675	1.87139	0.588452	0.695533	0.619587	0.66735	1.05713	1.19049
2167	7.1003	1.65457	1.88112	0.591413	0.699701	0.622883	0.670999	1.06265	1.19735
2168	7.13756	1.66084	1.88941	0.594009	0.703279	0.625218	0.673762	1.06695	1.20286
2169	7.17155	1.66796	1.89931	0.59749	0.708068	0.627226	0.676071	1.07158	1.20898
2170	7.20449	1.6731	1.9073	0.599722	0.712215	0.629708	0.679414	1.07581	1.21557
2171	7.23306	1.67802	1.91414	0.602708	0.716488	0.631648	0.681829	1.08016	1.22147
2172	7.2566	1.68225	1.92001	0.605313	0.720221	0.633116	0.683642	1.08361	1.22624
2173	7.28627	1.68739	1.92719	0.607748	0.723648	0.635882	0.686568	1.08792	1.23168
2174	7.32026	1.69389	1.93563	0.609895	0.726898	0.638422	0.689376	1.09218	1.23711
2175	7.34901	1.6993	1.94286	0.612384	0.730696	0.640447	0.692029	1.09624	1.24284
2176	7.38025	1.70529	1.95069	0.61462	0.733982	0.643674	0.695444	1.10106	1.24873
2177	7.41019	1.71096	1.95801	0.61686	0.737017	0.646451	0.698567	1.1056	1.25421
2178	7.43871	1.71507	1.96323	0.618534	0.73925	0.648542	0.700823	1.10898	1.25824
2179	7.46929	1.71963	1.96909	0.619647	0.741132	0.650439	0.703079	1.11168	1.26187
2180	7.49977	1.72375	1.97497	0.621159	0.743355	0.65184	0.705166	1.11416	1.26555
2181	7.53092	1.72978	1.98264	0.623524	0.746754	0.653995	0.707798	1.11808	1.27077
2182	7.55579	1.73314	1.98828	0.624942	0.749378	0.654776	0.709275	1.12006	1.27433
2183	7.58593	1.7381	1.99521	0.626364	0.751667	0.65567	0.71062	1.12214	1.27755
2184	7.61726	1.74549	2.0033	0.628169	0.753797	0.659255	0.714143	1.12678	1.28254
2185	7.64183	1.75044	2.00992	0.629924	0.756166	0.661069	0.716375	1.12982	1.28647
2186	7.67008	1.75561	2.017	0.631995	0.759165	0.663088	0.718815	1.13331	1.29106
2187	7.69744	1.75943	2.02306	0.634104	0.762363	0.664683	0.720694	1.13649	1.29546
2188	7.71916	1.76245	2.02785	0.635312	0.764482	0.665902	0.722684	1.1388	1.29913
2189	7.74191	1.76489	2.03178	0.636663	0.766384	0.666103	0.723469	1.14003	1.30135
2190	7.77043	1.76852	2.03613	0.637733	0.767712	0.667677	0.724923	1.14235	1.30378
2191	7.7932	1.77283	2.04122	0.639402	0.769529	0.669313	0.726612	1.14527	1.30692
2192	7.81454	1.77624	2.04669	0.639533	0.770362	0.669943	0.727806	1.14599	1.30862
2193	7.83589	1.77956	2.05101	0.6395	0.770713	0.670931	0.72876	1.14688	1.30975
2194	7.86291	1.78411	2.05669	0.640412	0.771311	0.672022	0.729884	1.14859	1.31122
2195	7.89237	1.78888	2.06233	0.641593	0.772697	0.673908	0.731646	1.15134	1.31395
2196	7.91442	1.79253	2.06821	0.642299	0.774371	0.674896	0.733158	1.15285	1.31665
2197	7.93305	1.7966	2.07327	0.643471	0.775852	0.67624	0.734445	1.15484	1.31892
2198	7.95366	1.80059	2.07825	0.644305	0.776938	0.678015	0.736403	1.15701	1.32147
2199	7.97733	1.8048	2.08317	0.644724	0.777491	0.680263	0.738865	1.15943	1.32418
2200	8.00055	1.81024	2.0877	0.646239	0.777902	0.682559	0.740101	1.16257	1.32563
2201	8.02418	1.8135	2.09249	0.646438	0.778346	0.68342	0.741463	1.1635	1.32723
2202	8.05109	1.81844	2.09769	0.646974	0.77864	0.684631	0.74228	1.16493	1.32816
2203	8.07015	1.82203	2.10245	0.647355	0.779098	0.685775	0.743798	1.16641	1.32995
2204	8.08824	1.82556	2.10669	0.648046	0.779619	0.687241	0.745259	1.16828	1.33171
2205	8.10862	1.82773	2.11004	0.648284	0.780084	0.688201	0.746472	1.16935	1.3332
2206	8.12829	1.82915	2.11158	0.649036	0.78048	0.688889	0.747137	1.1705	1.33411
2207	8.1463	1.83029	2.11445	0.648813	0.780891	0.688426	0.747347	1.16982	1.33458
2208	8.16769	1.83228	2.11811	0.648817	0.781432	0.688326	0.747681	1.16972	1.33521
2209	8.18908	1.83502	2.12184	0.649068	0.78159	0.689412	0.748829	1.17088	1.33638
2210	8.20872	1.83814	2.12546	0.649357	0.781702	0.690375	0.749755	1.17205	1.3373
2211	8.22818	1.84017	2.12882	0.649405	0.782016	0.691163	0.750832	1.17283	1.33849
2212	8.24845	1.84345	2.13277	0.649508	0.78227	0.692505	0.752284	1.1741	1.34002
2213	8.26292	1.84605	2.1359	0.649774	0.782479	0.693491	0.753387	1.17523	1.34117
2214	8.27605	1.84639	2.13741	0.649806	0.782512	0.692701	0.75325	1.17468	1.34103
2215	8.29398	1.84733	2.13912	0.649482	0.782606	0.692959	0.753765	1.17473	1.3416
2216	8.31152	1.84973	2.1413	0.649997	0.782597	0.693705	0.754379	1.17582	1.34221
2217	8.32648	1.85372	2.14538	0.650353	0.782772	0.695317	0.755702	1.17753	1.34358
2218	8.33882	1.8553	2.14738	0.650432	0.782823	0.695918	0.756038	1.17801	1.34392
2219	8.35463	1.85713	2.14969	0.650302	0.782894	0.697048	0.75695	1.1789	1.34486
2220	8.37123	1.85872	2.15147	0.650474	0.782901	0.698151	0.757889	1.18007	1.34578
2221	8.39093	1.85977	2.15308	0.650235	0.78305	0.699352	0.759174	1.181	1.3471
2222	8.41181	1.86111	2.15457	0.65055	0.783267	0.700118	0.760226	1.18195	1.34823
2223	8.42757	1.86249	2.15623	0.650902	0.783616	0.701378	0.761592	1.18335	1.34976
2224	8.43967	1.86145	2.15588	0.650411	0.783802	0.701049	0.762187	1.18272	1.35043
2225	8.45158	1.8618	2.15597	0.650638	0.783882	0.70135	0.762419	1.18312	1.35069
2226	8.46847	1.86402	2.15744	0.651273	0.783955	0.702274	0.762875	1.1844	1.35114
2227	8.48883	1.86686	2.16105	0.651079	0.784045	0.703658	0.764658	1.18568	1.35296
2228	8.50448	1.86864	2.16279	0.651454	0.784115	0.704626	0.765425	1.18689	1.35374
2229	8.51848	1.87024	2.16439	0.651581	0.78424	0.705627	0.766166	1.18789	1.35451
2230	8.53108	1.86995	2.16595	0.65096	0.78447	0.704756	0.766235	1.18665	1.35468
2231	8.54356	1.87147	2.16779	0.650915	0.7846	0.705591	0.767131	1.18744	1.35563
2232	8.55623	1.87228	2.16962	0.650692	0.784762	0.706556	0.768634	1.18825	1.3572
2233	8.56733	1.87236	2.16985	0.650382	0.784828	0.706875	0.768811	1.18822	1.35742
2234	8.58214	1.87219	2.16908	0.650926	0.784742	0.706879	0.768681	1.18866	1.35721
2235	8.59886	1.87408	2.17107	0.651244	0.784738	0.707874	0.769479	1.18991	1.358
2236	8.60918	1.87533	2.17351	0.650825	0.78483	0.707876	0.770104	1.18971	1.35867
2237	8.62223	1.87759	2.17517	0.651385	0.784869	0.709291	0.771008	1.19145	1.35959
2238	8.63134	1.88009	2.17699	0.65174	0.785008	0.71068	0.771948	1.19289	1.3606
2239	8.64205	1.88115	2.17783	0.65194	0.785144	0.71091	0.772227	1.19336	1.36093
2240	8.65477	1.88297	2.18004	0.652151	0.785315	0.711893	0.772766	1.19426	1.36157
2241	8.6668	1.88387	2.18146	0.652068	0.785414	0.712331	0.773482	1.19461	1.36232
2242	8.67277	1.88441	2.18211	0.652419	0.785409	0.712543	0.773536	1.19503	1.36238
2243	8.68476	1.88496	2.18331	0.652275	0.78554	0.712633	0.773979	1.19499	1.36288
2244	8.69418	1.88543	2.1838	0.652356	0.785559	0.713229	0.774358	1.19545	1.36325
2245	8.70322	1.88743	2.18615	0.652715	0.785594	0.713741	0.774807	1.19616	1.3637
2246	8.71194	1.88934	2.18796	0.653086	0.78564	0.714716	0.775544	1.19731	1.36442
2247	8.72557	1.89033	2.18884	0.653108	0.785625	0.71599	0.77683	1.19862	1.36569
2248	8.73897	1.892	2.19041	0.653362	0.7857	0.717215	0.777915	1.2	1.36682
2249	8.75028	1.89314	2.19152	0.653458	0.785826	0.717826	0.778598	1.20076	1.36754
2250	8.75933	1.89439	2.19297	0.653597	0.785857	0.71783	0.778888	1.2009	1.36783
2251	8.76651	1.89544	2.19402	0.653846	0.785792	0.717608	0.778611	1.20088	1.36749
2252	8.77286	1.89651	2.19521	0.653769	0.785779	0.718136	0.779093	1.2013	1.36795
2253	8.78306	1.89589	2.19568	0.653336	0.785762	0.717265	0.778676	1.20019	1.36755
2254	8.79168	1.89726	2.19775	0.653334	0.785805	0.717538	0.778857	1.20044	1.36772
2255	8.79648	1.89757	2.19979	0.652919	0.785885	0.716887	0.779011	1.19963	1.36793
2256	8.7994	1.89767	2.20142	0.652533	0.785997	0.716449	0.779299	1.19903	1.3683
2257	8.80321	1.89744	2.20159	0.652503	0.78594	0.716284	0.779134	1.19893	1.36811
2258	8.80759	1.89774	2.20272	0.652267	0.785984	0.716022	0.779267	1.19861	1.36829
2259	8.81264	1.89763	2.20329	0.652557	0.786029	0.715774	0.779394	1.19867	1.36844
2260	8.81821	1.8982	2.20363	0.652436	0.786013	0.716634	0.780082	1.19934	1.36913
2261	8.82741	1.89996	2.20457	0.653075	0.78597	0.717845	0.780699	1.20095	1.36971
2262	8.83158	1.89986	2.20562	0.652704	0.78597	0.717913	0.780914	1.20071	1.3699
2263	8.83841	1.90088	2.20723	0.652618	0.785911	0.717654	0.780816	1.20044	1.36977
2264	8.84375	1.90225	2.20984	0.651936	0.785994	0.717896	0.781542	1.20018	1.37055
2265	8.84631	1.90199	2.21016	0.65148	0.786025	0.717018	0.780962	1.19896	1.37001
2266	8.85079	1.90217	2.21083	0.651423	0.786019	0.716032	0.780016	1.19794	1.36906
2267	8.85377	1.90237	2.21189	0.651296	0.786021	0.715527	0.779591	1.19735	1.36861
2268	8.86055	1.90232	2.21232	0.651398	0.786087	0.715666	0.779943	1.1976	1.36898
2269	8.86409	1.90311	2.21394	0.65108	0.786145	0.715775	0.780389	1.19746	1.36948
2270	8.86913	1.90398	2.21407	0.651406	0.786111	0.71562	0.780127	1.19766	1.36919
2271	8.87325	1.90528	2.21535	0.651685	0.786125	0.716267	0.780536	1.1984	1.36959
2272	8.88365	1.90689	2.21715	0.651756	0.786185	0.716923	0.781186	1.19915	1.37026
2273	8.89255	1.90756	2.21793	0.651912	0.786147	0.717385	0.781445	1.19973	1.37048
2274	8.90316	1.90895	2.21966	0.65197	0.786203	0.718158	0.782024	1.20058	1.3711
2275	8.9096	1.90906	2.21964	0.652007	0.786247	0.717731	0.781325	1.20008	1.37043
2276	8.91898	1.91042	2.22195	0.651544	0.78632	0.718069	0.781946	1.2001	1.37111
2277	8.92417	1.91144	2.22338	0.651365	0.786375	0.717457	0.781552	1.19939	1.37077
2278	8.93239	1.9114	2.22432	0.650936	0.786269	0.716327	0.780791	1.19802	1.36994
2279	8.93824	1.91308	2.22629	0.651073	0.786267	0.717014	0.781451	1.19878	1.37059
2280	8.94453	1.91369	2.22752	0.651049	0.786349	0.717087	0.781713	1.19883	1.3709
2281	8.95164	1.91451	2.22894	0.650937	0.786413	0.717459	0.782171	1.19905	1.37141
2282	8.95662	1.91515	2.23011	0.650891	0.78647	0.718063	0.782571	1.19959	1.37185
2283	8.95888	1.91691	2.23164	0.65142	0.786543	0.718761	0.783081	1.20056	1.37235
2284	8.96418	1.91757	2.23217	0.651363	0.786549	0.719439	0.783602	1.20111	1.3729
2285	8.97141	1.9188	2.23224	0.651768	0.786563	0.720577	0.784028	1.20237	1.37333
2286	8.98225	1.91963	2.23287	0.651659	0.786589	0.721253	0.78459	1.20286	1.3739

## Sheet: CanESM2
# years	dT_global	fsaf_global	fsaf_global_fc	fsaf_nh_ice	fsaf_nh_ice_fc	fsaf_nh_snow	fsaf_nh_snow_fc	fsaf_nh_icesnow	fsaf_nh_icesnow_fc
1865	0.0416534	0.0258679	0.0258847	0.00365103	0.0036249	-0.000694214	-0.000712327	0.00295682	0.00291258
1866	0.0513353	0.0219691	0.021997	0.00623466	0.00623338	0.000972605	0.000948528	0.00720727	0.0071819
1867	0.0529166	0.0207169	0.0207186	0.00718759	0.00718757	0.00254682	0.00251857	0.00973442	0.00970614
1868	0.0612978	0.0189552	0.0189486	0.00909443	0.00908619	0.00308655	0.00306207	0.012181	0.0121483
1869	0.0565524	0.0163434	0.0163241	0.00914675	0.00912757	0.00697842	0.00694669	0.0161252	0.0160743
1870	0.0384669	0.0123398	0.0123497	0.00793694	0.00792052	0.00936774	0.00933897	0.0173047	0.0172595
1871	0.0206273	0.00168872	0.00171457	0.00867644	0.0086628	0.00902993	0.00900232	0.0177064	0.0176651
1872	0.00563199	-0.00873038	-0.00867591	0.0085119	0.00851024	0.00823146	0.00819827	0.0167434	0.0167085
1873	0.00148159	-0.0115866	-0.0114981	0.00867265	0.00867964	0.0109997	0.010975	0.0196724	0.0196546
1874	-0.00732378	-0.0128794	-0.0127805	0.00641935	0.00643171	0.010305	0.01028	0.0167244	0.0167117
1875	-0.00934937	-0.0110805	-0.010965	0.00795605	0.00797007	0.0105406	0.0105201	0.0184967	0.0184902
1876	-0.0174885	-0.010275	-0.0101384	0.00518138	0.00518989	0.0115784	0.011558	0.0167598	0.0167479
1877	-0.0262626	-0.0116548	-0.011508	0.00487064	0.00488041	0.0097935	0.00978353	0.0146641	0.0146639
1878	-0.026203	-0.0102498	-0.0100871	0.00490071	0.00491023	0.00925842	0.009253	0.0141591	0.0141632
1879	-0.0185412	-0.0107399	-0.0106104	0.0053928	0.00540361	0.00806238	0.00806239	0.0134552	0.013466
1880	-0.0144043	-0.00650655	-0.00636832	0.00855862	0.00858189	0.0100461	0.0100482	0.0186047	0.0186301
1881	-0.0004717	-0.00924733	-0.0091492	0.00884669	0.00886963	0.010407	0.0103949	0.0192537	0.0192646
1882	0.00927284	-0.00564538	-0.00554641	0.00989415	0.00991992	0.0127368	0.0127282	0.0226309	0.0226481
1883	0.00746432	-0.0153078	-0.0152425	0.00762959	0.00762687	0.00863999	0.00863087	0.0162696	0.0162577
1884	-0.00225917	-0.019294	-0.0192329	0.00576258	0.00575558	0.00848743	0.00846673	0.01425	0.0142223
1885	0.000243582	-0.0196005	-0.0195239	0.00524617	0.00523745	0.0090254	0.0090179	0.0142716	0.0142554
1886	-0.000888104	-0.0166512	-0.0165463	0.00733422	0.00733161	0.00942902	0.00942061	0.0167632	0.0167522
1887	-0.00777448	-0.0222076	-0.0221066	0.00719169	0.0071911	0.00472736	0.00470607	0.011919	0.0118972
1888	-0.0186355	-0.0242528	-0.0241651	0.00602719	0.00602118	0.00403995	0.00401743	0.0100671	0.0100386
1889	-0.0249659	-0.0277646	-0.0276671	0.00457655	0.00457019	0.00125157	0.00122163	0.00582812	0.00579183
1890	-0.0384808	-0.03491	-0.0348061	0.000433222	0.00042573	-0.00507121	-0.00509994	-0.00463799	-0.00467421
1891	-0.0480901	-0.033854	-0.0337611	-0.0012035	-0.00120169	-0.00771847	-0.00775439	-0.00892197	-0.00895608
1892	-0.0454416	-0.0240206	-0.0239294	-0.00219757	-0.00219498	-0.00495018	-0.00499606	-0.00714775	-0.00719105
1893	-0.0419062	-0.0214397	-0.0213272	-0.0033116	-0.00331458	-0.00658549	-0.0066418	-0.00989709	-0.00995638
1894	-0.0416193	-0.0273347	-0.0272073	-0.00588941	-0.00589704	-0.00689364	-0.00695443	-0.0127831	-0.0128515
1895	-0.0510563	-0.0266312	-0.0265225	-0.00595106	-0.00596581	-0.00732333	-0.00737642	-0.0132744	-0.0133422
1896	-0.06127	-0.0257984	-0.0256946	-0.00771597	-0.00771016	-0.00806781	-0.00812228	-0.0157838	-0.0158324
1897	-0.061352	-0.0228739	-0.0227676	-0.00888368	-0.00886459	-0.00985408	-0.00989664	-0.0187378	-0.0187612
1898	-0.0586857	-0.0145402	-0.014393	-0.00928758	-0.00926582	-0.00819817	-0.00823559	-0.0174857	-0.0175014
1899	-0.0494294	-0.0139367	-0.0137967	-0.00973144	-0.00971898	-0.0114081	-0.0114639	-0.0211395	-0.0211829
1900	-0.04144	-0.00961901	-0.0094487	-0.00904281	-0.00902289	-0.0125311	-0.012581	-0.0215739	-0.0216039
1901	-0.0259516	3.12459e-05	0.000245161	-0.00837836	-0.00835969	-0.0129488	-0.012997	-0.0213272	-0.0213567
1902	-4.18556e-06	0.0106156	0.0108588	-0.0058562	-0.00584555	-0.0140298	-0.0140874	-0.019886	-0.019933
1903	0.0218776	0.0199107	0.0201891	-0.00381666	-0.00381113	-0.0118672	-0.0119356	-0.0156838	-0.0157467
1904	0.0384754	0.02369	0.0240382	-0.00102667	-0.00101297	-0.0110284	-0.0110876	-0.012055	-0.0121006
1905	0.0572829	0.0295603	0.0298768	0.0018085	0.00182238	-0.00770295	-0.00776191	-0.00589445	-0.00593954
1906	0.0683274	0.0325519	0.0328778	0.00315461	0.00316369	-0.00606621	-0.00611861	-0.0029116	-0.00295491
1907	0.0766127	0.0377156	0.0380212	0.00433891	0.00435026	-0.00196438	-0.00200321	0.00237453	0.00234705
1908	0.0825377	0.0383615	0.0386917	0.00680434	0.0068329	-0.00323447	-0.00327721	0.00356986	0.00355569
1909	0.0920677	0.041456	0.0418157	0.00885518	0.00890749	-0.0031979	-0.00323584	0.00565728	0.00567165
1910	0.0987447	0.0408104	0.0412119	0.00754823	0.00760698	-0.00364092	-0.00367475	0.00390731	0.00393223
1911	0.0895249	0.0380593	0.0384728	0.00654545	0.00661528	-0.00533003	-0.00536676	0.00121542	0.00124852
1912	0.0909619	0.0350933	0.0354991	0.00564492	0.00574208	-0.00608644	-0.00613032	-0.000441526	-0.000388234
1913	0.0965063	0.0425595	0.0429929	0.00696291	0.00704519	-0.00261571	-0.0026646	0.0043472	0.0043806
1914	0.11183	0.0563293	0.0568552	0.0107313	0.0108212	-0.000603639	-0.0006356	0.0101277	0.0101856
1915	0.120528	0.0669469	0.0675477	0.0131835	0.0132968	0.00155922	0.001537	0.0147427	0.0148338
1916	0.12378	0.0640545	0.0646339	0.0119152	0.0120275	0.00122498	0.00119017	0.0131402	0.0132176
1917	0.131463	0.0661758	0.0668494	0.0133556	0.0135008	0.0037205	0.00369944	0.0170761	0.0172002
1918	0.142813	0.0693511	0.0700332	0.0153363	0.0155079	0.00600757	0.00599755	0.0213439	0.0215055
1919	0.147093	0.0679319	0.0685982	0.0165108	0.0167077	0.0092943	0.00929162	0.0258052	0.0259994
1920	0.156632	0.0608924	0.0615039	0.0175295	0.0177439	0.0121433	0.0121481	0.0296728	0.029892
1921	0.169378	0.0551778	0.0557688	0.0191855	0.0194004	0.0146616	0.0146771	0.0338471	0.0340775
1922	0.181153	0.0495958	0.0501818	0.0217967	0.0220136	0.0124295	0.0124639	0.0342263	0.0344775
1923	0.184302	0.0517111	0.0523682	0.0253021	0.0255373	0.0149128	0.0149749	0.0402149	0.0405122
1924	0.194357	0.0579864	0.0586589	0.0269756	0.0272129	0.0172101	0.0172804	0.0441857	0.0444933
1925	0.201865	0.0569332	0.0576055	0.0281845	0.0284339	0.0163857	0.0164376	0.0445702	0.0448714
1926	0.213399	0.0596623	0.0602568	0.0305209	0.0307528	0.017745	0.0178111	0.0482659	0.0485639
1927	0.223395	0.0541909	0.054757	0.0326571	0.0329023	0.0171534	0.0172284	0.0498105	0.0501307
1928	0.21826	0.0461624	0.0467601	0.0336735	0.0339349	0.0159065	0.0159662	0.04958	0.0499011
1929	0.215228	0.043931	0.0445248	0.0329486	0.0332093	0.0151919	0.0152509	0.0481405	0.0484602
1930	0.220251	0.038309	0.0388594	0.031748	0.0319911	0.0135821	0.0136429	0.0453301	0.045634
1931	0.228548	0.0338436	0.0343095	0.0300338	0.0302397	0.0124807	0.0125542	0.0425145	0.0427939
1932	0.217089	0.0273945	0.0278635	0.0266749	0.0268437	0.0119346	0.0119971	0.0386095	0.0388407
1933	0.209479	0.0247148	0.0252301	0.0242068	0.0243844	0.0105211	0.0105681	0.0347279	0.0349525
1934	0.216435	0.0245368	0.0250751	0.0241251	0.0243281	0.0092773	0.00935002	0.0334024	0.0336781
1935	0.218174	0.0186444	0.0191609	0.0233494	0.023567	0.00497328	0.00502794	0.0283227	0.0285949
1936	0.221433	0.0178597	0.018325	0.0245456	0.0247578	0.00353167	0.00356832	0.0280773	0.0283261
1937	0.224357	0.0123739	0.0128793	0.0239003	0.0241253	0.000375322	0.000413066	0.0242756	0.0245383
1938	0.22742	0.0110467	0.0115269	0.0227942	0.0229806	0.00200477	0.00205964	0.024799	0.0250402
1939	0.217165	0.0075168	0.0079511	0.0218928	0.0220663	0.00254629	0.0026031	0.0244391	0.0246694
1940	0.219112	0.00952539	0.00998781	0.024339	0.0245171	0.00389382	0.00395951	0.0282328	0.0284766
1941	0.224656	0.0127249	0.0131828	0.0262449	0.026446	0.005569	0.00563865	0.0318139	0.0320847
1942	0.228033	0.012545	0.0129952	0.0268979	0.0270851	0.00493396	0.00501237	0.0318319	0.0320974
1943	0.221907	0.006503	0.00697013	0.0271308	0.0273422	0.00186022	0.00192544	0.028991	0.0292677
1944	0.214549	-0.00533956	-0.00491267	0.0249523	0.0251494	0.00041067	0.000470333	0.025363	0.0256198
1945	0.211358	-0.0122713	-0.0117886	0.022673	0.0228786	8.9441e-05	0.00016258	0.0227624	0.0230411
1946	0.205043	-0.011525	-0.0110132	0.0218948	0.0220889	0.000933417	0.00101541	0.0228282	0.0231043
1947	0.204739	-0.00737248	-0.00688548	0.0209785	0.0211412	0.00117238	0.0012444	0.0221509	0.0223856
1948	0.209662	-0.0032571	-0.00280679	0.0207603	0.0209114	-8.60886e-05	-3.53126e-05	0.0206742	0.020876
1949	0.211468	0.00155455	0.00200496	0.0202153	0.0203551	-0.00159142	-0.00154121	0.0186239	0.0188139
1950	0.209173	0.00981797	0.0103619	0.0203783	0.0205423	-0.00353934	-0.00348967	0.0168389	0.0170527
1951	0.210219	0.0147832	0.0153369	0.0191286	0.0193046	-0.00378218	-0.00374659	0.0153464	0.015558
1952	0.199867	0.011444	0.0119801	0.0176175	0.0177949	-0.00686511	-0.00687459	0.0107524	0.0109203
1953	0.190853	0.00585743	0.0063795	0.0145209	0.014688	-0.0101236	-0.0101623	0.00439733	0.00452565
1954	0.179972	0.000682038	0.0011924	0.0115643	0.0117005	-0.0150431	-0.0151205	-0.00347875	-0.00342
1955	0.176728	0.0090042	0.0095545	0.0101177	0.0102286	-0.0142109	-0.0143131	-0.00409326	-0.00408458
1956	0.16924	0.00763248	0.00810476	0.00769312	0.00778654	-0.0174126	-0.0175366	-0.00971952	-0.00975008
1957	0.154737	0.00978602	0.0102032	0.00521832	0.0052931	-0.0163545	-0.0165063	-0.0111362	-0.0112132
1958	0.150415	0.0097578	0.0101951	0.00114746	0.00122818	-0.0152354	-0.0154035	-0.0140879	-0.0141753
1959	0.160629	0.0122022	0.0126647	0.00260719	0.00267232	-0.0152854	-0.0154756	-0.0126782	-0.0128033
1960	0.168769	0.0171957	0.0177205	0.00459178	0.00466446	-0.0163389	-0.0165576	-0.0117471	-0.0118931
1961	0.163237	0.0233411	0.0238855	0.00802285	0.00812288	-0.0134182	-0.0136329	-0.00539539	-0.00551001
1962	0.173475	0.0283136	0.0288975	0.00798085	0.00808627	-0.0114202	-0.0116186	-0.00343932	-0.0035323
1963	0.181949	0.0289331	0.0295378	0.00887451	0.00898897	-0.0121856	-0.0123723	-0.00331112	-0.00338336
1964	0.183937	0.0321715	0.0327019	0.00902097	0.00911362	-0.00903484	-0.00920506	-1.38706e-05	-9.14474e-05
1965	0.181401	0.0345555	0.0351055	0.00877733	0.00885672	-0.00603182	-0.00617202	0.0027455	0.0026847
1966	0.191126	0.0380966	0.0386917	0.00782909	0.00791101	-0.00391446	-0.00402839	0.00391463	0.00388262
1967	0.203628	0.0414784	0.0420848	0.0069464	0.00698824	-0.00479599	-0.00492843	0.00215041	0.00205981
1968	0.215358	0.0439725	0.0446885	0.00807682	0.00814424	-0.0080884	-0.00823455	-1.15778e-05	-9.03177e-05
1969	0.228573	0.0468904	0.0476268	0.00762985	0.00767568	-0.0087152	-0.00885659	-0.00108535	-0.00118092
1970	0.233885	0.0389006	0.0395688	0.00561636	0.00566804	-0.0136205	-0.013806	-0.00800418	-0.00813793
1971	0.245716	0.0309632	0.0315892	0.00517063	0.00522082	-0.0175408	-0.0177448	-0.0123701	-0.012524
1972	0.251664	0.0290702	0.0296661	0.00649622	0.00655024	-0.0170407	-0.0172447	-0.0105445	-0.0106945
1973	0.259353	0.0366904	0.0373893	0.00721394	0.00727489	-0.014919	-0.0151261	-0.00770507	-0.00785117
1974	0.270414	0.0403746	0.0411731	0.00695185	0.00702833	-0.0156106	-0.0158527	-0.00865878	-0.00882438
1975	0.28704	0.046127	0.0470397	0.00979895	0.00989308	-0.017129	-0.017385	-0.00733004	-0.00749189
1976	0.313811	0.0582813	0.0593546	0.0123862	0.0124892	-0.0137486	-0.0139872	-0.00136239	-0.00149806
1977	0.329143	0.0623807	0.0635401	0.0142284	0.0143758	-0.0130703	-0.0133027	0.00115812	0.00107316
1978	0.333116	0.0611135	0.0623169	0.0148556	0.0150243	-0.0146331	-0.0148562	0.000222578	0.000168107
1979	0.346653	0.0651199	0.066443	0.0154271	0.0156079	-0.0166244	-0.0168625	-0.00119728	-0.00125463
1980	0.366985	0.0724215	0.0738243	0.0173873	0.0175668	-0.0165658	-0.016815	0.000821471	0.00075175
1981	0.382619	0.0786251	0.0801209	0.0188333	0.0190102	-0.017656	-0.0179041	0.00117731	0.0011061
1982	0.410758	0.0944609	0.0962506	0.0216977	0.0218993	-0.0107387	-0.0109148	0.010959	0.0109846
1983	0.445937	0.109269	0.111281	0.0267253	0.0269687	-0.00770345	-0.0078361	0.0190219	0.0191326
1984	0.47168	0.121651	0.123979	0.03074	0.0310831	-0.00325735	-0.00330301	0.0274826	0.0277801
1985	0.498112	0.127455	0.129986	0.0337151	0.0341276	-0.00168734	-0.00169678	0.0320278	0.0324308
1986	0.527762	0.142425	0.145226	0.0392817	0.0397902	0.00443355	0.00447649	0.0437153	0.0442667
1987	0.560668	0.147158	0.150059	0.0432123	0.0438155	0.00563643	0.00568429	0.0488488	0.0494997
1988	0.591435	0.15828	0.161377	0.0485762	0.0492363	0.00968099	0.00979591	0.0582572	0.0590322
1989	0.615592	0.168496	0.171779	0.0514315	0.0521205	0.0125465	0.0127071	0.063978	0.0648276
1990	0.641291	0.18388	0.187412	0.054308	0.0550039	0.0186269	0.0188331	0.0729349	0.073837
1991	0.681126	0.202552	0.206583	0.0577551	0.0585287	0.0213916	0.0216479	0.0791467	0.0801765
1992	0.721424	0.216009	0.220321	0.0641265	0.0650584	0.0250701	0.0253747	0.0891967	0.0904332
1993	0.750393	0.234259	0.239041	0.0706595	0.0717107	0.0321819	0.0325857	0.102841	0.104296
1994	0.774508	0.244264	0.24932	0.0753372	0.0764895	0.0340466	0.0344474	0.109384	0.110937
1995	0.816647	0.261782	0.267285	0.0808778	0.0821484	0.0389657	0.0394418	0.119843	0.12159
1996	0.855219	0.275249	0.281162	0.0866	0.0880092	0.0399853	0.0404693	0.126585	0.128479
1997	0.887889	0.289274	0.295592	0.0917417	0.093286	0.0444143	0.044973	0.136156	0.138259
1998	0.909329	0.309372	0.316104	0.09453	0.0961052	0.0544235	0.0551028	0.148954	0.151208
1999	0.937625	0.327083	0.334316	0.0978808	0.0994872	0.05801	0.0587089	0.155891	0.158196
2000	0.967886	0.345438	0.353385	0.102455	0.104218	0.0610495	0.0617929	0.163504	0.166011
2001	1.00269	0.372644	0.381292	0.106389	0.108192	0.0702733	0.0711055	0.176662	0.179297
2002	1.04531	0.38931	0.398706	0.109461	0.111393	0.0740807	0.0749989	0.183542	0.186392
2003	1.0918	0.400477	0.410269	0.113545	0.11562	0.0804602	0.0814584	0.194005	0.197078
2004	1.13778	0.416596	0.426929	0.119071	0.121289	0.086683	0.087782	0.205754	0.209071
2005	1.1669	0.427274	0.438048	0.121099	0.123447	0.092418	0.0936218	0.213517	0.217069
2006	1.19489	0.435081	0.446148	0.123767	0.126191	0.0952945	0.0965147	0.219062	0.222706
2007	1.23095	0.447401	0.459048	0.128298	0.130886	0.0979593	0.0992197	0.226257	0.230105
2008	1.27883	0.466289	0.478721	0.133732	0.13657	0.103473	0.104799	0.237204	0.241369
2009	1.32395	0.484596	0.497779	0.138537	0.141633	0.112215	0.113659	0.250752	0.255292
2010	1.36573	0.498112	0.511795	0.141783	0.144997	0.118312	0.119818	0.260095	0.264815
2011	1.40885	0.51239	0.526675	0.147275	0.150722	0.124389	0.125982	0.271663	0.276704
2012	1.44238	0.523354	0.538028	0.150324	0.153904	0.129094	0.130757	0.279419	0.284661
2013	1.47842	0.53566	0.551083	0.15356	0.157292	0.132834	0.13456	0.286395	0.291852
2014	1.51624	0.547963	0.563938	0.159236	0.163168	0.137658	0.139488	0.296894	0.302656
2015	1.54965	0.559571	0.576129	0.163139	0.167223	0.140734	0.142644	0.303874	0.309867
2016	1.59272	0.573808	0.59101	0.166023	0.170192	0.147249	0.149255	0.313272	0.319447
2017	1.63776	0.59559	0.614021	0.171189	0.175656	0.154661	0.156814	0.32585	0.33247
2018	1.69074	0.615151	0.634793	0.175759	0.180497	0.157632	0.159855	0.333392	0.340352
2019	1.72735	0.631726	0.652335	0.179628	0.184616	0.1661	0.168482	0.345727	0.353098
2020	1.76144	0.643157	0.664174	0.184442	0.189544	0.172151	0.1746	0.356592	0.364144
2021	1.79168	0.646942	0.668246	0.187556	0.192744	0.174279	0.176788	0.361835	0.369532
2022	1.81787	0.659388	0.681513	0.189649	0.194961	0.178141	0.180687	0.36779	0.375648
2023	1.8551	0.668523	0.691279	0.192409	0.197921	0.180679	0.183335	0.373088	0.381256
2024	1.89519	0.676626	0.70011	0.194714	0.200476	0.184953	0.187739	0.379667	0.388215
2025	1.92572	0.68333	0.707432	0.197679	0.203569	0.18599	0.188906	0.383668	0.392475
2026	1.95458	0.69275	0.717354	0.199349	0.205409	0.192609	0.195635	0.391958	0.401044
2027	1.99432	0.703972	0.729218	0.204028	0.210316	0.199636	0.202779	0.403665	0.413095
2028	2.04792	0.710413	0.736103	0.207969	0.214497	0.203447	0.206678	0.411416	0.421175
2029	2.09073	0.720567	0.746969	0.213607	0.220519	0.210002	0.213396	0.423609	0.433914
2030	2.13665	0.739941	0.767093	0.218794	0.225944	0.221488	0.225125	0.440282	0.45107
2031	2.17511	0.745461	0.773545	0.223428	0.230938	0.220863	0.224582	0.444291	0.45552
2032	2.21109	0.760997	0.789976	0.228384	0.236243	0.227946	0.231719	0.45633	0.467962
2033	2.25099	0.776713	0.806784	0.233734	0.241874	0.230195	0.234018	0.463929	0.475892
2034	2.2916	0.789743	0.820753	0.238685	0.247117	0.234523	0.238475	0.473209	0.485592
2035	2.34066	0.807285	0.839341	0.243749	0.252342	0.240804	0.244942	0.484552	0.497284
2036	2.38679	0.818185	0.851336	0.248917	0.257987	0.244454	0.24877	0.493372	0.506758
2037	2.43194	0.83155	0.865485	0.252276	0.261532	0.252016	0.256467	0.504292	0.517999
2038	2.47603	0.845579	0.880358	0.255367	0.264795	0.260792	0.265451	0.516159	0.530246
2039	2.52207	0.857502	0.893139	0.260027	0.269661	0.266555	0.271346	0.526582	0.541006
2040	2.56235	0.868655	0.90501	0.264007	0.273855	0.272637	0.277579	0.536644	0.551434
2041	2.60795	0.878402	0.915605	0.266641	0.276606	0.277832	0.282983	0.544474	0.559589
2042	2.64886	0.885469	0.923532	0.268836	0.279029	0.278441	0.28361	0.547277	0.562639
2043	2.69008	0.898284	0.937119	0.271528	0.281919	0.28651	0.291857	0.558038	0.573776
2044	2.74429	0.91591	0.956038	0.275195	0.285814	0.293794	0.299328	0.568989	0.585142
2045	2.80057	0.935609	0.977124	0.280888	0.291954	0.303929	0.309698	0.584816	0.601652
2046	2.84518	0.948071	0.990822	0.284667	0.296159	0.308441	0.314436	0.593108	0.610596
2047	2.88994	0.960353	1.00398	0.285895	0.297443	0.313975	0.320161	0.59987	0.617603
2048	2.93255	0.97091	1.01547	0.289993	0.301776	0.318969	0.325354	0.608962	0.62713
2049	2.98516	0.980384	1.02568	0.294066	0.306054	0.321898	0.328354	0.615964	0.634408
2050	3.04127	0.99391	1.04065	0.29802	0.310598	0.327257	0.333894	0.625278	0.644491
2051	3.08894	1.01097	1.05896	0.301343	0.314182	0.335516	0.342417	0.636859	0.656599
2052	3.13588	1.02017	1.06892	0.306106	0.319263	0.341315	0.348411	0.647422	0.667675
2053	3.18867	1.03208	1.08181	0.310657	0.324139	0.34759	0.354743	0.658248	0.678882
2054	3.24673	1.05149	1.10265	0.317223	0.330968	0.354208	0.361601	0.671431	0.692569
2055	3.29503	1.06808	1.1208	0.322014	0.336289	0.360787	0.368296	0.682802	0.704585
2056	3.34171	1.08481	1.13908	0.327196	0.341876	0.366686	0.374318	0.693882	0.716195
2057	3.39135	1.1051	1.16153	0.333342	0.348667	0.37153	0.379452	0.704873	0.728119
2058	3.44596	1.12529	1.1837	0.339468	0.355396	0.377055	0.385124	0.716522	0.740519
2059	3.49932	1.14032	1.2006	0.344427	0.360959	0.38005	0.388358	0.724478	0.749317
2060	3.54803	1.14794	1.20939	0.347734	0.364515	0.381552	0.389918	0.729286	0.754434
2061	3.60203	1.1632	1.22597	0.350148	0.367289	0.389715	0.398229	0.739863	0.765518
2062	3.65689	1.17902	1.24332	0.354693	0.372234	0.395555	0.404311	0.750247	0.776545
2063	3.70999	1.1944	1.26034	0.357278	0.375137	0.40167	0.410625	0.758949	0.785762
2064	3.76088	1.21267	1.28037	0.360867	0.379198	0.409589	0.418664	0.770456	0.797862
2065	3.82007	1.22508	1.29437	0.365835	0.384703	0.414095	0.423319	0.77993	0.808023
2066	3.88075	1.24794	1.31924	0.372002	0.391346	0.423829	0.433299	0.795831	0.824645
2067	3.93726	1.26554	1.33889	0.376359	0.396154	0.430596	0.440275	0.806955	0.836429
2068	3.98941	1.27824	1.35351	0.380276	0.400572	0.433534	0.443398	0.81381	0.84397
2069	4.04793	1.29669	1.37411	0.385325	0.406079	0.438218	0.448335	0.823542	0.854414
2070	4.10995	1.3171	1.39697	0.391328	0.412733	0.445727	0.456264	0.837055	0.868997
2071	4.16979	1.33738	1.41959	0.398145	0.420361	0.45255	0.463348	0.850696	0.883709
2072	4.23304	1.36185	1.44657	0.405672	0.428584	0.465121	0.476312	0.870793	0.904896
2073	4.29287	1.38199	1.46836	0.412536	0.436015	0.473889	0.485249	0.886426	0.921265
2074	4.34595	1.39596	1.48421	0.417521	0.441548	0.479174	0.490756	0.896694	0.932304
2075	4.40811	1.411	1.50071	0.421938	0.44642	0.485636	0.497346	0.907573	0.943766
2076	4.46993	1.4287	1.5204	0.428938	0.454229	0.492007	0.503875	0.920945	0.958103
2077	4.52388	1.44781	1.54176	0.436269	0.462368	0.498222	0.510232	0.934491	0.9726
2078	4.57748	1.46403	1.56019	0.440608	0.467307	0.503933	0.516116	0.944541	0.983423
2079	4.63555	1.48476	1.58389	0.446781	0.474376	0.511315	0.523799	0.958096	0.998176
2080	4.69088	1.5026	1.60451	0.452126	0.480447	0.51762	0.530482	0.969746	1.01093
2081	4.7525	1.52095	1.62542	0.458311	0.487589	0.523952	0.537009	0.982263	1.0246
2082	4.80698	1.53907	1.64612	0.462838	0.492851	0.528874	0.542106	0.991712	1.03496
2083	4.85224	1.55313	1.66244	0.466972	0.497755	0.533817	0.54736	1.00079	1.04511
2084	4.90207	1.56811	1.67991	0.471393	0.503111	0.538783	0.552467	1.01018	1.05558
2085	4.96768	1.58749	1.70186	0.477458	0.510006	0.545549	0.559499	1.02301	1.06951
2086	5.03916	1.60656	1.7238	0.484235	0.517703	0.552379	0.566776	1.03661	1.08448

## Sheet: CCSM4
# years	dT_global	fsaf_global	fsaf_global_fc	fsaf_nh_ice	fsaf_nh_ice_fc	fsaf_nh_snow	fsaf_nh_snow_fc	fsaf_nh_icesnow	fsaf_nh_icesnow_fc
1865	0.0308333	-0.00507975	-0.00505928	-0.00162931	-0.00161654	0.00285	0.00283511	0.00134052	0.0013379
1866	0.0415586	-0.00324271	-0.00320341	-0.00189383	-0.00187949	0.00359419	0.00359434	0.00167603	0.00168885
1867	0.0433641	-0.00714737	-0.00711272	-0.00232398	-0.00231184	-0.00116492	-0.00117208	-0.00333255	-0.00332871
1868	0.0396026	-0.00581784	-0.00577752	-0.001066	-0.0010523	-0.00227328	-0.0022733	-0.00324856	-0.00323621
1869	0.0374486	-0.00579323	-0.00575429	-0.000240468	-0.000224294	-0.00344314	-0.00344556	-0.00362992	-0.00361723
1870	0.0290538	-0.00496952	-0.00492741	0.000498247	0.000509688	-0.00256205	-0.00256249	-0.00209407	-0.00208401
1871	0.0230935	-0.00881794	-0.0087754	0.00164686	0.00166134	-0.00400604	-0.0040088	-0.00259101	-0.00258056
1872	0.0116925	-0.0135333	-0.0134702	0.00341429	0.00344895	-0.00393026	-0.00392625	-0.000905367	-0.000869691
1873	0.00299894	-0.0154736	-0.0154237	0.00145256	0.00148579	-0.00260362	-0.0026092	-0.00143385	-0.00140857
1874	0.00138725	-0.0113852	-0.0113536	0.00237492	0.00240277	0.000886271	0.000872327	0.00280185	0.00281349
1875	-0.00289348	-0.0111161	-0.0110892	0.000900246	0.000924987	0.00188088	0.00186301	0.0025643	0.00256895
1876	-0.00253372	-0.00675288	-0.00671646	0.000664395	0.000691714	0.00254881	0.00252469	0.00307816	0.00307954
1877	-0.00205256	-0.00728294	-0.00724839	-0.000997872	-0.000969363	-0.000299973	-0.000326817	-0.00136256	-0.001363
1878	-0.00946744	-0.00783412	-0.0078064	-0.00174487	-0.00171985	-0.000972992	-0.00100297	-0.00271975	-0.0027262
1879	-0.0175646	-0.00392309	-0.00389533	-0.00276125	-0.00273314	0.000266538	0.000225533	-0.00250109	-0.00251518
1880	-0.0200323	0.00540827	0.00541509	-0.000711956	-0.000692934	0.00305542	0.00301053	0.00221294	0.00218675
1881	-0.0180708	0.00912113	0.00914774	-0.000719554	-0.000701545	0.00315489	0.00312778	0.00235498	0.00234537
1882	-0.0133551	0.0147667	0.0148	-0.000412452	-0.000394229	0.00331656	0.00329069	0.00291128	0.00290336
1883	-0.0104252	0.0142702	0.0143296	-0.000788415	-0.000773028	0.000448739	0.000429238	-0.000281876	-0.000285578
1884	-0.0072357	0.0174817	0.0175495	0.00010805	0.000126377	0.00128138	0.0012596	0.00137832	0.00137457
1885	-0.011155	0.0178787	0.0179144	0.00119131	0.00120327	0.00372637	0.00370616	0.00475845	0.00475032
1886	-0.0119088	0.0170525	0.0171095	0.00139811	0.00140791	0.00130484	0.00129234	0.00251873	0.00251573
1887	-0.00800103	0.0150001	0.0150986	0.00201186	0.00203125	0.000588758	0.000570905	0.00244521	0.00244673
1888	-0.00404455	0.0142712	0.0143877	0.00346756	0.0034921	0.00311906	0.00310765	0.00625989	0.00627254
1889	-0.0248037	0.0126724	0.0127877	0.00547987	0.00550862	0.00483854	0.00482886	0.00987733	0.0098958
1890	-0.0420432	0.00126564	0.00139759	0.00375161	0.00377618	0.00169121	0.00169126	0.00507751	0.00510176
1891	-0.053954	-0.00585259	-0.00576032	0.00229926	0.0023172	0.000290827	0.000282352	0.00231676	0.00232658
1892	-0.0668104	-0.0177454	-0.017674	0.00167787	0.0016907	-0.00812674	-0.0081296	-0.00660203	-0.00659252
1893	-0.074322	-0.0201281	-0.0200671	0.000632612	0.000654602	-0.0099258	-0.00993216	-0.00931618	-0.00930151
1894	-0.0725761	-0.0204039	-0.0203292	-0.000271943	-0.000245802	-0.0108601	-0.0108675	-0.0112058	-0.0111882
1895	-0.0662683	-0.0203632	-0.0202753	-0.001553	-0.00151949	-0.0103521	-0.0103676	-0.011948	-0.0119313
1896	-0.0714934	-0.0201617	-0.0200595	-0.0027159	-0.0026789	-0.00873816	-0.00874002	-0.0113339	-0.0113014
1897	-0.079973	-0.0218341	-0.0217278	-0.0031843	-0.00313785	-0.00675541	-0.00675483	-0.00997785	-0.00993388
1898	-0.083351	-0.0229019	-0.0228021	-0.00505838	-0.00501811	-0.00581195	-0.00581466	-0.0108764	-0.0108398
1899	-0.085221	-0.0293672	-0.029279	-0.00879699	-0.00874864	-0.00587025	-0.00589898	-0.0145698	-0.0145501
1900	-0.0701028	-0.028342	-0.0282716	-0.00842108	-0.00838458	-0.00377686	-0.00380038	-0.0122342	-0.0122213
1901	-0.06326	-0.0261483	-0.0261113	-0.00872226	-0.00869195	-0.00342724	-0.0034698	-0.0121552	-0.0121672
1902	-0.048243	-0.0175512	-0.0174549	-0.00957006	-0.00952319	-0.00162865	-0.00165163	-0.0111774	-0.0111541
1903	-0.0298803	-0.01305	-0.0129654	-0.00875439	-0.00871352	0.00113043	0.00110593	-0.00774106	-0.00772406
1904	-0.0245526	-0.0133184	-0.0132351	-0.00875984	-0.0087216	-0.00120954	-0.00123672	-0.00992532	-0.00991382
1905	-0.0167362	-0.0148053	-0.0147041	-0.0076574	-0.0076097	-0.00205937	-0.00208326	-0.00979781	-0.00977425
1906	-0.0074371	-0.010573	-0.0104435	-0.00427021	-0.00418393	0.0018744	0.00185876	-0.00293126	-0.00286401
1907	-0.00325261	-0.0107661	-0.0105953	-0.0012531	-0.00114859	0.00381419	0.00381259	0.00177096	0.00186804
1908	0.00991481	-0.00756565	-0.00738394	-1.3109e-05	8.89483e-05	0.00751029	0.00752115	0.00653196	0.00663722
1909	0.0252609	-0.00687926	-0.00665928	0.00318853	0.0032855	0.008069	0.00810519	0.0100641	0.0101895
1910	0.0372447	-0.00801021	-0.00777376	0.00416695	0.00426742	0.00905228	0.00909956	0.0118844	0.0120233
1911	0.041374	-0.00748868	-0.00728089	0.00544886	0.00554284	0.0103614	0.0103919	0.0142601	0.0143748
1912	0.0518578	-0.00638598	-0.00615857	0.00648252	0.00657917	0.0116527	0.0116918	0.016436	0.0165612
1913	0.0677577	0.001889	0.00212722	0.00950351	0.00961869	0.0151557	0.0152102	0.0228029	0.0229593
1914	0.0745255	0.00899184	0.00927465	0.0128462	0.0129654	0.0194018	0.0194798	0.0301367	0.0303191
1915	0.0761649	0.00993713	0.0102112	0.013547	0.0136766	0.0159749	0.0160528	0.0274647	0.0276562
1916	0.0866967	0.016751	0.0170743	0.0155187	0.0156631	0.0189554	0.0190628	0.032288	0.0325227
1917	0.0944449	0.0202907	0.0206203	0.0167665	0.016912	0.0185476	0.0186668	0.0329844	0.0332306
1918	0.0961264	0.0249034	0.0252472	0.0189963	0.0191633	0.0203087	0.0204147	0.0368393	0.0370937
1919	0.117396	0.0257839	0.0261296	0.0198025	0.0199743	0.0215151	0.0216249	0.0388331	0.0390951
1920	0.14215	0.0323304	0.0327202	0.0227897	0.02298	0.0267335	0.0268783	0.0468106	0.0471244
1921	0.15083	0.0316543	0.0320205	0.0246046	0.0247776	0.0258046	0.0259398	0.0476167	0.0479043
1922	0.168458	0.0416925	0.042077	0.0260993	0.0262975	0.0321266	0.0322769	0.0551696	0.0554952
1923	0.186924	0.0486295	0.0490245	0.0284967	0.0287054	0.0359478	0.0360909	0.061197	0.061527
1924	0.197172	0.050669	0.0510701	0.0302537	0.0304871	0.0360542	0.0361721	0.0628255	0.0631538
1925	0.201837	0.0535087	0.0538437	0.0314949	0.0317129	0.0349861	0.0350596	0.0628735	0.0631455
1926	0.213788	0.0610506	0.0614345	0.0346223	0.0348851	0.0376728	0.0377581	0.0683768	0.0687019
1927	0.22943	0.0694131	0.0698955	0.038471	0.0387883	0.0387181	0.0388381	0.0729944	0.073403
1928	0.241179	0.0706122	0.0711037	0.0402719	0.0405902	0.0386791	0.0388013	0.0745768	0.0749878
1929	0.254851	0.075662	0.0762364	0.0432711	0.0436509	0.038982	0.0391313	0.0778122	0.0783086
1930	0.26271	0.07383	0.0744021	0.0438273	0.0441998	0.0406893	0.0408224	0.0800333	0.0805084
1931	0.269581	0.0722676	0.0728571	0.0460139	0.0463859	0.0401438	0.0402899	0.0816119	0.082103
1932	0.274243	0.0704659	0.0711103	0.0486562	0.0490669	0.0402404	0.0403983	0.0840946	0.084633
1933	0.282052	0.0714288	0.0721616	0.0509985	0.0514485	0.0412239	0.0414125	0.0872205	0.0878283
1934	0.294145	0.0724511	0.0731581	0.0518352	0.0522694	0.0434216	0.0436223	0.0901733	0.090774
1935	0.296239	0.075351	0.076171	0.0549438	0.0554378	0.0455481	0.0457944	0.095283	0.0959825
1936	0.295583	0.0698044	0.0706695	0.0555249	0.0560641	0.0438451	0.0440812	0.0942318	0.0949623
1937	0.304547	0.0722496	0.0731539	0.056785	0.0573769	0.0446825	0.0449219	0.0963105	0.0970984
1938	0.313076	0.0767958	0.0777386	0.0584606	0.0590754	0.0441727	0.0444355	0.0975341	0.0983679
1939	0.317002	0.0768856	0.0778295	0.0587644	0.0593802	0.043757	0.0440077	0.0974987	0.0983215
1940	0.31442	0.075464	0.0765062	0.0589206	0.0596157	0.0448191	0.0450882	0.0986609	0.0995772
1941	0.318857	0.0782123	0.0793482	0.0608425	0.0615693	0.0478749	0.0481702	0.103538	0.104512
1942	0.324564	0.0816627	0.0828574	0.0622773	0.0630357	0.050666	0.0509731	0.107604	0.10862
1943	0.323707	0.0834583	0.0846654	0.0631481	0.0639036	0.0525375	0.0528275	0.110252	0.11125
1944	0.325128	0.0770103	0.0782902	0.0623861	0.0632089	0.0486685	0.0489635	0.105655	0.106718
1945	0.336469	0.0733942	0.0747253	0.0624705	0.06329	0.0494372	0.0497475	0.106561	0.107639
1946	0.338617	0.0719851	0.0732448	0.0613358	0.0621136	0.0501212	0.0504327	0.106003	0.107041
1947	0.333546	0.072631	0.0738131	0.0621617	0.0629358	0.051163	0.0514394	0.107717	0.108715
1948	0.336169	0.0704255	0.0715117	0.0618536	0.0625601	0.04968	0.0499428	0.105853	0.106771
1949	0.337363	0.0719002	0.0729849	0.0620322	0.0627357	0.0483163	0.0485827	0.104633	0.105554
1950	0.334696	0.0706172	0.0715659	0.0609583	0.0616024	0.0439384	0.0441254	0.0993112	0.100101
1951	0.340857	0.0696253	0.0707176	0.060185	0.0608825	0.0437728	0.0440232	0.0984184	0.0993185
1952	0.339596	0.0698638	0.0710336	0.0617048	0.0624443	0.0434938	0.0437661	0.0997109	0.100673
1953	0.335225	0.071473	0.0726932	0.0634291	0.0642117	0.0437363	0.0440256	0.101582	0.1026
1954	0.337816	0.0757781	0.0770789	0.0645916	0.0654011	0.0469343	0.0472788	0.106016	0.107118
1955	0.346344	0.081248	0.0826802	0.0663642	0.0672308	0.0496733	0.0500728	0.110538	0.111746
1956	0.348784	0.0785001	0.0800292	0.0660877	0.0669923	0.0474083	0.0478252	0.108048	0.109312
1957	0.345581	0.0737559	0.0751229	0.0638424	0.0646202	0.0465642	0.0469487	0.105239	0.106351
1958	0.350123	0.0760635	0.077504	0.0648022	0.0656504	0.0469605	0.0473697	0.106682	0.107888
1959	0.352616	0.0772776	0.0787566	0.0666758	0.0675783	0.046435	0.0468338	0.107908	0.109155
1960	0.359622	0.0813979	0.0829836	0.0677826	0.0687501	0.0439124	0.044339	0.106527	0.10786
1961	0.37041	0.0921925	0.0937871	0.0677842	0.0687706	0.0469785	0.047401	0.109528	0.110874
1962	0.384328	0.10358	0.105274	0.0674547	0.0684891	0.0506642	0.0511495	0.112869	0.11432
1963	0.39104	0.111012	0.112704	0.0680747	0.0691153	0.051617	0.0521073	0.114486	0.115946
1964	0.396491	0.119846	0.121576	0.0704236	0.0714897	0.0520957	0.0526022	0.117182	0.118683
1965	0.410602	0.12784	0.129626	0.0704518	0.0715452	0.0541946	0.0547313	0.119238	0.120792
1966	0.427658	0.140503	0.142363	0.072462	0.0735657	0.0572825	0.0578492	0.124151	0.125746
1967	0.441296	0.149773	0.151721	0.073543	0.0746524	0.0620291	0.0626262	0.129877	0.131506
1968	0.449084	0.149989	0.152013	0.0734902	0.0746337	0.0631278	0.0637593	0.130743	0.132434
1969	0.453276	0.154321	0.156409	0.0742246	0.0753884	0.0642794	0.0649327	0.132589	0.134324
1970	0.460765	0.159693	0.16174	0.0756359	0.0767809	0.0659153	0.0665552	0.135481	0.137184
1971	0.469277	0.16376	0.16578	0.0763533	0.0775317	0.0634684	0.064078	0.133727	0.135434
1972	0.481547	0.17119	0.173251	0.0777037	0.0789106	0.0638391	0.0644702	0.135316	0.137071
1973	0.493994	0.174384	0.176499	0.0772459	0.0785012	0.0617572	0.0624089	0.132688	0.134508
1974	0.504455	0.184902	0.187078	0.078435	0.0797276	0.0657396	0.0664158	0.137792	0.139672
1975	0.513526	0.196031	0.198285	0.0803268	0.0816704	0.0688902	0.069611	0.142492	0.144462
1976	0.529958	0.206136	0.208533	0.0842042	0.0856347	0.0702541	0.0710028	0.147559	0.149638
1977	0.550703	0.216485	0.219156	0.0872822	0.0888619	0.0732948	0.0741166	0.15356	0.155854
1978	0.564993	0.226564	0.229416	0.0896225	0.0913037	0.0754131	0.0762988	0.157874	0.160327
1979	0.590159	0.240937	0.244007	0.0928871	0.0946413	0.081364	0.0823381	0.166737	0.169343
1980	0.608489	0.250252	0.25351	0.095165	0.0970577	0.0849841	0.0860301	0.172352	0.175155
1981	0.623173	0.265652	0.268966	0.0969878	0.0989121	0.0920686	0.0931638	0.180953	0.183835
1982	0.639142	0.280663	0.284117	0.0986035	0.100614	0.0974456	0.0985747	0.187692	0.19069
1983	0.662955	0.290535	0.294095	0.098649	0.100659	0.0999073	0.101041	0.190088	0.193087
1984	0.687929	0.299469	0.303105	0.0992949	0.101305	0.100989	0.102154	0.19168	0.194706
1985	0.703451	0.308853	0.312599	0.101422	0.103508	0.10357	0.104726	0.196274	0.199364
1986	0.725317	0.321471	0.325397	0.104324	0.106549	0.108504	0.109725	0.203969	0.207254
1987	0.760422	0.341463	0.345815	0.109267	0.111737	0.116434	0.117743	0.21634	0.219942
1988	0.791206	0.359217	0.364034	0.112813	0.115421	0.12286	0.124321	0.226015	0.229891
1989	0.816329	0.374544	0.379636	0.11537	0.118001	0.129781	0.131391	0.235206	0.239247
1990	0.84099	0.390385	0.395771	0.118434	0.121171	0.138004	0.139773	0.246094	0.250391
1991	0.865715	0.401725	0.407512	0.121862	0.124753	0.144066	0.146002	0.255284	0.259891
1992	0.886171	0.409757	0.415845	0.125427	0.12843	0.14913	0.151126	0.263631	0.268403
1993	0.909536	0.424525	0.431101	0.130598	0.13391	0.156155	0.158306	0.275366	0.280584
1994	0.934553	0.430882	0.437717	0.13264	0.136105	0.161475	0.163733	0.282425	0.287893
1995	0.958458	0.438728	0.445776	0.136156	0.139776	0.16364	0.165941	0.287814	0.293469
1996	0.981813	0.447039	0.454604	0.138465	0.142333	0.166477	0.168944	0.292656	0.298706
1997	0.997588	0.452039	0.459745	0.139948	0.14395	0.166139	0.168631	0.293573	0.299771
1998	1.01684	0.465678	0.473541	0.142741	0.146825	0.171117	0.173678	0.301128	0.307473
1999	1.04193	0.474874	0.482811	0.142876	0.146895	0.174338	0.176917	0.304294	0.310587
2000	1.07471	0.492218	0.500576	0.146734	0.150949	0.178165	0.180807	0.311972	0.318519
2001	1.10622	0.508644	0.517501	0.150408	0.154801	0.185836	0.188634	0.323035	0.329901
2002	1.13182	0.520688	0.52993	0.153703	0.158319	0.190197	0.193081	0.330495	0.337656
2003	1.15629	0.537393	0.546931	0.157973	0.162803	0.198878	0.201782	0.343133	0.350524
2004	1.18842	0.553345	0.563489	0.163214	0.168265	0.202671	0.205785	0.351792	0.359594
2005	1.22089	0.567881	0.578929	0.168251	0.173634	0.206627	0.209915	0.360536	0.368825
2006	1.24123	0.577512	0.588888	0.169735	0.175297	0.209392	0.212692	0.364711	0.373185
2007	1.26592	0.591166	0.602901	0.172031	0.177591	0.21397	0.217367	0.37135	0.37991
2008	1.29928	0.601983	0.614023	0.172869	0.178514	0.218194	0.221565	0.376402	0.385022
2009	1.33284	0.613174	0.625715	0.174753	0.180561	0.222489	0.225902	0.382476	0.391299
2010	1.36892	0.627384	0.640271	0.178432	0.184404	0.227132	0.230661	0.3906	0.399693
2011	1.41055	0.643028	0.656922	0.183873	0.190252	0.23018	0.234028	0.398934	0.408731
2012	1.45243	0.655833	0.670516	0.188169	0.194876	0.231799	0.23583	0.404578	0.414864
2013	1.48611	0.669815	0.685358	0.192792	0.199932	0.234906	0.239143	0.412051	0.422956
2014	1.51192	0.684603	0.700948	0.197847	0.2054	0.242463	0.246914	0.424187	0.43569
2015	1.54337	0.693344	0.710245	0.200475	0.208292	0.247745	0.252423	0.431716	0.443688
2016	1.57238	0.703117	0.72034	0.202594	0.210432	0.24946	0.254134	0.435277	0.447263
2017	1.59352	0.710713	0.72844	0.205213	0.213268	0.250084	0.254762	0.438487	0.450694
2018	1.61686	0.715696	0.7338	0.20731	0.215592	0.251747	0.256387	0.442062	0.454456
2019	1.65252	0.728138	0.74679	0.210939	0.219555	0.257059	0.261744	0.45072	0.463486
2020	1.68301	0.738677	0.758133	0.214812	0.223799	0.260285	0.265097	0.457492	0.470734
2021	1.71066	0.748757	0.768797	0.218608	0.227809	0.263874	0.268729	0.464637	0.478126
2022	1.73698	0.759769	0.78037	0.221958	0.231395	0.266594	0.271502	0.470513	0.484282
2023	1.76828	0.76656	0.787896	0.223564	0.233236	0.266913	0.271944	0.47227	0.486382
2024	1.79551	0.77635	0.798078	0.225018	0.234816	0.26904	0.274108	0.475722	0.489986
2025	1.82511	0.787445	0.809666	0.226308	0.236122	0.273858	0.279007	0.481538	0.4959
2026	1.8521	0.796184	0.818589	0.227756	0.237478	0.277159	0.282289	0.486408	0.500673
2027	1.88944	0.812708	0.836379	0.232808	0.242981	0.284841	0.290348	0.498791	0.513854
2028	1.92779	0.824436	0.849364	0.237041	0.24771	0.28766	0.293454	0.505512	0.521327
2029	1.9637	0.837535	0.863533	0.240785	0.251901	0.292882	0.298895	0.514264	0.530718
2030	1.99564	0.848493	0.875419	0.242693	0.254173	0.298693	0.305007	0.52157	0.538647
2031	2.02961	0.8581	0.885447	0.244854	0.256515	0.301218	0.307544	0.526162	0.543421
2032	2.06303	0.872789	0.901044	0.247086	0.259076	0.306325	0.312899	0.533252	0.55106
2033	2.0941	0.883249	0.911991	0.248435	0.260374	0.308891	0.315532	0.536928	0.55474
2034	2.12273	0.892589	0.922068	0.248828	0.260968	0.313062	0.319761	0.541369	0.559431
2035	2.15226	0.896869	0.926065	0.246559	0.25841	0.315241	0.321929	0.541224	0.558989
2036	2.19022	0.908434	0.938358	0.248955	0.260983	0.321865	0.328705	0.549758	0.567838
2037	2.22504	0.918384	0.948869	0.250508	0.262831	0.324833	0.331746	0.55416	0.572592
2038	2.26085	0.934863	0.966493	0.255969	0.268744	0.332094	0.339168	0.566307	0.585323
2039	2.28873	0.947851	0.980365	0.260612	0.273802	0.336156	0.343405	0.574683	0.594257
2040	2.31945	0.96154	0.995541	0.264411	0.278191	0.341292	0.348734	0.583282	0.603611
2041	2.35131	0.969118	1.00348	0.266399	0.280222	0.343833	0.351115	0.587491	0.6077
2042	2.38424	0.980746	1.01556	0.268931	0.282865	0.35183	0.3591	0.59769	0.617996
2043	2.41901	0.994001	1.02958	0.27349	0.287817	0.358237	0.365697	0.608361	0.629223
2044	2.45762	1.00599	1.04215	0.27497	0.289285	0.363331	0.370877	0.614635	0.635567
2045	2.49449	1.02155	1.05849	0.277657	0.292283	0.368175	0.375628	0.62203	0.64317
2046	2.53179	1.04054	1.07868	0.281561	0.296622	0.377935	0.385601	0.635306	0.657068
2047	2.56925	1.05362	1.09208	0.283416	0.298437	0.38397	0.391701	0.642791	0.664565
2048	2.61239	1.07092	1.11079	0.287699	0.303279	0.391301	0.399204	0.65407	0.676545
2049	2.65123	1.08689	1.12794	0.29205	0.308077	0.39722	0.405305	0.663979	0.687056
2050	2.68967	1.10236	1.14471	0.296398	0.313002	0.40209	0.410366	0.673043	0.696858
2051	2.73211	1.12051	1.16406	0.300646	0.317927	0.410443	0.418993	0.685175	0.709899
2052	2.77609	1.13578	1.18004	0.302496	0.319969	0.415823	0.424502	0.69221	0.717236
2053	2.81656	1.15112	1.19614	0.304993	0.322544	0.420153	0.42892	0.698781	0.723958
2054	2.86076	1.16978	1.21612	0.309293	0.327385	0.425688	0.434518	0.708281	0.734048
2055	2.9056	1.18478	1.23262	0.311242	0.329843	0.430679	0.439774	0.715036	0.741531
2056	2.95572	1.20553	1.25544	0.315765	0.335111	0.439619	0.449086	0.727923	0.755482
2057	2.99832	1.2176	1.26855	0.317329	0.336979	0.443389	0.452874	0.733105	0.760972
2058	3.03719	1.23777	1.2896	0.321148	0.341178	0.450302	0.459816	0.743598	0.771863
2059	3.07661	1.2584	1.3116	0.326231	0.346902	0.456196	0.465833	0.754053	0.783046
2060	3.12001	1.27554	1.33054	0.329979	0.351356	0.461831	0.47181	0.763084	0.793091
2061	3.16611	1.29448	1.35183	0.334114	0.356356	0.467966	0.47846	0.772951	0.804265
2062	3.21113	1.31018	1.36893	0.337157	0.359807	0.474374	0.485044	0.782137	0.814009
2063	3.2606	1.32803	1.38883	0.341717	0.365209	0.482099	0.493029	0.794273	0.827211
2064	3.31565	1.34659	1.40893	0.345881	0.370085	0.49031	0.501448	0.806258	0.840076
2065	3.37202	1.37475	1.43966	0.354885	0.380274	0.499952	0.511451	0.824251	0.859554
2066	3.41951	1.39727	1.46425	0.359208	0.385373	0.507888	0.519712	0.836265	0.872613
2067	3.46946	1.41736	1.48627	0.364219	0.391081	0.516185	0.528207	0.849123	0.886334
2068	3.51819	1.4338	1.50424	0.367594	0.39499	0.520275	0.532404	0.856409	0.894237
2069	3.57011	1.45301	1.52531	0.371026	0.398905	0.526049	0.538417	0.865371	0.90389
2070	3.62188	1.47211	1.54586	0.374862	0.40319	0.533338	0.545804	0.87606	0.915096
2071	3.66736	1.49833	1.57375	0.380506	0.409551	0.544098	0.556879	0.891907	0.931932
2072	3.71456	1.51884	1.59698	0.385055	0.41501	0.550717	0.564102	0.902718	0.944181
2073	3.76345	1.53768	1.61814	0.388453	0.419012	0.55754	0.571322	0.912598	0.955013
2074	3.81438	1.56063	1.64451	0.395749	0.427887	0.564151	0.578478	0.926202	0.970647
2075	3.86478	1.58056	1.66727	0.401593	0.434891	0.571214	0.586184	0.938588	0.98475
2076	3.91898	1.60108	1.69036	0.408315	0.442809	0.577021	0.592575	0.950553	0.998407
2077	3.97323	1.62292	1.71532	0.414824	0.450965	0.58344	0.599682	0.963094	1.01318
2078	4.02236	1.64036	1.73476	0.418038	0.45465	0.587	0.603683	0.96963	1.02057
2079	4.06908	1.65858	1.75552	0.420841	0.458108	0.592777	0.60975	0.977835	1.02968
2080	4.11275	1.67189	1.77061	0.42232	0.459781	0.597751	0.61478	0.984018	1.0361
2081	4.15951	1.68832	1.78926	0.425938	0.46376	0.602521	0.619853	0.992133	1.04483
2082	4.206	1.7072	1.81032	0.431456	0.470071	0.608654	0.626191	1.00329	1.05695
2083	4.24619	1.72608	1.83176	0.4357	0.475292	0.6164	0.634286	1.01487	1.06979
2084	4.29125	1.74358	1.85185	0.439795	0.480114	0.620559	0.638954	1.02284	1.07894
2085	4.33798	1.76478	1.8752	0.446061	0.487271	0.627446	0.646054	1.0355	1.09266
2086	4.37939	1.78033	1.89278	0.450016	0.491989	0.631517	0.650267	1.04322	1.10124
2087	4.42716	1.80511	1.91995	0.455937	0.49878	0.641182	0.660156	1.05816	1.11722
2088	4.47612	1.82059	1.93792	0.458882	0.502389	0.646804	0.666094	1.06633	1.12633
2089	4.53027	1.83991	1.95985	0.46293	0.507145	0.65508	0.674693	1.07831	1.1393
2090	4.57906	1.85677	1.97856	0.466255	0.510635	0.658576	0.678144	1.08486	1.14596
2091	4.61431	1.87143	1.9943	0.468927	0.513226	0.662219	0.681684	1.09085	1.15178
2092	4.65192	1.88422	2.00902	0.47241	0.517438	0.664548	0.684211	1.09643	1.15823
2093	4.68813	1.89614	2.0234	0.474689	0.520626	0.667856	0.687982	1.10165	1.16476
2094	4.72109	1.90781	2.03709	0.47675	0.523175	0.670419	0.690869	1.10606	1.1699
2095	4.75153	1.9174	2.0487	0.477321	0.524285	0.674358	0.695069	1.11047	1.17508
2096	4.79203	1.92949	2.06243	0.479883	0.527122	0.678129	0.698906	1.11649	1.18143
2097	4.8303	1.94016	2.07543	0.481666	0.529785	0.679858	0.701143	1.11988	1.18614
2098	4.86907	1.953	2.09114	0.484666	0.533954	0.683535	0.705333	1.12632	1.19417
2099	4.91016	1.96458	2.1047	0.486584	0.53675	0.688714	0.710681	1.13301	1.20184
2100	4.95104	1.9804	2.12357	0.490217	0.541384	0.693645	0.716301	1.14138	1.21181
2101	4.99164	1.99534	2.14168	0.49438	0.546826	0.697392	0.72048	1.14898	1.22105
2102	5.02831	2.0046	2.15314	0.495911	0.549116	0.698492	0.721533	1.15152	1.22428
2103	5.06795	2.02019	2.17153	0.499986	0.554143	0.702291	0.725534	1.15912	1.23297
2104	5.10175	2.02928	2.18216	0.502218	0.556856	0.703062	0.726323	1.16197	1.2363
2105	5.13741	2.04375	2.19814	0.505501	0.560723	0.707426	0.730843	1.16937	1.24441
2106	5.16775	2.05189	2.20739	0.506722	0.562348	0.709389	0.732632	1.17252	1.24779
2107	5.20077	2.06353	2.22185	0.509818	0.565885	0.712433	0.735818	1.17836	1.25421
2108	5.22904	2.07642	2.23597	0.513322	0.570055	0.718064	0.741525	1.1871	1.26366
2109	5.26059	2.08812	2.24857	0.515594	0.572733	0.722977	0.746586	1.19403	1.27113
2110	5.30254	2.10401	2.2661	0.518743	0.576324	0.728139	0.751756	1.20209	1.2796
2111	5.34163	2.11489	2.27903	0.520427	0.578736	0.728616	0.752587	1.20398	1.28253
2112	5.37755	2.13004	2.29671	0.522773	0.581744	0.73361	0.757722	1.21103	1.29032
2113	5.41785	2.14467	2.31414	0.526214	0.586076	0.737056	0.761455	1.21774	1.29817
2114	5.45593	2.16125	2.33321	0.530341	0.5914	0.744492	0.769185	1.22887	1.31072
2115	5.49025	2.17286	2.34757	0.533752	0.595876	0.746971	0.772104	1.23459	1.31786
2116	5.52746	2.18765	2.36352	0.537178	0.599725	0.750029	0.775294	1.24071	1.32448
2117	5.56365	2.19643	2.37338	0.538868	0.601768	0.750093	0.775353	1.24238	1.32648
2118	5.60375	2.21174	2.39012	0.543027	0.606337	0.755639	0.780911	1.25169	1.33617
2119	5.63923	2.22432	2.40463	0.546149	0.610162	0.757841	0.783322	1.25674	1.34208
2120	5.67463	2.23954	2.42173	0.551255	0.616452	0.763607	0.789409	1.26729	1.35405
2121	5.72246	2.25631	2.44192	0.556723	0.623272	0.770297	0.796323	1.27901	1.36727
2122	5.77077	2.27351	2.46286	0.561884	0.629557	0.77611	0.802388	1.28953	1.37912
2123	5.81486	2.29205	2.4838	0.567286	0.635714	0.78023	0.80653	1.29873	1.38906
2124	5.8577	2.31091	2.50541	0.572999	0.642762	0.785855	0.812366	1.30962	1.40147
2125	5.89785	2.3275	2.52318	0.578044	0.648549	0.791541	0.817921	1.31991	1.41235
2126	5.93023	2.33983	2.53738	0.581414	0.652774	0.794541	0.821153	1.32612	1.41958
2127	5.96728	2.35369	2.55332	0.585233	0.657399	0.799226	0.825895	1.33427	1.42856
2128	6.00475	2.36964	2.57147	0.589766	0.662721	0.804247	0.831067	1.34348	1.43869
2129	6.03392	2.38541	2.58961	0.593757	0.667468	0.809462	0.836265	1.35236	1.44828
2130	6.06605	2.39762	2.60414	0.595887	0.670414	0.813871	0.840746	1.35853	1.45531
2131	6.10499	2.40721	2.6157	0.597657	0.672295	0.816794	0.843803	1.36299	1.45999
2132	6.14799	2.42731	2.63666	0.603633	0.678376	0.8243	0.851289	1.37591	1.47298
2133	6.1816	2.44044	2.6515	0.607242	0.682555	0.827584	0.854763	1.38241	1.4802
2134	6.21257	2.45019	2.66351	0.608291	0.684429	0.830342	0.857804	1.3859	1.48473
2135	6.24576	2.46079	2.67537	0.609898	0.685867	0.832042	0.859141	1.38895	1.48726
2136	6.28625	2.47277	2.69019	0.613285	0.689672	0.834868	0.862296	1.39489	1.4939
2137	6.32178	2.48593	2.70583	0.616018	0.693391	0.838039	0.865841	1.40058	1.50087
2138	6.35893	2.49918	2.72256	0.619859	0.698105	0.841749	0.869811	1.40782	1.5092
2139	6.39226	2.51168	2.73848	0.624498	0.704544	0.843615	0.872175	1.41412	1.51768
2140	6.4248	2.52513	2.75324	0.627933	0.708696	0.848772	0.877486	1.42236	1.52677
2141	6.45433	2.54108	2.77092	0.632103	0.713535	0.856277	0.884571	1.43367	1.53836
2142	6.48726	2.55121	2.78359	0.635807	0.718367	0.858976	0.887493	1.43982	1.54578
2143	6.52431	2.56387	2.79698	0.638866	0.721526	0.864291	0.892438	1.44784	1.55352
2144	6.55949	2.57515	2.81069	0.641391	0.724751	0.868037	0.896174	1.45384	1.56019
2145	6.59523	2.58952	2.82751	0.644786	0.728875	0.873193	0.901465	1.4621	1.56928
2146	6.62391	2.60148	2.84175	0.648381	0.733416	0.876981	0.905278	1.46922	1.57736
2147	6.64881	2.61334	2.85632	0.651894	0.737654	0.880156	0.90854	1.47558	1.58449
2148	6.67407	2.62407	2.86876	0.655761	0.742056	0.882666	0.910836	1.48161	1.59084
2149	6.70578	2.63711	2.88586	0.659907	0.747858	0.887207	0.915611	1.48999	1.60105
2150	6.73416	2.64782	2.89948	0.661909	0.750961	0.89028	0.918887	1.49486	1.60715
2151	6.75455	2.65587	2.90931	0.664069	0.754335	0.890814	0.919771	1.49748	1.61129
2152	6.77537	2.66324	2.91803	0.665463	0.756581	0.892553	0.921833	1.50043	1.61533
2153	6.80353	2.67191	2.92863	0.668103	0.759858	0.895677	0.925166	1.50601	1.62172
2154	6.83364	2.68145	2.93996	0.670818	0.763099	0.897896	0.927299	1.5108	1.6269
2155	6.86495	2.69319	2.95633	0.673365	0.766988	0.899843	0.929984	1.51506	1.63315
2156	6.90019	2.70824	2.97512	0.678267	0.77329	0.903744	0.934527	1.52345	1.64351
2157	6.9308	2.72555	2.99483	0.682875	0.778507	0.910209	0.941101	1.53395	1.65471
2158	6.95806	2.73582	3.0071	0.685725	0.782016	0.913877	0.945162	1.54014	1.66187
2159	6.98961	2.74727	3.0209	0.68967	0.787191	0.917136	0.948799	1.54708	1.67035
2160	7.02399	2.7586	3.03341	0.693494	0.791886	0.921064	0.952759	1.55457	1.67869
2161	7.0549	2.7706	3.04649	0.697497	0.796412	0.925816	0.957496	1.56308	1.68768
2162	7.07856	2.77651	3.05587	0.698759	0.799628	0.926861	0.959322	1.56534	1.69255
2163	7.10636	2.78527	3.06583	0.700038	0.801383	0.931393	0.963387	1.57092	1.69816
2164	7.14428	2.79985	3.08335	0.704648	0.806807	0.936976	0.969142	1.58084	1.70907
2165	7.17449	2.81322	3.10048	0.708536	0.812298	0.9411	0.973946	1.5885	1.7189
2166	7.19799	2.8272	3.11647	0.71271	0.81774	0.94492	0.977692	1.59624	1.72779
2167	7.22737	2.84142	3.13207	0.71721	0.823337	0.950271	0.98282	1.60578	1.7382
2168	7.25898	2.8549	3.14777	0.720959	0.82827	0.95405	0.986742	1.61307	1.74672
2169	7.29328	2.86902	3.16526	0.724486	0.832592	0.958126	0.99081	1.62032	1.75472
2170	7.32582	2.88447	3.18447	0.729764	0.839987	0.96109	0.994282	1.62822	1.76514
2171	7.35971	2.89445	3.19842	0.733776	0.845684	0.962401	0.99638	1.63329	1.77256
2172	7.38898	2.90931	3.21594	0.738202	0.851458	0.966172	1.00044	1.64116	1.78201
2173	7.41208	2.91931	3.23041	0.74267	0.858225	0.966758	1.0019	1.64604	1.78995
2174	7.43959	2.93062	3.24374	0.747575	0.863866	0.968307	1.00344	1.65221	1.79683
2175	7.46827	2.94277	3.25799	0.750945	0.86835	0.971692	1.00691	1.65869	1.80451
2176	7.50246	2.95506	3.27345	0.754471	0.873153	0.975317	1.01063	1.66571	1.81281
2177	7.53463	2.96714	3.28949	0.758972	0.879253	0.979115	1.01522	1.67379	1.82319
2178	7.56537	2.97836	3.30616	0.761978	0.884781	0.981586	1.01865	1.67924	1.83196
2179	7.5899	2.98842	3.31768	0.76501	0.888776	0.983699	1.02126	1.68417	1.83824
2180	7.61952	2.99988	3.33171	0.768368	0.893025	0.986522	1.02437	1.69007	1.84528
2181	7.65095	3.01221	3.34599	0.771722	0.896895	0.991406	1.02939	1.69791	1.85375
2182	7.67978	3.0247	3.36134	0.775449	0.901655	0.994786	1.03319	1.70488	1.86212
2183	7.70874	3.03525	3.37369	0.778272	0.905833	0.997901	1.03658	1.7105	1.86934
2184	7.73461	3.04697	3.38751	0.78067	0.908665	1.00097	1.03956	1.71573	1.87493
2185	7.7624	3.05566	3.39837	0.782201	0.911733	1.00376	1.04254	1.72003	1.88087
2186	7.79179	3.06574	3.40989	0.784808	0.914999	1.00552	1.04392	1.72423	1.88536
2187	7.82317	3.07532	3.42318	0.787419	0.919011	1.0061	1.04465	1.72747	1.89008
2188	7.85338	3.08729	3.439	0.790822	0.924217	1.00903	1.04785	1.7336	1.89821
2189	7.88287	3.09966	3.45452	0.794293	0.92819	1.0116	1.0508	1.73937	1.9048
2190	7.90713	3.1112	3.46831	0.798064	0.932693	1.01315	1.05256	1.74445	1.9108
2191	7.93127	3.12511	3.4854	0.801434	0.93728	1.01893	1.05816	1.75319	1.92063
2192	7.96219	3.13979	3.50267	0.805335	0.941725	1.02501	1.06401	1.76272	1.93046
2193	7.98909	3.15236	3.51852	0.808544	0.946457	1.02809	1.06781	1.76877	1.93862
2194	8.0108	3.16141	3.52709	0.81067	0.948508	1.03044	1.06961	1.77315	1.94237
2195	8.03693	3.17005	3.53627	0.813883	0.951663	1.03414	1.07312	1.77997	1.94893
2196	8.06294	3.17893	3.54701	0.815292	0.953366	1.03727	1.07675	1.78433	1.95402
2197	8.09199	3.18729	3.5564	0.816493	0.954412	1.04033	1.07997	1.78841	1.95807
2198	8.11799	3.19255	3.5636	0.817216	0.955908	1.04327	1.08323	1.7919	1.96267
2199	8.1413	3.19751	3.56995	0.818259	0.957208	1.04418	1.08476	1.79384	1.96543
2200	8.16561	3.20297	3.5762	0.81952	0.957806	1.0464	1.08718	1.79718	1.96828
2201	8.18657	3.21065	3.58419	0.821715	0.959572	1.04967	1.09062	1.80247	1.97325
2202	8.21293	3.21817	3.59212	0.823617	0.961259	1.05197	1.09312	1.80657	1.97729
2203	8.24185	3.22837	3.60257	0.824823	0.962097	1.05638	1.09697	1.81194	1.98182
2204	8.26793	3.23797	3.61498	0.825144	0.963204	1.06117	1.10251	1.81689	1.98819
2205	8.28932	3.24419	3.62314	0.825715	0.96419	1.06316	1.1047	1.81929	1.99118
2206	8.31043	3.25027	3.63187	0.826154	0.965553	1.06553	1.10812	1.82196	1.99571
2207	8.33372	3.25764	3.63967	0.826791	0.9665	1.06847	1.11095	1.82537	1.99931
2208	8.35628	3.26265	3.64528	0.827518	0.966824	1.06971	1.11208	1.82725	2.00069
2209	8.37579	3.26636	3.64971	0.828204	0.967171	1.06991	1.11234	1.82811	2.00132
2210	8.39814	3.27265	3.65618	0.829257	0.967962	1.07216	1.11447	1.83128	2.00413
2211	8.42359	3.27986	3.66454	0.830734	0.969222	1.0745	1.11693	1.83499	2.00769
2212	8.45055	3.28842	3.67383	0.832246	0.971001	1.07894	1.12137	1.84073	2.01365
2213	8.47081	3.29336	3.68285	0.832911	0.972739	1.08054	1.12369	1.84293	2.01753
2214	8.49564	3.29823	3.68966	0.8345	0.974536	1.08324	1.12683	1.84699	2.02222
2215	8.51861	3.30641	3.6986	0.837396	0.97665	1.08635	1.12959	1.85269	2.02685
2216	8.53655	3.30977	3.70466	0.838683	0.979168	1.08861	1.13257	1.85606	2.03207
2217	8.54849	3.31204	3.7078	0.839568	0.979883	1.09055	1.1345	1.85865	2.03446
2218	8.56477	3.31819	3.71356	0.839936	0.979936	1.09459	1.13821	1.86288	2.03812
2219	8.58468	3.32217	3.71816	0.840311	0.980655	1.09703	1.14131	1.86568	2.04179
2220	8.61046	3.32754	3.72588	0.84144	0.982134	1.09959	1.14402	1.86928	2.04586
2221	8.63177	3.33009	3.73069	0.841906	0.983751	1.09855	1.14402	1.86874	2.04734
2222	8.64553	3.33415	3.73572	0.842722	0.984693	1.09985	1.1457	1.87084	2.04988
2223	8.66385	3.33938	3.74006	0.844368	0.985259	1.10167	1.1471	1.87415	2.05177
2224	8.68458	3.34546	3.74831	0.845692	0.987236	1.10399	1.15012	1.87754	2.05646
2225	8.70219	3.35042	3.75629	0.845306	0.987975	1.10563	1.15232	1.87865	2.05918
2226	8.72043	3.35486	3.76278	0.845435	0.988963	1.10786	1.15462	1.88085	2.0623
2227	8.73566	3.35853	3.76743	0.846829	0.990023	1.10944	1.15648	1.88368	2.06506
2228	8.75141	3.36373	3.7732	0.847703	0.990696	1.11087	1.15788	1.88586	2.06698
2229	8.76934	3.36779	3.77677	0.848708	0.991227	1.11291	1.15956	1.8887	2.06905
2230	8.78276	3.37166	3.78322	0.849116	0.99274	1.11553	1.16234	1.89159	2.07316
2231	8.79906	3.37783	3.79064	0.849135	0.993288	1.11755	1.16433	1.89358	2.07567
2232	8.81553	3.38137	3.79656	0.848543	0.993671	1.12039	1.16777	1.8958	2.0794
2233	8.83029	3.38228	3.79851	0.848306	0.994253	1.122	1.17005	1.89712	2.08214
2234	8.84408	3.38346	3.79914	0.849018	0.994459	1.12271	1.1706	1.89845	2.08286
2235	8.86028	3.38515	3.80147	0.849521	0.995276	1.12419	1.17274	1.90041	2.08567
2236	8.87215	3.38789	3.80327	0.850096	0.995777	1.12623	1.17449	1.90289	2.08784
2237	8.88708	3.3931	3.80816	0.851245	0.996277	1.12894	1.17671	1.90653	2.09046
2238	8.90415	3.39745	3.81295	0.851296	0.997179	1.13181	1.17998	1.90934	2.09445
2239	8.92461	3.4044	3.82192	0.851536	0.998245	1.13686	1.18542	1.91443	2.1007
2240	8.93604	3.40474	3.82367	0.852095	0.999011	1.13564	1.18425	1.91367	2.10018
2241	8.94636	3.40719	3.82631	0.852623	0.999423	1.1364	1.18476	1.91485	2.10107
2242	8.95772	3.40909	3.82822	0.853178	0.999296	1.13695	1.18468	1.91583	2.1008
2243	8.97463	3.41608	3.83252	0.854711	0.999586	1.14051	1.18762	1.92072	2.10394
2244	8.98141	3.41708	3.83444	0.854077	0.999739	1.14061	1.18863	1.92026	2.10507
2245	8.98838	3.4193	3.83687	0.854002	0.999682	1.14205	1.19058	1.92164	2.10692
2246	8.99868	3.423	3.84086	0.854085	0.999315	1.14323	1.19198	1.92291	2.10798
2247	9.01505	3.42786	3.84436	0.854725	0.999723	1.14517	1.19384	1.92541	2.11022
2248	9.03107	3.43198	3.84909	0.855422	1.00028	1.14732	1.19608	1.92818	2.11292
2249	9.04222	3.43461	3.85123	0.855337	1.00019	1.14815	1.19628	1.92883	2.11301
2250	9.04836	3.43677	3.85372	0.855643	1.00048	1.14871	1.19702	1.92963	2.11396
2251	9.06088	3.44059	3.85747	0.855951	1.00048	1.14963	1.19775	1.93084	2.11467
2252	9.07149	3.44342	3.85991	0.855603	1.00059	1.15083	1.19917	1.93166	2.1162
2253	9.08378	3.44455	3.86313	0.854853	1.00067	1.15243	1.20136	1.93254	2.11845
2254	9.09043	3.44697	3.86592	0.855037	1.00055	1.15307	1.20211	1.93334	2.11909
2255	9.09812	3.44745	3.86583	0.855339	1.00086	1.15307	1.20212	1.93358	2.11938
2256	9.10615	3.44947	3.86692	0.856009	1.00084	1.15349	1.20231	1.93462	2.11952
2257	9.11381	3.45098	3.86888	0.855768	1.00072	1.15427	1.20271	1.93511	2.11979
2258	9.11816	3.45101	3.86986	0.855354	1.00087	1.15252	1.20145	1.93303	2.1187
2259	9.12682	3.4553	3.87652	0.854939	1.00106	1.15463	1.20372	1.93471	2.12112
2260	9.13996	3.4594	3.88028	0.856001	1.00166	1.15571	1.2051	1.93677	2.12303
2261	9.14886	3.46061	3.88215	0.856217	1.00203	1.15655	1.20645	1.93781	2.12467
2262	9.15871	3.46235	3.88431	0.857027	1.00229	1.15705	1.20652	1.93899	2.12493
2263	9.1712	3.46738	3.8897	0.857667	1.00273	1.1593	1.20852	1.9418	2.1273
2264	9.18031	3.47085	3.89409	0.858383	1.00321	1.16076	1.20995	1.94391	2.12915
2265	9.19137	3.47615	3.90039	0.858885	1.00359	1.16365	1.2124	1.94719	2.13194
2266	9.20581	3.48154	3.90658	0.859721	1.00362	1.16602	1.21464	1.95033	2.13418
2267	9.21377	3.48324	3.90885	0.859425	1.0038	1.16598	1.21517	1.95009	2.13488
2268	9.22466	3.48606	3.91297	0.859701	1.00415	1.16671	1.21639	1.95104	2.13638
2269	9.23163	3.48964	3.91524	0.860762	1.0041	1.16807	1.21718	1.95338	2.13711
2270	9.23902	3.49228	3.91897	0.859992	1.00407	1.17062	1.22029	1.95523	2.14018
2271	9.24861	3.49421	3.92306	0.859868	1.0041	1.17205	1.22178	1.95648	2.14168
2272	9.25547	3.49861	3.92861	0.860044	1.00436	1.17457	1.22495	1.95916	2.14506
2273	9.25853	3.49812	3.92984	0.859615	1.00463	1.174	1.22443	1.95816	2.1448
2274	9.27043	3.50137	3.93303	0.860312	1.00499	1.1758	1.22592	1.9606	2.14661
2275	9.2832	3.50224	3.93479	0.860478	1.00545	1.1755	1.22613	1.96044	2.14721
2276	9.29759	3.50674	3.93809	0.860977	1.00593	1.17964	1.22998	1.965	2.15146
2277	9.306	3.50832	3.941	0.860846	1.00618	1.18018	1.23111	1.96541	2.15278
2278	9.31124	3.50737	3.93993	0.860975	1.00656	1.17927	1.23073	1.96463	2.15273
2279	9.32051	3.50929	3.94234	0.862297	1.00702	1.17931	1.23062	1.96587	2.15303
2280	9.33056	3.50959	3.94125	0.862429	1.00673	1.1786	1.23021	1.96539	2.15235
2281	9.33482	3.51039	3.94247	0.862813	1.00687	1.18057	1.23232	1.96765	2.15457
2282	9.34524	3.51155	3.94414	0.863884	1.0071	1.18026	1.23212	1.96835	2.15456
2283	9.35582	3.51063	3.94544	0.863295	1.00751	1.17926	1.23191	1.96685	2.15473
2284	9.36681	3.51199	3.94698	0.863663	1.00795	1.18075	1.23337	1.96864	2.15658
2285	9.37658	3.51381	3.94959	0.863777	1.00813	1.18263	1.23548	1.97065	2.15882
2286	9.38774	3.51384	3.95064	0.863097	1.00817	1.18182	1.23523	1.96922	2.15862

## Sheet: CESM1-CAM5
# years	dT_global	fsaf_global	fsaf_global_fc	fsaf_nh_ice	fsaf_nh_ice_fc	fsaf_nh_snow	fsaf_nh_snow_fc	fsaf_nh_icesnow	fsaf_nh_icesnow_fc
1865	0.0381224	0.0134299	0.0134372	0.00157567	0.00158254	0.010572	0.0105481	0.0120492	0.0120317
1866	0.040507	0.0119658	0.0119713	0.00360411	0.0036109	0.0108098	0.010787	0.0143039	0.0142871
1867	0.0396713	0.00785941	0.00788041	0.00322685	0.00324208	0.0101424	0.0101272	0.0133226	0.0133209
1868	0.0405056	0.00856464	0.00858544	0.00466983	0.00468688	0.0105269	0.0105167	0.0150804	0.0150854
1869	0.0387349	0.00669864	0.00671688	0.00498369	0.00499311	0.0102688	0.0102595	0.015029	0.0150278
1870	0.0273546	0.00238949	0.00242213	0.00589199	0.00590483	0.00673163	0.00673027	0.0123171	0.0123268
1871	0.0250121	-0.00373675	-0.00367777	0.00655121	0.00656612	0.00643869	0.00644107	0.0125482	0.0125642
1872	0.0234375	-0.00693055	-0.00685879	0.00958906	0.00960362	0.00630027	0.00630264	0.0150599	0.0150759
1873	0.0138777	-0.0124367	-0.0123552	0.00884939	0.00886336	0.00677965	0.00678379	0.0147749	0.0147921
1874	0.00649767	-0.0153276	-0.0152206	0.00803635	0.00805446	0.0074075	0.00740088	0.0146586	0.0146692
1875	0.00497306	-0.0172892	-0.017168	0.00869704	0.00871386	0.00592011	0.00591306	0.0137496	0.0137588
1876	0.00597606	-0.0137688	-0.0136532	0.00911854	0.00913797	0.0065539	0.00654608	0.014728	0.0147386
1877	0.00637943	-0.0102133	-0.0101057	0.00850224	0.00852172	0.00769549	0.00769228	0.0152912	0.0153064
1878	0.00544896	-0.00793015	-0.00783252	0.0101966	0.0102285	0.00527631	0.00526666	0.0144833	0.0145037
1879	-0.0066482	-0.00450271	-0.00439305	0.0103563	0.0103912	0.00914321	0.00913833	0.0183926	0.0184211
1880	-0.0127263	-0.00400626	-0.00389248	0.0114221	0.0114491	0.0116711	0.0116779	0.0219202	0.0219522
1881	-0.0103443	-0.0061885	-0.00607618	0.0116483	0.0116701	0.00997623	0.00998318	0.0203527	0.0203792
1882	-0.00668577	-0.00508284	-0.00497736	0.0122073	0.0122289	0.00834329	0.00834856	0.0193559	0.0193805
1883	-0.00519939	-0.00166742	-0.00154623	0.0134257	0.0134501	0.00954073	0.00955527	0.0217794	0.0218155
1884	-0.0051677	0.00209054	0.00223751	0.015993	0.0160295	0.0106536	0.0106791	0.0253363	0.0253943
1885	-0.0112372	-0.000848961	-0.000702506	0.0158514	0.0158951	0.00719616	0.00720715	0.0217806	0.0218315
1886	-0.0172079	-0.0022173	-0.00208853	0.0133143	0.0133496	0.00501567	0.00502152	0.0171784	0.017217
1887	-0.0251351	-0.00283105	-0.00271716	0.0116339	0.0116692	0.00212745	0.0021248	0.0126938	0.0127244
1888	-0.0328702	-0.00434006	-0.00423396	0.00948965	0.00952358	-0.000643357	-0.00065606	0.00781432	0.00783334
1889	-0.0492953	-0.00700219	-0.00693041	0.0055027	0.00552507	-0.00240435	-0.00243533	0.00233261	0.00232219
1890	-0.0580969	-0.0168002	-0.0167687	0.000701814	0.000719954	-0.00882605	-0.0088778	-0.00854748	-0.00858279
1891	-0.0580722	-0.0188655	-0.018859	-0.00252859	-0.00251093	-0.0114703	-0.0115348	-0.0142353	-0.0142835
1892	-0.0575606	-0.0223263	-0.0223355	-0.00483499	-0.00481018	-0.0140889	-0.0141683	-0.0189451	-0.0189999
1893	-0.0571222	-0.0194236	-0.0194226	-0.00472269	-0.00468298	-0.0150566	-0.0151388	-0.0197169	-0.0197605
1894	-0.0580385	-0.0164984	-0.0164477	-0.0073814	-0.00732997	-0.0167895	-0.0168593	-0.0238663	-0.0238856
1895	-0.0644979	-0.0182506	-0.0182013	-0.00963415	-0.00957829	-0.0236691	-0.0237774	-0.0327261	-0.0327796
1896	-0.0611476	-0.0134951	-0.0134399	-0.0105185	-0.0104648	-0.0225852	-0.0226982	-0.0325873	-0.0326485
1897	-0.0654493	-0.0117276	-0.0116606	-0.0127039	-0.0126439	-0.0252823	-0.0254021	-0.0373154	-0.0373779
1898	-0.0692272	-0.0113265	-0.0112555	-0.0136719	-0.0136086	-0.0271455	-0.0272765	-0.0400597	-0.0401298
1899	-0.0756124	-0.0123689	-0.0123181	-0.0152074	-0.0151647	-0.0272989	-0.0274546	-0.041693	-0.0418073
1900	-0.0677245	-0.00396105	-0.00385678	-0.0148998	-0.0148601	-0.0219197	-0.022047	-0.0360462	-0.0361355
1901	-0.0546011	0.00426625	0.00439677	-0.0131489	-0.013109	-0.0207613	-0.0208954	-0.0331725	-0.0332677
1902	-0.0443539	0.0120273	0.0121378	-0.011867	-0.0118422	-0.0184503	-0.0186169	-0.0295004	-0.0296412
1903	-0.0325017	0.0149439	0.01508	-0.010582	-0.0105452	-0.0186623	-0.0188504	-0.0282856	-0.0284354
1904	-0.0221224	0.0221561	0.0223759	-0.00663725	-0.00658327	-0.0168635	-0.0170286	-0.0229257	-0.0230366
1905	-0.0184624	0.0248139	0.0249884	-0.00706289	-0.00702971	-0.0140758	-0.0142521	-0.0206348	-0.0207764
1906	-0.0170034	0.0263481	0.0265629	-0.00816153	-0.00810368	-0.0128659	-0.0130397	-0.0205539	-0.0206686
1907	-0.0108123	0.0304788	0.0307616	-0.00563636	-0.00555407	-0.0119237	-0.0120812	-0.017296	-0.0173721
1908	-0.00448016	0.0327781	0.0330613	-0.00321963	-0.00314073	-0.0101639	-0.0103253	-0.0133771	-0.0134611
1909	0.00412065	0.0262124	0.0264767	-0.00342842	-0.00332054	-0.0129339	-0.0131078	-0.0163972	-0.0164653
1910	0.00735257	0.0290489	0.0293753	-0.004231	-0.0040877	-0.0105519	-0.0106959	-0.0148991	-0.0149031
1911	0.0099847	0.0269283	0.0272726	-0.00585809	-0.00569221	-0.011598	-0.0117539	-0.0174034	-0.0173974
1912	0.0197298	0.0277414	0.0281735	-0.00433706	-0.00411813	-0.00897379	-0.00910336	-0.0136524	-0.0135682
1913	0.0252036	0.027918	0.0283824	-0.00203328	-0.0017827	-0.00798387	-0.00809778	-0.0107194	-0.0105897
1914	0.030379	0.0295591	0.0302263	-0.000461605	-8.64013e-05	-0.00739975	-0.00745965	-0.00868937	-0.00838701
1915	0.0327629	0.0371377	0.0379727	0.000798405	0.00126329	-0.0023819	-0.00239415	-0.00243627	-0.00199969
1916	0.0342773	0.0333318	0.0341218	-0.000269445	0.000167054	-0.00585037	-0.0058979	-0.00671461	-0.00634156
1917	0.0429879	0.0383285	0.0391225	0.00304847	0.00348173	-0.00378999	-0.00382167	-0.00148447	-0.00109884
1918	0.0479334	0.0353301	0.0361011	0.00166596	0.00209173	-0.00687163	-0.00690315	-0.00587861	-0.00549934
1919	0.0626868	0.0412177	0.0420031	0.00558196	0.00602781	-0.00493004	-0.00496887	-0.00029647	9.50596e-05
1920	0.0777832	0.0493647	0.0501783	0.00795849	0.00844703	-0.00261894	-0.00266375	0.00429129	0.00471838
1921	0.0834332	0.0499523	0.0507487	0.00879634	0.00931967	-0.00187551	-0.00194268	0.00566276	0.00610306
1922	0.0834425	0.0543012	0.0551413	0.00827489	0.00879045	0.000928256	0.000895806	0.00783239	0.00829765
1923	0.0868998	0.0532602	0.054115	0.0078959	0.00845252	0.00120509	0.00115691	0.00777709	0.00826719
1924	0.0925999	0.0518576	0.0526756	0.00930206	0.00984156	0.00141046	0.00137343	0.00918578	0.00966842
1925	0.100108	0.0537521	0.0545718	0.0118878	0.0124872	0.00535608	0.00530746	0.0155991	0.0161291
1926	0.101443	0.0506103	0.0513912	0.0132292	0.0137983	0.00372616	0.00366845	0.0152374	0.0157292
1927	0.105489	0.0549254	0.0556647	0.0165481	0.0170986	0.00978777	0.00974408	0.0241058	0.0245911
1928	0.106581	0.0542261	0.0549337	0.0186567	0.0192087	0.0090027	0.00893034	0.0252175	0.0256783
1929	0.115988	0.0577554	0.0584402	0.0215339	0.0220744	0.0081053	0.00801738	0.0270188	0.0274526
1930	0.126363	0.0591116	0.0598487	0.0238371	0.024408	0.007152	0.00708219	0.0283429	0.0288201
1931	0.128899	0.0597376	0.0604904	0.0245981	0.0252108	0.00634474	0.00623326	0.028185	0.0286625
1932	0.125045	0.0572238	0.0580482	0.0228304	0.0235224	0.00531573	0.00519647	0.0254209	0.0259681
1933	0.120121	0.0630832	0.0640159	0.0227972	0.0235628	0.00888335	0.00877092	0.0288402	0.0294662
1934	0.116549	0.0635128	0.0644201	0.0225678	0.0232946	0.00801691	0.00790712	0.0279518	0.0285429
1935	0.123394	0.0624697	0.0634095	0.0240669	0.0248228	0.00705995	0.00696576	0.0285082	0.0291444
1936	0.129811	0.0657446	0.0666302	0.0265407	0.0272725	0.00892173	0.00879867	0.0326308	0.0332161
1937	0.127816	0.0636427	0.0644806	0.0280807	0.0288125	0.00783569	0.00770339	0.0329482	0.0335265
1938	0.125101	0.0574918	0.0583411	0.0263601	0.0271593	0.00641317	0.00624184	0.0299027	0.0305079
1939	0.128204	0.0628435	0.0636762	0.0270189	0.0278053	0.00822594	0.00802746	0.0324777	0.0330446
1940	0.132239	0.0620518	0.0628999	0.0275115	0.0283103	0.00594999	0.00573869	0.0306326	0.0311964
1941	0.132737	0.0611429	0.0619881	0.0270917	0.0278712	0.00672724	0.00653892	0.0308477	0.0314171
1942	0.124175	0.0574511	0.0581948	0.024287	0.0249709	0.00380254	0.00358701	0.0253733	0.0258235
1943	0.121744	0.0618715	0.0626119	0.0221903	0.0228304	0.00527693	0.00506456	0.024892	0.0253051
1944	0.12105	0.0606177	0.0612606	0.0194084	0.0199589	0.00438365	0.00410959	0.0214273	0.0216944
1945	0.126803	0.0563456	0.056917	0.0166595	0.017182	0.00100832	0.000670584	0.015534	0.0157111
1946	0.13353	0.0583906	0.0589755	0.0166143	0.0171395	0.00193088	0.00159194	0.0163215	0.0165009
1947	0.131766	0.0571506	0.0577039	0.0159064	0.0163862	-0.00119936	-0.00155486	0.012566	0.0126839
1948	0.133849	0.0654907	0.0660692	0.018892	0.0193261	0.00321576	0.00287006	0.019942	0.0200247
1949	0.134463	0.0661813	0.0668135	0.0189533	0.019416	0.00302778	0.00268175	0.019992	0.0201035
1950	0.129323	0.0657633	0.0665303	0.0196938	0.0202223	0.00282559	0.00250649	0.0204825	0.0206846
1951	0.128264	0.0674449	0.0682469	0.0205632	0.0210699	0.0030895	0.00283938	0.0216347	0.0218802
1952	0.133405	0.0646129	0.0653515	0.0211453	0.0216502	0.00166243	0.00140315	0.0208577	0.0210926
1953	0.137896	0.0671492	0.0678843	0.0253209	0.0258459	0.00111243	0.000825378	0.0242336	0.0244605
1954	0.136599	0.0731155	0.0738812	0.0279439	0.0285463	0.00511329	0.00477104	0.0306226	0.0308717
1955	0.134016	0.0817878	0.0826516	0.0311755	0.0317925	0.00679433	0.00645543	0.0352351	0.0355009
1956	0.135708	0.0855622	0.0865583	0.0313168	0.032004	0.00567922	0.00534788	0.034264	0.0346031
1957	0.142633	0.0861191	0.0871809	0.0298449	0.0305672	-0.000688587	-0.00107935	0.0268228	0.0271381
1958	0.152835	0.0967824	0.0980347	0.0301968	0.0309587	0.0052584	0.00493875	0.0331015	0.0335217
1959	0.160638	0.102104	0.103488	0.0327852	0.0336416	0.00582516	0.00555559	0.0362943	0.0368541
1960	0.167296	0.108021	0.109519	0.0340451	0.0349476	0.00724312	0.00701513	0.0388311	0.0394769
1961	0.169278	0.110229	0.111888	0.034044	0.0349804	0.00679072	0.00662141	0.0385008	0.0392341
1962	0.177982	0.115895	0.117664	0.0352139	0.0361592	0.00883805	0.00870665	0.0416027	0.0423822
1963	0.187564	0.121661	0.123518	0.0370925	0.0381054	0.00903901	0.00890333	0.0434335	0.0442734
1964	0.197606	0.129778	0.131701	0.0377001	0.0387097	0.0113506	0.0111879	0.0461398	0.046949
1965	0.205467	0.140266	0.142367	0.0404508	0.0414971	0.0142399	0.0141365	0.0514347	0.0523313
1966	0.213437	0.145062	0.14731	0.0419236	0.0429962	0.0143802	0.0142978	0.0530074	0.0539526
1967	0.23137	0.154329	0.156722	0.0442702	0.0453459	0.0193246	0.0193062	0.0600829	0.0610938
1968	0.243866	0.162349	0.164764	0.0451905	0.0462284	0.0216116	0.0215909	0.0632206	0.0641905
1969	0.245494	0.166751	0.169199	0.0466069	0.0476639	0.0222671	0.0222687	0.065052	0.0660588
1970	0.250343	0.166762	0.169367	0.046336	0.0474593	0.0210443	0.0210979	0.0637305	0.0648539
1971	0.256639	0.171225	0.174038	0.0484872	0.0497349	0.0205801	0.0206627	0.0653925	0.0666633
1972	0.266843	0.179963	0.183102	0.0511399	0.0525503	0.0224636	0.0225917	0.0698393	0.0713137
1973	0.279488	0.18548	0.188885	0.0539397	0.0555714	0.0250384	0.0252009	0.075146	0.0768661
1974	0.288486	0.193936	0.197641	0.0583511	0.0601709	0.0282337	0.0285153	0.0823866	0.0844031
1975	0.290827	0.199184	0.202993	0.0598685	0.0617232	0.0315195	0.0318438	0.0869663	0.0890558
1976	0.291309	0.202896	0.206881	0.0612046	0.0631474	0.0326394	0.032941	0.0892481	0.0913981
1977	0.299445	0.212026	0.216282	0.0613417	0.0633905	0.0387994	0.0391649	0.0953866	0.0977012
1978	0.305908	0.213592	0.217826	0.0589617	0.0609855	0.0370383	0.0373278	0.0911952	0.0934101
1979	0.313933	0.213209	0.217418	0.0571423	0.0592306	0.0353234	0.035555	0.0875908	0.0898088
1980	0.320674	0.217235	0.22148	0.0559794	0.0579528	0.0371883	0.0374684	0.0882598	0.090413
1981	0.324678	0.223372	0.227889	0.0559695	0.0580205	0.0396785	0.0400114	0.0907104	0.0929939
1982	0.335659	0.229667	0.234443	0.0550535	0.0570963	0.0396834	0.0400381	0.0898879	0.0921851
1983	0.347329	0.236187	0.241129	0.0525434	0.0544908	0.0406858	0.0410707	0.088418	0.0906506
1984	0.367152	0.246433	0.251513	0.0534352	0.0553143	0.0402171	0.0406184	0.0889101	0.091094
1985	0.38786	0.252753	0.25798	0.05479	0.056722	0.0416698	0.0421032	0.0916353	0.0939023
1986	0.399457	0.259453	0.264867	0.0559985	0.0579692	0.0453268	0.0458119	0.0962367	0.0985888
1987	0.415255	0.270201	0.275938	0.0587807	0.0608225	0.0517033	0.0523493	0.105069	0.107645
1988	0.433248	0.275992	0.281915	0.061554	0.0636406	0.0502562	0.0508673	0.106274	0.108859
1989	0.445773	0.279874	0.285994	0.0603106	0.0623411	0.0507614	0.0513468	0.105566	0.108071
1990	0.456636	0.288311	0.294559	0.0615488	0.0635746	0.0546218	0.0552178	0.110492	0.113002
1991	0.476463	0.301185	0.307602	0.065317	0.0673336	0.0596719	0.0603828	0.118889	0.121498
1992	0.497406	0.311494	0.318179	0.0694509	0.0715328	0.0612146	0.0619846	0.124332	0.12706
1993	0.516306	0.316677	0.323531	0.0705997	0.0726341	0.0607227	0.0614526	0.125132	0.127779
1994	0.533142	0.324343	0.331369	0.0724135	0.0744655	0.0612727	0.0620212	0.127453	0.130138
1995	0.548793	0.332794	0.34008	0.0729057	0.0749755	0.0623947	0.0630891	0.129055	0.131707
1996	0.565314	0.337462	0.344983	0.0733416	0.0753948	0.0614636	0.0621254	0.128366	0.130965
1997	0.578142	0.350528	0.358402	0.0759087	0.0780232	0.0637057	0.0643645	0.133027	0.135679
1998	0.599654	0.367772	0.376187	0.0811076	0.0833747	0.0690222	0.0697753	0.14322	0.146112
1999	0.627902	0.385864	0.394926	0.0871154	0.0895549	0.074223	0.0750612	0.154094	0.157237
2000	0.652349	0.403947	0.413575	0.0930122	0.0955845	0.0793907	0.0803207	0.164649	0.168007
2001	0.680367	0.419966	0.430053	0.0984364	0.101153	0.0842732	0.0852438	0.174547	0.178086
2002	0.707751	0.433892	0.444479	0.103354	0.106162	0.0887191	0.089819	0.183346	0.187093
2003	0.72636	0.442738	0.453516	0.106853	0.109727	0.0904896	0.091596	0.188306	0.19212
2004	0.748326	0.457184	0.468497	0.11013	0.113094	0.0944225	0.0955405	0.195399	0.199312
2005	0.778212	0.473736	0.485713	0.115934	0.119109	0.0980571	0.0992394	0.204394	0.208574
2006	0.818416	0.495477	0.508218	0.124585	0.128051	0.106202	0.107611	0.220528	0.225211
2007	0.851736	0.508117	0.521508	0.131634	0.135361	0.108124	0.109579	0.229107	0.234088
2008	0.882985	0.52463	0.538418	0.13899	0.142908	0.114361	0.115909	0.242237	0.24749
2009	0.913277	0.552226	0.566922	0.148773	0.15299	0.126085	0.127887	0.262978	0.26876
2010	0.948184	0.570042	0.585309	0.155559	0.160024	0.13224	0.134139	0.275433	0.281549
2011	0.984859	0.584985	0.60067	0.162378	0.166968	0.136707	0.138657	0.286161	0.292442
2012	1.01785	0.603632	0.620036	0.173034	0.177992	0.141347	0.143386	0.30061	0.307327
2013	1.04498	0.622234	0.639361	0.181022	0.186256	0.148532	0.150646	0.315211	0.322268
2014	1.07117	0.632055	0.649698	0.184524	0.189879	0.151974	0.154171	0.321694	0.32894
2015	1.10302	0.641155	0.659274	0.18803	0.193539	0.154477	0.156757	0.327509	0.334984
2016	1.13827	0.655989	0.6747	0.194067	0.199762	0.159272	0.161662	0.338066	0.345832
2017	1.1652	0.668352	0.687419	0.1992	0.204996	0.163402	0.165825	0.34702	0.354919
2018	1.19032	0.68133	0.700766	0.204164	0.210139	0.169185	0.171726	0.357368	0.365546
2019	1.22907	0.705435	0.725974	0.214304	0.220756	0.179235	0.182044	0.376855	0.385756
2020	1.26995	0.727128	0.748786	0.223239	0.230156	0.185818	0.188756	0.391796	0.401272
2021	1.29997	0.744882	0.767454	0.230952	0.238222	0.192088	0.195123	0.405368	0.415279
2022	1.32983	0.761829	0.785207	0.235424	0.24288	0.19773	0.200863	0.415001	0.425182
2023	1.36907	0.78349	0.807906	0.244645	0.252462	0.205636	0.209002	0.431393	0.44214
2024	1.40972	0.801137	0.826492	0.25322	0.261339	0.210429	0.213906	0.444148	0.455288
2025	1.44006	0.813595	0.839379	0.25768	0.265898	0.21466	0.21819	0.452427	0.463711
2026	1.47195	0.832298	0.858533	0.263964	0.272437	0.222811	0.226332	0.466573	0.478096
2027	1.50375	0.843254	0.87009	0.267272	0.275919	0.227977	0.231607	0.474791	0.486591
2028	1.53522	0.855945	0.883434	0.272694	0.281618	0.232093	0.23581	0.483901	0.496056
2029	1.57264	0.864597	0.892593	0.276392	0.285463	0.234248	0.238007	0.489562	0.501904
2030	1.61378	0.88394	0.913035	0.283204	0.29258	0.242316	0.246292	0.503997	0.516844
2031	1.65063	0.901984	0.932177	0.290541	0.300261	0.248118	0.252321	0.5166	0.529999
2032	1.69426	0.922211	0.953568	0.298112	0.30832	0.256955	0.26136	0.532584	0.546654
2033	1.74453	0.942981	0.975728	0.306302	0.317004	0.261933	0.266467	0.545302	0.559969
2034	1.79727	0.969776	1.00398	0.31552	0.326766	0.272653	0.277523	0.564532	0.58005
2035	1.843	0.995932	1.03166	0.324814	0.336585	0.281971	0.287109	0.582594	0.598878
2036	1.88174	1.01602	1.0528	0.331416	0.343565	0.288866	0.294018	0.595797	0.612464
2037	1.92451	1.0395	1.07778	0.338435	0.351116	0.298014	0.303393	0.611444	0.628844
2038	1.96409	1.05475	1.09455	0.344677	0.35799	0.30251	0.308041	0.621873	0.640031
2039	2.00798	1.0685	1.1092	0.350292	0.363836	0.305383	0.310894	0.630135	0.648497
2040	2.05947	1.09505	1.13751	0.360045	0.374124	0.314629	0.320367	0.648349	0.667446
2041	2.11356	1.12534	1.16976	0.370031	0.38481	0.325882	0.331855	0.668962	0.688969
2042	2.16303	1.15211	1.19801	0.376878	0.392012	0.337809	0.344042	0.687176	0.707775
2043	2.22179	1.17631	1.22369	0.384945	0.400502	0.348433	0.355032	0.705166	0.726521
2044	2.27739	1.20565	1.25485	0.396029	0.412464	0.361215	0.368094	0.728309	0.750788
2045	2.3252	1.23282	1.2834	0.404206	0.421007	0.373565	0.38059	0.748134	0.771101
2046	2.37582	1.25815	1.31047	0.412697	0.429991	0.382757	0.38995	0.765205	0.788802
2047	2.43012	1.28619	1.34075	0.420733	0.438783	0.394087	0.401586	0.783778	0.808397
2048	2.48712	1.31174	1.36819	0.427346	0.445728	0.403281	0.410986	0.799077	0.824223
2049	2.53366	1.33199	1.38971	0.430669	0.449233	0.409471	0.417221	0.80807	0.83343
2050	2.57141	1.34779	1.40676	0.434085	0.45265	0.412974	0.420729	0.814676	0.840028
2051	2.62275	1.36799	1.4285	0.43839	0.457429	0.421169	0.429123	0.82676	0.852761
2052	2.68111	1.39162	1.45375	0.446638	0.466233	0.431204	0.43931	0.844482	0.871172
2053	2.7342	1.41335	1.47691	0.452848	0.472948	0.438443	0.446676	0.857276	0.884568
2054	2.788	1.43488	1.50045	0.458799	0.479639	0.446676	0.455115	0.870915	0.899131
2055	2.85474	1.46502	1.53346	0.469597	0.491488	0.457067	0.465924	0.891329	0.920966
2056	2.916	1.49092	1.56188	0.478961	0.501654	0.464412	0.473594	0.907296	0.938026
2057	2.9749	1.51547	1.58849	0.48716	0.510494	0.471737	0.481141	0.922223	0.953785
2058	3.03186	1.53605	1.61102	0.492252	0.515898	0.47997	0.489583	0.935055	0.96712
2059	3.08196	1.56574	1.64334	0.499502	0.523943	0.491741	0.501535	0.953406	0.986408
2060	3.13333	1.58759	1.6671	0.505803	0.530898	0.498935	0.508768	0.966372	1.00004
2061	3.18616	1.61201	1.69392	0.512322	0.538097	0.50787	0.517839	0.981247	1.01571
2062	3.22933	1.62746	1.71108	0.51521	0.541154	0.511528	0.521477	0.98744	1.02203
2063	3.27512	1.65199	1.73704	0.518863	0.544926	0.523291	0.533384	1.00241	1.03726
2064	3.32547	1.66775	1.75468	0.522255	0.548768	0.526349	0.536328	1.0085	1.04369
2065	3.37955	1.68688	1.77536	0.525851	0.552481	0.53231	0.542375	1.01751	1.05288
2066	3.4266	1.7084	1.79928	0.531141	0.558317	0.540651	0.551132	1.03048	1.06677
2067	3.47689	1.73098	1.82365	0.536665	0.564279	0.551269	0.561905	1.04605	1.08293
2068	3.53743	1.75777	1.85346	0.54296	0.571454	0.561937	0.572879	1.06242	1.10045
2069	3.5975	1.77998	1.87822	0.547406	0.576469	0.569943	0.581041	1.07438	1.1131
2070	3.64678	1.79769	1.89782	0.550771	0.580286	0.576286	0.58742	1.0838	1.123
2071	3.69263	1.81186	1.91402	0.553405	0.58352	0.580896	0.592062	1.09078	1.13058
2072	3.74457	1.82903	1.93312	0.55654	0.587114	0.587661	0.598872	1.10046	1.14076
2073	3.79404	1.84637	1.95273	0.560692	0.591644	0.591181	0.602441	1.10786	1.14858
2074	3.83849	1.86369	1.97207	0.563344	0.594361	0.597014	0.608355	1.11601	1.15687
2075	3.88538	1.87994	1.99015	0.564728	0.595811	0.601147	0.612445	1.12122	1.1621
2076	3.93781	1.89975	2.01226	0.56859	0.60027	0.608109	0.619551	1.1316	1.17319
2077	3.99028	1.91707	2.03171	0.57367	0.60601	0.612041	0.62359	1.14032	1.18265
2078	4.03932	1.93559	2.05249	0.579497	0.612729	0.618157	0.629768	1.15183	1.19508
2079	4.09121	1.95164	2.0712	0.584276	0.618251	0.624439	0.636244	1.1626	1.20676
2080	4.1474	1.97219	2.09419	0.589767	0.624621	0.634363	0.64636	1.17739	1.22258
2081	4.19816	1.98963	2.11441	0.593763	0.629096	0.639919	0.652025	1.18647	1.23223
2082	4.24065	1.99884	2.12566	0.594897	0.630358	0.641507	0.653687	1.18901	1.23494
2083	4.28538	2.0127	2.14139	0.597385	0.633177	0.648256	0.660485	1.19806	1.24437
2084	4.33552	2.03179	2.16213	0.601031	0.636978	0.656858	0.66926	1.20982	1.25644
2085	4.37291	2.04716	2.17928	0.60408	0.640491	0.662177	0.674527	1.21778	1.26478
2086	4.41438	2.06175	2.19597	0.606291	0.643244	0.669111	0.68146	1.22672	1.27423

## Sheet: CNRM-CM5
# years	dT_global	fsaf_global	fsaf_global_fc	fsaf_nh_ice	fsaf_nh_ice_fc	fsaf_nh_snow	fsaf_nh_snow_fc	fsaf_nh_icesnow	fsaf_nh_icesnow_fc
1865	-0.0156901	-0.0496932	-0.0495718	-0.0130271	-0.012985	-0.0171407	-0.017148	-0.0272047	-0.0271763
1866	-0.00940631	-0.0404724	-0.0403666	-0.0111469	-0.0111094	-0.0127721	-0.0127831	-0.0215518	-0.0215317
1867	-0.00438275	-0.0386938	-0.0386157	-0.0105024	-0.0104844	-0.0106765	-0.0106898	-0.0189661	-0.0189652
1868	0.00652482	-0.032191	-0.0321493	-0.00798261	-0.00798405	-0.00551504	-0.00554925	-0.0121795	-0.0122144
1869	-0.00012735	-0.0305081	-0.0304771	-0.00661668	-0.00662777	-0.00321286	-0.00325721	-0.00902663	-0.00907901
1870	-0.0141826	-0.0357865	-0.035736	-0.00739853	-0.00739516	-0.00697288	-0.00700206	-0.0132422	-0.0132701
1871	-0.0251388	-0.0467849	-0.0467184	-0.0100111	-0.00999461	-0.0109362	-0.010955	-0.0190244	-0.0190321
1872	-0.0369273	-0.0547201	-0.0546354	-0.0118668	-0.0118459	-0.0134333	-0.0134459	-0.0225038	-0.0225014
1873	-0.0360169	-0.0505853	-0.0504931	-0.0128617	-0.0128434	-0.0106709	-0.0106854	-0.0206127	-0.0206137
1874	-0.0324595	-0.0481993	-0.0481085	-0.0108406	-0.010844	-0.00931897	-0.00934674	-0.0179087	-0.0179389
1875	-0.0299516	-0.044658	-0.0445867	-0.00921614	-0.00923861	-0.00798283	-0.00801088	-0.0150684	-0.0151129
1876	-0.0334353	-0.0439584	-0.0438696	-0.00826857	-0.00828469	-0.00865635	-0.00868847	-0.0146593	-0.0147024
1877	-0.0397406	-0.0496234	-0.049549	-0.00867784	-0.00868868	-0.0116529	-0.0116822	-0.0177215	-0.0177577
1878	-0.0366225	-0.0459534	-0.0459099	-0.00752532	-0.0075265	-0.0103527	-0.0103793	-0.0155988	-0.0156253
1879	-0.0262002	-0.0367473	-0.0367334	-0.0074157	-0.00740974	-0.00612877	-0.00615071	-0.0111674	-0.0111827
1880	-0.0218827	-0.0294727	-0.0294893	-0.00815835	-0.0081548	-0.00613667	-0.00616564	-0.0116135	-0.0116372
1881	-0.0232663	-0.0222525	-0.0222979	-0.00586699	-0.00586901	-0.00519713	-0.00522071	-0.00898288	-0.00900662
1882	-0.0169635	-0.0141475	-0.0141919	-0.00392719	-0.0039304	-0.00355281	-0.00357592	-0.00578786	-0.00581268
1883	-0.00633099	-0.00156024	-0.00157489	-0.000194534	-0.000189366	0.00102083	0.00100234	0.0015401	0.00152624
1884	0.00398687	0.0169504	0.0169691	0.00562032	0.00564847	0.0069547	0.00694183	0.0118553	0.0118672
1885	0.0149585	0.0343353	0.0344249	0.0116941	0.0117587	0.0113746	0.0113771	0.0205595	0.0206162
1886	0.0300739	0.0557868	0.0559159	0.019509	0.019591	0.014291	0.0142878	0.0292058	0.0292714
1887	0.0459644	0.0774649	0.0777004	0.0255129	0.0256348	0.0191059	0.0191142	0.0379302	0.0380426
1888	0.0582794	0.0924892	0.0927963	0.0310562	0.0312147	0.021829	0.0218462	0.0443766	0.0445274
1889	0.0627663	0.104397	0.104773	0.0341591	0.0343349	0.0245371	0.0245576	0.0495063	0.0496763
1890	0.063323	0.105861	0.106269	0.0337589	0.0339618	0.0205799	0.0206059	0.045762	0.0459575
1891	0.0631089	0.110879	0.111294	0.0352825	0.0355041	0.0228667	0.0228864	0.049364	0.0495714
1892	0.065714	0.110577	0.111018	0.036512	0.0367567	0.0225455	0.0225739	0.0500521	0.050288
1893	0.0689063	0.110793	0.11124	0.036674	0.0369211	0.0261083	0.0261601	0.0535715	0.0538298
1894	0.0753727	0.112885	0.113355	0.0380329	0.0382823	0.030672	0.0307357	0.0587491	0.0590227
1895	0.0780364	0.114022	0.114461	0.0385296	0.0387661	0.0313595	0.0314301	0.0596203	0.0598905
1896	0.0818313	0.110854	0.111286	0.0378469	0.0380799	0.0272153	0.0272664	0.0551844	0.0554351
1897	0.0857506	0.106992	0.107422	0.0371716	0.0373826	0.023811	0.0238527	0.0510068	0.0512256
1898	0.0777132	0.0990374	0.09944	0.0348707	0.0350651	0.0187537	0.018784	0.0446748	0.0448659
1899	0.0742594	0.0855675	0.0859207	0.0321688	0.0323727	0.0109787	0.0109697	0.0353025	0.035464
1900	0.0918413	0.0839248	0.084265	0.0308801	0.0310772	0.0110234	0.0109947	0.034634	0.0347711
1901	0.107117	0.0897735	0.0900983	0.0324096	0.0326009	0.0138473	0.0138386	0.0385737	0.0387249
1902	0.120241	0.0931403	0.0934134	0.0342588	0.0344504	0.0163989	0.0163601	0.0423963	0.042519
1903	0.126109	0.0926922	0.0929596	0.0352463	0.0354526	0.0189883	0.0189288	0.0454984	0.0456132
1904	0.121636	0.0863908	0.0866007	0.0337072	0.0338628	0.0170517	0.0169463	0.0425004	0.0425298
1905	0.118629	0.0769415	0.0770936	0.0314306	0.0315531	0.0147903	0.014668	0.0380684	0.0380525
1906	0.127425	0.0810881	0.0813124	0.0335575	0.0336781	0.0179164	0.0178226	0.0422161	0.0422272
1907	0.133614	0.0827631	0.0829892	0.0352324	0.0353761	0.0152152	0.0151142	0.0408359	0.0408582
1908	0.140234	0.0844072	0.0846608	0.0358858	0.036043	0.0175542	0.0174778	0.0434716	0.0435252
1909	0.133262	0.0762696	0.076429	0.0352012	0.0353412	0.0146691	0.0145273	0.0398829	0.0398612
1910	0.135727	0.0675445	0.0676711	0.0347208	0.0348386	0.0146414	0.0144959	0.0391817	0.0391375
1911	0.136116	0.0546432	0.0547061	0.0331907	0.0332952	0.0107451	0.0105665	0.0341274	0.0340405
1912	0.134136	0.0442533	0.0443156	0.0321592	0.0322501	0.0112143	0.0110431	0.033671	0.0335823
1913	0.131073	0.0281892	0.0282279	0.0304356	0.0305254	0.00654741	0.00633304	0.0277376	0.0276054
1914	0.128131	0.0133807	0.0134332	0.0279919	0.0280849	0.00360793	0.00338145	0.0227819	0.0226402
1915	0.116668	-0.00517764	-0.00509889	0.023692	0.0237902	-0.00126073	-0.00154414	0.0148179	0.0146264
1916	0.108973	-0.0185992	-0.0184681	0.0186249	0.0187016	-0.000869962	-0.00113294	0.0113086	0.0111213
1917	0.0991463	-0.0379015	-0.037737	0.0150446	0.0151182	-0.00473072	-0.00499241	0.00485532	0.00466521
1918	0.0858241	-0.0571027	-0.0569254	0.0106376	0.0106805	-0.00914312	-0.00942197	-0.00235152	-0.00257925
1919	0.0850016	-0.0712626	-0.0710126	0.00720943	0.00724389	-0.00990398	-0.0101657	-0.00551765	-0.00573639
1920	0.0875259	-0.0732222	-0.0729144	0.00910121	0.00914069	-0.00380772	-0.0040303	0.00139277	0.00121309
1921	0.0894937	-0.0816208	-0.0812561	0.0072721	0.00733388	-0.00489788	-0.00512571	-0.00123275	-0.00140117
1922	0.101651	-0.0784867	-0.0780775	0.00575743	0.00582005	-0.00233636	-0.00253394	-2.83828e-05	-0.00016685
1923	0.1052	-0.0781587	-0.0777512	0.00442635	0.00448399	-0.00404372	-0.00424121	-0.00274472	-0.00288851
1924	0.10086	-0.0800032	-0.0795946	0.00387852	0.00392368	-0.00939144	-0.00960468	-0.00842333	-0.00859449
1925	0.106516	-0.0721354	-0.0716863	0.0057854	0.00582279	-0.00788441	-0.00809544	-0.00541289	-0.00558825
1926	0.105619	-0.0667883	-0.0663441	0.0072701	0.00731396	-0.00532198	-0.00550402	-0.00213647	-0.00228069
1927	0.109927	-0.0587784	-0.058312	0.0105444	0.0105941	-0.00136627	-0.0015206	0.00420554	0.00409436
1928	0.120857	-0.0483851	-0.0478811	0.0124573	0.0125336	0.00223243	0.00209539	0.00890173	0.00883042
1929	0.13445	-0.0310033	-0.0304536	0.0156082	0.0156925	0.00910291	0.00903051	0.0178403	0.0178359
1930	0.15022	-0.0156471	-0.0151211	0.0186231	0.0187028	0.0138233	0.0137762	0.0245003	0.0245162
1931	0.155558	-0.00570644	-0.00521793	0.0206983	0.020779	0.015831	0.0158375	0.0281877	0.0282528
1932	0.162606	0.00143592	0.00186296	0.0219504	0.0220395	0.0150856	0.0150944	0.0283698	0.0284411
1933	0.170762	0.00948898	0.00983648	0.0221922	0.0222836	0.0116367	0.0116242	0.0252877	0.0253365
1934	0.182806	0.0213524	0.0217082	0.0237756	0.0239046	0.0133662	0.0133887	0.028383	0.0284961
1935	0.197203	0.0389986	0.0394105	0.028017	0.0281996	0.0178914	0.0179582	0.0358585	0.0360577
1936	0.201829	0.0418374	0.042232	0.0281825	0.0283978	0.0163364	0.0163934	0.0349496	0.0351665
1937	0.211507	0.0520034	0.0525092	0.0314691	0.0317245	0.0241439	0.0242746	0.0447791	0.0450964
1938	0.21104	0.0549263	0.0554509	0.0320152	0.0322896	0.0241339	0.0242821	0.0454346	0.0457876
1939	0.217066	0.0644776	0.065051	0.0357892	0.0361356	0.0248459	0.0250122	0.0491183	0.0495473
1940	0.220328	0.0749497	0.0755899	0.0394285	0.0398607	0.0251533	0.0253449	0.0525971	0.0531216
1941	0.225443	0.0913126	0.0920458	0.0423133	0.042797	0.0309179	0.0311469	0.0603292	0.0609314
1942	0.2327	0.102381	0.103089	0.0425645	0.0430285	0.0310818	0.0312747	0.0608467	0.0613987
1943	0.24423	0.116588	0.117362	0.0414026	0.0418443	0.0319555	0.0321627	0.0609965	0.061546
1944	0.248876	0.125741	0.126573	0.0413566	0.0418024	0.0326302	0.032833	0.0617815	0.0623295
1945	0.256783	0.135635	0.136461	0.0413131	0.0417466	0.0317729	0.0319544	0.0611717	0.0616907
1946	0.265505	0.140138	0.141009	0.0419767	0.0424403	0.0265639	0.0267109	0.0565665	0.0570742
1947	0.274462	0.155648	0.156656	0.0446442	0.0451777	0.0314202	0.0316235	0.0633172	0.0639383
1948	0.283186	0.169328	0.170402	0.0472035	0.0477598	0.0334902	0.0336969	0.0672923	0.0679347
1949	0.289583	0.181853	0.182988	0.0486232	0.0492022	0.0341573	0.0343446	0.0685937	0.0692319
1950	0.281862	0.183529	0.184674	0.0480603	0.048641	0.0302086	0.0303539	0.0643653	0.0649621
1951	0.279755	0.188047	0.189309	0.04897	0.0495951	0.0273945	0.0275337	0.0626946	0.0633256
1952	0.275427	0.191315	0.192636	0.0503307	0.0510414	0.0227659	0.0228526	0.0594682	0.0601214
1953	0.274701	0.198887	0.200195	0.0520826	0.0527955	0.0242907	0.0243432	0.0622788	0.0629007
1954	0.279311	0.199118	0.200503	0.0529664	0.0537475	0.0234963	0.0235348	0.0624011	0.0630624
1955	0.27762	0.19712	0.198564	0.0534099	0.0542008	0.0235182	0.0235616	0.0628397	0.0635097
1956	0.277809	0.194063	0.195412	0.0531548	0.0539344	0.0200962	0.0200276	0.0596232	0.0601784
1957	0.282026	0.197101	0.198494	0.052446	0.0532568	0.0203747	0.0202742	0.0592302	0.0597807
1958	0.280075	0.200665	0.202148	0.0536385	0.0545266	0.0201425	0.0200253	0.0600311	0.060631
1959	0.27854	0.194238	0.195698	0.0532279	0.0541762	0.0176006	0.0174164	0.0574658	0.0580505
1960	0.274969	0.188086	0.189466	0.0542989	0.0552676	0.0169297	0.0166915	0.0574172	0.0579621
1961	0.271905	0.183817	0.185094	0.0554288	0.0563864	0.0170708	0.0167918	0.0581347	0.0586307
1962	0.265998	0.175206	0.176413	0.0560848	0.0570578	0.0150476	0.0147136	0.056574	0.0570264
1963	0.260023	0.170701	0.171756	0.0575846	0.0585334	0.0162081	0.0158212	0.0588705	0.0592495
1964	0.255991	0.164769	0.165712	0.0574399	0.0583896	0.014197	0.01372	0.0567936	0.0570832
1965	0.254117	0.156331	0.157163	0.0560869	0.056981	0.011697	0.0112039	0.0536375	0.0538616
1966	0.254861	0.154495	0.155264	0.0561001	0.0569912	0.0103523	0.00980305	0.0523117	0.0524818
1967	0.258807	0.152733	0.153484	0.053216	0.054114	0.00729463	0.00672438	0.0474628	0.0476258
1968	0.264419	0.15043	0.151165	0.0533019	0.0542408	0.000199765	-0.000460137	0.0406007	0.040703
1969	0.261981	0.146877	0.147595	0.0521356	0.0530597	-0.00173779	-0.00240091	0.0379566	0.0380386
1970	0.26329	0.139908	0.140585	0.0489868	0.0499062	-0.0041379	-0.00482255	0.0329279	0.0329819
1971	0.263734	0.132255	0.132868	0.0465759	0.0475074	-0.00853848	-0.00933555	0.0268352	0.0267921
1972	0.267178	0.13561	0.136416	0.0488433	0.049892	-0.00492567	-0.00562022	0.0315844	0.0317312
1973	0.264648	0.133523	0.134277	0.0517062	0.052802	-0.00449103	-0.00519489	0.0339717	0.0341452
1974	0.270623	0.131769	0.13249	0.054365	0.0554964	-0.00497024	-0.00569426	0.0353534	0.0355343
1975	0.277123	0.133736	0.134633	0.0577945	0.0590093	-0.00110353	-0.00170407	0.0416094	0.0419752
1976	0.287752	0.137909	0.138916	0.0612038	0.0624819	0.00305499	0.00255719	0.0484977	0.0490147
1977	0.297121	0.138552	0.139475	0.0626382	0.063834	0.00319132	0.00267491	0.0496564	0.0500827
1978	0.294654	0.139424	0.140519	0.0629227	0.0642023	0.00506862	0.00464583	0.0516642	0.0522507
1979	0.300241	0.1413	0.142366	0.0660667	0.0673417	0.00812805	0.00776185	0.0570074	0.0576413
1980	0.324496	0.150136	0.151441	0.0681261	0.0694558	0.0149852	0.0147831	0.0652088	0.0660495
1981	0.339332	0.155016	0.156417	0.0689315	0.070243	0.0195974	0.0194871	0.0699693	0.070872
1982	0.347865	0.160084	0.161572	0.0717868	0.0730897	0.0261084	0.0261115	0.0779709	0.0789632
1983	0.365708	0.163597	0.165162	0.0740997	0.0754358	0.0286446	0.0287056	0.0820005	0.0830666
1984	0.378208	0.169233	0.170891	0.0764532	0.0777709	0.0329448	0.0330996	0.0878408	0.0889788
1985	0.392367	0.177008	0.178846	0.0792237	0.080586	0.0367103	0.0369529	0.0933747	0.0946371
1986	0.41181	0.186377	0.188552	0.0827772	0.0843026	0.0428803	0.0432896	0.102006	0.103561
1987	0.421612	0.189896	0.192156	0.0860336	0.0876127	0.0435274	0.0440009	0.105265	0.106928
1988	0.440312	0.197317	0.199694	0.0900041	0.0916032	0.0472521	0.0477737	0.111493	0.11321
1989	0.46509	0.215312	0.217974	0.0952283	0.0968956	0.0541285	0.0547969	0.121774	0.123681
1990	0.487903	0.233639	0.236521	0.100123	0.1019	0.0597207	0.0604803	0.130881	0.132968
1991	0.518533	0.251846	0.255138	0.105916	0.107899	0.0687187	0.0696688	0.143789	0.146224
1992	0.54607	0.273786	0.277527	0.113335	0.115506	0.0798842	0.0810859	0.160111	0.162939
1993	0.566682	0.284155	0.288159	0.1173	0.119572	0.0839946	0.0853152	0.167093	0.170112
1994	0.593669	0.301835	0.306214	0.124713	0.127205	0.0940599	0.0955595	0.182327	0.185706
1995	0.61487	0.31682	0.321559	0.131886	0.134614	0.0991036	0.100691	0.192657	0.196313
1996	0.638405	0.330018	0.335058	0.13736	0.140213	0.105735	0.107494	0.202928	0.20684
1997	0.656817	0.335742	0.340919	0.141886	0.144871	0.107263	0.10906	0.207754	0.211803
1998	0.67828	0.348839	0.354394	0.147719	0.150965	0.116716	0.118697	0.221206	0.225641
1999	0.705241	0.362421	0.368338	0.154871	0.158415	0.120873	0.122966	0.230493	0.235274
2000	0.735191	0.382776	0.389162	0.162837	0.166644	0.131213	0.133552	0.246731	0.251968
2001	0.758721	0.39547	0.40223	0.1678	0.171827	0.137237	0.139764	0.256312	0.261905
2002	0.774661	0.402266	0.409166	0.171011	0.175069	0.13905	0.141621	0.260823	0.266483
2003	0.796936	0.411592	0.418733	0.174096	0.178298	0.143276	0.145939	0.267318	0.273185
2004	0.816559	0.422243	0.429677	0.177364	0.181738	0.149569	0.152362	0.276015	0.282148
2005	0.840295	0.433391	0.441081	0.180939	0.185427	0.156047	0.158984	0.284981	0.291344
2006	0.852095	0.438486	0.446301	0.182751	0.18728	0.159138	0.162138	0.289308	0.295753
2007	0.872724	0.444884	0.452898	0.18621	0.190964	0.159647	0.16266	0.29225	0.298894
2008	0.910802	0.458226	0.466508	0.190953	0.195827	0.165277	0.168407	0.300998	0.30784
2009	0.937014	0.46941	0.478061	0.194403	0.199482	0.167696	0.170887	0.306134	0.313204
2010	0.96166	0.484663	0.4938	0.200464	0.205874	0.171873	0.175198	0.314711	0.322183
2011	0.987112	0.505368	0.515195	0.207294	0.213148	0.179872	0.183369	0.327602	0.335627
2012	1.01484	0.513723	0.523946	0.211074	0.217208	0.179639	0.183178	0.330294	0.338591
2013	1.03462	0.524309	0.534893	0.215279	0.221572	0.18267	0.186239	0.336433	0.3449
2014	1.05664	0.535644	0.546826	0.218753	0.2254	0.185572	0.189338	0.341969	0.350908
2015	1.08769	0.551434	0.56308	0.223097	0.230111	0.191312	0.195269	0.350757	0.360159
2016	1.11326	0.568312	0.580232	0.22657	0.23363	0.196393	0.20044	0.358394	0.36791
2017	1.14183	0.58428	0.596753	0.230783	0.238055	0.202779	0.206987	0.367711	0.377544
2018	1.16786	0.595582	0.60831	0.234557	0.242014	0.205877	0.210158	0.373686	0.383742
2019	1.19294	0.606722	0.619859	0.239317	0.247014	0.211182	0.215574	0.382465	0.392843
2020	1.20791	0.611136	0.62485	0.242731	0.250674	0.214316	0.218881	0.38804	0.398762
2021	1.22424	0.617789	0.631695	0.244412	0.25241	0.214261	0.218904	0.389638	0.400458
2022	1.25238	0.630263	0.644589	0.24462	0.252758	0.217086	0.221867	0.392606	0.403669
2023	1.28213	0.648525	0.663434	0.250531	0.258977	0.223137	0.2281	0.40315	0.414635
2024	1.30668	0.657931	0.673164	0.25445	0.262998	0.224294	0.229257	0.40736	0.418929
2025	1.33608	0.674539	0.690381	0.259363	0.268159	0.232428	0.237607	0.419059	0.431033
2026	1.36176	0.687729	0.704142	0.263965	0.273039	0.239188	0.244621	0.429461	0.441895
2027	1.39223	0.706057	0.723102	0.270366	0.279664	0.248721	0.254391	0.44353	0.456372
2028	1.42355	0.722103	0.739635	0.275211	0.284705	0.25615	0.262015	0.454174	0.467364
2029	1.45561	0.735433	0.753324	0.277444	0.286999	0.261855	0.267881	0.46124	0.474642
2030	1.48255	0.749604	0.768105	0.281263	0.291072	0.265451	0.271665	0.46727	0.481029
2031	1.51645	0.769847	0.788942	0.287344	0.297411	0.272516	0.278977	0.478501	0.492677
2032	1.55147	0.788106	0.808219	0.293537	0.304175	0.280062	0.286804	0.490459	0.505365
2033	1.5865	0.808832	0.830052	0.301328	0.312594	0.288891	0.295982	0.50482	0.520556
2034	1.62034	0.827849	0.849822	0.307401	0.319001	0.293539	0.300796	0.513905	0.530083
2035	1.65109	0.84569	0.868386	0.312582	0.3246	0.29697	0.304333	0.520968	0.537597
2036	1.69128	0.86754	0.891165	0.319002	0.331534	0.303315	0.310962	0.531583	0.548895
2037	1.72094	0.888689	0.913371	0.325284	0.338467	0.313253	0.32121	0.546044	0.564168
2038	1.7509	0.902118	0.92747	0.33038	0.344008	0.319106	0.327205	0.555669	0.574294
2039	1.79117	0.920367	0.946607	0.335958	0.350082	0.329653	0.338089	0.57011	0.589462
2040	1.82551	0.9316	0.958394	0.340408	0.354918	0.335743	0.344382	0.579366	0.599216
2041	1.86574	0.946386	0.973832	0.346398	0.361347	0.343095	0.35202	0.590883	0.611327
2042	1.90247	0.966591	0.994871	0.351307	0.366684	0.354546	0.363749	0.605807	0.62687
2043	1.94781	0.989386	1.01866	0.35827	0.374308	0.366865	0.376492	0.62295	0.644938
2044	1.98755	1.00968	1.04003	0.364351	0.380928	0.377642	0.38763	0.637865	0.660642
2045	2.02208	1.02268	1.05395	0.370257	0.387252	0.383252	0.393504	0.647855	0.671235
2046	2.05587	1.03852	1.07096	0.377803	0.395564	0.392333	0.403015	0.662066	0.686463
2047	2.09171	1.05799	1.09162	0.385448	0.403874	0.402222	0.413318	0.677224	0.702536
2048	2.12805	1.08061	1.1159	0.393067	0.412426	0.415487	0.427111	0.695739	0.722291
2049	2.16878	1.10247	1.13923	0.4016	0.421803	0.424788	0.436872	0.711079	0.738728
2050	2.21681	1.12721	1.16535	0.409199	0.430182	0.435658	0.44824	0.727474	0.756228
2051	2.26305	1.15108	1.19065	0.417311	0.439081	0.446745	0.459725	0.744064	0.773845
2052	2.30133	1.16713	1.2076	0.424653	0.446905	0.453694	0.46692	0.75628	0.786685
2053	2.34831	1.18832	1.23031	0.430964	0.453967	0.463108	0.476872	0.769975	0.801505
2054	2.39346	1.20962	1.25302	0.436027	0.459833	0.471384	0.485754	0.781988	0.814705
2055	2.43675	1.22787	1.27278	0.440604	0.465206	0.478499	0.493281	0.792075	0.825806
2056	2.47672	1.24652	1.29291	0.446428	0.472041	0.487224	0.502339	0.804466	0.839363
2057	2.51635	1.26444	1.31223	0.451665	0.478148	0.495703	0.511267	0.816677	0.852662
2058	2.55902	1.28179	1.33113	0.456968	0.484353	0.503152	0.519075	0.827956	0.865022
2059	2.60024	1.30328	1.35455	0.464986	0.493535	0.514523	0.531125	0.845019	0.883617
2060	2.64528	1.32057	1.37341	0.473014	0.50259	0.522168	0.539183	0.858314	0.898158
2061	2.69351	1.34012	1.39478	0.480799	0.511458	0.532829	0.550408	0.874865	0.916149
2062	2.73795	1.35972	1.41624	0.487469	0.519216	0.54304	0.561302	0.889665	0.932459
2063	2.78445	1.37591	1.43374	0.494345	0.526927	0.549998	0.568715	0.901832	0.94569
2064	2.83346	1.39865	1.45865	0.502638	0.536773	0.562434	0.581859	0.920298	0.96607
2065	2.88731	1.42241	1.48473	0.512927	0.548625	0.574385	0.594568	0.939841	0.987604
2066	2.93697	1.44447	1.50909	0.521419	0.558687	0.586768	0.607729	0.958524	1.00831
2067	2.99023	1.46357	1.53016	0.529256	0.56757	0.595538	0.617176	0.97308	1.02436
2068	3.04104	1.48799	1.55695	0.537998	0.577652	0.606849	0.629346	0.991008	1.04418
2069	3.08615	1.51025	1.58188	0.546412	0.587945	0.616659	0.640075	1.00667	1.06222
2070	3.13618	1.53474	1.60885	0.555074	0.598039	0.625416	0.649665	1.02211	1.07958
2071	3.18127	1.55416	1.63087	0.561742	0.60634	0.633279	0.658206	1.03511	1.09454
2072	3.2301	1.57663	1.65599	0.572378	0.618459	0.642247	0.668207	1.05206	1.11364
2073	3.27276	1.59581	1.67764	0.580172	0.627695	0.649848	0.676617	1.06554	1.12903
2074	3.32158	1.61444	1.6983	0.587288	0.636149	0.657875	0.685355	1.07866	1.14389
2075	3.37014	1.63635	1.72318	0.594637	0.645213	0.668809	0.6973	1.09469	1.16223
2076	3.41805	1.6541	1.7425	0.6014	0.652791	0.676142	0.705159	1.10702	1.17573
2077	3.47051	1.67501	1.76573	0.610501	0.663318	0.685179	0.71483	1.12312	1.19367
2078	3.52225	1.69382	1.78713	0.617439	0.672073	0.692608	0.723028	1.13596	1.20878
2079	3.57195	1.70788	1.80344	0.621852	0.678014	0.698693	0.729816	1.14513	1.21988
2080	3.62188	1.73027	1.82853	0.628236	0.6861	0.710294	0.742318	1.16116	1.23815
2081	3.66948	1.7467	1.84763	0.634205	0.693833	0.717265	0.750208	1.17251	1.25178
2082	3.71937	1.76721	1.87145	0.64246	0.704383	0.726247	0.760175	1.18766	1.26973
2083	3.76734	1.78362	1.89017	0.648855	0.712268	0.73471	0.76934	1.20088	1.28482
2084	3.81649	1.80632	1.91594	0.656713	0.722162	0.747321	0.782719	1.21888	1.30525
2085	3.86118	1.82203	1.93453	0.66282	0.730444	0.754534	0.790842	1.23081	1.31983
2086	3.91192	1.84128	1.95595	0.670657	0.739465	0.761808	0.798837	1.24411	1.33481
2087	3.96357	1.86117	1.97839	0.679763	0.750091	0.770205	0.808096	1.25903	1.35183
2088	4.00844	1.88292	2.00308	0.690475	0.762704	0.779127	0.817914	1.27584	1.37101
2089	4.05979	1.9056	2.02861	0.699146	0.773296	0.789722	0.82938	1.29274	1.39043
2090	4.10972	1.92592	2.05151	0.705839	0.781727	0.79961	0.840047	1.30772	1.40762
2091	4.15474	1.94571	2.07437	0.713133	0.790859	0.810183	0.851575	1.32335	1.42571
2092	4.20514	1.96231	2.09309	0.719249	0.798446	0.817336	0.859504	1.33513	1.43944
2093	4.24974	1.9776	2.11093	0.722643	0.803416	0.825634	0.868709	1.34577	1.45227
2094	4.29536	1.99001	2.12562	0.725858	0.807829	0.831489	0.875485	1.35382	1.46215
2095	4.3405	2.00179	2.14007	0.727943	0.811242	0.837893	0.88292	1.36165	1.47199
2096	4.38589	2.01671	2.15722	0.731091	0.815471	0.846309	0.892087	1.37229	1.4842
2097	4.43526	2.03116	2.17384	0.734906	0.820481	0.854095	0.90068	1.38257	1.49622
2098	4.48247	2.04607	2.19099	0.739895	0.826882	0.860837	0.908219	1.39295	1.50852
2099	4.5306	2.06066	2.20817	0.744487	0.83286	0.867828	0.915929	1.40346	1.52091
2100	4.57465	2.07301	2.22255	0.748272	0.83794	0.874466	0.923034	1.41264	1.5317
2101	4.62392	2.09093	2.24197	0.755134	0.845344	0.883937	0.933391	1.427	1.54733
2102	4.67639	2.10709	2.26082	0.760057	0.852183	0.891942	0.942197	1.43852	1.56122
2103	4.72336	2.12261	2.27926	0.766849	0.86078	0.898626	0.949791	1.45045	1.57548
2104	4.77271	2.14209	2.30258	0.775505	0.871592	0.907826	0.960151	1.46654	1.59449
2105	4.81967	2.15715	2.32057	0.782039	0.880365	0.915776	0.968724	1.47962	1.6101
2106	4.87043	2.17512	2.34154	0.787613	0.887967	0.92623	0.980138	1.49429	1.62742
2107	4.91764	2.18684	2.35574	0.78957	0.891354	0.933345	0.988164	1.50252	1.63767
2108	4.96009	2.19695	2.36711	0.792584	0.894879	0.939025	0.994188	1.51022	1.64614
2109	4.9999	2.21174	2.38395	0.79784	0.901318	0.947148	1.00296	1.52274	1.66026
2110	5.04782	2.22786	2.40251	0.803166	0.908007	0.955988	1.0127	1.53552	1.67507
2111	5.09825	2.24795	2.42506	0.809683	0.915796	0.967785	1.02541	1.55226	1.69382
2112	5.14364	2.26193	2.44173	0.813705	0.921352	0.976156	1.03464	1.5635	1.70719
2113	5.18389	2.27512	2.45746	0.818392	0.92771	0.983648	1.04274	1.57437	1.72009
2114	5.22759	2.28238	2.4669	0.82252	0.933201	0.986543	1.04648	1.58019	1.72785
2115	5.27446	2.29693	2.4833	0.826361	0.937717	0.995143	1.05593	1.59155	1.74049
2116	5.32276	2.30832	2.49754	0.830044	0.94309	1.00061	1.06237	1.59984	1.75109
2117	5.3712	2.32353	2.51523	0.834346	0.948709	1.00807	1.07077	1.6108	1.76402
2118	5.42119	2.33884	2.53322	0.838356	0.954042	1.0178	1.0817	1.62359	1.77911
2119	5.4685	2.3505	2.54741	0.842291	0.959243	1.02445	1.08933	1.63339	1.79083
2120	5.51123	2.3667	2.56703	0.848101	0.966861	1.0333	1.09931	1.64678	1.80685
2121	5.55769	2.37883	2.58127	0.852846	0.972883	1.03865	1.10542	1.65592	1.81774
2122	5.60129	2.39536	2.60087	0.859038	0.98105	1.04676	1.11429	1.66863	1.83294
2123	5.64755	2.41365	2.62231	0.866982	0.990841	1.05595	1.12445	1.68386	1.85068
2124	5.69222	2.42925	2.64058	0.87268	0.998282	1.06493	1.13408	1.69704	1.86597
2125	5.73797	2.44564	2.6588	0.879156	1.006	1.07389	1.14361	1.71087	1.88151
2126	5.78079	2.45546	2.67121	0.884056	1.01274	1.07893	1.1496	1.71952	1.89261
2127	5.82246	2.47083	2.68971	0.889981	1.02122	1.08716	1.15872	1.73234	1.9085
2128	5.86595	2.48515	2.70675	0.894509	1.02749	1.09587	1.16822	1.74403	1.92245
2129	5.91027	2.49705	2.72151	0.89938	1.03404	1.10176	1.17514	1.75333	1.93412
2130	5.9557	2.50896	2.73701	0.903263	1.03985	1.1086	1.18338	1.76297	1.94663
2131	6.0005	2.52045	2.75259	0.907219	1.04652	1.11463	1.19051	1.77194	1.95901
2132	6.03873	2.53154	2.76666	0.910757	1.05172	1.12145	1.19814	1.78126	1.97049
2133	6.08168	2.54568	2.7828	0.914335	1.05646	1.13045	1.20786	1.79269	1.98369
2134	6.12465	2.55345	2.79262	0.916415	1.05958	1.13418	1.21227	1.79755	1.99013
2135	6.16947	2.5669	2.80816	0.918247	1.06223	1.14234	1.22151	1.80677	2.00107
2136	6.21238	2.57589	2.82056	0.920695	1.06656	1.14631	1.2265	1.81237	2.00925
2137	6.24831	2.58639	2.83329	0.924853	1.07212	1.1514	1.23248	1.82065	2.01957
2138	6.28919	2.59533	2.84568	0.927597	1.07698	1.15665	1.23896	1.82774	2.02958
2139	6.33155	2.60758	2.85992	0.931359	1.08132	1.16411	1.24721	1.83766	2.04079
2140	6.37137	2.61583	2.86991	0.93569	1.08661	1.16732	1.25081	1.84399	2.04839
2141	6.40919	2.62466	2.88153	0.938252	1.09076	1.17306	1.25742	1.85146	2.05804
2142	6.45196	2.63414	2.89313	0.941507	1.09513	1.17843	1.26353	1.85929	2.06753
2143	6.49683	2.65002	2.91086	0.945783	1.10005	1.18856	1.27482	1.8723	2.08219
2144	6.54444	2.66568	2.92933	0.950004	1.10564	1.19874	1.28617	1.88544	2.09762
2145	6.58759	2.67956	2.94695	0.955768	1.11378	1.20685	1.29553	1.89766	2.11312
2146	6.63327	2.69442	2.9648	0.959298	1.11926	1.21766	1.30758	1.9107	2.12901
2147	6.67493	2.70449	2.97935	0.961651	1.12487	1.22525	1.31647	1.91958	2.14195
2148	6.71299	2.7129	2.99041	0.963009	1.12777	1.23065	1.3227	1.92581	2.15026
2149	6.75201	2.72319	3.00403	0.964714	1.13164	1.23733	1.33049	1.9335	2.1609
2150	6.79335	2.73093	3.01324	0.966525	1.13424	1.24173	1.33566	1.93909	2.16783
2151	6.83327	2.74141	3.02567	0.968428	1.13733	1.24763	1.34243	1.94623	2.17678
2152	6.87225	2.74723	3.03398	0.969558	1.13964	1.25097	1.34693	1.95033	2.18284
2153	6.91329	2.75527	3.04354	0.970512	1.14142	1.25687	1.35345	1.9564	2.19028
2154	6.95349	2.7643	3.05391	0.974284	1.14521	1.26153	1.35911	1.96366	2.19845
2155	6.99113	2.77276	3.06474	0.976261	1.14843	1.26725	1.36565	1.97047	2.20701
2156	7.0325	2.78496	3.07948	0.980298	1.15365	1.27372	1.37302	1.97995	2.2184
2157	7.07281	2.79491	3.09067	0.983363	1.15635	1.27875	1.37894	1.98735	2.2262
2158	7.11334	2.80454	3.10227	0.985536	1.15952	1.28457	1.38555	1.9947	2.23516
2159	7.14956	2.81266	3.11234	0.98752	1.1626	1.28861	1.39051	2.00029	2.24251
2160	7.1873	2.82335	3.12564	0.989644	1.16621	1.29565	1.39841	2.00867	2.25307
2161	7.22251	2.832	3.13562	0.991452	1.16843	1.30107	1.40451	2.01522	2.26052
2162	7.26126	2.84171	3.14722	0.992785	1.1707	1.30697	1.41143	2.02185	2.26891
2163	7.29897	2.84848	3.15659	0.993164	1.17255	1.31128	1.41678	2.02623	2.27546
2164	7.33425	2.85913	3.16857	0.994823	1.17449	1.31806	1.42428	2.03431	2.28434
2165	7.36857	2.86658	3.17794	0.996248	1.17667	1.32206	1.42916	2.03929	2.2907
2166	7.40481	2.87645	3.1884	0.998679	1.17912	1.32769	1.43535	2.04672	2.29859
2167	7.44966	2.88615	3.20067	0.999607	1.18131	1.33383	1.44252	2.05329	2.30712
2168	7.49389	2.90012	3.21616	1.00216	1.18437	1.34201	1.45153	2.06328	2.31828
2169	7.53501	2.90867	3.22835	1.00179	1.18664	1.34735	1.45836	2.06804	2.32669
2170	7.5748	2.91574	3.23812	1.00161	1.18804	1.35237	1.46457	2.07283	2.33381
2171	7.6143	2.92196	3.24684	1.0026	1.19026	1.35507	1.46841	2.07613	2.33908
2172	7.65382	2.9319	3.25847	1.00416	1.19251	1.36076	1.47479	2.08259	2.34684
2173	7.69025	2.93634	3.26471	1.0046	1.1936	1.36269	1.47752	2.08483	2.35032
2174	7.72113	2.94357	3.27314	1.00507	1.19443	1.36844	1.48377	2.09064	2.35694
2175	7.75349	2.94998	3.28005	1.00574	1.19477	1.37294	1.48828	2.09533	2.36154
2176	7.78301	2.95695	3.28784	1.00712	1.19556	1.37651	1.49231	2.09982	2.36602
2177	7.81489	2.96595	3.29738	1.00814	1.19634	1.38203	1.49788	2.10584	2.37197
2178	7.84876	2.97272	3.30558	1.00814	1.19716	1.38645	1.50294	2.10998	2.37744
2179	7.88848	2.98076	3.3143	1.00883	1.19764	1.39137	1.50814	2.11526	2.3828
2180	7.92217	2.98623	3.32286	1.00765	1.19852	1.39559	1.5132	2.1183	2.3884
2181	7.9538	2.99041	3.32957	1.00755	1.19931	1.39831	1.51696	2.12075	2.39255
2182	7.98851	2.99949	3.33996	1.00765	1.20008	1.40522	1.52421	2.12737	2.40012
2183	8.0199	3.0056	3.34841	1.00742	1.20087	1.40897	1.52887	2.1308	2.40523
2184	8.05698	3.01481	3.36017	1.00696	1.20193	1.41568	1.53667	2.13688	2.41364
2185	8.08996	3.02166	3.36876	1.00676	1.20257	1.41933	1.54132	2.14015	2.41856
2186	8.12057	3.02842	3.37695	1.00689	1.20306	1.42334	1.54601	2.14406	2.42342
2187	8.15249	3.03335	3.38446	1.00622	1.20388	1.42724	1.55067	2.14712	2.42857
2188	8.18171	3.03815	3.39058	1.00616	1.2042	1.43005	1.55388	2.1497	2.43188
2189	8.21603	3.04787	3.40195	1.00647	1.20491	1.43759	1.56212	2.15712	2.44035
2190	8.24775	3.05412	3.40925	1.00667	1.20543	1.44133	1.5666	2.16084	2.44499
2191	8.28007	3.06128	3.41786	1.00618	1.20579	1.44629	1.57169	2.1651	2.45025
2192	8.3085	3.06643	3.42416	1.00631	1.20605	1.44967	1.57538	2.16842	2.45396
2193	8.3399	3.07234	3.43133	1.00644	1.20636	1.45377	1.58005	2.17249	2.45872
2194	8.3693	3.07779	3.43884	1.00585	1.20752	1.45763	1.58426	2.17546	2.46358
2195	8.4012	3.08433	3.44625	1.00588	1.20779	1.4614	1.58827	2.17909	2.46767
2196	8.43088	3.09159	3.45568	1.006	1.20856	1.466	1.59371	2.18352	2.47349
2197	8.45627	3.09792	3.46387	1.00541	1.20886	1.47045	1.59897	2.18729	2.47886
2198	8.47849	3.10193	3.4687	1.00512	1.20916	1.4718	1.60038	2.18826	2.48042
2199	8.50522	3.10883	3.47634	1.00604	1.2097	1.47575	1.60466	2.1928	2.48496
2200	8.5326	3.11433	3.48333	1.00577	1.2099	1.47872	1.60828	2.19549	2.48865
2201	8.56212	3.12239	3.49131	1.00648	1.21026	1.48364	1.61323	2.20074	2.49371
2202	8.5882	3.12578	3.49646	1.00592	1.21058	1.48585	1.61628	2.20239	2.49682
2203	8.61388	3.13183	3.50404	1.00579	1.21107	1.4894	1.62038	2.20569	2.50115
2204	8.64245	3.13958	3.5124	1.00643	1.21144	1.49265	1.62406	2.20943	2.50504
2205	8.67329	3.14388	3.5188	1.0052	1.21175	1.49433	1.62671	2.21014	2.50781
2206	8.70219	3.14964	3.52526	1.00523	1.21221	1.4975	1.63019	2.21319	2.51146
2207	8.7309	3.1527	3.53042	1.00467	1.2126	1.49861	1.63245	2.21391	2.51393
2208	8.76062	3.15431	3.5332	1.00488	1.213	1.49809	1.63252	2.21351	2.51418
2209	8.79103	3.16014	3.53938	1.00567	1.21351	1.50105	1.63583	2.21691	2.51773
2210	8.8218	3.16913	3.54785	1.00713	1.21388	1.50571	1.64097	2.22263	2.52295
2211	8.85237	3.17545	3.55574	1.00684	1.21429	1.50996	1.64578	2.22637	2.52794
2212	8.8823	3.18174	3.56278	1.0073	1.21449	1.51308	1.64977	2.2299	2.53203
2213	8.91145	3.18673	3.56847	1.00764	1.21502	1.51632	1.65346	2.23332	2.53601
2214	8.93717	3.1908	3.57381	1.00731	1.21522	1.51846	1.65619	2.23515	2.5388
2215	8.96363	3.19766	3.58095	1.00817	1.21553	1.52317	1.6612	2.2404	2.54389
2216	8.98881	3.20212	3.58679	1.00785	1.21583	1.52576	1.66429	2.24267	2.54712
2217	9.01835	3.20762	3.59448	1.00723	1.21604	1.52955	1.66929	2.246	2.55218
2218	9.04524	3.21193	3.60052	1.00674	1.21623	1.53229	1.67322	2.24849	2.55618
2219	9.07076	3.21539	3.60483	1.00649	1.21634	1.53419	1.67535	2.25015	2.55834
2220	9.09865	3.22014	3.6104	1.00657	1.21645	1.53748	1.67896	2.25347	2.56199
2221	9.1269	3.22404	3.61562	1.00665	1.21683	1.5399	1.68226	2.25589	2.56542
2222	9.15914	3.2298	3.62269	1.00633	1.21713	1.54369	1.687	2.25926	2.57028
2223	9.18478	3.2358	3.62827	1.00755	1.21759	1.54651	1.69012	2.26293	2.57354
2224	9.21321	3.24187	3.63511	1.00783	1.21768	1.55137	1.69559	2.26789	2.579
2225	9.23783	3.24672	3.64112	1.00829	1.21801	1.55536	1.70015	2.27213	2.58367
2226	9.26022	3.25149	3.64665	1.00829	1.21829	1.55877	1.70406	2.27541	2.58768
2227	9.28537	3.25663	3.65124	1.00949	1.21845	1.56156	1.70671	2.27909	2.59037
2228	9.30852	3.25954	3.65557	1.00971	1.21859	1.56356	1.70956	2.28126	2.59323
2229	9.32812	3.26295	3.6592	1.01003	1.21885	1.56587	1.71202	2.28369	2.59576
2230	9.34547	3.26698	3.66407	1.01017	1.2192	1.56911	1.71576	2.28695	2.59962
2231	9.35869	3.26524	3.66401	1.00937	1.21902	1.56769	1.71502	2.28495	2.59869
2232	9.37789	3.27221	3.67129	1.00954	1.21897	1.57221	1.71984	2.2896	2.60344
2233	9.40261	3.27766	3.67766	1.00928	1.21903	1.5762	1.72413	2.29323	2.60768
2234	9.42277	3.27848	3.68155	1.00756	1.21936	1.57794	1.72696	2.29355	2.61067
2235	9.44205	3.28379	3.6863	1.00863	1.21959	1.58148	1.73028	2.29776	2.61404
2236	9.46318	3.28512	3.68988	1.00778	1.21967	1.58297	1.73257	2.29856	2.61637
2237	9.47967	3.28665	3.6915	1.00809	1.21988	1.5835	1.73312	2.29919	2.61698
2238	9.49558	3.29225	3.69738	1.00855	1.22006	1.5879	1.73782	2.30383	2.6217
2239	9.50663	3.29336	3.69997	1.00759	1.22036	1.58872	1.73918	2.3038	2.62321
2240	9.51769	3.29558	3.70301	1.00775	1.2203	1.59113	1.74182	2.3063	2.62578
2241	9.52934	3.29698	3.70505	1.00755	1.2205	1.59191	1.7429	2.30693	2.62695
2242	9.54152	3.29881	3.70704	1.00795	1.22068	1.59322	1.74389	2.30836	2.628
2243	9.55219	3.29892	3.70849	1.00737	1.22078	1.59264	1.74372	2.30722	2.62783
2244	9.56324	3.30044	3.71126	1.00719	1.22089	1.59393	1.74539	2.30833	2.62955
2245	9.57716	3.30057	3.71359	1.00608	1.22088	1.59386	1.74626	2.30749	2.63048
2246	9.59165	3.30469	3.71781	1.0064	1.22091	1.59655	1.74911	2.3103	2.6333
2247	9.60223	3.308	3.71959	1.00759	1.22099	1.59838	1.74997	2.31283	2.63414
2248	9.61675	3.31066	3.72188	1.00805	1.22114	1.60014	1.75121	2.31472	2.63545
2249	9.63128	3.31373	3.72612	1.00758	1.22107	1.60247	1.75418	2.31672	2.63839
2250	9.6353	3.31621	3.72903	1.00788	1.22137	1.60415	1.7559	2.31845	2.64023
2251	9.64085	3.31832	3.73004	1.0088	1.2214	1.60456	1.75634	2.31973	2.64065
2252	9.64811	3.31838	3.73059	1.00881	1.2214	1.60397	1.75584	2.31924	2.64016
2253	9.65704	3.31915	3.73251	1.00821	1.22135	1.60461	1.7567	2.3194	2.64102
2254	9.66655	3.3207	3.73423	1.00843	1.2214	1.60425	1.75657	2.31937	2.64092
2255	9.67844	3.32267	3.73587	1.00876	1.22162	1.60399	1.75627	2.31927	2.64072
2256	9.69261	3.32464	3.73889	1.00847	1.22159	1.6051	1.75754	2.32009	2.64196
2257	9.70366	3.32613	3.74231	1.00748	1.22182	1.60685	1.75996	2.32101	2.64451
2258	9.71713	3.33009	3.74596	1.00801	1.22209	1.61001	1.76329	2.3245	2.64791
2259	9.73213	3.3339	3.75127	1.00753	1.22221	1.61304	1.76709	2.32711	2.65177
2260	9.74765	3.3356	3.75323	1.00746	1.22208	1.61351	1.76807	2.32762	2.65264
2261	9.76552	3.34061	3.75926	1.00712	1.2224	1.61729	1.77222	2.33102	2.65702
2262	9.77594	3.34052	3.76093	1.0062	1.22268	1.61775	1.77348	2.33065	2.65842
2263	9.7867	3.34271	3.76243	1.00717	1.22279	1.61869	1.77446	2.33247	2.65943
2264	9.79748	3.34801	3.76635	1.0088	1.22269	1.62208	1.77755	2.33711	2.66242
2265	9.80817	3.34932	3.76906	1.00873	1.22277	1.62355	1.77969	2.33855	2.66458
2266	9.81038	3.35148	3.77185	1.00858	1.22291	1.62528	1.78188	2.34013	2.66678
2267	9.81672	3.3553	3.77526	1.00931	1.22284	1.62843	1.78523	2.34393	2.67006
2268	9.82893	3.35874	3.77939	1.00908	1.22274	1.63117	1.78815	2.34643	2.6729
2269	9.83576	3.36223	3.78313	1.00966	1.22285	1.63372	1.79093	2.34932	2.67568
2270	9.84835	3.36238	3.78472	1.00844	1.22305	1.63402	1.79168	2.34862	2.67653
2271	9.85987	3.36698	3.78894	1.00889	1.22304	1.63726	1.79493	2.3522	2.67973
2272	9.87088	3.36753	3.7908	1.00813	1.22322	1.63775	1.79621	2.35211	2.68107
2273	9.8822	3.37158	3.79498	1.00849	1.22332	1.64098	1.79963	2.35562	2.68451
2274	9.89552	3.37521	3.79819	1.00887	1.22337	1.64366	1.80232	2.35853	2.6872
2275	9.90789	3.37812	3.80024	1.00933	1.22331	1.64467	1.80282	2.35986	2.68763
2276	9.92016	3.37971	3.80209	1.00954	1.22336	1.64546	1.80362	2.36078	2.68843
2277	9.92741	3.37995	3.80324	1.00906	1.22343	1.64557	1.8044	2.36051	2.68923
2278	9.93546	3.38248	3.8066	1.00866	1.22353	1.64707	1.80667	2.36172	2.69151
2279	9.93994	3.38377	3.80772	1.00887	1.22358	1.64787	1.80734	2.36262	2.69218
2280	9.95394	3.383	3.80745	1.00822	1.22347	1.6468	1.80653	2.36117	2.69135
2281	9.96546	3.38509	3.81192	1.00695	1.22351	1.6491	1.80949	2.36231	2.69434
2282	9.97083	3.38976	3.81712	1.00669	1.22367	1.65349	1.81409	2.36638	2.69901
2283	9.979	3.39215	3.82042	1.0059	1.22378	1.65552	1.8163	2.36762	2.70128
2284	9.98682	3.39341	3.82269	1.00523	1.22381	1.657	1.81808	2.36839	2.70307
2285	9.99266	3.39592	3.82618	1.00479	1.22377	1.66046	1.82179	2.37145	2.70676
2286	9.99921	3.39821	3.82845	1.00493	1.22391	1.66259	1.824	2.37362	2.70901

## Sheet: CSIRO-Mk3-6-0
# years	dT_global	fsaf_global	fsaf_global_fc	fsaf_nh_ice	fsaf_nh_ice_fc	fsaf_nh_snow	fsaf_nh_snow_fc	fsaf_nh_icesnow	fsaf_nh_icesnow_fc
1865	0.0146508	-0.0224607	-0.0224052	-0.0102161	-0.0101705	-0.00259265	-0.00261696	-0.0128088	-0.0127875
1866	0.0179331	-0.019015	-0.0189606	-0.00982581	-0.00978954	-0.00374777	-0.00376123	-0.0135736	-0.0135508
1867	0.0227326	-0.0169628	-0.0168966	-0.0101057	-0.010063	-0.0028484	-0.00286293	-0.0129541	-0.0129259
1868	0.0219598	-0.018893	-0.0188236	-0.0104316	-0.0104021	-0.00355088	-0.00356357	-0.0139825	-0.0139657
1869	0.0196869	-0.0154129	-0.0153108	-0.0105197	-0.010486	-0.00182386	-0.00183594	-0.0123436	-0.0123219
1870	0.00571585	-0.0124659	-0.0123119	-0.00976768	-0.00972834	-0.00422224	-0.00423256	-0.0139899	-0.0139609
1871	-0.0122908	-0.0130942	-0.0129453	-0.0107303	-0.0107018	-0.00585661	-0.00587157	-0.0165869	-0.0165733
1872	-0.0195893	-0.0169573	-0.0168186	-0.0108476	-0.010822	-0.00686811	-0.00688567	-0.0177157	-0.0177077
1873	-0.0153009	-0.0154476	-0.015319	-0.00983241	-0.00979697	-0.0061644	-0.00618238	-0.0159968	-0.0159793
1874	-0.0106967	-0.0123087	-0.0121953	-0.00776866	-0.00772505	-0.00515575	-0.00516758	-0.0129244	-0.0128926
1875	-0.0147438	-0.010168	-0.0100572	-0.00698258	-0.00692757	-0.00446002	-0.00447225	-0.0114426	-0.0113998
1876	-0.0150095	-0.00548122	-0.00531987	-0.00762871	-0.00753951	-0.00334102	-0.00335726	-0.0109697	-0.0108968
1877	-0.0108936	-0.00384027	-0.00370634	-0.00787907	-0.00779039	-0.0041019	-0.00412163	-0.011981	-0.011912
1878	-0.00769896	-0.00379644	-0.00368071	-0.00774206	-0.0076635	-0.00484474	-0.00487128	-0.0125868	-0.0125348
1879	-0.00574031	-0.00453052	-0.00440717	-0.00808332	-0.0080119	-0.00399452	-0.00401585	-0.0120778	-0.0120278
1880	-0.0107672	-0.0034354	-0.00328645	-0.00698552	-0.00689876	-0.00351547	-0.00353733	-0.010501	-0.0104361
1881	-0.0155013	-0.00203333	-0.00189958	-0.00601481	-0.00593811	-0.00114813	-0.00116584	-0.00716294	-0.00710395
1882	-0.0163165	0.000346461	0.000451834	-0.00508923	-0.00502275	0.000149427	0.000138849	-0.0049398	-0.0048839
1883	-0.0118205	0.00347371	0.00356909	-0.00267198	-0.00260673	0.000239107	0.000232743	-0.00243287	-0.00237399
1884	-0.00799109	0.00691163	0.00698868	-0.000284483	-0.000234434	0.00161173	0.00160673	0.00132724	0.00137229
1885	8.77262e-05	0.0121319	0.0122051	0.00262275	0.00266714	0.00172478	0.00171524	0.00434754	0.00438238
1886	0.00590897	0.0141584	0.0142248	0.00511122	0.00515058	0.000282218	0.000266309	0.00539344	0.00541689
1887	0.00480879	0.0165357	0.0165942	0.00756671	0.00759511	0.0021009	0.00208739	0.00966761	0.00968251
1888	0.00326744	0.0200551	0.0201122	0.0097895	0.00982436	0.00347883	0.00346426	0.0132683	0.0132886
1889	0.00686684	0.0280129	0.0280942	0.0120303	0.0120879	0.00454178	0.00452408	0.016572	0.016612
1890	0.0196882	0.0363378	0.0364498	0.0133057	0.0133837	0.00464028	0.00461547	0.017946	0.0179992
1891	0.0265021	0.0493547	0.0495327	0.0157247	0.015836	0.00712839	0.00710916	0.0228531	0.0229451
1892	0.0305462	0.0542204	0.0544587	0.0181903	0.0183435	0.00785632	0.00782859	0.0260466	0.0261721
1893	0.0267749	0.0574694	0.057708	0.0178978	0.0180432	0.00913593	0.0091161	0.0270337	0.0271593
1894	0.0112483	0.0594686	0.0596655	0.0173211	0.0174605	0.0083609	0.0083335	0.025682	0.025794
1895	0.00286949	0.0635507	0.0637313	0.0164287	0.0165434	0.0107552	0.0107265	0.027184	0.0272699
1896	0.00185226	0.0704025	0.0705555	0.0165279	0.0166317	0.0123985	0.0123795	0.0289264	0.0290111
1897	0.0021286	0.0713976	0.0715755	0.0158098	0.0159128	0.012035	0.0120167	0.0278447	0.0279295
1898	0.00430571	0.0719645	0.0721947	0.0139436	0.0140704	0.0129688	0.0129664	0.0269124	0.0270367
1899	0.00702123	0.0665262	0.0667337	0.0118096	0.0119417	0.0121859	0.0121868	0.0239955	0.0241285
1900	0.0231163	0.0701577	0.0703795	0.0108913	0.0110226	0.0143211	0.0143293	0.0252124	0.0253519
1901	0.0479587	0.0789004	0.0791894	0.0114138	0.0115683	0.0171185	0.0171361	0.0285323	0.0287044
1902	0.0661788	0.085051	0.0854314	0.012137	0.0123125	0.0184088	0.0184425	0.0305458	0.030755
1903	0.0765232	0.0934695	0.0939363	0.0132927	0.0134977	0.02076	0.0207963	0.0340527	0.034294
1904	0.0916106	0.0948201	0.0953195	0.0133433	0.0135298	0.0214646	0.0215058	0.0348079	0.0350355
1905	0.105909	0.093596	0.0941097	0.0128605	0.0130498	0.0207774	0.0208282	0.0336379	0.033878
1906	0.115058	0.0977265	0.0983108	0.015308	0.01552	0.0216892	0.0217525	0.0369972	0.0372726
1907	0.116795	0.0987151	0.0992608	0.016218	0.0164255	0.023672	0.0237462	0.03989	0.0401717
1908	0.124916	0.104147	0.104722	0.0168332	0.0170266	0.0253135	0.0254019	0.0421467	0.0424285
1909	0.135124	0.115654	0.116309	0.0178171	0.0180184	0.0271011	0.0272043	0.0449182	0.0452227
1910	0.14602	0.121296	0.122034	0.0178506	0.0180444	0.0272068	0.0273116	0.0450574	0.0453561
1911	0.157537	0.12877	0.129578	0.0186797	0.0188757	0.0281552	0.028269	0.0468349	0.0471447
1912	0.166902	0.134259	0.135117	0.0197676	0.0199639	0.027894	0.0280127	0.0476616	0.0479766
1913	0.180985	0.139213	0.140164	0.0204568	0.0206784	0.0290694	0.0291925	0.0495262	0.0498709
1914	0.195619	0.139351	0.140355	0.0215213	0.0217529	0.0275631	0.0276663	0.0490844	0.0494192
1915	0.204339	0.141656	0.142696	0.0226813	0.0229363	0.028134	0.0282464	0.0508153	0.0511827
1916	0.211279	0.148497	0.149601	0.0236195	0.0238842	0.030644	0.0307666	0.0542635	0.0546508
1917	0.221801	0.152931	0.154104	0.025143	0.0254168	0.030198	0.0303122	0.055341	0.055729
1918	0.23026	0.151998	0.153214	0.024741	0.0250195	0.0302395	0.0303537	0.0549805	0.0553732
1919	0.237453	0.149984	0.151183	0.025737	0.0260486	0.0298452	0.0299477	0.0555823	0.0559963
1920	0.237322	0.143955	0.145101	0.0266566	0.0269438	0.0300813	0.0301764	0.056738	0.0571202
1921	0.241505	0.134906	0.136031	0.0263399	0.0266187	0.0286584	0.028739	0.0549983	0.0553577
1922	0.249142	0.134323	0.13547	0.0257023	0.0259629	0.0276922	0.027774	0.0533946	0.0537369
1923	0.265651	0.141067	0.142287	0.0270183	0.0272879	0.0277509	0.0278293	0.0547692	0.0551172
1924	0.279212	0.147616	0.148945	0.0288286	0.0291014	0.0297315	0.0298345	0.0585601	0.0589358
1925	0.28661	0.151353	0.152747	0.0302268	0.0305142	0.029165	0.0292778	0.0593918	0.059792
1926	0.292896	0.148672	0.15011	0.0314674	0.0317737	0.0289314	0.0290465	0.0603988	0.0608201
1927	0.302475	0.152562	0.154081	0.0329275	0.0332785	0.0299009	0.0300216	0.0628284	0.0633
1928	0.310512	0.159354	0.160884	0.0352185	0.0355728	0.0304424	0.0305561	0.065661	0.0661289
1929	0.324579	0.168285	0.169969	0.0376805	0.0380682	0.0313205	0.0314372	0.069001	0.0695054
1930	0.339057	0.17121	0.172951	0.0406792	0.0411001	0.0318797	0.0320038	0.0725589	0.0731039
1931	0.345898	0.170937	0.172696	0.0429535	0.0434244	0.0327433	0.0328735	0.0756968	0.0762979
1932	0.348492	0.173063	0.17485	0.0447688	0.0452795	0.0326721	0.0327943	0.0774409	0.0780737
1933	0.35548	0.171456	0.17334	0.0465118	0.0470503	0.0310906	0.0312071	0.0776023	0.0782574
1934	0.352446	0.177609	0.179492	0.0487574	0.049348	0.0319862	0.0321092	0.0807436	0.0814572
1935	0.358623	0.186379	0.188283	0.0518278	0.0524426	0.0335506	0.0336779	0.0853783	0.0861205
1936	0.370141	0.18722	0.189105	0.052544	0.0531745	0.0328048	0.0329055	0.0853488	0.08608
1937	0.377079	0.18818	0.190096	0.0536191	0.0542519	0.0335493	0.0336587	0.0871684	0.0879107
1938	0.377641	0.186823	0.188704	0.0561103	0.0567682	0.0333689	0.0334834	0.0894793	0.0902515
1939	0.379339	0.184908	0.186826	0.0578509	0.0585562	0.0332032	0.0333165	0.0910541	0.0918727
1940	0.383683	0.185748	0.18777	0.0587078	0.0594958	0.0346853	0.0348146	0.0933931	0.0943104
1941	0.387429	0.184672	0.186724	0.0598668	0.0606884	0.0338768	0.0340075	0.0937436	0.0946959
1942	0.391094	0.185474	0.187609	0.060262	0.0611422	0.0338115	0.0339523	0.0940735	0.0950945
1943	0.392577	0.185535	0.187756	0.0615051	0.0624186	0.0336523	0.0338029	0.0951574	0.0962214
1944	0.394788	0.188416	0.190689	0.0622793	0.0632215	0.0347934	0.034966	0.0970727	0.0981876
1945	0.395391	0.18921	0.191485	0.0627822	0.0637169	0.032931	0.0330936	0.0957132	0.0968105
1946	0.399141	0.191039	0.193408	0.0644543	0.0654235	0.0337823	0.0339495	0.0982366	0.099373
1947	0.398035	0.193841	0.19628	0.0650532	0.0660549	0.0353126	0.0354947	0.100366	0.10155
1948	0.398553	0.198464	0.200904	0.0667478	0.0677559	0.0373124	0.0375105	0.10406	0.105266
1949	0.40131	0.203601	0.206119	0.0681848	0.0692484	0.0390313	0.0392748	0.107216	0.108523
1950	0.403029	0.211815	0.214452	0.0706015	0.0717555	0.0394176	0.0396833	0.110019	0.111439
1951	0.402127	0.217501	0.220245	0.0726121	0.0737829	0.0406361	0.0409299	0.113248	0.114713
1952	0.388321	0.2215	0.224202	0.0742529	0.0754215	0.0421825	0.0424789	0.116435	0.1179
1953	0.37504	0.218343	0.22087	0.0739334	0.0750658	0.0425214	0.0428264	0.116455	0.117892
1954	0.373927	0.218072	0.220588	0.0741852	0.0753322	0.0418759	0.0421687	0.116061	0.117501
1955	0.374698	0.215379	0.217884	0.0747957	0.0759593	0.0404251	0.040707	0.115221	0.116666
1956	0.374107	0.219909	0.222491	0.0751965	0.0764042	0.0410172	0.0413134	0.116214	0.117718
1957	0.363283	0.217192	0.219746	0.0765105	0.0777259	0.040999	0.0412865	0.117509	0.119012
1958	0.354164	0.214469	0.217012	0.0764282	0.0776462	0.041384	0.0416672	0.117812	0.119313
1959	0.338644	0.214255	0.216814	0.0760099	0.077225	0.0420303	0.0423213	0.11804	0.119546
1960	0.323492	0.218952	0.221534	0.0757789	0.0769997	0.0415999	0.0418916	0.117379	0.118891
1961	0.312309	0.221601	0.224157	0.0754914	0.07671	0.0405996	0.0408878	0.116091	0.117598
1962	0.312427	0.225097	0.227707	0.0749588	0.0761643	0.0413367	0.041633	0.116296	0.117797
1963	0.306622	0.226294	0.228929	0.074181	0.0753821	0.0416991	0.0419949	0.11588	0.117377
1964	0.303154	0.224135	0.226747	0.0734272	0.0745966	0.0421498	0.0424404	0.115577	0.117037
1965	0.296586	0.220261	0.222947	0.072682	0.073847	0.0424085	0.0427232	0.115091	0.11657
1966	0.295703	0.224073	0.22683	0.0728185	0.0739714	0.0433888	0.0437186	0.116207	0.11769
1967	0.294502	0.230484	0.233334	0.072781	0.0739316	0.0437074	0.0440398	0.116488	0.117971
1968	0.288676	0.238997	0.241929	0.0718012	0.0729263	0.0450552	0.0454119	0.116856	0.118338
1969	0.278521	0.243589	0.246498	0.0707693	0.0718395	0.0445137	0.0448593	0.115283	0.116699
1970	0.273616	0.244542	0.247302	0.0708386	0.0718549	0.0448417	0.0451706	0.11568	0.117026
1971	0.262233	0.243268	0.245954	0.0702077	0.0712222	0.044977	0.0452905	0.115185	0.116513
1972	0.254659	0.243683	0.246333	0.0697046	0.0707106	0.0450275	0.0453247	0.114732	0.116035
1973	0.251812	0.248706	0.251336	0.0688228	0.0697897	0.0464049	0.0467367	0.115228	0.116526
1974	0.244822	0.251815	0.254453	0.068854	0.0698209	0.0462245	0.046547	0.115078	0.116368
1975	0.241244	0.256479	0.259204	0.06969	0.0706943	0.0497229	0.050101	0.119413	0.120795
1976	0.239375	0.257675	0.260474	0.0705164	0.0715543	0.0496467	0.050037	0.120163	0.121591
1977	0.246067	0.259375	0.262263	0.0711515	0.0722304	0.0491382	0.0495336	0.12029	0.121764
1978	0.243966	0.263603	0.266558	0.0725867	0.0736812	0.0478698	0.048249	0.120457	0.12193
1979	0.242048	0.272668	0.275706	0.0746506	0.0757694	0.0490267	0.0494216	0.123677	0.125191
1980	0.238103	0.281934	0.285112	0.0757595	0.0769045	0.0511667	0.0515908	0.126926	0.128495
1981	0.241692	0.291485	0.294794	0.0766846	0.0778741	0.0523806	0.0528256	0.129065	0.1307
1982	0.254058	0.293573	0.296958	0.0777009	0.0789713	0.0523053	0.0527648	0.130006	0.131736
1983	0.26819	0.299073	0.302678	0.0811526	0.0825839	0.0543693	0.0548581	0.135522	0.137442
1984	0.283523	0.301503	0.305202	0.083106	0.0845942	0.055112	0.0556141	0.138218	0.140208
1985	0.300847	0.312021	0.315941	0.0857163	0.0872981	0.0578194	0.0583792	0.143536	0.145677
1986	0.318908	0.315452	0.31948	0.0883871	0.089993	0.0588862	0.0594598	0.147273	0.149453
1987	0.340258	0.326652	0.330929	0.0916767	0.0933803	0.0596036	0.0602167	0.15128	0.153597
1988	0.358097	0.337161	0.341751	0.0953776	0.0972656	0.0613846	0.06207	0.156762	0.159336
1989	0.379255	0.343369	0.348233	0.0995285	0.101582	0.0625858	0.0633214	0.162114	0.164904
1990	0.403454	0.346543	0.351624	0.101565	0.103704	0.0646972	0.0654698	0.166263	0.169174
1991	0.425209	0.352888	0.358218	0.103883	0.106133	0.0675957	0.0684339	0.171479	0.174567
1992	0.432079	0.357747	0.363328	0.106724	0.109065	0.0702251	0.0711222	0.176949	0.180187
1993	0.448008	0.365893	0.371601	0.109473	0.111871	0.0721835	0.0731341	0.181657	0.185005
1994	0.471035	0.373082	0.379177	0.111946	0.114471	0.073886	0.0748797	0.185832	0.189351
1995	0.490955	0.381917	0.388237	0.112167	0.114729	0.0756612	0.076676	0.187828	0.191405
1996	0.500643	0.38401	0.390368	0.112604	0.115211	0.0765459	0.0775911	0.18915	0.192802
1997	0.513764	0.386848	0.393351	0.114025	0.11673	0.0773149	0.0783693	0.19134	0.195099
1998	0.535041	0.388492	0.395268	0.115979	0.118861	0.0780782	0.0791478	0.194057	0.198009
1999	0.555725	0.38883	0.395817	0.118857	0.121894	0.0804695	0.081576	0.199327	0.203471
2000	0.575341	0.3916	0.398899	0.121404	0.124561	0.0810304	0.0821731	0.202434	0.206734
2001	0.595587	0.400404	0.408075	0.123666	0.126916	0.0830574	0.0842455	0.206724	0.211161
2002	0.613853	0.413809	0.42182	0.126391	0.12979	0.0868548	0.0881037	0.213246	0.217894
2003	0.634308	0.41887	0.427173	0.128265	0.131742	0.0871396	0.0883942	0.215404	0.220136
2004	0.662909	0.424663	0.433291	0.130027	0.133615	0.0885075	0.0897966	0.218534	0.223411
2005	0.684828	0.427237	0.436018	0.130203	0.133834	0.0885931	0.0898858	0.218796	0.22372
2006	0.709285	0.432566	0.441367	0.12987	0.133474	0.0904429	0.0917432	0.220313	0.225218
2007	0.732805	0.438424	0.44753	0.130777	0.134428	0.0904087	0.0917143	0.221185	0.226142
2008	0.758862	0.444367	0.453757	0.129905	0.133574	0.0921393	0.093435	0.222044	0.227009
2009	0.782624	0.445912	0.455442	0.128204	0.131825	0.0930078	0.0942473	0.221211	0.226072
2010	0.818313	0.44735	0.457028	0.12841	0.132019	0.092753	0.0940064	0.221163	0.226025
2011	0.846165	0.446451	0.456316	0.129111	0.132821	0.0939377	0.0952197	0.223048	0.228041
2012	0.872997	0.449351	0.459628	0.12971	0.133466	0.0952899	0.096607	0.225	0.230073
2013	0.896742	0.453867	0.46442	0.128496	0.132278	0.0950316	0.0963708	0.223528	0.228649
2014	0.918235	0.458782	0.469508	0.127591	0.131384	0.0965204	0.0978861	0.224112	0.22927
2015	0.939816	0.46075	0.471728	0.127117	0.130912	0.0976415	0.0989959	0.224759	0.229908
2016	0.95714	0.463911	0.475139	0.125453	0.129192	0.0983347	0.0996883	0.223788	0.22888
2017	0.975438	0.466036	0.477326	0.123639	0.127387	0.100641	0.102006	0.224281	0.229394
2018	0.991101	0.464588	0.475944	0.122039	0.125706	0.100291	0.101616	0.22233	0.227322
2019	1.01522	0.468826	0.480409	0.121385	0.125095	0.101632	0.102974	0.223018	0.228068
2020	1.0382	0.474051	0.485931	0.121286	0.125081	0.103121	0.104489	0.224407	0.22957
2021	1.06092	0.480487	0.492707	0.121991	0.125849	0.103155	0.104502	0.225146	0.23035
2022	1.09553	0.486278	0.49882	0.123339	0.127359	0.102987	0.104343	0.226326	0.231702
2023	1.12626	0.491617	0.504668	0.124362	0.128468	0.103724	0.105094	0.228086	0.233562
2024	1.1509	0.498547	0.511833	0.124939	0.129112	0.103041	0.104382	0.22798	0.233494
2025	1.18405	0.508636	0.522464	0.127741	0.13202	0.103346	0.104712	0.231087	0.236733
2026	1.21953	0.518001	0.532413	0.130638	0.134995	0.104599	0.105998	0.235236	0.240993
2027	1.26058	0.526773	0.541556	0.133595	0.138003	0.106343	0.107797	0.239938	0.245799
2028	1.29578	0.535842	0.550945	0.134907	0.139349	0.10863	0.110075	0.243536	0.249424
2029	1.32653	0.545643	0.561189	0.135796	0.140278	0.10999	0.111412	0.245786	0.25169
2030	1.36193	0.558877	0.575195	0.137468	0.142102	0.111019	0.112475	0.248486	0.254577
2031	1.4098	0.567994	0.585042	0.139106	0.143895	0.110852	0.112293	0.249958	0.256187
2032	1.46071	0.570472	0.588109	0.139793	0.144656	0.110884	0.112374	0.250677	0.25703
2033	1.50686	0.580281	0.598505	0.142427	0.147473	0.113778	0.115336	0.256205	0.262809
2034	1.53658	0.588239	0.606941	0.143645	0.148764	0.115976	0.117545	0.259621	0.266309
2035	1.56986	0.596927	0.616322	0.145797	0.151009	0.116677	0.118213	0.262473	0.269222
2036	1.60287	0.606637	0.626721	0.147781	0.153144	0.117367	0.118886	0.265148	0.27203
2037	1.63803	0.618179	0.638854	0.150667	0.156217	0.120368	0.121888	0.271035	0.278105
2038	1.68536	0.626687	0.648177	0.154682	0.160517	0.120899	0.122504	0.275581	0.283021
2039	1.73662	0.634637	0.656869	0.158769	0.164771	0.121286	0.122976	0.280054	0.287747
2040	1.77744	0.646193	0.669447	0.160041	0.166248	0.122163	0.123844	0.282204	0.290092
2041	1.82226	0.659767	0.684098	0.161656	0.167992	0.122339	0.124034	0.283995	0.292026
2042	1.87013	0.676096	0.701408	0.165033	0.171575	0.123002	0.124683	0.288034	0.296259
2043	1.91569	0.687597	0.713674	0.16872	0.175409	0.124504	0.126193	0.293223	0.301602
2044	1.9559	0.698944	0.726143	0.170725	0.177533	0.125784	0.127458	0.296509	0.304991
2045	1.99674	0.711765	0.740023	0.17302	0.179975	0.126816	0.128512	0.299836	0.308486
2046	2.04363	0.725754	0.754956	0.176321	0.183517	0.128627	0.130397	0.304947	0.313913
2047	2.09208	0.735537	0.765803	0.179715	0.187137	0.128475	0.130278	0.308191	0.317415
2048	2.14931	0.75442	0.786219	0.183537	0.191153	0.131235	0.133091	0.314772	0.324244
2049	2.19804	0.770245	0.803186	0.186111	0.193849	0.1329	0.134755	0.319012	0.328604
2050	2.24543	0.780132	0.814184	0.188128	0.196131	0.133874	0.135715	0.322001	0.331845
2051	2.29811	0.790806	0.825987	0.19084	0.198994	0.135053	0.136947	0.325894	0.335941
2052	2.34783	0.803809	0.84036	0.193724	0.202017	0.136782	0.138724	0.330506	0.340742
2053	2.39605	0.816025	0.853772	0.196648	0.205134	0.139049	0.140993	0.335697	0.346126
2054	2.44698	0.82733	0.866096	0.200347	0.209006	0.142588	0.144573	0.342935	0.35358
2055	2.49399	0.836421	0.876079	0.205324	0.214396	0.144264	0.146267	0.349588	0.360663
2056	2.5435	0.847511	0.888391	0.209377	0.218807	0.145101	0.147104	0.354478	0.365912
2057	2.59519	0.861076	0.903366	0.213848	0.223722	0.147094	0.149105	0.360941	0.372827
2058	2.64793	0.875383	0.919032	0.219443	0.229724	0.148914	0.151011	0.368357	0.380735
2059	2.70418	0.889946	0.935052	0.224906	0.235547	0.151655	0.153794	0.376561	0.389341
2060	2.75318	0.899026	0.945241	0.22907	0.240046	0.153254	0.155335	0.382323	0.395381
2061	2.79592	0.911036	0.958374	0.232447	0.243642	0.155977	0.158079	0.388424	0.401722
2062	2.8335	0.925633	0.974101	0.236429	0.247872	0.158449	0.160506	0.394878	0.408379
2063	2.87552	0.936833	0.986323	0.239604	0.251232	0.159663	0.161657	0.399267	0.412889
2064	2.92966	0.950338	1.00114	0.243474	0.255337	0.162396	0.16443	0.40587	0.419767
2065	2.99221	0.965903	1.01858	0.247873	0.260159	0.165794	0.16798	0.413667	0.428139
2066	3.05048	0.977954	1.03233	0.252135	0.264852	0.167629	0.169917	0.419765	0.434769
2067	3.10751	0.990794	1.0469	0.256465	0.26947	0.16948	0.171829	0.425945	0.441299
2068	3.15841	1.00415	1.06193	0.260466	0.273653	0.173115	0.175473	0.433581	0.449126
2069	3.20959	1.01784	1.07729	0.265441	0.279148	0.175852	0.178263	0.441294	0.457412
2070	3.26707	1.03197	1.09301	0.272068	0.286225	0.180164	0.182709	0.452233	0.468934
2071	3.32257	1.04864	1.11144	0.278576	0.29325	0.183225	0.18581	0.461801	0.47906
2072	3.37529	1.0634	1.1279	0.283512	0.298663	0.186424	0.189105	0.469936	0.487768
2073	3.43369	1.08088	1.14769	0.288035	0.303817	0.18887	0.191583	0.476905	0.4954
2074	3.49269	1.0991	1.16799	0.293196	0.309548	0.19144	0.194218	0.484635	0.503766
2075	3.55353	1.11801	1.18925	0.29914	0.316129	0.194295	0.197174	0.493436	0.513303
2076	3.61254	1.13433	1.2082	0.304969	0.322741	0.196363	0.199287	0.501332	0.522028
2077	3.674	1.1555	1.23229	0.310892	0.329314	0.199836	0.202875	0.510728	0.532189
2078	3.73103	1.1708	1.25004	0.316667	0.335785	0.201599	0.204749	0.518266	0.540533
2079	3.79484	1.18836	1.2703	0.323332	0.343005	0.204345	0.207632	0.527677	0.550637
2080	3.86036	1.21078	1.29523	0.331173	0.351334	0.20796	0.211242	0.539133	0.562575
2081	3.91907	1.22986	1.31723	0.338045	0.358963	0.21145	0.214866	0.549495	0.573829
2082	3.98134	1.2476	1.33754	0.342611	0.364023	0.213995	0.21747	0.556606	0.581493
2083	4.04384	1.26659	1.35892	0.348549	0.370523	0.216528	0.220069	0.565076	0.590592
2084	4.09898	1.2861	1.38133	0.353889	0.376387	0.219396	0.222982	0.573286	0.599369
2085	4.16111	1.30321	1.40111	0.35776	0.380574	0.222234	0.225858	0.579995	0.606432
2086	4.2257	1.3216	1.42238	0.36273	0.386083	0.225748	0.229587	0.588478	0.615671
2087	4.28013	1.33717	1.4405	0.367125	0.390945	0.227357	0.231186	0.594483	0.622131
2088	4.33886	1.3529	1.45895	0.371358	0.395486	0.229261	0.233148	0.600619	0.628633
2089	4.40061	1.36784	1.47669	0.375395	0.400049	0.231288	0.235322	0.606683	0.635371
2090	4.46395	1.39045	1.5026	0.380171	0.405348	0.236187	0.240345	0.616358	0.645692
2091	4.53398	1.41343	1.52912	0.387356	0.413337	0.240291	0.244686	0.627647	0.658022
2092	4.60702	1.4342	1.55339	0.395199	0.42203	0.24284	0.2474	0.638039	0.66943
2093	4.66868	1.45361	1.57637	0.401319	0.429037	0.246326	0.251012	0.647644	0.680049
2094	4.73304	1.4732	1.59992	0.406522	0.435159	0.249085	0.253959	0.655608	0.689117
2095	4.7963	1.49448	1.62436	0.41328	0.442723	0.251527	0.25649	0.664807	0.699213
2096	4.85803	1.51435	1.64744	0.420477	0.450611	0.254341	0.259364	0.674818	0.709975
2097	4.91946	1.53429	1.67063	0.426947	0.457798	0.257957	0.262968	0.684904	0.720766
2098	4.9837	1.55465	1.69418	0.433048	0.464738	0.260242	0.265405	0.69329	0.730142
2099	5.04482	1.57455	1.71775	0.438788	0.471104	0.262449	0.267757	0.701236	0.738861
2100	5.10824	1.59374	1.74073	0.444011	0.476962	0.264488	0.269929	0.708499	0.746891
2101	5.17362	1.61226	1.76308	0.449476	0.483425	0.268071	0.27366	0.717547	0.757085
2102	5.23812	1.62973	1.78467	0.455414	0.490436	0.271621	0.277342	0.727035	0.767778
2103	5.29653	1.64655	1.80521	0.462902	0.498941	0.273745	0.279487	0.736647	0.778429
2104	5.35999	1.66381	1.82643	0.47153	0.508903	0.275628	0.281443	0.747158	0.790346
2105	5.42226	1.68142	1.84761	0.478669	0.517014	0.278797	0.28474	0.757466	0.801754
2106	5.49237	1.70256	1.87282	0.484506	0.523605	0.28261	0.288663	0.767116	0.812268
2107	5.55753	1.72103	1.89463	0.490412	0.530136	0.285706	0.291852	0.776118	0.821988
2108	5.62171	1.74084	1.91809	0.496623	0.537311	0.290025	0.296265	0.786648	0.833576
2109	5.68626	1.75694	1.93761	0.502438	0.544005	0.29202	0.298414	0.794458	0.842419
2110	5.74932	1.77171	1.95649	0.508257	0.550941	0.294109	0.300771	0.802366	0.851711
2111	5.80901	1.79032	1.97868	0.514924	0.558461	0.296185	0.302943	0.81111	0.861404
2112	5.86393	1.8104	2.00255	0.524476	0.569257	0.299239	0.306143	0.823715	0.8754
2113	5.91809	1.82818	2.02433	0.531246	0.577015	0.302212	0.309229	0.833458	0.886245
2114	5.98336	1.84779	2.04821	0.538984	0.585993	0.304713	0.312012	0.843697	0.898005
2115	6.04409	1.87108	2.07656	0.547539	0.59594	0.307175	0.314768	0.854714	0.910709
2116	6.10773	1.89592	2.1063	0.556356	0.60621	0.310977	0.318696	0.867333	0.924906
2117	6.16486	1.91853	2.13369	0.564891	0.615891	0.314668	0.322692	0.879558	0.938584
2118	6.2153	1.93898	2.15867	0.572257	0.624566	0.316824	0.324943	0.889081	0.94951
2119	6.27916	1.96104	2.1859	0.580167	0.633968	0.318725	0.327063	0.898892	0.961031
2120	6.33684	1.97961	2.20828	0.588191	0.643212	0.32056	0.329056	0.908751	0.972268
2121	6.3837	1.99614	2.22822	0.594357	0.650441	0.322607	0.331181	0.916964	0.981622
2122	6.43815	2.01197	2.24836	0.599924	0.657059	0.324763	0.333491	0.924687	0.990549
2123	6.4948	2.03353	2.27454	0.608964	0.667516	0.327726	0.336618	0.93669	1.00413
2124	6.54452	2.0529	2.29759	0.618262	0.677885	0.329572	0.338405	0.947834	1.01629
2125	6.59475	2.06978	2.31849	0.626032	0.686638	0.331901	0.340833	0.957933	1.02747
2126	6.64732	2.08734	2.34066	0.633683	0.695647	0.333132	0.342422	0.966815	1.03807
2127	6.69844	2.10332	2.36043	0.639883	0.703369	0.335067	0.344694	0.97495	1.04806
2128	6.74966	2.12051	2.38247	0.647155	0.712247	0.336639	0.346469	0.983794	1.05872
2129	6.80848	2.14069	2.40757	0.65431	0.720881	0.339537	0.34953	0.993847	1.07041
2130	6.86892	2.16133	2.43259	0.662171	0.730388	0.342155	0.352304	1.00433	1.08269
2131	6.92062	2.18178	2.45685	0.669313	0.738241	0.344325	0.354515	1.01364	1.09276
2132	6.97339	2.2026	2.48193	0.677172	0.747344	0.346754	0.356995	1.02393	1.10434
2133	7.03609	2.22725	2.5118	0.685853	0.757458	0.351389	0.361935	1.03724	1.11939
2134	7.09618	2.25086	2.54068	0.694092	0.767021	0.356124	0.366921	1.05022	1.13394
2135	7.15359	2.27149	2.56626	0.702624	0.777112	0.358204	0.369086	1.06083	1.1462
2136	7.21285	2.29295	2.59243	0.713132	0.789404	0.360695	0.371864	1.07383	1.16127
2137	7.27599	2.31502	2.61948	0.723504	0.801719	0.363777	0.37506	1.08728	1.17678
2138	7.33465	2.33773	2.64697	0.733743	0.813523	0.366752	0.378136	1.1005	1.19166
2139	7.3874	2.35996	2.67389	0.744243	0.826391	0.370259	0.381723	1.1145	1.20811
2140	7.45186	2.38281	2.70158	0.754635	0.838374	0.373196	0.3849	1.12783	1.22327
2141	7.51004	2.40241	2.72627	0.762475	0.847789	0.376254	0.388139	1.13873	1.23593
2142	7.56465	2.41935	2.74761	0.768387	0.85519	0.378603	0.390567	1.14699	1.24576
2143	7.63121	2.44025	2.77413	0.777926	0.866645	0.381043	0.393276	1.15897	1.25992
2144	7.69828	2.46121	2.80094	0.787364	0.878733	0.383332	0.395801	1.1707	1.27453
2145	7.75699	2.48087	2.82536	0.797534	0.891128	0.387257	0.399779	1.18479	1.29091
2146	7.81741	2.49833	2.84821	0.807804	0.904096	0.389257	0.401818	1.19706	1.30591
2147	7.88768	2.52025	2.87611	0.818905	0.918436	0.39166	0.404527	1.21056	1.32296
2148	7.95468	2.54596	2.90833	0.831932	0.93478	0.395599	0.408792	1.22753	1.34357
2149	8.01835	2.57129	2.94003	0.844311	0.950661	0.399709	0.413095	1.24402	1.36376
2150	8.0957	2.59799	2.97434	0.857809	0.967794	0.402839	0.416605	1.26065	1.3844
2151	8.17313	2.62439	3.00936	0.871961	0.986027	0.405694	0.419812	1.27765	1.40584
2152	8.24715	2.6507	3.04429	0.886932	1.00559	0.408127	0.422709	1.29506	1.4283
2153	8.32207	2.67498	3.07662	0.899649	1.02212	0.410127	0.425022	1.30978	1.44714
2154	8.39948	2.70216	3.11257	0.913555	1.04029	0.414134	0.429469	1.32769	1.46976
2155	8.47931	2.72797	3.14704	0.927141	1.05865	0.417448	0.432977	1.34459	1.49163
2156	8.56016	2.75353	3.18027	0.941072	1.07715	0.422189	0.437908	1.36326	1.51505
2157	8.63294	2.77886	3.21307	0.955934	1.09639	0.425595	0.441527	1.38153	1.53791
2158	8.7128	2.80304	3.24456	0.970303	1.11496	0.429557	0.44568	1.39986	1.56064
2159	8.79449	2.82538	3.27411	0.984175	1.13291	0.432831	0.449129	1.41701	1.58204
2160	8.85777	2.84513	3.30211	0.997116	1.15127	0.435963	0.452541	1.43308	1.60381
2161	8.92795	2.86607	3.33056	1.01144	1.17099	0.439462	0.456442	1.4509	1.62743
2162	9.01141	2.88861	3.36139	1.02457	1.189	0.442567	0.459983	1.46713	1.64898
2163	9.08324	2.90745	3.38712	1.0354	1.20405	0.445567	0.463338	1.48096	1.66739
2164	9.15701	2.92622	3.4129	1.0467	1.21967	0.448061	0.466104	1.49476	1.68577
2165	9.24054	2.94768	3.44169	1.05843	1.23553	0.450973	0.469291	1.50941	1.70482
2166	9.30815	2.96677	3.46787	1.06934	1.2506	0.45425	0.472602	1.52359	1.7232
2167	9.37783	2.98378	3.49217	1.07934	1.26476	0.456395	0.475248	1.53573	1.74001
2168	9.45313	3.00034	3.51588	1.08944	1.27901	0.458263	0.477652	1.54771	1.75666
2169	9.51758	3.01713	3.53959	1.09814	1.29106	0.461715	0.481318	1.55985	1.77238
2170	9.57894	3.0329	3.56327	1.10695	1.30492	0.464139	0.484077	1.57109	1.789
2171	9.65494	3.05094	3.58799	1.11752	1.31967	0.467318	0.487583	1.58484	1.80726
2172	9.73647	3.06933	3.61326	1.12807	1.33445	0.470684	0.491218	1.59876	1.82567
2173	9.81052	3.08603	3.63748	1.13666	1.34743	0.474639	0.495427	1.6113	1.84285
2174	9.88531	3.10076	3.65753	1.14436	1.35758	0.477724	0.498629	1.62209	1.85621
2175	9.95634	3.11458	3.67697	1.1509	1.36704	0.47998	0.501173	1.63088	1.86821
2176	10.0234	3.12865	3.69557	1.15644	1.37463	0.483061	0.504544	1.6395	1.87918
2177	10.0957	3.13826	3.70918	1.16024	1.3797	0.485678	0.507204	1.64592	1.88691
2178	10.1619	3.14592	3.72046	1.16317	1.38395	0.488179	0.510075	1.65135	1.89403
2179	10.2272	3.15238	3.73062	1.16631	1.38863	0.490332	0.512432	1.65664	1.90106
2180	10.2837	3.15887	3.73855	1.1689	1.39129	0.493065	0.515198	1.66197	1.90649
2181	10.349	3.16528	3.74767	1.17037	1.39341	0.495072	0.51738	1.66544	1.91079
2182	10.4088	3.17275	3.75707	1.17175	1.39479	0.497893	0.520215	1.66964	1.915
2183	10.4755	3.17902	3.76538	1.17265	1.39589	0.500877	0.523242	1.67353	1.91913
2184	10.5424	3.18439	3.77327	1.17325	1.39658	0.502851	0.525382	1.6761	1.92196
2185	10.6042	3.19084	3.78174	1.17392	1.39685	0.505496	0.528411	1.67941	1.92526
2186	10.6664	3.19781	3.79054	1.17458	1.39714	0.508223	0.531072	1.6828	1.92821
2187	10.7355	3.20331	3.7986	1.17521	1.39742	0.51054	0.533495	1.68575	1.93091
2188	10.7873	3.2093	3.80744	1.17483	1.39763	0.512651	0.535773	1.68748	1.9334
2189	10.8339	3.21648	3.81687	1.17496	1.39781	0.514967	0.538288	1.68993	1.9361
2190	10.8978	3.22211	3.82466	1.17544	1.39801	0.516362	0.539779	1.6918	1.93779
2191	10.9596	3.22756	3.83302	1.1756	1.39825	0.517635	0.541083	1.69323	1.93934
2192	11.009	3.23393	3.84131	1.17583	1.39839	0.520091	0.543728	1.69592	1.94212
2193	11.0653	3.23837	3.84894	1.17578	1.39858	0.520956	0.54465	1.69674	1.94323
2194	11.1206	3.24329	3.8555	1.17609	1.39867	0.522125	0.546104	1.69821	1.94477
2195	11.1663	3.24446	3.85896	1.17532	1.39878	0.523486	0.547679	1.69881	1.94646
2196	11.2179	3.24903	3.86608	1.17529	1.39893	0.524865	0.549383	1.70016	1.94832
2197	11.2695	3.25455	3.87498	1.17497	1.399	0.526769	0.551484	1.70174	1.95048
2198	11.3243	3.26028	3.88352	1.17484	1.39908	0.528022	0.552732	1.70287	1.95181
2199	11.3901	3.26615	3.89174	1.17537	1.3992	0.527951	0.552949	1.70332	1.95215
2200	11.439	3.27268	3.90034	1.17579	1.39919	0.529885	0.554913	1.70568	1.95411
2201	11.4917	3.27738	3.90711	1.17576	1.39925	0.530902	0.555905	1.70666	1.95516
2202	11.5371	3.28254	3.91403	1.17609	1.39934	0.533146	0.558246	1.70923	1.95759
2203	11.59	3.28682	3.9193	1.17657	1.39934	0.533825	0.558954	1.7104	1.95829
2204	11.6337	3.28878	3.92283	1.17629	1.39942	0.534578	0.559895	1.71086	1.95932
2205	11.6892	3.29235	3.9286	1.17626	1.39951	0.535542	0.560905	1.7118	1.96042
2206	11.7379	3.29608	3.93413	1.17667	1.3995	0.536523	0.562108	1.7132	1.96161
2207	11.7864	3.30114	3.94077	1.17698	1.39948	0.538092	0.563784	1.71507	1.96327
2208	11.8466	3.30727	3.94807	1.17774	1.39951	0.539559	0.565146	1.7173	1.96466
2209	11.8971	3.3123	3.9544	1.17866	1.39953	0.540308	0.565949	1.71897	1.96548
2210	11.9443	3.31537	3.95994	1.17837	1.3997	0.541555	0.567379	1.71993	1.96707
2211	11.9909	3.31961	3.96468	1.17921	1.39977	0.543105	0.568924	1.72231	1.96869
2212	12.0398	3.32351	3.97111	1.17891	1.39988	0.544905	0.570924	1.72381	1.9708
2213	12.0816	3.32838	3.97734	1.17929	1.3999	0.546775	0.572958	1.72606	1.97286
2214	12.1241	3.3318	3.98245	1.17921	1.39994	0.546813	0.573187	1.72603	1.97313
2215	12.1596	3.33524	3.98768	1.17915	1.39997	0.547433	0.573708	1.72658	1.97368
2216	12.1999	3.33792	3.99272	1.17891	1.39998	0.547643	0.574143	1.72656	1.97413
2217	12.2407	3.34147	3.99766	1.17898	1.39992	0.547906	0.574406	1.72689	1.97433
2218	12.2871	3.34568	4.0025	1.17955	1.39989	0.549495	0.575933	1.72904	1.97582
2219	12.3368	3.34846	4.00671	1.17977	1.39985	0.550815	0.577216	1.73059	1.97707
2220	12.3757	3.35367	4.01262	1.18064	1.39979	0.552309	0.578721	1.73294	1.97851
2221	12.4144	3.35663	4.01801	1.18031	1.39986	0.55363	0.580172	1.73394	1.98003
2222	12.4564	3.35989	4.02211	1.18075	1.3998	0.554259	0.580855	1.73501	1.98065
2223	12.4992	3.36466	4.02728	1.18124	1.39991	0.555852	0.582611	1.73709	1.98252
2224	12.533	3.36811	4.032	1.18132	1.39994	0.557242	0.583964	1.73856	1.9839
2225	12.5745	3.37301	4.03795	1.18214	1.39993	0.558879	0.585669	1.74102	1.9856
2226	12.6175	3.37564	4.04074	1.18267	1.3999	0.55964	0.586054	1.74231	1.98596
2227	12.6468	3.37912	4.04275	1.18386	1.39983	0.56104	0.587265	1.7449	1.98709
2228	12.6806	3.38119	4.04481	1.18431	1.39977	0.562958	0.588986	1.74727	1.98875
2229	12.7174	3.38403	4.0483	1.18435	1.39977	0.564767	0.590646	1.74911	1.99042
2230	12.7611	3.38565	4.05053	1.18476	1.3998	0.565407	0.591186	1.75016	1.99099
2231	12.7972	3.3885	4.05409	1.18499	1.39982	0.566901	0.592763	1.75189	1.99258
2232	12.84	3.39104	4.05831	1.18463	1.39986	0.567154	0.592972	1.75179	1.99283
2233	12.8689	3.3926	4.06166	1.18425	1.3999	0.56783	0.593806	1.75208	1.9937
2234	12.9029	3.3957	4.06562	1.18487	1.39989	0.56844	0.594371	1.75331	1.99426
2235	12.9325	3.3983	4.06911	1.18533	1.39988	0.569029	0.594909	1.75436	1.99478
2236	12.9673	3.39957	4.07205	1.18525	1.39991	0.56953	0.595323	1.75478	1.99523
2237	12.9904	3.40282	4.07549	1.18589	1.39984	0.570714	0.596414	1.75661	1.99626
2238	13.022	3.40435	4.0783	1.18582	1.39988	0.570933	0.596572	1.75676	1.99645
2239	13.0564	3.40608	4.08126	1.18542	1.39997	0.571823	0.597456	1.75724	1.99743
2240	13.0865	3.40816	4.08472	1.18539	1.3999	0.572088	0.597816	1.75748	1.99771
2241	13.121	3.41004	4.08742	1.18566	1.39987	0.572439	0.598261	1.75809	1.99813
2242	13.1546	3.41211	4.08922	1.18653	1.39983	0.572863	0.598489	1.75939	1.99832
2243	13.1859	3.41217	4.09047	1.18634	1.39982	0.572467	0.597832	1.75881	1.99765
2244	13.2148	3.41471	4.09335	1.18682	1.3998	0.574018	0.599362	1.76084	1.99916
2245	13.2465	3.41584	4.09536	1.18694	1.39981	0.574612	0.600046	1.76155	1.99986
2246	13.2739	3.41717	4.09744	1.18715	1.39978	0.574453	0.599873	1.76161	1.99965
2247	13.3012	3.4192	4.101	1.18673	1.39984	0.575729	0.601165	1.76246	2.001
2248	13.3342	3.42075	4.10407	1.18659	1.39994	0.576153	0.601704	1.76274	2.00164
2249	13.3596	3.4212	4.10503	1.18654	1.40006	0.576115	0.601709	1.76265	2.00177
2250	13.3883	3.42258	4.10718	1.18671	1.40009	0.577033	0.602684	1.76374	2.00278
2251	13.4209	3.42567	4.10996	1.18724	1.40007	0.57746	0.603165	1.7647	2.00323
2252	13.447	3.42617	4.11149	1.18734	1.40008	0.577824	0.603606	1.76516	2.00368
2253	13.4713	3.42629	4.11237	1.18734	1.40003	0.577771	0.603351	1.76511	2.00339
2254	13.4979	3.42754	4.1144	1.18728	1.40012	0.578552	0.604163	1.76584	2.00428
2255	13.5242	3.42976	4.11636	1.18789	1.40009	0.578936	0.604436	1.76683	2.00453
2256	13.5513	3.43136	4.11907	1.18782	1.40012	0.579338	0.605227	1.76716	2.00535
2257	13.5872	3.43235	4.12191	1.18787	1.40018	0.579552	0.605487	1.76742	2.00567
2258	13.6074	3.4332	4.12389	1.18744	1.40019	0.580015	0.606141	1.76745	2.00633
2259	13.628	3.43437	4.12581	1.18759	1.40014	0.579705	0.605835	1.76729	2.00597
2260	13.6518	3.43612	4.12838	1.18744	1.40013	0.580099	0.606377	1.76754	2.00651
2261	13.6779	3.43708	4.13049	1.18742	1.40009	0.580396	0.606683	1.76782	2.00678
2262	13.7047	3.43894	4.13295	1.18791	1.40012	0.58066	0.607183	1.76857	2.0073
2263	13.7337	3.44	4.13439	1.18788	1.40009	0.580235	0.606813	1.76811	2.0069
2264	13.7665	3.44246	4.13812	1.18773	1.40007	0.581333	0.608111	1.76906	2.00818
2265	13.8004	3.4449	4.1417	1.18741	1.40007	0.58267	0.609587	1.77008	2.00966
2266	13.8296	3.44573	4.14304	1.18752	1.40008	0.583179	0.61028	1.7707	2.01036
2267	13.8617	3.44568	4.14438	1.18706	1.40011	0.583596	0.610789	1.77066	2.0109
2268	13.8897	3.447	4.14618	1.18704	1.4001	0.584414	0.611707	1.77146	2.01181
2269	13.914	3.44966	4.14853	1.18782	1.40002	0.586219	0.613311	1.77404	2.01333
2270	13.9461	3.45148	4.1505	1.18828	1.40003	0.58704	0.614058	1.77532	2.01409
2271	13.9702	3.4524	4.15351	1.18735	1.40009	0.587378	0.614444	1.77473	2.01453
2272	13.9981	3.45485	4.15594	1.18788	1.40005	0.587811	0.614901	1.77569	2.01495
2273	14.031	3.45748	4.15856	1.18866	1.39998	0.588337	0.61565	1.777	2.01563
2274	14.0624	3.45954	4.16112	1.18859	1.39997	0.589187	0.616404	1.77777	2.01638
2275	14.0985	3.46209	4.16428	1.18855	1.39994	0.590147	0.617433	1.7787	2.01737
2276	14.1349	3.46488	4.16802	1.18856	1.39996	0.59139	0.618884	1.77995	2.01885
2277	14.1683	3.46597	4.17008	1.18835	1.39999	0.59177	0.619433	1.78012	2.01943
2278	14.1993	3.46673	4.17164	1.18848	1.39998	0.591597	0.619442	1.78008	2.01942
2279	14.2302	3.46959	4.17506	1.18864	1.39989	0.592938	0.620786	1.78158	2.02067
2280	14.2624	3.47099	4.17672	1.18839	1.39991	0.593495	0.621297	1.78189	2.0212
2281	14.2958	3.47251	4.17885	1.1887	1.39992	0.59426	0.622009	1.78296	2.02193
2282	14.3342	3.47483	4.18198	1.18907	1.39993	0.594672	0.622146	1.78374	2.02208
2283	14.3629	3.47753	4.18478	1.18931	1.39987	0.595987	0.623518	1.7853	2.02339
2284	14.4056	3.47983	4.18758	1.18981	1.39986	0.596273	0.6238	1.78608	2.02366
2285	14.4318	3.48158	4.19034	1.18939	1.39985	0.596934	0.624608	1.78632	2.02446
2286	14.4553	3.48387	4.19237	1.18976	1.39977	0.597793	0.625355	1.78755	2.02513

## Sheet: GFDL-CM3
# years	dT_global	fsaf_global	fsaf_global_fc	fsaf_nh_ice	fsaf_nh_ice_fc	fsaf_nh_snow	fsaf_nh_snow_fc	fsaf_nh_icesnow	fsaf_nh_icesnow_fc
1865	0	0	0	0	0	0	0	0	0
1866	0	0	0	0	0	0	0	0	0
1867	0	0	0	0	0	0	0	0	0
1868	0	0	0	0	0	0	0	0	0
1869	0	0	0	0	0	0	0	0	0
1870	0	0	0	0	0	0	0	0	0
1871	0	0	0	0	0	0	0	0	0
1872	0	0	0	0	0	0	0	0	0
1873	0	0	0	0	0	0	0	0	0
1874	0	0	0	0	0	0	0	0	0
1875	0.05062	0.0771427	0.0772279	0.00750274	0.00752263	0.0423429	0.0423761	0.0440776	0.0441168
1876	0.0360209	0.0607464	0.0608291	0.00448955	0.00450148	0.0258706	0.0258851	0.0268904	0.0269095
1877	0.0231086	0.047962	0.0480607	0.00126091	0.00126635	0.013257	0.0132595	0.0130285	0.0130338
1878	0.0120116	0.0370187	0.0371113	-0.00121485	-0.00121396	0.00153284	0.00152827	0.000985963	0.000982441
1879	0.0151262	0.0302378	0.0303179	-0.00265214	-0.00264594	-0.00333986	-0.00334339	-0.0038335	-0.00383374
1880	0.0102831	0.0286578	0.0287284	-0.00337372	-0.00336808	-0.00317782	-0.0031914	-0.00382313	-0.00383194
1881	0.00702834	0.0272247	0.0273066	-0.00345416	-0.00344421	-0.00442592	-0.00443441	-0.00486472	-0.00486656
1882	0.0106172	0.0262574	0.026351	-0.00437584	-0.00436652	-0.00750946	-0.00751651	-0.00817878	-0.00817887
1883	0.00637769	0.0225687	0.0226529	-0.00368005	-0.00367197	-0.0101928	-0.0102029	-0.0105677	-0.0105705
1884	0.00199402	0.0104429	0.0105336	-0.00469943	-0.00469064	-0.0192401	-0.0192393	-0.020227	-0.0202192
1885	-0.00280604	-0.00225262	-0.00218273	-0.00573878	-0.00572873	-0.0275052	-0.0275017	-0.0285063	-0.0284966
1886	-0.00150055	-0.00420518	-0.00418473	-0.00459731	-0.00459613	-0.0264789	-0.0265053	-0.0269445	-0.026968
1887	-0.0103149	-0.00331649	-0.00331352	-0.00202939	-0.00203109	-0.0207643	-0.0208071	-0.0201632	-0.0202045
1888	-0.0183295	-0.00227077	-0.00222996	-0.00139854	-0.00139228	-0.0171451	-0.0171749	-0.0160383	-0.0160653
1889	-0.0323611	-0.00723285	-0.00713473	-0.00153455	-0.00152014	-0.0219763	-0.0219939	-0.020932	-0.0209453
1890	-0.04533	-0.0167726	-0.0166062	-0.00154705	-0.0015283	-0.0294305	-0.0294427	-0.0287057	-0.028711
1891	-0.062051	-0.0245257	-0.0243253	-0.0024751	-0.00245291	-0.0328707	-0.0328813	-0.0319704	-0.0319727
1892	-0.0780401	-0.0329886	-0.0327237	-0.00271494	-0.00269004	-0.035239	-0.0352533	-0.0342793	-0.0342825
1893	-0.0789282	-0.0399624	-0.0397011	-0.00274189	-0.00270903	-0.0389096	-0.0389207	-0.0378041	-0.0378017
1894	-0.0806628	-0.0460201	-0.0457622	-0.00299204	-0.00294941	-0.0394362	-0.0394755	-0.0385359	-0.0385576
1895	-0.0906746	-0.0504022	-0.0500881	-0.00380576	-0.00375526	-0.0391663	-0.0391863	-0.038334	-0.0383329
1896	-0.0961014	-0.0590317	-0.0587745	-0.00466327	-0.0046224	-0.0443888	-0.0444481	-0.0438045	-0.0438456
1897	-0.094353	-0.0663746	-0.0661286	-0.00399822	-0.00395629	-0.0486514	-0.0487194	-0.0474961	-0.0475432
1898	-0.108662	-0.0840151	-0.0837818	-0.00730735	-0.00726107	-0.060391	-0.0604758	-0.0603026	-0.0603672
1899	-0.125112	-0.103769	-0.103474	-0.00963716	-0.00959843	-0.0702303	-0.0703044	-0.0710912	-0.0711508
1900	-0.12891	-0.118456	-0.11813	-0.00885496	-0.00883112	-0.0747994	-0.0748833	-0.075348	-0.0754252
1901	-0.116531	-0.123517	-0.123243	-0.00764431	-0.00762958	-0.0700055	-0.0701026	-0.0701337	-0.0702283
1902	-0.111553	-0.125309	-0.124994	-0.00636247	-0.00634866	-0.0640962	-0.06418	-0.0640985	-0.0641785
1903	-0.104945	-0.12237	-0.122004	-0.00416456	-0.00413389	-0.054162	-0.0542051	-0.0534904	-0.0535225
1904	-0.106787	-0.130108	-0.12965	-0.00253218	-0.00249715	-0.0530663	-0.0531086	-0.0523325	-0.0523604
1905	-0.109141	-0.133721	-0.133252	0.000114327	0.000144808	-0.0495238	-0.0495906	-0.0477967	-0.0478483
1906	-0.0943877	-0.12118	-0.120738	0.00402231	0.00406922	-0.0361036	-0.0361661	-0.0327827	-0.0328184
1907	-0.0786081	-0.10854	-0.108133	0.00787979	0.00793508	-0.0230569	-0.0231102	-0.0179608	-0.0179802
1908	-0.066257	-0.105294	-0.104928	0.00968222	0.00974112	-0.0202715	-0.0203404	-0.0148815	-0.0149147
1909	-0.0579565	-0.0943072	-0.0940048	0.0126891	0.0127666	-0.0130196	-0.0130917	-0.00667352	-0.00669806
1910	-0.04712	-0.0828822	-0.0826063	0.0154115	0.0155225	-0.00540901	-0.00544996	0.00169118	0.00171134
1911	-0.0387511	-0.0752165	-0.0749874	0.0178322	0.0179606	-0.00172594	-0.00176226	0.00629298	0.00632443
1912	-0.0365047	-0.0727609	-0.072616	0.0188829	0.0189942	-0.00285511	-0.00292863	0.00557364	0.00555899
1913	-0.0289585	-0.0667778	-0.0666944	0.0180901	0.0181936	0.000184272	0.000101675	0.00809536	0.0080675
1914	-0.0229087	-0.0612852	-0.0612591	0.0187268	0.0188387	0.00264398	0.00251202	0.0110262	0.0109569
1915	-0.0233916	-0.0563561	-0.0564378	0.0189347	0.0190388	0.00274356	0.00258007	0.0110421	0.0109387
1916	-0.0263519	-0.0538695	-0.0540563	0.0175944	0.0176676	0.00136904	0.00115559	0.00926034	0.00909569
1917	-0.0203771	-0.0529758	-0.0532359	0.0154984	0.0155582	-0.00402882	-0.0042739	0.00325235	0.00305124
1918	-0.0121634	-0.0493481	-0.0496915	0.0143261	0.0143701	-0.00390739	-0.00420739	0.00314835	0.00288881
1919	-0.00355927	-0.0462382	-0.0465708	0.0135721	0.0136123	-0.0011674	-0.00145851	0.00556067	0.005311
1920	0.00832673	-0.0426138	-0.0429156	0.013432	0.0134728	0.000413682	0.000175041	0.0073226	0.00712369
1921	0.0225008	-0.0373868	-0.0376809	0.0165454	0.0165864	0.00353137	0.00328305	0.0113511	0.0111449
1922	0.0326901	-0.0343031	-0.0345321	0.0175611	0.0176147	0.00545861	0.0052257	0.0134501	0.013263
1923	0.0387566	-0.0286027	-0.0287841	0.0206409	0.0207232	0.013245	0.0130599	0.0222671	0.0221422
1924	0.0475825	-0.0251172	-0.0252498	0.023154	0.0232637	0.0171466	0.0169343	0.0271881	0.0270545
1925	0.0525223	-0.0215175	-0.0215873	0.0250784	0.0252126	0.0239807	0.0237836	0.0340642	0.0339569
1926	0.0555206	-0.0202092	-0.0202443	0.0264051	0.0265746	0.0282779	0.0280848	0.0388192	0.0387322
1927	0.0557991	-0.0187248	-0.0187071	0.0268766	0.0270792	0.0321691	0.031989	0.0428639	0.0428109
1928	0.0710077	-0.00967979	-0.00952039	0.0299846	0.0302389	0.0392513	0.039141	0.0512727	0.0513125
1929	0.0855739	0.000214369	0.000413913	0.0327815	0.0330437	0.0443843	0.0442675	0.0575239	0.05756
1930	0.101896	0.0116361	0.0118574	0.0345025	0.0347566	0.0510919	0.0509746	0.0648877	0.0649174
1931	0.115425	0.0276082	0.0278459	0.0365191	0.0367549	0.0617377	0.0616288	0.07617	0.0762028
1932	0.126744	0.0334752	0.0337466	0.0375933	0.03782	0.0617098	0.0615524	0.0765082	0.0764853
1933	0.139268	0.0361182	0.0362544	0.0381276	0.0383445	0.057823	0.0575425	0.0728322	0.072687
1934	0.147807	0.0417291	0.0418561	0.0390453	0.0392558	0.055926	0.055581	0.071305	0.0710923
1935	0.165599	0.0517653	0.0519667	0.0389308	0.0391297	0.0608082	0.0604493	0.0758625	0.0756297
1936	0.165938	0.046766	0.0469732	0.0382921	0.0385198	0.0560501	0.0557441	0.0707702	0.0706
1937	0.171417	0.0511459	0.0513241	0.0384018	0.0386677	0.0594207	0.0591142	0.0737665	0.073613
1938	0.176884	0.0630938	0.0633997	0.0408636	0.0411821	0.0718816	0.0717123	0.0870433	0.0870456
1939	0.17719	0.0634205	0.0636986	0.0414578	0.0417915	0.0739576	0.0737994	0.0891515	0.0891718
1940	0.182512	0.0680797	0.0683801	0.0421898	0.042538	0.0777191	0.0776104	0.0932951	0.0933721
1941	0.184251	0.0701069	0.0703523	0.0429855	0.0433548	0.0807405	0.0806292	0.0963774	0.0964696
1942	0.199892	0.0681303	0.0684722	0.0445229	0.0449428	0.0800493	0.0800259	0.0962659	0.0964684
1943	0.213616	0.0672142	0.067594	0.0463571	0.0468067	0.080513	0.0805049	0.0974153	0.0976428
1944	0.214953	0.0676671	0.0680998	0.0466029	0.0470459	0.0849768	0.0850388	0.101758	0.102041
1945	0.221325	0.0653086	0.0658994	0.0473723	0.04786	0.0881904	0.0883525	0.105412	0.10582
1946	0.225891	0.0566924	0.0572796	0.047477	0.0479606	0.086429	0.0865929	0.103802	0.104207
1947	0.226357	0.0523583	0.0529924	0.0483582	0.0488582	0.0897235	0.0899215	0.107424	0.107872
1948	0.223893	0.0390936	0.0397702	0.0486798	0.0492143	0.0852559	0.0855113	0.102656	0.103159
1949	0.220907	0.0255898	0.0261368	0.0490486	0.0495936	0.0787041	0.0788699	0.0965136	0.0969347
1950	0.203748	0.0132156	0.0137228	0.047677	0.0482158	0.0753592	0.0754694	0.0924436	0.092808
1951	0.183298	-0.0031227	-0.00274921	0.04398	0.0444541	0.0664412	0.0664004	0.081915	0.0821022
1952	0.16515	-0.0148265	-0.0145156	0.0413637	0.0417935	0.0618694	0.061765	0.0762452	0.076348
1953	0.149794	-0.031269	-0.0310777	0.0383048	0.0386748	0.0516115	0.0513501	0.0646884	0.0646077
1954	0.128388	-0.0485075	-0.0483967	0.0350114	0.0353314	0.0404557	0.0400436	0.0522157	0.0519622
1955	0.114542	-0.0656766	-0.0657528	0.0327456	0.033025	0.0279498	0.0273319	0.0392699	0.0387968
1956	0.102461	-0.0689294	-0.069072	0.0328903	0.0331489	0.0301743	0.0295059	0.0413438	0.0408131
1957	0.0889233	-0.0818886	-0.0821452	0.03228	0.0325126	0.0218798	0.021115	0.0328222	0.0321808
1958	0.0733458	-0.0960774	-0.0962958	0.0313379	0.0315451	0.016687	0.0158903	0.027308	0.026624
1959	0.063534	-0.100285	-0.100393	0.0323811	0.0326194	0.0205369	0.0198087	0.0316157	0.0310172
1960	0.0539317	-0.11296	-0.11319	0.0318219	0.0320422	0.0157358	0.0148916	0.0266727	0.0259545
1961	0.0401125	-0.126439	-0.126799	0.0298411	0.0300515	0.00913863	0.00822054	0.0190907	0.018292
1962	0.0254225	-0.132415	-0.132616	0.0285707	0.0287831	0.0115571	0.0107186	0.0210784	0.0203566
1963	0.0109945	-0.139147	-0.139359	0.0260976	0.026319	0.011683	0.0109046	0.0200306	0.0193697
1964	0.0092382	-0.14113	-0.141378	0.0251575	0.0253879	0.0135718	0.0128007	0.0216321	0.0209877
1965	0.0113722	-0.138005	-0.138085	0.0262033	0.0264688	0.0169146	0.0162152	0.0253715	0.0248134
1966	0.0178225	-0.131914	-0.132065	0.0267842	0.02707	0.021794	0.0211246	0.030022	0.0295041
1967	0.0130054	-0.133954	-0.134275	0.0270111	0.0272748	0.0191843	0.0184806	0.0274352	0.0268685
1968	0.0116155	-0.137911	-0.13853	0.0264809	0.0267061	0.0138072	0.0130138	0.0219363	0.0212611
1969	0.00186333	-0.145448	-0.146422	0.0254849	0.0256824	0.00546012	0.00452361	0.0134933	0.0126618
1970	-0.00551402	-0.157448	-0.158698	0.0232623	0.0234422	-0.00528687	-0.00640517	0.00216553	0.00114426
1971	-0.011793	-0.166796	-0.168265	0.0202449	0.0203957	-0.0123837	-0.0135863	-0.00549068	-0.0066075
1972	-0.0273152	-0.16554	-0.167051	0.0187721	0.0189287	-0.00821465	-0.00932665	-0.00212004	-0.00314619
1973	-0.0325863	-0.162308	-0.163901	0.0196353	0.0198033	-0.00635855	-0.00741634	2.62802e-05	-0.000937253
1974	-0.0278673	-0.159668	-0.161412	0.0209448	0.0211514	-0.00700374	-0.0080886	-0.000134056	-0.00110548
1975	-0.0223697	-0.15294	-0.154867	0.0231492	0.0233853	-0.00482087	-0.00595587	0.00261992	0.00160868
1976	-0.0153113	-0.141706	-0.143516	0.0241787	0.0244486	0.000281737	-0.000658503	0.0079103	0.00710113
1977	-0.0106434	-0.13449	-0.136462	0.0262903	0.0265706	0.000783684	-0.000189451	0.0092458	0.00840761
1978	-0.00865135	-0.11703	-0.118945	0.0280739	0.0283713	0.00914052	0.00827283	0.0180485	0.0173254
1979	-0.00508319	-0.108639	-0.11055	0.0290654	0.0293638	0.0125987	0.0117688	0.0215113	0.0208242
1980	0.00921278	-0.0982444	-0.100144	0.03108	0.0314043	0.0141645	0.013378	0.0241937	0.0235627
1981	0.0261044	-0.0798094	-0.0814996	0.0342893	0.0347147	0.0240588	0.0235432	0.0355277	0.0352001
1982	0.0523621	-0.0704022	-0.0721073	0.0370978	0.0375681	0.0231566	0.0226066	0.0360005	0.0356587
1983	0.0814978	-0.0523434	-0.0537879	0.0400619	0.0406295	0.0329366	0.0326014	0.0468865	0.0467958
1984	0.104508	-0.035616	-0.0367979	0.0431121	0.0437859	0.0433885	0.0432833	0.058417	0.0585981
1985	0.134313	-0.0185797	-0.0194555	0.0453905	0.0461155	0.0536181	0.0537677	0.0690146	0.0694653
1986	0.161416	-0.00681246	-0.00753859	0.0469248	0.0476676	0.0573039	0.057562	0.0731587	0.0737214
1987	0.189758	0.00812477	0.00763285	0.0485915	0.0493278	0.0642113	0.0646018	0.0804922	0.0811798
1988	0.220261	0.0269003	0.0267011	0.0504643	0.051237	0.0726284	0.0731505	0.0892789	0.0901067
1989	0.248916	0.0391983	0.0391167	0.0520861	0.0528512	0.0754047	0.0759374	0.0926823	0.0935169
1990	0.2704	0.0571229	0.0573902	0.0537728	0.0546141	0.0844345	0.0851597	0.102077	0.10312
1991	0.29513	0.0714092	0.0718965	0.0562336	0.0571469	0.0898767	0.0906799	0.108832	0.109986
1992	0.336749	0.08911	0.0900412	0.0595513	0.0606128	0.0977502	0.0987868	0.117933	0.119377
1993	0.371594	0.102254	0.103525	0.0644414	0.0656529	0.104182	0.105421	0.126188	0.127899
1994	0.402911	0.120432	0.12232	0.0696905	0.0711006	0.118053	0.119706	0.142113	0.144312
1995	0.426882	0.129639	0.131784	0.0733104	0.0748585	0.12472	0.126556	0.149884	0.152316
1996	0.44813	0.144436	0.146978	0.0777599	0.0794457	0.136664	0.138793	0.163987	0.166777
1997	0.473598	0.152412	0.155139	0.0813967	0.0831822	0.14218	0.144378	0.170786	0.173686
1998	0.50604	0.16568	0.168746	0.0848651	0.0867582	0.152985	0.155393	0.182847	0.186007
1999	0.554044	0.184911	0.188633	0.0906424	0.0927126	0.17023	0.173116	0.20195	0.205652
2000	0.585673	0.20405	0.208415	0.096596	0.0988497	0.18913	0.192553	0.222645	0.226943
2001	0.615988	0.220262	0.225322	0.102835	0.105387	0.204517	0.20849	0.239543	0.244491
2002	0.655762	0.236421	0.242224	0.110026	0.112876	0.21821	0.222646	0.25584	0.261377
2003	0.689578	0.24896	0.255434	0.115116	0.118208	0.230216	0.235049	0.269418	0.275448
2004	0.722881	0.263576	0.27051	0.118446	0.121697	0.244629	0.249803	0.284716	0.291143
2005	0.756752	0.280018	0.287662	0.122207	0.125636	0.259295	0.264932	0.300816	0.307782
2006	0.79261	0.293472	0.301773	0.12716	0.130837	0.270188	0.276285	0.313603	0.321127
2007	0.826895	0.30295	0.311594	0.130243	0.134059	0.280602	0.286961	0.324849	0.332695
2008	0.872736	0.314425	0.323448	0.135814	0.139845	0.293024	0.299638	0.339732	0.347948
2009	0.922105	0.33011	0.339869	0.142312	0.146677	0.309798	0.316968	0.359115	0.368038
2010	0.964628	0.344606	0.35509	0.149618	0.154333	0.328702	0.336518	0.380589	0.390301
2011	1.01013	0.356191	0.367225	0.155807	0.160841	0.345749	0.354088	0.399998	0.410383
2012	1.05592	0.376239	0.388299	0.163118	0.168595	0.369239	0.378498	0.426091	0.437593
2013	1.09554	0.391284	0.40413	0.168657	0.174419	0.387122	0.397135	0.445393	0.457726
2014	1.1359	0.41092	0.424865	0.176612	0.182892	0.40718	0.418024	0.46824	0.48163
2015	1.18054	0.433251	0.448508	0.185347	0.192373	0.426257	0.438105	0.490917	0.505656
2016	1.23026	0.454193	0.470793	0.193856	0.201579	0.444653	0.457528	0.512489	0.528545
2017	1.27154	0.471804	0.489588	0.200846	0.209178	0.46407	0.477961	0.534055	0.551368
2018	1.31433	0.487433	0.506468	0.206493	0.215341	0.480744	0.495637	0.552715	0.571229
2019	1.3534	0.497713	0.517453	0.211282	0.220477	0.494063	0.509548	0.567302	0.586515
2020	1.3948	0.510194	0.530583	0.214828	0.224326	0.508436	0.524538	0.582693	0.602638
2021	1.44183	0.524763	0.546307	0.221441	0.231445	0.524993	0.54209	0.60155	0.622694
2022	1.47411	0.52856	0.550725	0.226869	0.237226	0.532659	0.550225	0.611289	0.633067
2023	1.51253	0.5452	0.568585	0.232919	0.243769	0.550686	0.569193	0.631937	0.654915
2024	1.54841	0.553044	0.576767	0.235487	0.246475	0.561487	0.580274	0.643511	0.666829
2025	1.58307	0.5627	0.587392	0.2411	0.252637	0.573878	0.593424	0.658042	0.682373
2026	1.62448	0.573111	0.598735	0.245779	0.257788	0.586863	0.607172	0.672235	0.697509
2027	1.66981	0.591865	0.618941	0.251763	0.264345	0.607477	0.628931	0.695335	0.722024
2028	1.70261	0.608019	0.636157	0.258698	0.271803	0.625701	0.64808	0.716238	0.744103
2029	1.73978	0.620729	0.650157	0.263124	0.276842	0.63938	0.662697	0.731764	0.760869
2030	1.78715	0.632109	0.662389	0.269447	0.283697	0.650451	0.674367	0.745134	0.775103
2031	1.83316	0.647728	0.679329	0.275166	0.290139	0.66559	0.690496	0.762902	0.794199
2032	1.87466	0.657099	0.689711	0.279786	0.295227	0.676033	0.701728	0.775509	0.807819
2033	1.91548	0.670174	0.703368	0.284518	0.30034	0.689484	0.715642	0.790757	0.823741
2034	1.96258	0.683945	0.718421	0.291119	0.30758	0.703217	0.730317	0.807305	0.841564
2035	1.99869	0.694603	0.729983	0.296491	0.313528	0.716141	0.743874	0.822027	0.857176
2036	2.04102	0.705455	0.74187	0.303747	0.321511	0.729084	0.757429	0.837974	0.874117
2037	2.09292	0.727691	0.766135	0.312682	0.331496	0.749508	0.779305	0.862102	0.900212
2038	2.13883	0.740248	0.780109	0.31883	0.338414	0.760843	0.791613	0.875407	0.914813
2039	2.18818	0.759027	0.800009	0.324144	0.344283	0.776342	0.807874	0.89239	0.932783
2040	2.23739	0.775784	0.818192	0.32826	0.348954	0.790756	0.823358	0.907956	0.949641
2041	2.29479	0.797106	0.840914	0.334739	0.356028	0.805987	0.839457	0.925537	0.968403
2042	2.3435	0.812788	0.85817	0.341267	0.363331	0.818715	0.85321	0.940707	0.984982
2043	2.3913	0.830659	0.877771	0.347995	0.37092	0.834267	0.869827	0.959334	1.00518
2044	2.44712	0.842619	0.890929	0.35392	0.37734	0.843886	0.880166	0.971399	1.01828
2045	2.49052	0.852967	0.902664	0.359577	0.383634	0.856938	0.89412	0.986867	1.03499
2046	2.52978	0.854329	0.904838	0.363866	0.388361	0.862068	0.899781	0.993893	1.04281
2047	2.58226	0.868115	0.920282	0.369874	0.395277	0.874154	0.91293	1.00874	1.0592
2048	2.63215	0.886841	0.940703	0.379139	0.405653	0.890226	0.930049	1.02925	1.08139
2049	2.68673	0.911432	0.96753	0.388728	0.416622	0.909619	0.950777	1.0534	1.10773
2050	2.74015	0.93065	0.990105	0.399599	0.429272	0.927188	0.970451	1.07604	1.13341
2051	2.79216	0.952557	1.01435	0.409488	0.440537	0.944253	0.988809	1.09795	1.15746
2052	2.84723	0.975767	1.04008	0.419716	0.452309	0.961245	1.00735	1.11975	1.18169
2053	2.91133	0.99955	1.06618	0.428961	0.46297	0.978739	1.02623	1.14149	1.20563
2054	2.97335	1.01954	1.08934	0.440081	0.475979	0.991999	1.04136	1.16014	1.22723
2055	3.03041	1.03831	1.11017	0.447493	0.4845	1.00603	1.0566	1.17788	1.24686
2056	3.09258	1.05691	1.13038	0.454689	0.49279	1.01802	1.06942	1.19343	1.26395
2057	3.15723	1.07771	1.15356	0.46202	0.501371	1.03384	1.0869	1.2121	1.2849
2058	3.21951	1.09231	1.1704	0.467979	0.508677	1.04454	1.09901	1.22537	1.30026
2059	3.27615	1.1122	1.19216	0.475145	0.516863	1.05864	1.11427	1.24276	1.31941
2060	3.33538	1.13101	1.21274	0.482172	0.524856	1.07344	1.12994	1.26104	1.33922
2061	3.39495	1.14946	1.23326	0.489188	0.533112	1.08477	1.14229	1.27555	1.35551
2062	3.45623	1.1729	1.25921	0.495696	0.541021	1.09933	1.15829	1.29336	1.37555
2063	3.52094	1.18768	1.2762	0.50308	0.549783	1.10599	1.16599	1.30393	1.388
2064	3.57284	1.20667	1.29773	0.511162	0.559424	1.1174	1.17856	1.31955	1.40583
2065	3.64087	1.22691	1.32065	0.519343	0.569169	1.12601	1.1885	1.3326	1.4212
2066	3.70316	1.25053	1.34702	0.526791	0.5782	1.14062	1.20454	1.35113	1.44216
2067	3.75366	1.26417	1.36245	0.533891	0.586542	1.1464	1.21105	1.36097	1.45361
2068	3.81515	1.28868	1.38973	0.542073	0.596404	1.162	1.22788	1.38143	1.47646
2069	3.87485	1.31083	1.41526	0.550926	0.607301	1.17426	1.24175	1.39888	1.49693
2070	3.93753	1.33471	1.44254	0.56113	0.619835	1.18608	1.25502	1.4163	1.5174
2071	3.99271	1.35003	1.46063	0.568482	0.629194	1.19459	1.26489	1.42891	1.53255
2072	4.05186	1.36897	1.48217	0.575577	0.638029	1.20513	1.27655	1.44392	1.54978
2073	4.10717	1.38714	1.50295	0.584569	0.648983	1.21367	1.28602	1.45783	1.56603
2074	4.16317	1.4101	1.52908	0.59265	0.659116	1.22819	1.30203	1.4772	1.58823
2075	4.22768	1.42943	1.55081	0.600453	0.668596	1.23789	1.31245	1.49141	1.60443
2076	4.28634	1.44776	1.57237	0.608431	0.678862	1.2456	1.32145	1.50403	1.61984
2077	4.34162	1.46708	1.59445	0.617147	0.689487	1.25605	1.33296	1.51977	1.63799
2078	4.39554	1.48372	1.61334	0.622785	0.696608	1.26864	1.34653	1.53551	1.65576
2079	4.45104	1.49775	1.62984	0.628877	0.704241	1.27695	1.35602	1.54731	1.66974
2080	4.51044	1.51663	1.64991	0.636173	0.712471	1.2857	1.36475	1.56007	1.68337
2081	4.56851	1.52743	1.66253	0.641299	0.718803	1.29029	1.37005	1.5675	1.69224
2082	4.62543	1.5464	1.68404	0.646136	0.725025	1.30481	1.38587	1.58492	1.71186
2083	4.67314	1.55972	1.69892	0.651606	0.731496	1.3128	1.39451	1.59598	1.7243
2084	4.72776	1.57837	1.71915	0.656808	0.737734	1.324	1.40622	1.60991	1.73963
2085	4.78696	1.59591	1.7398	0.66298	0.745838	1.3329	1.41641	1.62238	1.75466
2086	4.8405	1.60922	1.75619	0.670134	0.75474	1.34031	1.42528	1.63387	1.76884

## Sheet: GISS-E2-H
# years	dT_global	fsaf_global	fsaf_global_fc	fsaf_nh_ice	fsaf_nh_ice_fc	fsaf_nh_snow	fsaf_nh_snow_fc	fsaf_nh_icesnow	fsaf_nh_icesnow_fc
1865	-0.0142289	-0.0397677	-0.038988	0.000527142	0.00053181	-0.00393282	-0.00392761	-0.00295923	-0.00294788
1866	-0.0136527	-0.0379679	-0.0373174	-0.000764536	-0.000761172	-0.00556091	-0.00555506	-0.00567309	-0.0056625
1867	-0.011173	-0.0334907	-0.0329967	-0.00314177	-0.00313382	-0.00650409	-0.00649362	-0.00798629	-0.00796775
1868	-0.00238579	-0.0250372	-0.0246748	-0.00317752	-0.00317248	-0.00537558	-0.00536169	-0.00707816	-0.00705913
1869	0.00503529	-0.0175729	-0.0173313	-0.00248448	-0.00247948	-0.00444132	-0.00443037	-0.00562809	-0.00561382
1870	-0.000604758	-0.0130809	-0.0129045	-0.00172172	-0.00171952	-0.00413142	-0.00412873	-0.00460933	-0.00460527
1871	-0.0060427	-0.00651578	-0.0063358	-0.00298017	-0.0029794	-0.00279634	-0.00279592	-0.0041842	-0.0041828
1872	-0.00654511	-0.00386772	-0.00373381	-0.00520101	-0.00519964	-0.00582462	-0.0058251	-0.00814805	-0.00814887
1873	-0.00124902	-0.00126552	-0.00115926	-0.00674666	-0.00674401	-0.00788015	-0.00788443	-0.0112986	-0.0113022
1874	0.00363998	0.00130679	0.00140914	-0.00753904	-0.00753675	-0.00820711	-0.00820844	-0.0118449	-0.0118476
1875	0.00590222	0.00297252	0.00307754	-0.00798256	-0.00797693	-0.00838941	-0.00838967	-0.0121843	-0.0121835
1876	0.00748897	0.00610314	0.00621776	-0.00720366	-0.00720321	-0.00664127	-0.00665106	-0.0102771	-0.0102873
1877	0.00341677	0.0086183	0.00875381	-0.00632403	-0.00632331	-0.00520318	-0.00521049	-0.00830729	-0.00831575
1878	0.00610209	0.0115245	0.0117019	-0.00601464	-0.00601239	-0.00432664	-0.0043313	-0.00742907	-0.00743285
1879	0.0117445	0.0186425	0.0188898	-0.00331017	-0.00330726	-0.0048785	-0.00488055	-0.0050112	-0.00501288
1880	0.0152437	0.026311	0.0266137	0.00138864	0.00140497	-0.00165391	-0.00164971	0.001509	0.00152486
1881	0.0194419	0.0323597	0.032688	0.00274138	0.0027566	0.00106786	0.00107093	0.00494398	0.00495755
1882	0.0263495	0.0384105	0.0388327	0.00235127	0.00236414	0.00416461	0.0041701	0.00774747	0.00776105
1883	0.0287209	0.039729	0.0402335	0.0019466	0.00196549	0.00544526	0.00545583	0.00894569	0.00896808
1884	0.0350268	0.0471851	0.0478278	0.00282452	0.00284253	0.00967896	0.00968213	0.013247	0.0132634
1885	0.037154	0.0488656	0.0497063	0.001612	0.00162519	0.00900531	0.00900887	0.0115333	0.0115465
1886	0.0409684	0.0532717	0.0543462	0.000753823	0.000764425	0.00772296	0.00773066	0.00963143	0.00964852
1887	0.0459687	0.0637194	0.0651352	0.0036756	0.0036948	0.00825411	0.00826977	0.0122819	0.0123132
1888	0.052325	0.0717157	0.0732825	0.0072753	0.00729717	0.0105604	0.0105707	0.0166318	0.0166615
1889	0.0513572	0.0772636	0.079108	0.00859026	0.00861822	0.0121497	0.0121631	0.0192668	0.0193044
1890	0.0499433	0.0794613	0.0814566	0.0106005	0.0106321	0.00994514	0.00995819	0.0185058	0.018546
1891	0.0451635	0.0790395	0.080974	0.0121069	0.0121356	0.00848528	0.00849757	0.0179182	0.0179563
1892	0.0497005	0.0817749	0.0836236	0.0121901	0.0122265	0.0106366	0.0106655	0.0202653	0.0203241
1893	0.0484033	0.0784836	0.0803012	0.00957177	0.00959333	0.00986118	0.00987773	0.0174096	0.0174443
1894	0.0510173	0.0779945	0.0797649	0.00877784	0.00879788	0.00902642	0.00903399	0.0158338	0.0158583
1895	0.0520167	0.0797595	0.0815018	0.00949786	0.00952614	0.00899931	0.0090084	0.0159617	0.0159925
1896	0.0555177	0.0790624	0.0809133	0.010674	0.0106972	0.00758824	0.00759743	0.0159569	0.0159858
1897	0.0574359	0.0781723	0.0800495	0.0123221	0.0123459	0.00799426	0.0080059	0.0172107	0.0172415
1898	0.0614481	0.0748628	0.0767595	0.0123836	0.0124109	0.00686226	0.00688439	0.0159125	0.0159565
1899	0.0607436	0.0735825	0.075441	0.0116371	0.0116571	0.00599257	0.006009	0.0148243	0.0148559
1900	0.070445	0.0747205	0.076569	0.0092087	0.00922421	0.00606194	0.00607034	0.0129924	0.0130136
1901	0.0854953	0.0781926	0.0801565	0.0115154	0.0115382	0.00909295	0.00910904	0.0170209	0.0170555
1902	0.0961912	0.0797763	0.0817142	0.0132947	0.013313	0.0116507	0.0116696	0.0199155	0.0199452
1903	0.109261	0.0846365	0.0865471	0.0149468	0.0149622	0.0149068	0.0149273	0.0241402	0.0241676
1904	0.121925	0.0906423	0.0925827	0.0171927	0.0172144	0.0197055	0.0197442	0.0298379	0.0298863
1905	0.131559	0.0934264	0.0954612	0.0177895	0.017821	0.0203463	0.0203862	0.030535	0.0305891
1906	0.143115	0.0974279	0.0995119	0.0196454	0.0196857	0.0204366	0.0204696	0.0323951	0.0324529
1907	0.156248	0.102814	0.105039	0.0209094	0.020952	0.0216281	0.021657	0.0346656	0.0347201
1908	0.1651	0.105076	0.10734	0.0219847	0.0220469	0.0219107	0.0219578	0.0361745	0.0362648
1909	0.171722	0.104818	0.107007	0.0227852	0.0228615	0.0225491	0.0226103	0.0367842	0.0368994
1910	0.181344	0.109189	0.111444	0.0232475	0.0233375	0.0255909	0.0256757	0.0397227	0.03987
1911	0.192567	0.112691	0.115234	0.025318	0.0254323	0.0259583	0.0260468	0.0416791	0.0418472
1912	0.196839	0.11566	0.118228	0.0282667	0.0284036	0.0253208	0.0254146	0.0432445	0.0434341
1913	0.206148	0.11999	0.12267	0.0307472	0.0309026	0.0269144	0.0270055	0.0461835	0.0463839
1914	0.212856	0.122355	0.125071	0.0319286	0.0320868	0.0269801	0.0270627	0.0471568	0.0473538
1915	0.221049	0.124707	0.127507	0.032184	0.0323706	0.0281108	0.0282027	0.048665	0.0488997
1916	0.229876	0.126002	0.128865	0.0336367	0.0338139	0.0295969	0.0296908	0.0507344	0.0509632
1917	0.235629	0.124251	0.127172	0.032275	0.0324444	0.0299225	0.0300305	0.04971	0.0499432
1918	0.242824	0.127006	0.130099	0.0331064	0.0332931	0.0298449	0.0299547	0.0496105	0.0498553
1919	0.26075	0.133158	0.136291	0.0340746	0.0342696	0.0318085	0.0319389	0.051792	0.0520585
1920	0.274117	0.136565	0.139839	0.0351048	0.0353328	0.0334846	0.0336628	0.0539973	0.0543368
1921	0.28753	0.140351	0.143788	0.0361101	0.0363407	0.0352356	0.0354151	0.0563784	0.0567196
1922	0.296147	0.142067	0.145656	0.0394094	0.0396344	0.0338065	0.0339478	0.0574316	0.0577335
1923	0.307692	0.143429	0.147101	0.041125	0.0413668	0.0343309	0.0344698	0.0586611	0.0589731
1924	0.315714	0.147021	0.15075	0.0432128	0.0434807	0.0374238	0.0375906	0.0628739	0.0632261
1925	0.320673	0.147011	0.150836	0.0439967	0.0442784	0.0384686	0.0386579	0.0640235	0.0644023
1926	0.328518	0.151063	0.154839	0.0452562	0.0455594	0.0426593	0.0428883	0.0685801	0.0690106
1927	0.340158	0.155251	0.159068	0.0474927	0.0478369	0.0447568	0.0450421	0.0718607	0.0723673
1928	0.348457	0.159814	0.163709	0.0490549	0.0494338	0.0472502	0.0475675	0.0755449	0.0761114
1929	0.35765	0.163283	0.16731	0.0509417	0.0513615	0.0486489	0.0489664	0.0780693	0.0786685
1930	0.373336	0.168128	0.172305	0.0540476	0.0545264	0.0525609	0.0529307	0.0835444	0.0842359
1931	0.381196	0.171718	0.176159	0.0572179	0.0577827	0.0522217	0.052626	0.0860935	0.0868801
1932	0.390593	0.181872	0.186576	0.0615469	0.0622382	0.0569713	0.0574147	0.0939293	0.0948583
1933	0.398797	0.184331	0.189295	0.0628827	0.0636657	0.0566295	0.0570789	0.095216	0.0962396
1934	0.405651	0.187887	0.193043	0.0657562	0.066621	0.0559986	0.056454	0.0972673	0.0983688
1935	0.41509	0.190954	0.196255	0.0673105	0.0682707	0.057372	0.0578685	0.0999817	0.101213
1936	0.422732	0.194566	0.199874	0.0686912	0.069692	0.0606656	0.0612058	0.104314	0.105623
1937	0.432283	0.196192	0.201535	0.0700587	0.0710731	0.0629377	0.0635108	0.107393	0.108743
1938	0.437979	0.199043	0.204474	0.0718014	0.0728519	0.0663985	0.0669964	0.111315	0.112712
1939	0.442514	0.204002	0.20953	0.0742346	0.0753443	0.0693429	0.0699856	0.116128	0.117619
1940	0.446269	0.202762	0.208417	0.0751888	0.0763342	0.0663067	0.0668895	0.114678	0.11616
1941	0.44748	0.201247	0.206709	0.0758955	0.0770797	0.0646477	0.0652058	0.113625	0.115127
1942	0.456397	0.205092	0.210689	0.076395	0.0776569	0.0684624	0.0690604	0.117767	0.119375
1943	0.463742	0.207461	0.213199	0.0776982	0.0790346	0.0688335	0.0694977	0.11956	0.121285
1944	0.470173	0.208016	0.213977	0.0794985	0.0809091	0.0671257	0.0677818	0.11907	0.120853
1945	0.479777	0.21203	0.218038	0.0826977	0.0841707	0.0692786	0.0699496	0.122978	0.124819
1946	0.486387	0.216944	0.223095	0.0840501	0.0856782	0.0727322	0.0734662	0.127156	0.129191
1947	0.494121	0.224255	0.230503	0.0886941	0.0904841	0.0753995	0.076204	0.133164	0.135395
1948	0.499315	0.225481	0.231825	0.0887644	0.0906402	0.0782265	0.079098	0.136231	0.138607
1949	0.496485	0.22111	0.227563	0.0890586	0.0910814	0.0768783	0.077749	0.135283	0.137794
1950	0.490888	0.218151	0.224793	0.0903913	0.0925284	0.0770006	0.0778754	0.136416	0.139036
1951	0.490624	0.217631	0.224453	0.0942519	0.0965712	0.0776161	0.0785169	0.139952	0.142753
1952	0.491176	0.219404	0.226402	0.0948015	0.0973172	0.0807399	0.0817631	0.143005	0.146079
1953	0.49173	0.221708	0.228809	0.0980876	0.100727	0.0799124	0.0809665	0.145641	0.148861
1954	0.49388	0.226257	0.233733	0.100997	0.103875	0.0821654	0.0832993	0.150336	0.153841
1955	0.494576	0.227096	0.234579	0.102037	0.10506	0.0812661	0.0824179	0.150731	0.154392
1956	0.496334	0.228756	0.236321	0.1037	0.106776	0.0810325	0.0821739	0.151805	0.1555
1957	0.497021	0.229585	0.237185	0.104209	0.10733	0.0805462	0.0816521	0.151963	0.155679
1958	0.498901	0.232206	0.23994	0.10607	0.109302	0.081893	0.0830614	0.154823	0.158687
1959	0.503561	0.233636	0.241551	0.10745	0.11081	0.0826028	0.0838006	0.156645	0.16066
1960	0.505588	0.234628	0.242741	0.108955	0.112438	0.0810623	0.0822763	0.156849	0.160991
1961	0.511524	0.236065	0.244152	0.110333	0.113861	0.0812034	0.0824218	0.157747	0.161935
1962	0.513987	0.232662	0.240743	0.109422	0.112868	0.0789473	0.0801605	0.155222	0.159336
1963	0.5188	0.2357	0.243866	0.112267	0.115732	0.0803247	0.0815826	0.158349	0.162513
1964	0.524319	0.235019	0.24333	0.11359	0.11708	0.0805592	0.0818102	0.15864	0.162806
1965	0.527836	0.234816	0.243222	0.115804	0.119272	0.0808739	0.0821088	0.160193	0.164312
1966	0.533482	0.234744	0.243168	0.118442	0.121946	0.0800394	0.0812692	0.160697	0.164813
1967	0.539476	0.236355	0.245127	0.120281	0.123987	0.0802376	0.0815135	0.161954	0.166281
1968	0.544809	0.237877	0.246682	0.124064	0.127887	0.0799429	0.0812309	0.164724	0.169154
1969	0.54912	0.235918	0.245044	0.125541	0.129501	0.0783876	0.0796881	0.163875	0.168424
1970	0.552871	0.237711	0.247005	0.126665	0.130667	0.0793421	0.0806866	0.165315	0.169928
1971	0.558364	0.241949	0.251543	0.128781	0.132922	0.0808049	0.0822336	0.168217	0.173017
1972	0.561782	0.241573	0.251386	0.130996	0.135237	0.0777489	0.0791543	0.166813	0.171678
1973	0.569034	0.241455	0.251268	0.132986	0.137398	0.0760463	0.0774126	0.166682	0.171678
1974	0.575349	0.245528	0.255522	0.135627	0.140226	0.0791136	0.0806035	0.171358	0.176624
1975	0.582338	0.2501	0.260362	0.137489	0.14228	0.081182	0.0827619	0.175156	0.180678
1976	0.59281	0.252981	0.263445	0.141274	0.146193	0.0801327	0.0817651	0.177125	0.182784
1977	0.603474	0.254883	0.265616	0.143668	0.148654	0.0826418	0.0843671	0.180898	0.186679
1978	0.601747	0.255965	0.266967	0.146478	0.15163	0.0821591	0.0839643	0.182407	0.188384
1979	0.606111	0.259054	0.270275	0.149205	0.154373	0.0817026	0.0835409	0.183867	0.189872
1980	0.622306	0.266219	0.277382	0.15223	0.157427	0.0843993	0.0862901	0.188415	0.194474
1981	0.6384	0.272782	0.28427	0.153895	0.159161	0.0864588	0.0884413	0.191457	0.197654
1982	0.653222	0.277282	0.288973	0.155045	0.160299	0.0880359	0.090066	0.193807	0.200029
1983	0.665916	0.280463	0.292294	0.156105	0.161388	0.0899334	0.0920197	0.196004	0.202286
1984	0.680925	0.281581	0.293354	0.156433	0.161639	0.0913468	0.0934489	0.196916	0.203142
1985	0.698737	0.283001	0.295056	0.158622	0.163934	0.0927757	0.0949115	0.199648	0.205986
1986	0.712805	0.284626	0.296967	0.160938	0.166536	0.0931421	0.0952819	0.201526	0.208113
1987	0.726972	0.286973	0.299517	0.16283	0.168674	0.0942378	0.0964077	0.204294	0.211133
1988	0.744514	0.291845	0.304578	0.16563	0.17161	0.0957474	0.0979501	0.207682	0.214663
1989	0.758482	0.295991	0.308813	0.169303	0.175452	0.0970227	0.0992557	0.211149	0.218274
1990	0.773488	0.30154	0.314535	0.172991	0.179342	0.0987973	0.101045	0.215409	0.222711
1991	0.789266	0.307752	0.320975	0.175109	0.181598	0.102363	0.104704	0.220179	0.227687
1992	0.808545	0.315183	0.328778	0.178337	0.185061	0.105784	0.108145	0.225459	0.233186
1993	0.824694	0.322222	0.336138	0.181362	0.188326	0.108471	0.110909	0.229645	0.237617
1994	0.839716	0.328122	0.342104	0.182471	0.189591	0.110149	0.112628	0.232767	0.240939
1995	0.859279	0.335112	0.349324	0.183041	0.190397	0.113931	0.116536	0.237092	0.24558
1996	0.876083	0.34412	0.358644	0.185528	0.193089	0.119371	0.122089	0.244192	0.252976
1997	0.895004	0.352509	0.367265	0.188953	0.196753	0.123813	0.126604	0.251088	0.260153
1998	0.915621	0.358024	0.37324	0.18948	0.197488	0.125646	0.128495	0.253179	0.262484
1999	0.941807	0.367892	0.383328	0.192495	0.200621	0.130728	0.133723	0.26063	0.270172
2000	0.966456	0.377403	0.393125	0.197018	0.205481	0.136713	0.139891	0.269458	0.279443
2001	0.989565	0.384716	0.40082	0.200776	0.209503	0.141981	0.145309	0.277186	0.287516
2002	1.01595	0.393706	0.410245	0.203921	0.212972	0.14961	0.153181	0.286452	0.297262
2003	1.04096	0.407275	0.424628	0.209755	0.219111	0.158255	0.162076	0.298884	0.310166
2004	1.0641	0.415523	0.433307	0.21373	0.223391	0.16264	0.166578	0.306135	0.317777
2005	1.08526	0.42326	0.441505	0.217457	0.22738	0.167076	0.171184	0.31258	0.324552
2006	1.10523	0.432263	0.45109	0.22071	0.230997	0.173094	0.177344	0.320488	0.332902
2007	1.1293	0.44118	0.46054	0.223342	0.233963	0.177253	0.181612	0.326417	0.339214
2008	1.16685	0.451963	0.471569	0.227049	0.237905	0.183332	0.187823	0.335	0.348121
2009	1.19877	0.463517	0.483523	0.230721	0.241985	0.191855	0.196568	0.345786	0.359473
2010	1.22566	0.471434	0.49201	0.233677	0.245296	0.197174	0.202057	0.35293	0.367086
2011	1.24903	0.479029	0.499971	0.236107	0.248092	0.202151	0.207218	0.35929	0.373935
2012	1.27503	0.486728	0.508226	0.242393	0.254939	0.207064	0.212239	0.367986	0.383204
2013	1.30288	0.497914	0.52017	0.248702	0.261925	0.215912	0.221422	0.380181	0.396248
2014	1.32748	0.506251	0.529138	0.253562	0.267322	0.219917	0.225641	0.387588	0.40427
2015	1.35705	0.518847	0.542609	0.258584	0.272859	0.22722	0.23332	0.397966	0.415396
2016	1.38392	0.527337	0.551741	0.260032	0.274492	0.232869	0.239274	0.404835	0.422691
2017	1.41269	0.538082	0.563615	0.264164	0.279245	0.239832	0.246622	0.414329	0.433022
2018	1.4372	0.546724	0.573045	0.26856	0.284154	0.244269	0.251242	0.421496	0.440779
2019	1.46643	0.556006	0.583102	0.271191	0.287229	0.249065	0.256282	0.428009	0.447888
2020	1.49206	0.565388	0.593006	0.274425	0.290794	0.254667	0.262179	0.4355	0.455891
2021	1.52044	0.572915	0.601536	0.278218	0.295172	0.258258	0.266069	0.441644	0.462761
2022	1.55147	0.582456	0.611949	0.282568	0.300187	0.2643	0.272519	0.4503	0.472307
2023	1.58123	0.591473	0.621887	0.287189	0.305563	0.269439	0.277942	0.459069	0.481989
2024	1.61191	0.600279	0.631838	0.292746	0.311783	0.275287	0.284191	0.468231	0.492009
2025	1.64166	0.610882	0.643365	0.297842	0.317425	0.281007	0.290231	0.477091	0.501597
2026	1.6728	0.621292	0.655032	0.302059	0.322433	0.286174	0.295774	0.485165	0.510674
2027	1.69815	0.629063	0.663651	0.305026	0.326027	0.290693	0.300623	0.491203	0.517499
2028	1.73006	0.641224	0.676879	0.309797	0.331613	0.298911	0.309372	0.502365	0.529793
2029	1.7623	0.652071	0.688808	0.313981	0.336492	0.305506	0.316347	0.511255	0.539583
2030	1.79377	0.662585	0.700313	0.317163	0.340153	0.311136	0.322298	0.518809	0.547826
2031	1.82651	0.673885	0.712926	0.32168	0.34539	0.31655	0.328089	0.527125	0.557084
2032	1.85765	0.683068	0.722925	0.324834	0.34896	0.320172	0.331987	0.532829	0.563341
2033	1.88523	0.689346	0.730052	0.326585	0.351213	0.324223	0.336294	0.537556	0.568689
2034	1.91887	0.700645	0.742494	0.329725	0.354969	0.331422	0.34388	0.546557	0.578528
2035	1.94958	0.706214	0.74886	0.33168	0.357309	0.334352	0.347041	0.550537	0.583034
2036	1.98447	0.71476	0.758058	0.334032	0.35994	0.339199	0.35212	0.556851	0.589802
2037	2.01515	0.724081	0.767913	0.336371	0.362625	0.345227	0.35849	0.564107	0.597648
2038	2.04364	0.73196	0.776847	0.338989	0.365673	0.349861	0.363385	0.570048	0.604159
2039	2.07628	0.739398	0.785268	0.342255	0.369371	0.353738	0.367592	0.575651	0.610341
2040	2.10979	0.748215	0.79519	0.344625	0.372267	0.35861	0.372885	0.581822	0.617251
2041	2.14189	0.757655	0.805609	0.347982	0.376122	0.364638	0.379328	0.589857	0.625998
2042	2.17112	0.76725	0.816093	0.350787	0.37934	0.370266	0.385345	0.597721	0.634519
2043	2.20357	0.774754	0.824736	0.353185	0.382224	0.373539	0.388968	0.602745	0.640236
2044	2.23553	0.783346	0.834367	0.35565	0.385329	0.379606	0.395445	0.61036	0.64875
2045	2.26404	0.79178	0.84352	0.358334	0.388424	0.384089	0.400157	0.616685	0.65562
2046	2.29879	0.803128	0.85605	0.363434	0.394202	0.389928	0.406449	0.624955	0.664802
2047	2.32815	0.81406	0.867812	0.36692	0.398113	0.396117	0.412963	0.633156	0.673629
2048	2.36302	0.822438	0.877033	0.370235	0.402026	0.402175	0.419508	0.641065	0.682393
2049	2.39693	0.833778	0.889702	0.375204	0.407771	0.410485	0.428542	0.652359	0.694884
2050	2.43478	0.843983	0.90131	0.378116	0.411227	0.419447	0.437887	0.662695	0.706041
2051	2.47107	0.855867	0.914465	0.381843	0.415713	0.429017	0.448035	0.674363	0.71884
2052	2.50102	0.863159	0.922647	0.384871	0.418983	0.433663	0.453098	0.680808	0.725813
2053	2.53393	0.87163	0.932116	0.387973	0.422454	0.439032	0.458871	0.687707	0.733291
2054	2.57039	0.881035	0.942365	0.391111	0.425886	0.444708	0.464928	0.695214	0.741334
2055	2.60215	0.888279	0.950422	0.393919	0.428984	0.450194	0.470742	0.70216	0.748763
2056	2.63497	0.895175	0.958229	0.395352	0.430822	0.455088	0.4761	0.70775	0.755043
2057	2.67375	0.904397	0.968693	0.398752	0.43458	0.460446	0.481942	0.715615	0.763611
2058	2.70899	0.913501	0.978939	0.401727	0.437962	0.465225	0.487135	0.722428	0.771101
2059	2.74191	0.92449	0.991321	0.405858	0.442888	0.471512	0.494051	0.731106	0.780902
2060	2.77713	0.933453	1.0016	0.409091	0.446978	0.476914	0.499983	0.738401	0.7893
2061	2.81243	0.943529	1.01303	0.411174	0.449617	0.483848	0.507435	0.746129	0.797897
2062	2.84547	0.955186	1.02594	0.415561	0.454543	0.491671	0.515796	0.756276	0.808937
2063	2.88306	0.967917	1.04026	0.420397	0.460282	0.499423	0.524291	0.766939	0.820912
2064	2.91616	0.974997	1.04863	0.423415	0.463904	0.503215	0.528591	0.77237	0.827208
2065	2.953	0.985909	1.06073	0.427454	0.4686	0.509255	0.535046	0.78101	0.836754
2066	2.98334	0.993932	1.07063	0.431429	0.47381	0.5141	0.540496	0.788511	0.845791
2067	3.01821	1.00416	1.08278	0.436206	0.479567	0.520486	0.547497	0.798026	0.856626
2068	3.05523	1.01199	1.09201	0.439548	0.483735	0.524446	0.551873	0.804139	0.863801
2069	3.08902	1.02071	1.10229	0.441846	0.48674	0.529693	0.557615	0.810752	0.871486
2070	3.12378	1.02968	1.11277	0.444457	0.490042	0.534402	0.562829	0.816949	0.87868
2071	3.16092	1.03957	1.12444	0.447512	0.493997	0.539211	0.568178	0.823905	0.88687
2072	3.20108	1.05148	1.13826	0.450592	0.497901	0.546029	0.575683	0.83253	0.896751
2073	3.23538	1.06216	1.15035	0.45348	0.501393	0.551653	0.581784	0.840168	0.90531
2074	3.27092	1.07304	1.16296	0.458017	0.506784	0.55674	0.587454	0.848141	0.914444
2075	3.3077	1.08356	1.17543	0.461994	0.511855	0.563056	0.594636	0.856275	0.924126
2076	3.34205	1.09381	1.18717	0.466293	0.517044	0.569457	0.601607	0.865738	0.934844
2077	3.37664	1.1022	1.19692	0.470895	0.52242	0.574513	0.607412	0.873515	0.943802
2078	3.41012	1.11068	1.20686	0.473361	0.525528	0.58052	0.613922	0.880566	0.951835
2079	3.43919	1.117	1.21435	0.475754	0.528439	0.585087	0.618853	0.886227	0.958243
2080	3.46722	1.124	1.22255	0.479115	0.532655	0.588061	0.622407	0.891163	0.964301
2081	3.49816	1.13007	1.2298	0.482024	0.536078	0.59066	0.625515	0.89554	0.969485
2082	3.5301	1.13896	1.24059	0.485552	0.540604	0.596304	0.631676	0.903253	0.978459
2083	3.56416	1.14748	1.25098	0.487452	0.54358	0.60278	0.638995	0.91042	0.987209
2084	3.58891	1.15401	1.25896	0.48854	0.545513	0.606921	0.643614	0.915107	0.992997
2085	3.62119	1.16195	1.26863	0.492009	0.549961	0.610341	0.647756	0.920952	1.00022
2086	3.65045	1.16825	1.27621	0.494569	0.553158	0.6134	0.651217	0.925475	1.00556
2087	3.67595	1.17547	1.28451	0.496245	0.555466	0.61892	0.657242	0.931342	1.01232
2088	3.7015	1.18018	1.29022	0.49788	0.557666	0.621402	0.660002	0.934652	1.01633
2089	3.72685	1.1838	1.2947	0.498598	0.558647	0.62437	0.663142	0.938195	1.02031
2090	3.75299	1.1907	1.3024	0.501356	0.56143	0.62949	0.668542	0.945016	1.02742
2091	3.78036	1.19834	1.311	0.505591	0.566242	0.634389	0.674097	0.952199	1.03553
2092	3.80734	1.20264	1.31639	0.507358	0.56874	0.637682	0.677909	0.956685	1.04099
2093	3.83239	1.20308	1.31713	0.507401	0.568806	0.638537	0.678745	0.957417	1.04178
2094	3.85749	1.20905	1.32392	0.509479	0.571295	0.642649	0.683299	0.962665	1.04776
2095	3.88212	1.2169	1.33296	0.512756	0.575156	0.648611	0.689821	0.970303	1.05629
2096	3.91199	1.22272	1.33943	0.514147	0.576412	0.652122	0.69368	0.974387	1.0605
2097	3.93973	1.2269	1.34469	0.514196	0.576769	0.654934	0.696929	0.976727	1.06346
2098	3.96365	1.2349	1.35421	0.516501	0.579558	0.66061	0.70326	0.983533	1.07115
2099	3.98998	1.24145	1.36197	0.520033	0.583706	0.663607	0.70684	0.988783	1.0773
2100	4.01501	1.24794	1.36967	0.523314	0.587645	0.668096	0.711855	0.995212	1.0847
2101	4.04177	1.25376	1.37664	0.525964	0.59057	0.672506	0.716688	1.00073	1.09076
2102	4.06502	1.25782	1.38165	0.527058	0.591924	0.675628	0.720298	1.00372	1.09429
2103	4.0898	1.25953	1.38358	0.527476	0.592571	0.677565	0.722613	1.00564	1.09668
2104	4.11366	1.26124	1.38597	0.527199	0.592254	0.679974	0.725286	1.00723	1.09843
2105	4.13518	1.26259	1.3877	0.527017	0.592124	0.681885	0.727362	1.00901	1.10041
2106	4.15913	1.26559	1.39153	0.526932	0.592128	0.685527	0.731381	1.01207	1.10382
2107	4.18039	1.26817	1.39467	0.52765	0.592961	0.687944	0.733909	1.01444	1.10641
2108	4.20095	1.27156	1.39894	0.529042	0.594782	0.689897	0.736324	1.0173	1.10996
2109	4.22453	1.2774	1.40562	0.529925	0.595974	0.693709	0.740429	1.02152	1.11467
2110	4.24681	1.28121	1.41032	0.532142	0.598674	0.696065	0.743145	1.02527	1.1191
2111	4.26647	1.2861	1.41618	0.533462	0.600705	0.700222	0.747597	1.02957	1.12421
2112	4.28697	1.2896	1.42003	0.533612	0.601212	0.701933	0.749616	1.03131	1.1265
2113	4.30713	1.29511	1.42637	0.536426	0.60425	0.704749	0.752741	1.03585	1.13145
2114	4.33086	1.30232	1.43475	0.538631	0.606669	0.710132	0.758549	1.04215	1.1383
2115	4.35108	1.30828	1.4419	0.5405	0.609181	0.715117	0.763979	1.04777	1.14486
2116	4.37336	1.31273	1.44731	0.541562	0.610792	0.718959	0.76815	1.05208	1.14996
2117	4.39655	1.31822	1.45386	0.544788	0.614617	0.72185	0.771521	1.05728	1.15603
2118	4.41981	1.32404	1.46071	0.546951	0.617216	0.725983	0.776355	1.06241	1.16203
2119	4.4423	1.32586	1.46302	0.546956	0.617552	0.727601	0.778494	1.06376	1.16403
2120	4.46215	1.32845	1.46621	0.547281	0.618392	0.730001	0.781367	1.06561	1.16659
2121	4.48441	1.32922	1.4678	0.545814	0.617153	0.731763	0.783324	1.06638	1.16772
2122	4.50365	1.32979	1.46894	0.545638	0.617174	0.731872	0.783781	1.06615	1.16788
2123	4.52464	1.33676	1.47691	0.548274	0.620435	0.737522	0.790139	1.07315	1.17587
2124	4.54551	1.34265	1.48413	0.551553	0.62435	0.741554	0.794783	1.07905	1.18274
2125	4.56522	1.34385	1.48587	0.551758	0.624947	0.741502	0.795078	1.07954	1.18383
2126	4.58379	1.34578	1.48826	0.551799	0.625259	0.743338	0.797362	1.08133	1.18622
2127	4.60141	1.34959	1.49292	0.553471	0.627517	0.745996	0.800392	1.08472	1.19036
2128	4.62213	1.35299	1.49721	0.553905	0.628434	0.748751	0.803688	1.08749	1.19392
2129	4.64057	1.35674	1.5015	0.554163	0.629007	0.751749	0.806906	1.09034	1.19723
2130	4.66012	1.36054	1.50569	0.554889	0.629922	0.754315	0.809683	1.09314	1.20037
2131	4.68051	1.36551	1.51164	0.557636	0.633519	0.756295	0.812218	1.09688	1.20526
2132	4.70067	1.37228	1.51952	0.560996	0.637824	0.759843	0.816161	1.10266	1.21214
2133	4.72157	1.37989	1.52912	0.564639	0.642337	0.763734	0.820745	1.10882	1.21956
2134	4.74155	1.3859	1.5364	0.566634	0.645142	0.766766	0.824361	1.11336	1.2253
2135	4.76427	1.39131	1.54312	0.568834	0.648174	0.768919	0.827017	1.11732	1.23041
2136	4.78238	1.39392	1.54697	0.570343	0.650643	0.769049	0.827507	1.11838	1.23246
2137	4.80287	1.39603	1.55022	0.570712	0.651864	0.768432	0.827369	1.11869	1.23381
2138	4.82314	1.39898	1.55388	0.571796	0.653358	0.768621	0.827701	1.11975	1.23536
2139	4.84576	1.40317	1.55957	0.572943	0.65532	0.770765	0.830369	1.12281	1.2396
2140	4.86768	1.40746	1.56471	0.574007	0.65669	0.773045	0.83306	1.12568	1.24305
2141	4.88944	1.41046	1.56815	0.575379	0.658361	0.772982	0.833212	1.12707	1.24495
2142	4.91063	1.41407	1.57295	0.576225	0.659574	0.775829	0.836558	1.13059	1.24919
2143	4.93056	1.41457	1.57345	0.575648	0.659077	0.776012	0.837032	1.13061	1.24951
2144	4.9516	1.41768	1.5775	0.578238	0.662622	0.776659	0.838091	1.13321	1.25325
2145	4.97268	1.42237	1.58294	0.581207	0.666145	0.778723	0.840611	1.13708	1.25789
2146	4.99141	1.42676	1.58851	0.584338	0.670072	0.78078	0.843273	1.14118	1.26315
2147	5.00979	1.42719	1.58971	0.584858	0.671115	0.780218	0.842908	1.14106	1.26362
2148	5.02619	1.43008	1.59385	0.586408	0.673418	0.781972	0.844897	1.14391	1.26737
2149	5.04734	1.43773	1.60255	0.590139	0.677824	0.78639	0.849747	1.15048	1.27481
2150	5.06819	1.44177	1.60786	0.592488	0.680851	0.787853	0.851761	1.15379	1.27918
2151	5.08427	1.44917	1.61636	0.596537	0.685574	0.791241	0.855505	1.16005	1.28632
2152	5.10534	1.45796	1.62692	0.600032	0.689932	0.796285	0.86096	1.16745	1.29489
2153	5.12525	1.46374	1.6343	0.602837	0.693529	0.797759	0.862869	1.17114	1.29966
2154	5.14309	1.46594	1.63717	0.60221	0.693294	0.798758	0.864075	1.1715	1.30047
2155	5.16028	1.47338	1.64637	0.604139	0.696081	0.804312	0.870336	1.17775	1.30804
2156	5.17728	1.48024	1.6549	0.60815	0.701322	0.807557	0.874165	1.18317	1.31479
2157	5.19458	1.48697	1.66292	0.611845	0.705799	0.810471	0.877578	1.189	1.32168
2158	5.21203	1.49013	1.66636	0.613524	0.70783	0.811093	0.878187	1.19099	1.32401
2159	5.22924	1.49209	1.66933	0.615979	0.710856	0.811718	0.879229	1.19359	1.32743
2160	5.24973	1.49549	1.67356	0.616853	0.712071	0.8149	0.882941	1.19666	1.33122
2161	5.26623	1.49919	1.67805	0.618194	0.71395	0.818695	0.887196	1.20083	1.33616
2162	5.28349	1.50063	1.68006	0.619292	0.715303	0.819307	0.888122	1.20249	1.33832
2163	5.29851	1.50219	1.68215	0.619645	0.715884	0.820084	0.889057	1.20343	1.3396
2164	5.3146	1.50567	1.68586	0.621479	0.71786	0.822598	0.891817	1.20717	1.34364
2165	5.33029	1.50837	1.68911	0.622481	0.718902	0.82548	0.895108	1.21035	1.3471
2166	5.34537	1.51169	1.69254	0.623882	0.720532	0.828073	0.897858	1.21431	1.35149
2167	5.36194	1.5164	1.69831	0.626511	0.723534	0.832384	0.90266	1.21986	1.35779
2168	5.37762	1.52168	1.70471	0.628948	0.726723	0.836382	0.907415	1.22546	1.3646
2169	5.38925	1.52298	1.70582	0.630411	0.728175	0.837566	0.908801	1.22707	1.36618
2170	5.40231	1.52473	1.70788	0.631368	0.729475	0.837553	0.908957	1.2278	1.36726
2171	5.41596	1.52781	1.71148	0.633508	0.731772	0.840224	0.912113	1.23174	1.37162
2172	5.42997	1.53132	1.716	0.636775	0.735923	0.841639	0.914065	1.23517	1.37613
2173	5.44508	1.53585	1.72196	0.63894	0.739144	0.845022	0.918122	1.23982	1.38217
2174	5.45514	1.53967	1.72634	0.639521	0.74001	0.848411	0.921997	1.24327	1.3862
2175	5.4658	1.5394	1.72612	0.639233	0.739754	0.847904	0.921367	1.24287	1.38571
2176	5.48022	1.54121	1.72872	0.640642	0.741774	0.849507	0.923232	1.24526	1.38876
2177	5.49323	1.54359	1.73139	0.641374	0.74291	0.852621	0.926873	1.24834	1.39256
2178	5.50815	1.54496	1.73271	0.641861	0.743435	0.855156	0.92984	1.2508	1.3953
2179	5.51896	1.54567	1.73379	0.642127	0.743871	0.856235	0.931225	1.252	1.39684
2180	5.53258	1.54722	1.73589	0.643521	0.745897	0.857882	0.932981	1.25456	1.40001
2181	5.54534	1.54662	1.73561	0.64497	0.747928	0.857831	0.933204	1.2552	1.40128
2182	5.55789	1.54845	1.7376	0.647018	0.750397	0.859022	0.93469	1.25773	1.40437
2183	5.56645	1.54823	1.73732	0.647969	0.751322	0.859063	0.934827	1.2582	1.40492
2184	5.57879	1.55282	1.74331	0.651098	0.755486	0.862115	0.938354	1.2635	1.41151
2185	5.59121	1.5525	1.74358	0.653408	0.758108	0.861606	0.938013	1.2648	1.41313
2186	5.60259	1.55454	1.74629	0.653794	0.758823	0.863453	0.939991	1.26712	1.41598
2187	5.61465	1.55437	1.74626	0.653808	0.759002	0.864668	0.941391	1.26787	1.41691
2188	5.62475	1.55538	1.74775	0.655083	0.760691	0.867048	0.944078	1.27087	1.42057
2189	5.63762	1.55911	1.75185	0.657116	0.763251	0.869872	0.947202	1.27481	1.42516
2190	5.64708	1.5631	1.75664	0.660947	0.767779	0.870911	0.948566	1.2791	1.43018
2191	5.65802	1.56338	1.75707	0.661172	0.768118	0.871484	0.949048	1.28015	1.43129
2192	5.66385	1.56209	1.75631	0.660805	0.768054	0.871015	0.948771	1.27937	1.43096
2193	5.67227	1.56358	1.75837	0.661924	0.769752	0.872545	0.950404	1.28205	1.43425
2194	5.68094	1.56414	1.76016	0.663124	0.771928	0.871558	0.949687	1.28204	1.43524
2195	5.69024	1.56655	1.76323	0.664706	0.774036	0.872371	0.95056	1.28373	1.43747
2196	5.70049	1.56929	1.76657	0.665743	0.77524	0.87426	0.95273	1.28579	1.43986
2197	5.71082	1.56979	1.76676	0.665812	0.775175	0.873712	0.952137	1.28543	1.43927
2198	5.7214	1.57093	1.76794	0.665767	0.775021	0.875044	0.953513	1.28676	1.44061
2199	5.7294	1.5724	1.76995	0.666594	0.776257	0.875336	0.953954	1.28801	1.44244
2200	5.73959	1.57383	1.77221	0.66718	0.777234	0.877923	0.956888	1.29052	1.44557
2201	5.74701	1.57282	1.77166	0.665465	0.775909	0.877972	0.957128	1.28932	1.44491
2202	5.75548	1.57281	1.77083	0.665004	0.775079	0.879006	0.957844	1.29011	1.44524
2203	5.7609	1.57128	1.76898	0.665638	0.775296	0.879243	0.958096	1.29045	1.44515
2204	5.77	1.56956	1.76767	0.665955	0.775889	0.877857	0.95678	1.28987	1.44492
2205	5.77617	1.57045	1.76927	0.664719	0.775153	0.879064	0.958216	1.29051	1.44627
2206	5.78393	1.57285	1.77156	0.664821	0.774808	0.880734	0.960068	1.29221	1.44775
2207	5.79278	1.57473	1.77396	0.665841	0.775948	0.881177	0.96034	1.29358	1.44916
2208	5.80088	1.5778	1.7782	0.66722	0.778132	0.88192	0.961363	1.2953	1.45178
2209	5.80903	1.57718	1.778	0.666795	0.778022	0.880754	0.960009	1.29405	1.45066
2210	5.813	1.57686	1.77737	0.665688	0.776194	0.880473	0.959451	1.29312	1.44892
2211	5.82254	1.57762	1.77784	0.663894	0.77379	0.88135	0.960323	1.29302	1.44839
2212	5.8306	1.57657	1.77672	0.662311	0.772005	0.880392	0.959198	1.2909	1.44597
2213	5.83946	1.57726	1.77798	0.661211	0.771314	0.880972	0.959929	1.29062	1.44611
2214	5.84967	1.5758	1.77572	0.658977	0.768211	0.880417	0.959244	1.28851	1.44313
2215	5.86	1.57767	1.77781	0.65881	0.768284	0.88141	0.960477	1.28919	1.44423
2216	5.86861	1.57611	1.7762	0.659578	0.769007	0.87993	0.958905	1.28834	1.44323
2217	5.87661	1.57584	1.77668	0.658045	0.767783	0.880892	0.960209	1.28774	1.44318
2218	5.8827	1.57458	1.7754	0.656294	0.765675	0.880656	0.960139	1.2857	1.44077
2219	5.89057	1.57476	1.7763	0.655547	0.765119	0.881447	0.961059	1.28568	1.44103
2220	5.89667	1.57227	1.77386	0.653255	0.762871	0.880048	0.95966	1.28251	1.4379
2221	5.90032	1.57162	1.77288	0.652325	0.761731	0.878372	0.957887	1.28001	1.43509
2222	5.90593	1.5739	1.7749	0.652745	0.762105	0.878944	0.958164	1.28105	1.4359
2223	5.91463	1.57421	1.77532	0.651466	0.760797	0.878872	0.95829	1.2799	1.43489
2224	5.92407	1.57637	1.77768	0.650883	0.760098	0.881193	0.960886	1.28147	1.43662
2225	5.93134	1.57885	1.78028	0.652296	0.761711	0.88243	0.962183	1.28364	1.43895
2226	5.93972	1.57812	1.77971	0.652112	0.761594	0.881132	0.960948	1.2827	1.43815
2227	5.9492	1.58196	1.78489	0.652887	0.763135	0.884337	0.96473	1.28642	1.44301
2228	5.95778	1.58476	1.78851	0.65308	0.764043	0.886733	0.967397	1.28853	1.44581
2229	5.97091	1.58833	1.79308	0.65364	0.765023	0.889822	0.970926	1.29168	1.44965
2230	5.97753	1.59016	1.7955	0.654148	0.766012	0.891131	0.97249	1.29335	1.45195
2231	5.98498	1.59394	1.80053	0.65622	0.768561	0.892141	0.973783	1.29601	1.45521
2232	5.99316	1.59785	1.80606	0.65754	0.770495	0.894378	0.976671	1.29879	1.45893
2233	6.00046	1.60188	1.81066	0.659503	0.772787	0.894935	0.977249	1.30115	1.46171
2234	6.00973	1.60737	1.81709	0.663134	0.777003	0.897065	0.97959	1.3054	1.46654
2235	6.01705	1.61226	1.82313	0.667972	0.78262	0.898302	0.981339	1.30967	1.47176
2236	6.02379	1.61617	1.82813	0.670571	0.786344	0.899702	0.982896	1.31301	1.47617
2237	6.02944	1.61854	1.83102	0.673046	0.789504	0.899431	0.98294	1.31449	1.47841
2238	6.03331	1.61826	1.83038	0.674501	0.791068	0.898461	0.981748	1.31474	1.47859
2239	6.0382	1.62251	1.83561	0.676847	0.794133	0.900821	0.984451	1.31863	1.48336
2240	6.04405	1.62589	1.83993	0.6801	0.798585	0.901329	0.985568	1.32121	1.48725
2241	6.04868	1.62837	1.84369	0.682425	0.801967	0.901569	0.986181	1.32285	1.49001
2242	6.05271	1.63056	1.8468	0.683508	0.803507	0.90283	0.987694	1.32475	1.49254
2243	6.0563	1.63322	1.8497	0.685125	0.805125	0.904401	0.98933	1.32739	1.49519
2244	6.05865	1.63497	1.85248	0.686727	0.807575	0.905266	0.990347	1.32936	1.49805
2245	6.06092	1.63542	1.85274	0.686694	0.80742	0.905814	0.990521	1.32978	1.49819
2246	6.06389	1.63874	1.85656	0.687641	0.80864	0.907464	0.992457	1.33222	1.50107
2247	6.06579	1.64157	1.86011	0.690961	0.812579	0.906433	0.991575	1.33417	1.50368
2248	6.07283	1.64725	1.86771	0.695317	0.817953	0.908052	0.993556	1.33964	1.51039
2249	6.0763	1.64936	1.87025	0.695913	0.819065	0.90868	0.994397	1.34126	1.51264
2250	6.08054	1.65262	1.87469	0.697985	0.822233	0.911141	0.99723	1.34528	1.51794
2251	6.08644	1.6539	1.87669	0.699395	0.824135	0.912783	0.999237	1.34818	1.52149
2252	6.09464	1.65528	1.87831	0.700338	0.825147	0.915063	1.00187	1.3503	1.52389
2253	6.09829	1.65702	1.88045	0.703298	0.82848	0.916483	1.00353	1.35312	1.52698
2254	6.10166	1.65768	1.8809	0.705086	0.830094	0.917571	1.00475	1.35506	1.52874
2255	6.10425	1.6592	1.88332	0.70661	0.832254	0.918642	1.00638	1.35714	1.53165
2256	6.10657	1.66272	1.88778	0.70934	0.835669	0.920698	1.0089	1.36074	1.53605
2257	6.10545	1.66307	1.88883	0.710316	0.837283	0.920263	1.00863	1.36058	1.5365
2258	6.10472	1.66543	1.891	0.712863	0.839543	0.920396	1.00867	1.36282	1.53844
2259	6.10567	1.66671	1.89224	0.714814	0.841578	0.918822	1.00669	1.36275	1.53809
2260	6.11072	1.67148	1.89771	0.716577	0.843497	0.92056	1.00866	1.36625	1.54194
2261	6.11565	1.67452	1.90123	0.718384	0.845749	0.922275	1.01059	1.36901	1.54525
2262	6.11867	1.67517	1.90188	0.719406	0.846961	0.92172	1.00985	1.36943	1.54574
2263	6.12323	1.67715	1.90415	0.719343	0.847056	0.92422	1.01241	1.37146	1.54799
2264	6.1275	1.67527	1.90212	0.716686	0.844359	0.92435	1.01272	1.36962	1.54629
2265	6.13078	1.6729	1.8993	0.713294	0.840361	0.924693	1.01281	1.36785	1.54399
2266	6.13434	1.67092	1.89668	0.712076	0.838338	0.923661	1.01167	1.36572	1.54107
2267	6.13708	1.67124	1.89764	0.711033	0.837271	0.925197	1.0135	1.36614	1.54165
2268	6.14397	1.6761	1.90335	0.7118	0.838178	0.928943	1.01781	1.37023	1.54623
2269	6.1493	1.67705	1.90361	0.712002	0.837867	0.929325	1.01806	1.3711	1.54668
2270	6.15481	1.6762	1.90368	0.710529	0.83675	0.930053	1.01886	1.37092	1.547
2271	6.15475	1.67378	1.90092	0.70997	0.836038	0.928039	1.01676	1.36891	1.54477
2272	6.15708	1.67312	1.9003	0.710816	0.836968	0.926795	1.01553	1.36882	1.54476
2273	6.16088	1.67282	1.90048	0.710976	0.837508	0.925738	1.01456	1.36878	1.54521
2274	6.16401	1.67236	1.90049	0.711478	0.838242	0.924583	1.0135	1.3685	1.54526
2275	6.16781	1.67429	1.90276	0.713038	0.84003	0.924926	1.01423	1.37008	1.54716
2276	6.17209	1.67389	1.9033	0.713208	0.840925	0.924909	1.0145	1.36983	1.54771
2277	6.17512	1.67397	1.90286	0.712256	0.839371	0.925901	1.01527	1.37007	1.54729
2278	6.18042	1.67445	1.90308	0.711871	0.839153	0.925542	1.01483	1.36938	1.54669
2279	6.18579	1.67592	1.90493	0.712513	0.839891	0.926262	1.01569	1.37014	1.54767
2280	6.1877	1.67721	1.90647	0.713029	0.840085	0.926041	1.01538	1.37032	1.54751
2281	6.19053	1.68035	1.91027	0.714782	0.842228	0.926465	1.01589	1.37216	1.54978
2282	6.19236	1.68219	1.91347	0.715791	0.844185	0.926082	1.0158	1.37306	1.55173
2283	6.19512	1.68356	1.91546	0.715121	0.843807	0.926125	1.01592	1.37344	1.55265
2284	6.19883	1.68497	1.91746	0.714903	0.843862	0.926186	1.01591	1.37355	1.55301
2285	6.20164	1.68625	1.91852	0.715555	0.844493	0.926923	1.01672	1.37477	1.55437
2286	6.20417	1.68453	1.91669	0.71457	0.843749	0.927091	1.0167	1.37402	1.55375

## Sheet: HadGEM2-ES
# years	dT_global	fsaf_global	fsaf_global_fc	fsaf_nh_ice	fsaf_nh_ice_fc	fsaf_nh_snow	fsaf_nh_snow_fc	fsaf_nh_icesnow	fsaf_nh_icesnow_fc
1865	0	0	0	0	0	0	0	0	0
1866	0	0	0	0	0	0	0	0	0
1867	0	0	0	0	0	0	0	0	0
1868	0	0	0	0	0	0	0	0	0
1869	0	0	0	0	0	0	0	0	0
1870	0	0	0	0	0	0	0	0	0
1871	0	0	0	0	0	0	0	0	0
1872	0	0	0	0	0	0	0	0	0
1873	0	0	0	0	0	0	0	0	0
1874	0	0	0	0	0	0	0	0	0
1875	0.0149597	0.0347188	0.0347847	0.00523929	0.00525505	0.0115201	0.011527	0.0154917	0.0155121
1876	0.0144855	0.033705	0.0337518	0.00591079	0.00592129	0.00973023	0.00973399	0.0142736	0.0142883
1877	0.00999811	0.0300214	0.0300658	0.00463868	0.00464716	0.00648436	0.0064832	0.0106093	0.0106173
1878	0.00735196	0.0218782	0.0218969	0.00367793	0.00368487	0.00169226	0.0016845	0.00532783	0.00532885
1879	-0.000690075	0.0149722	0.014992	0.00220469	0.00220932	-1.8969e-05	-2.31785e-05	0.00251758	0.00251888
1880	-0.0047361	0.00928939	0.00930119	0.000248374	0.000255017	-0.00138081	-0.00138585	-0.00041755	-0.000415727
1881	-0.00446407	0.00751513	0.00752136	0.000336443	0.000345038	-0.00238842	-0.00239747	-0.0013177	-0.00131852
1882	0.00347959	0.00881336	0.00881797	0.000395082	0.000408444	-0.00193408	-0.00194292	-0.000724317	-0.000720994
1883	0.00627013	0.0107903	0.010797	0.00133917	0.00135168	-0.0014996	-0.00150678	0.00044977	0.000453788
1884	0.000409701	0.00555486	0.00556343	7.39392e-05	8.20442e-05	-0.00439208	-0.00439762	-0.0035396	-0.00353883
1885	-0.0036901	0.00269385	0.00270788	-3.75338e-06	1.68577e-06	-0.00622621	-0.00623475	-0.00566549	-0.00566975
1886	-0.00325805	0.00466813	0.00467486	0.00277035	0.00277826	-0.00516372	-0.00517836	-0.00223895	-0.00224613
1887	-0.00270948	-0.000966345	-0.000948846	0.00218711	0.00220242	-0.00929863	-0.00931499	-0.00688762	-0.00689128
1888	-0.00496504	-0.000930962	-0.000899945	0.00367425	0.00369552	-0.00990503	-0.0099242	-0.00634455	-0.00634548
1889	-0.00674982	-0.00318695	-0.00313765	0.00355302	0.00357681	-0.012854	-0.0128818	-0.00958087	-0.00958812
1890	-0.00703296	-0.00803419	-0.00795764	0.00464132	0.00468083	-0.0148387	-0.0148672	-0.0106282	-0.0106209
1891	-0.00515718	-0.0105369	-0.0104331	0.00611049	0.00615438	-0.0145828	-0.0146038	-0.00934488	-0.0093249
1892	-0.00740298	-0.0146791	-0.0145455	0.00657273	0.00663013	-0.0151981	-0.015197	-0.00979203	-0.00973754
1893	-0.0139407	-0.0176315	-0.017455	0.00641073	0.00647663	-0.017334	-0.0173243	-0.0120601	-0.0119878
1894	-0.0168535	-0.0203836	-0.0201772	0.00573389	0.00581954	-0.0194903	-0.0194679	-0.0151251	-0.015023
1895	-0.0177039	-0.02664	-0.0264672	0.00161956	0.00169852	-0.0256767	-0.0256803	-0.0244501	-0.0243784
1896	-0.0158716	-0.0313254	-0.0311501	-0.00292529	-0.00283174	-0.0322229	-0.0322557	-0.0346069	-0.0345496
1897	-0.020771	-0.0397826	-0.0395774	-0.0065564	-0.00644419	-0.0373376	-0.0373937	-0.0425108	-0.0424583
1898	-0.0379142	-0.0464935	-0.0462598	-0.0103766	-0.0102341	-0.0410726	-0.041123	-0.0495865	-0.0495005
1899	-0.0450857	-0.0582885	-0.0580344	-0.0165919	-0.0164154	-0.0473698	-0.0474464	-0.0608724	-0.0607794
1900	-0.0376662	-0.0704436	-0.0701619	-0.0202056	-0.0200152	-0.0521254	-0.0522036	-0.0683477	-0.0682451
1901	-0.0340177	-0.0778976	-0.0775663	-0.0219087	-0.0217058	-0.0551344	-0.0552045	-0.072854	-0.0727329
1902	-0.026529	-0.082443	-0.0820932	-0.0225648	-0.0223358	-0.0595375	-0.0596208	-0.0776965	-0.0775648
1903	-0.00817731	-0.0831473	-0.0826941	-0.0214057	-0.0211916	-0.0616295	-0.0616482	-0.07884	-0.0786573
1904	0.00298448	-0.0787902	-0.0782973	-0.0199705	-0.0197562	-0.0610415	-0.0610599	-0.0772403	-0.077059
1905	0.0107443	-0.0767063	-0.0761199	-0.0203076	-0.020074	-0.0632828	-0.0632955	-0.0796573	-0.0794552
1906	0.0145098	-0.0745747	-0.0739444	-0.0204865	-0.0202149	-0.0641037	-0.0641187	-0.0804437	-0.0802096
1907	0.0165639	-0.0767747	-0.0761103	-0.0201304	-0.0198367	-0.0680515	-0.0680724	-0.0841092	-0.0838609
1908	0.0209777	-0.0778476	-0.0770766	-0.0217967	-0.0214713	-0.0697334	-0.0697199	-0.0871067	-0.0867937
1909	0.0316453	-0.0791873	-0.0783798	-0.0217513	-0.0214261	-0.0747776	-0.0747809	-0.0921019	-0.0918059
1910	0.0475366	-0.0736515	-0.0728173	-0.020292	-0.0199736	-0.0761839	-0.0762315	-0.0921457	-0.0918972
1911	0.0547529	-0.0738702	-0.073024	-0.0199092	-0.0195741	-0.0779491	-0.0780116	-0.0936439	-0.0933983
1912	0.0528007	-0.0788857	-0.0780888	-0.0171043	-0.0167595	-0.0814128	-0.081509	-0.0947996	-0.0945798
1913	0.053759	-0.090006	-0.0891814	-0.0172435	-0.0168684	-0.0884098	-0.088541	-0.101578	-0.101368
1914	0.0596122	-0.0941069	-0.0932771	-0.0166107	-0.016213	-0.0898136	-0.0899707	-0.102614	-0.102412
1915	0.0611685	-0.102927	-0.102063	-0.0186449	-0.0182067	-0.0939382	-0.0940975	-0.108476	-0.108244
1916	0.0642611	-0.110957	-0.110022	-0.021739	-0.0212612	-0.0965884	-0.0967256	-0.113771	-0.113484
1917	0.0649556	-0.118151	-0.117223	-0.0246756	-0.0241991	-0.0973634	-0.0974799	-0.116877	-0.11657
1918	0.0648635	-0.125406	-0.124353	-0.0281542	-0.0276227	-0.100024	-0.100095	-0.122222	-0.12182
1919	0.0640232	-0.129889	-0.128784	-0.0278689	-0.0272951	-0.10148	-0.101511	-0.123511	-0.123035
1920	0.0641395	-0.130931	-0.129892	-0.0285399	-0.0279964	-0.102786	-0.102892	-0.125342	-0.124965
1921	0.0656208	-0.130481	-0.129528	-0.0280885	-0.0276109	-0.102012	-0.102163	-0.124408	-0.124124
1922	0.0673984	-0.132017	-0.131139	-0.0263621	-0.0259085	-0.103939	-0.104155	-0.124893	-0.124699
1923	0.0748318	-0.13077	-0.129941	-0.0237676	-0.02336	-0.103011	-0.103274	-0.121973	-0.121861
1924	0.0858076	-0.131343	-0.130582	-0.0193824	-0.0190014	-0.103863	-0.104198	-0.119054	-0.119038
1925	0.0990931	-0.130545	-0.129731	-0.0145317	-0.0141188	-0.101705	-0.101992	-0.112876	-0.112788
1926	0.105237	-0.129577	-0.128878	-0.00882145	-0.0084388	-0.100389	-0.100701	-0.106841	-0.106809
1927	0.112105	-0.126353	-0.125756	-0.0039128	-0.00358775	-0.097919	-0.098239	-0.100574	-0.100597
1928	0.131234	-0.123927	-0.123411	-0.000240998	6.74061e-05	-0.0958865	-0.0962479	-0.0957842	-0.0958692
1929	0.14516	-0.121119	-0.120558	0.00468008	0.00503232	-0.0939494	-0.0943086	-0.0901678	-0.090214
1930	0.157821	-0.113348	-0.1128	0.00877008	0.00912961	-0.0887151	-0.0890878	-0.0819756	-0.0820285
1931	0.170732	-0.11017	-0.109644	0.0129276	0.0132991	-0.0860678	-0.0864714	-0.0760315	-0.0761047
1932	0.172799	-0.108366	-0.107807	0.0167008	0.0170798	-0.0826531	-0.0830332	-0.0696007	-0.0696417
1933	0.173621	-0.105938	-0.105554	0.0215016	0.0218878	-0.0803761	-0.080886	-0.0635967	-0.0637614
1934	0.173907	-0.112106	-0.111788	0.0216604	0.0220647	-0.0840018	-0.0846105	-0.0671495	-0.0673953
1935	0.17536	-0.112925	-0.112591	0.023189	0.0235901	-0.0849188	-0.0855153	-0.066929	-0.0671594
1936	0.178159	-0.115612	-0.115289	0.0249305	0.0253178	-0.0860167	-0.0866307	-0.0667665	-0.0670245
1937	0.181744	-0.121235	-0.120908	0.0252888	0.0256806	-0.0855974	-0.0862337	-0.0662732	-0.0665491
1938	0.190094	-0.120375	-0.120118	0.0278147	0.0282299	-0.0820191	-0.0826868	-0.0608798	-0.0611732
1939	0.198004	-0.122766	-0.122398	0.0298541	0.0302891	-0.0806262	-0.0811943	-0.0579953	-0.0581751
1940	0.193234	-0.132232	-0.131872	0.0299845	0.0304531	-0.0841227	-0.0847178	-0.0614883	-0.0616675
1941	0.190361	-0.137663	-0.13736	0.0314854	0.0319759	-0.0864898	-0.0871693	-0.062712	-0.0629518
1942	0.190724	-0.139942	-0.139573	0.029923	0.0303923	-0.0849492	-0.0855924	-0.0627765	-0.062997
1943	0.18932	-0.138866	-0.138546	0.0304268	0.0308547	-0.0825315	-0.0831655	-0.0603515	-0.0605923
1944	0.183746	-0.141795	-0.141554	0.0313471	0.0317457	-0.0841909	-0.0848319	-0.0610758	-0.0613473
1945	0.178793	-0.142921	-0.142734	0.0322923	0.0326865	-0.0851781	-0.0858508	-0.0610863	-0.0613898
1946	0.175126	-0.147345	-0.147125	0.0328532	0.0332783	-0.0876716	-0.0883387	-0.0632919	-0.0635647
1947	0.167414	-0.153101	-0.152933	0.0348562	0.0352839	-0.0925668	-0.0933096	-0.0665012	-0.0668489
1948	0.162904	-0.156435	-0.156349	0.0358123	0.0362464	-0.094576	-0.0954047	-0.0675672	-0.0679966
1949	0.164049	-0.160898	-0.160909	0.0360904	0.0365138	-0.0960274	-0.0969068	-0.0686694	-0.0691561
1950	0.157688	-0.165726	-0.165776	0.0348444	0.0352548	-0.098634	-0.0995621	-0.0723856	-0.0729325
1951	0.147097	-0.179185	-0.179338	0.031628	0.0320355	-0.106802	-0.107802	-0.0830562	-0.0836765
1952	0.134039	-0.188352	-0.188587	0.0284211	0.0288052	-0.112043	-0.113067	-0.0907662	-0.0914289
1953	0.123489	-0.198737	-0.199094	0.0246887	0.0250731	-0.117801	-0.118862	-0.0995918	-0.100293
1954	0.114317	-0.207456	-0.207894	0.0210615	0.0214535	-0.122644	-0.123721	-0.107602	-0.108316
1955	0.10726	-0.214685	-0.215219	0.0198767	0.0202747	-0.126027	-0.127139	-0.112177	-0.112924
1956	0.102241	-0.220308	-0.220798	0.0187831	0.019195	-0.126232	-0.127298	-0.113518	-0.114207
1957	0.0983576	-0.228103	-0.228581	0.0176682	0.0180907	-0.129862	-0.130893	-0.118032	-0.118674
1958	0.0919189	-0.235669	-0.236142	0.0158821	0.016318	-0.133918	-0.134947	-0.123323	-0.123949
1959	0.08654	-0.242616	-0.243137	0.0156749	0.0160895	-0.135612	-0.136631	-0.124819	-0.125454
1960	0.0749745	-0.253154	-0.253674	0.0137126	0.0141233	-0.141048	-0.142066	-0.131677	-0.132312
1961	0.0640263	-0.258872	-0.259464	0.012141	0.0125226	-0.143659	-0.144675	-0.135331	-0.135984
1962	0.061888	-0.26918	-0.269886	0.00912884	0.00947992	-0.148002	-0.149043	-0.142305	-0.143009
1963	0.0567182	-0.285721	-0.286518	0.0052542	0.00558396	-0.155762	-0.15686	-0.153066	-0.153842
1964	0.0518916	-0.296551	-0.297481	0.00366771	0.00400097	-0.158132	-0.15928	-0.156794	-0.157611
1965	0.046088	-0.309425	-0.310553	0.00240702	0.00276014	-0.162384	-0.163671	-0.162177	-0.163119
1966	0.0382037	-0.319299	-0.320533	-0.000511969	-0.000115085	-0.165784	-0.167146	-0.168063	-0.169046
1967	0.0299255	-0.321415	-0.322696	-0.000983615	-0.00056673	-0.169026	-0.170381	-0.171505	-0.172461
1968	0.0163366	-0.326211	-0.327482	-0.00198796	-0.00157843	-0.173305	-0.174673	-0.176402	-0.177377
1969	-0.000889065	-0.332397	-0.334001	-0.00541226	-0.0050547	-0.17747	-0.179013	-0.183422	-0.184609
1970	-0.000509392	-0.330371	-0.332059	-0.00548353	-0.0051749	-0.174558	-0.176026	-0.180802	-0.181958
1971	0.00670161	-0.328262	-0.330008	-0.00485445	-0.00457128	-0.173212	-0.174638	-0.178949	-0.180087
1972	0.0128374	-0.327392	-0.32921	-0.00315089	-0.00286385	-0.174779	-0.176208	-0.178704	-0.179842
1973	0.0209319	-0.329157	-0.331045	-0.00170438	-0.00142135	-0.176994	-0.178462	-0.179498	-0.180681
1974	0.0324095	-0.328181	-0.330058	-0.00142989	-0.00113442	-0.176552	-0.178036	-0.179009	-0.1802
1975	0.0440616	-0.327827	-0.329809	0.000907125	0.00122018	-0.176331	-0.177898	-0.177	-0.178262
1976	0.0530172	-0.329301	-0.331281	0.00233866	0.00264641	-0.176693	-0.178258	-0.176145	-0.177409
1977	0.0638307	-0.324571	-0.32652	0.0041861	0.00449325	-0.172297	-0.173816	-0.170392	-0.171612
1978	0.0706171	-0.319224	-0.321299	0.0093413	0.00963491	-0.170378	-0.171983	-0.164397	-0.165718
1979	0.0759793	-0.318163	-0.320331	0.0128113	0.0131158	-0.171392	-0.173035	-0.162644	-0.163991
1980	0.0932523	-0.315983	-0.318193	0.0174799	0.0178175	-0.17046	-0.17208	-0.158025	-0.159316
1981	0.113599	-0.312751	-0.314924	0.0201926	0.0205412	-0.168309	-0.169896	-0.153686	-0.154932
1982	0.133612	-0.308568	-0.310675	0.0247054	0.0250869	-0.163813	-0.165378	-0.145715	-0.146919
1983	0.147619	-0.306711	-0.308581	0.0277661	0.0282112	-0.160106	-0.161539	-0.1396	-0.140619
1984	0.161973	-0.301115	-0.302797	0.031052	0.0315305	-0.156254	-0.15764	-0.133172	-0.134117
1985	0.175869	-0.297139	-0.298765	0.03277	0.0332636	-0.153669	-0.155075	-0.129429	-0.130383
1986	0.195259	-0.292132	-0.293731	0.0367977	0.0373024	-0.151279	-0.15267	-0.123972	-0.12491
1987	0.215406	-0.283578	-0.285255	0.0416537	0.0422065	-0.147879	-0.149397	-0.116728	-0.117755
1988	0.237347	-0.276638	-0.278057	0.0465147	0.0471136	-0.143631	-0.145062	-0.108908	-0.109812
1989	0.252155	-0.273461	-0.274688	0.0503834	0.0510386	-0.143143	-0.144496	-0.105685	-0.10647
1990	0.266963	-0.27306	-0.274188	0.0520347	0.0527729	-0.143955	-0.145279	-0.105276	-0.105967
1991	0.28362	-0.269746	-0.270803	0.054277	0.0550647	-0.142714	-0.143995	-0.102502	-0.103116
1992	0.303488	-0.260117	-0.261142	0.0580512	0.0588862	-0.139759	-0.141099	-0.096528	-0.0971623
1993	0.327943	-0.245152	-0.245901	0.063606	0.0645127	-0.132664	-0.133856	-0.0851807	-0.0856156
1994	0.35555	-0.229236	-0.229677	0.0711054	0.0720931	-0.125528	-0.126638	-0.0722371	-0.0725253
1995	0.384623	-0.215485	-0.215755	0.0751731	0.0761759	-0.119992	-0.120961	-0.063714	-0.0638546
1996	0.421056	-0.197559	-0.197584	0.082649	0.0837279	-0.113861	-0.114724	-0.0517349	-0.051711
1997	0.461542	-0.181774	-0.181546	0.0883787	0.0895732	-0.105097	-0.105837	-0.0388516	-0.0386185
1998	0.497783	-0.168865	-0.168398	0.0944933	0.0958126	-0.0995512	-0.10022	-0.0287545	-0.028351
1999	0.536242	-0.15852	-0.157589	0.100448	0.101971	-0.0942077	-0.0947228	-0.0186027	-0.0178784
2000	0.570608	-0.148451	-0.147129	0.107431	0.109115	-0.0899507	-0.0903205	-0.00883453	-0.00782855
2001	0.605238	-0.136415	-0.134769	0.114626	0.116486	-0.0852067	-0.0855516	0.00164644	0.00281899
2002	0.638995	-0.124477	-0.122626	0.121778	0.123755	-0.0814788	-0.0817857	0.01086	0.0121705
2003	0.670415	-0.112286	-0.110224	0.127771	0.129863	-0.0762706	-0.0764855	0.0205189	0.0220192
2004	0.705435	-0.0958681	-0.093344	0.133726	0.135921	-0.0691838	-0.0692366	0.0324221	0.0341759
2005	0.73955	-0.0793317	-0.0763563	0.140094	0.142399	-0.0610509	-0.0609199	0.0455354	0.0475637
2006	0.780083	-0.058238	-0.0549529	0.147208	0.149661	-0.051662	-0.0514171	0.0602358	0.0625075
2007	0.82451	-0.0423977	-0.0386889	0.154719	0.15734	-0.0468452	-0.0464893	0.0709051	0.0734325
2008	0.871056	-0.0330482	-0.0288603	0.158388	0.16113	-0.0435991	-0.0430571	0.0769623	0.0797704
2009	0.918295	-0.0189563	-0.0141081	0.165324	0.168263	-0.0370272	-0.0363429	0.0890454	0.0921637
2010	0.96093	-0.00410926	0.00132564	0.171605	0.174681	-0.0281914	-0.0274107	0.102887	0.10622
2011	0.996008	0.0115092	0.0175892	0.180113	0.183463	-0.0216744	-0.0207389	0.116066	0.119785
2012	1.03722	0.0304627	0.0370856	0.187385	0.190918	-0.0150731	-0.0140348	0.128588	0.132569
2013	1.08048	0.0488956	0.056075	0.193368	0.197047	-0.0108079	-0.00970684	0.137666	0.141828
2014	1.11593	0.0608538	0.0683747	0.197921	0.201729	-0.00633601	-0.00521907	0.146038	0.150338
2015	1.14941	0.0741339	0.0823268	0.205623	0.209714	-0.00215381	-0.000874627	0.156542	0.161261
2016	1.18436	0.0822505	0.0907331	0.210918	0.215081	-0.000784301	0.000443503	0.162202	0.166936
2017	1.21702	0.0881754	0.0970888	0.214524	0.21885	0.00296722	0.00434818	0.168852	0.17387
2018	1.2493	0.0958844	0.105078	0.219297	0.223727	0.0064394	0.00788629	0.17618	0.181366
2019	1.29141	0.113507	0.12315	0.225728	0.230324	0.0173335	0.0188805	0.192293	0.197737
2020	1.3382	0.131007	0.141305	0.236055	0.241089	0.0269499	0.0286309	0.210086	0.216052
2021	1.38671	0.145876	0.156788	0.24573	0.251089	0.0338914	0.0356483	0.224589	0.230907
2022	1.43406	0.160105	0.171669	0.255156	0.260934	0.0409013	0.042856	0.239022	0.245882
2023	1.47377	0.172818	0.184907	0.262094	0.268123	0.0476314	0.049649	0.251086	0.258239
2024	1.51641	0.187136	0.199809	0.267874	0.274138	0.0552172	0.057535	0.263076	0.270715
2025	1.55856	0.198227	0.21153	0.274309	0.280939	0.0614002	0.0638982	0.274366	0.282494
2026	1.59348	0.204747	0.218511	0.279049	0.285911	0.0653212	0.0679473	0.281864	0.290314
2027	1.62873	0.217086	0.231525	0.28472	0.291834	0.0708895	0.0737098	0.291809	0.300687
2028	1.67153	0.230456	0.245609	0.290846	0.298286	0.0780814	0.0810778	0.303652	0.312989
2029	1.71795	0.250755	0.266593	0.299537	0.307326	0.0873592	0.0904165	0.319656	0.329379
2030	1.75848	0.261964	0.278527	0.304495	0.312547	0.090982	0.0941594	0.327124	0.337183
2031	1.794	0.275127	0.292281	0.308608	0.316857	0.0963473	0.0996739	0.335547	0.345925
2032	1.83093	0.287028	0.304597	0.313086	0.321496	0.10346	0.106848	0.346078	0.356642
2033	1.87189	0.303033	0.321383	0.318528	0.327329	0.110987	0.114538	0.357974	0.369051
2034	1.91523	0.313693	0.332663	0.325518	0.334616	0.115158	0.11871	0.36747	0.378815
2035	1.95964	0.329371	0.349107	0.332773	0.342313	0.119613	0.123223	0.377486	0.389268
2036	2.00439	0.34063	0.361026	0.338678	0.348555	0.123467	0.12712	0.386068	0.398179
2037	2.04627	0.352237	0.373093	0.344274	0.354349	0.129879	0.133504	0.396592	0.408834
2038	2.08691	0.366882	0.388729	0.351561	0.362127	0.137933	0.141717	0.410133	0.422951
2039	2.12805	0.383841	0.406595	0.358197	0.36923	0.147376	0.151349	0.424455	0.437853
2040	2.17115	0.397219	0.420737	0.36469	0.376196	0.153033	0.157229	0.434952	0.448979
2041	2.2193	0.413854	0.438074	0.369304	0.381009	0.162726	0.167132	0.448047	0.46246
2042	2.26371	0.423246	0.448395	0.374567	0.386687	0.168436	0.173107	0.457556	0.472591
2043	2.31067	0.434133	0.460199	0.381772	0.394501	0.176998	0.181839	0.471313	0.487049
2044	2.3678	0.448468	0.475459	0.389426	0.402787	0.185915	0.190993	0.485703	0.502212
2045	2.4386	0.469014	0.496906	0.396269	0.410024	0.197887	0.20308	0.502722	0.51968
2046	2.50292	0.49004	0.519362	0.402788	0.417178	0.210317	0.215852	0.519941	0.537785
2047	2.56516	0.511907	0.542256	0.410836	0.42567	0.220543	0.226236	0.535933	0.554337
2048	2.61971	0.528967	0.560376	0.41886	0.434326	0.230035	0.235855	0.551513	0.570614
2049	2.67002	0.544609	0.576779	0.424891	0.440849	0.23671	0.242623	0.562528	0.582123
2050	2.72041	0.563345	0.596726	0.430347	0.44682	0.246337	0.252429	0.576154	0.596368
2051	2.77113	0.579859	0.614406	0.43637	0.453453	0.254511	0.260753	0.588852	0.609761
2052	2.82099	0.594885	0.630629	0.440557	0.457984	0.263045	0.269302	0.60034	0.621587
2053	2.87545	0.611335	0.648211	0.44712	0.465196	0.272767	0.279201	0.615069	0.637056
2054	2.92851	0.624977	0.662787	0.453284	0.471801	0.279824	0.28635	0.626748	0.649251
2055	2.97824	0.638188	0.676772	0.460673	0.479664	0.286673	0.293243	0.638992	0.661986
2056	3.03541	0.653817	0.693117	0.466411	0.485783	0.297322	0.303964	0.653671	0.677088
2057	3.08876	0.663064	0.7029	0.47279	0.492581	0.303374	0.309959	0.664448	0.688201
2058	3.14464	0.67333	0.714595	0.479499	0.50016	0.308573	0.315507	0.674701	0.69955
2059	3.20239	0.685347	0.727402	0.485744	0.506832	0.315807	0.322836	0.686453	0.711774
2060	3.26013	0.704502	0.747459	0.49367	0.515338	0.327789	0.334752	0.70429	0.730108
2061	3.31728	0.716579	0.760418	0.500503	0.522766	0.334447	0.341427	0.715842	0.742238
2062	3.3791	0.732436	0.777578	0.507339	0.530185	0.343844	0.351046	0.729945	0.757066
2063	3.44306	0.747616	0.793881	0.514383	0.537642	0.3532	0.360475	0.744168	0.771729
2064	3.50567	0.762869	0.810065	0.52051	0.54424	0.362264	0.369726	0.757577	0.785729
2065	3.57003	0.776464	0.824955	0.525749	0.550181	0.370975	0.378615	0.769985	0.79894
2066	3.63376	0.793099	0.843101	0.533433	0.558633	0.379777	0.387502	0.784433	0.814175
2067	3.69833	0.810977	0.862611	0.539865	0.56575	0.38729	0.395347	0.796772	0.82747
2068	3.76288	0.828722	0.881064	0.546802	0.573153	0.396474	0.404401	0.810974	0.841995
2069	3.82201	0.842214	0.895357	0.551486	0.578115	0.402735	0.410758	0.820567	0.851942
2070	3.8824	0.856684	0.911222	0.555804	0.582971	0.408919	0.417163	0.829661	0.861685
2071	3.9453	0.869602	0.925396	0.563538	0.591425	0.412994	0.421127	0.839616	0.872222
2072	4.01142	0.886318	0.943684	0.57134	0.599944	0.419664	0.42796	0.851918	0.885318
2073	4.07592	0.904129	0.963157	0.579338	0.608805	0.425293	0.433704	0.863919	0.898208
2074	4.13736	0.919755	0.98055	0.587163	0.617482	0.43158	0.440184	0.876088	0.911328
2075	4.18736	0.930711	0.992944	0.594037	0.625226	0.436531	0.445334	0.886174	0.92239
2076	4.23825	0.945701	1.00939	0.6026	0.634774	0.44149	0.450389	0.897748	0.93495
2077	4.29583	0.961347	1.02724	0.610496	0.643946	0.447927	0.457123	0.910447	0.949068
2078	4.35561	0.980124	1.04774	0.617954	0.652308	0.453215	0.462514	0.921536	0.96106
2079	4.4142	0.996011	1.0655	0.627075	0.662243	0.457943	0.467369	0.933577	0.974002
2080	4.4738	1.01262	1.08377	0.63556	0.671439	0.463232	0.472948	0.945383	0.98674
2081	4.52907	1.0271	1.09979	0.643037	0.679637	0.467843	0.477915	0.955823	0.998145
2082	4.58572	1.04395	1.11839	0.651984	0.689708	0.473753	0.483963	0.968614	1.01209
2083	4.64415	1.06078	1.13715	0.659892	0.69866	0.477678	0.488187	0.978651	1.02332
2084	4.69849	1.07608	1.15429	0.668627	0.708473	0.481375	0.491896	0.989262	1.03495
2085	4.75842	1.09653	1.17688	0.676521	0.717369	0.489076	0.499657	1.00303	1.04972
2086	4.81072	1.11297	1.19565	0.684787	0.726734	0.492939	0.503714	1.01363	1.06152
2087	4.87223	1.13367	1.21886	0.694305	0.737593	0.499822	0.510654	1.02807	1.07729
2088	4.93312	1.15594	1.24317	0.704048	0.748326	0.507944	0.518738	1.04384	1.09396
2089	4.98737	1.17485	1.26465	0.713441	0.758884	0.513812	0.524904	1.05716	1.10865
2090	5.0391	1.18986	1.2817	0.721533	0.768038	0.516798	0.528188	1.06648	1.11919
2091	5.09688	1.2093	1.30365	0.731232	0.77895	0.524427	0.535961	1.08187	1.13584
2092	5.15336	1.22734	1.32421	0.741224	0.790319	0.529247	0.541002	1.09465	1.15011
2093	5.21046	1.24596	1.34535	0.751664	0.80253	0.533991	0.545929	1.10788	1.16513
2094	5.2692	1.26501	1.36702	0.762481	0.814924	0.539229	0.551146	1.12179	1.18053
2095	5.32764	1.28185	1.3858	0.77379	0.827619	0.544177	0.556145	1.13591	1.196
2096	5.38117	1.29883	1.4049	0.7843	0.839483	0.550091	0.562123	1.15028	1.2117
2097	5.43296	1.31324	1.42175	0.79431	0.851305	0.555621	0.567844	1.16384	1.2271
2098	5.48749	1.33008	1.4413	0.80533	0.863881	0.560835	0.57337	1.17794	1.24297
2099	5.54437	1.34767	1.46156	0.816525	0.876824	0.567424	0.579937	1.19334	1.25999
2100	5.59795	1.36511	1.48066	0.828191	0.889649	0.573726	0.585933	1.20893	1.27651
2101	5.65572	1.38328	1.50151	0.838179	0.901229	0.580329	0.592805	1.22337	1.29265
2102	5.71071	1.40067	1.52082	0.847557	0.911832	0.587465	0.600091	1.23809	1.30865
2103	5.76527	1.41508	1.53696	0.856859	0.922261	0.592541	0.605103	1.2503	1.32188
2104	5.81475	1.43125	1.55493	0.866456	0.933074	0.597593	0.609933	1.26274	1.33536
2105	5.86844	1.4466	1.57231	0.875731	0.943693	0.602493	0.614928	1.27476	1.34872
2106	5.92582	1.46039	1.58697	0.884593	0.952995	0.607954	0.620105	1.28688	1.36105
2107	5.9753	1.47289	1.60045	0.893915	0.962757	0.612393	0.624502	1.29836	1.37292
2108	6.02812	1.48472	1.61424	0.902022	0.972289	0.618178	0.630261	1.31021	1.38607
2109	6.08321	1.50058	1.63244	0.91058	0.982458	0.624911	0.637131	1.32329	1.40075
2110	6.13899	1.51492	1.64918	0.918619	0.991987	0.630029	0.642281	1.33445	1.41331
2111	6.19951	1.53174	1.66782	0.926705	1.00112	0.636723	0.648745	1.34707	1.42668
2112	6.25389	1.54663	1.68475	0.934972	1.01051	0.641786	0.653945	1.35841	1.43921
2113	6.3094	1.56	1.70003	0.941989	1.01843	0.647539	0.659681	1.36929	1.45095
2114	6.36756	1.57532	1.7171	0.949312	1.02672	0.654131	0.66617	1.38139	1.46379
2115	6.41925	1.5877	1.73203	0.956538	1.03569	0.658925	0.671297	1.39169	1.47599
2116	6.4741	1.6005	1.74661	0.964948	1.0452	0.663908	0.676293	1.40299	1.48832
2117	6.52516	1.6137	1.76185	0.971453	1.05276	0.668214	0.680917	1.41208	1.49862
2118	6.57697	1.6278	1.77669	0.97765	1.05926	0.67403	0.686534	1.42246	1.5091
2119	6.63372	1.6382	1.7886	0.983682	1.06626	0.677979	0.690377	1.43065	1.51815
2120	6.69628	1.65159	1.80379	0.989999	1.07368	0.685174	0.697507	1.44244	1.53089
2121	6.75709	1.66123	1.81518	0.99512	1.07978	0.689778	0.702349	1.4506	1.54016
2122	6.81626	1.67197	1.82765	0.9992	1.08477	0.694685	0.707262	1.45841	1.54878
2123	6.87148	1.68212	1.8394	1.00325	1.08943	0.69906	0.711556	1.46549	1.5564
2124	6.92054	1.69165	1.8502	1.00687	1.09348	0.704163	0.716736	1.47291	1.56426
2125	6.97136	1.70109	1.86093	1.00984	1.09686	0.708918	0.72156	1.4795	1.57128
2126	7.02006	1.70747	1.86769	1.01224	1.09938	0.71283	0.725234	1.48479	1.57647
2127	7.07671	1.71657	1.87703	1.01498	1.10203	0.717755	0.729757	1.49135	1.58259
2128	7.12899	1.72301	1.8844	1.01714	1.10468	0.721085	0.73308	1.49589	1.58751
2129	7.18426	1.73306	1.89532	1.01961	1.10728	0.723989	0.73597	1.50034	1.59204
2130	7.23777	1.74247	1.90641	1.02138	1.10975	0.727351	0.739554	1.50478	1.59721
2131	7.28262	1.75066	1.91567	1.02329	1.11199	0.731148	0.743144	1.50961	1.60221
2132	7.3298	1.76196	1.92727	1.02534	1.11397	0.73511	0.746482	1.51461	1.60669
2133	7.37439	1.77131	1.93733	1.02713	1.11539	0.739085	0.750271	1.51957	1.61118
2134	7.42431	1.78175	1.94737	1.02906	1.11637	0.744379	0.755122	1.52606	1.61645
2135	7.4701	1.78961	1.95592	1.03064	1.11756	0.746967	0.757784	1.52965	1.61969
2136	7.5133	1.79697	1.96416	1.0314	1.11846	0.750566	0.761184	1.5335	1.6235
2137	7.55897	1.80514	1.97328	1.03199	1.1192	0.753971	0.764358	1.53698	1.62699
2138	7.60125	1.81319	1.98211	1.03346	1.12031	0.757209	0.767429	1.54102	1.63064
2139	7.6445	1.81965	1.98863	1.03454	1.12095	0.759295	0.769	1.54361	1.63247
2140	7.68716	1.82697	1.99634	1.03515	1.12142	0.763393	0.772838	1.54789	1.6364
2141	7.72422	1.83278	2.00254	1.03548	1.12172	0.766917	0.776015	1.55141	1.63964
2142	7.76381	1.83895	2.00901	1.03606	1.12225	0.771016	0.77965	1.55566	1.64349
2143	7.80028	1.84438	2.01449	1.03737	1.12295	0.773143	0.781232	1.55859	1.64543
2144	7.83869	1.85073	2.02144	1.038	1.12353	0.776247	0.784081	1.56191	1.64857
2145	7.88409	1.85811	2.0288	1.03915	1.1239	0.779223	0.786575	1.56565	1.65122
2146	7.93259	1.86571	2.03676	1.04006	1.12436	0.782257	0.789168	1.56913	1.65397
2147	7.97678	1.87144	2.04319	1.04085	1.12501	0.785066	0.791999	1.57235	1.65709
2148	8.02163	1.87692	2.04962	1.04124	1.12544	0.787645	0.79449	1.5749	1.65969
2149	8.06334	1.88376	2.05724	1.04171	1.12582	0.791061	0.797854	1.57854	1.66314
2150	8.09746	1.88818	2.06196	1.04257	1.12607	0.791836	0.798253	1.57973	1.66354
2151	8.1312	1.89376	2.06783	1.0431	1.1263	0.794146	0.800161	1.58225	1.66548
2152	8.16707	1.89849	2.07244	1.04397	1.12663	0.79656	0.802363	1.58522	1.66779
2153	8.20212	1.90285	2.07747	1.04437	1.12692	0.798847	0.804665	1.58762	1.67015
2154	8.23872	1.9066	2.08183	1.04453	1.12711	0.799634	0.805448	1.58846	1.67095
2155	8.27591	1.91161	2.08741	1.04515	1.12749	0.802037	0.80772	1.59118	1.67336
2156	8.31367	1.91687	2.0934	1.04559	1.12782	0.804288	0.80992	1.59356	1.67567
2157	8.35105	1.92197	2.09894	1.04626	1.12819	0.806062	0.811492	1.59568	1.67735
2158	8.39427	1.92565	2.10321	1.0466	1.12832	0.807828	0.813042	1.59756	1.67885
2159	8.43997	1.92662	2.10479	1.04687	1.12852	0.809644	0.814632	1.59932	1.68044
2160	8.48568	1.92699	2.1048	1.04757	1.12879	0.812158	0.816883	1.60216	1.68275
2161	8.53246	1.92859	2.10647	1.04799	1.12892	0.813649	0.818597	1.60392	1.68443
2162	8.57515	1.9281	2.1073	1.04794	1.12918	0.814651	0.819933	1.60481	1.68588
2163	8.6142	1.93042	2.11082	1.04775	1.12931	0.817382	0.822837	1.60733	1.68882
2164	8.65293	1.92907	2.11186	1.04689	1.12951	0.818034	0.824231	1.60727	1.6903
2165	8.68887	1.93222	2.11525	1.0471	1.1296	0.820124	0.825736	1.60931	1.69184
2166	8.72599	1.93558	2.11985	1.04696	1.1297	0.821929	0.827634	1.61088	1.69376
2167	8.76823	1.93742	2.12216	1.04693	1.12971	0.823464	0.828988	1.61232	1.69506
2168	8.81316	1.94089	2.12559	1.04725	1.12978	0.825251	0.830624	1.61429	1.69664
2169	8.85566	1.9431	2.12866	1.04743	1.12987	0.827768	0.833247	1.61686	1.69923
2170	8.89989	1.94314	2.1292	1.04771	1.13004	0.828541	0.83401	1.61776	1.70006
2171	8.94633	1.9456	2.13262	1.04784	1.13018	0.829583	0.835163	1.61882	1.70126
2172	8.99542	1.94852	2.1357	1.04833	1.13029	0.830437	0.836127	1.62005	1.70221
2173	9.04212	1.95253	2.14031	1.04827	1.13044	0.832216	0.837963	1.62171	1.70411
2174	9.07882	1.95362	2.14222	1.04803	1.13043	0.832601	0.838433	1.62181	1.7045
2175	9.1148	1.95458	2.14402	1.04787	1.13054	0.833667	0.83983	1.62276	1.70591
2176	9.15045	1.95548	2.14587	1.0476	1.13066	0.834972	0.841425	1.62378	1.70756
2177	9.18835	1.95749	2.14729	1.04839	1.13062	0.83611	0.841952	1.62547	1.708
2178	9.22228	1.95733	2.14809	1.04825	1.13069	0.836689	0.842889	1.62596	1.70894
2179	9.25325	1.95772	2.14832	1.0484	1.13073	0.837439	0.843562	1.62674	1.70962
2180	9.29149	1.95932	2.15056	1.04846	1.13086	0.839052	0.845336	1.62841	1.71145
2181	9.32948	1.96197	2.15343	1.04899	1.13099	0.840201	0.846443	1.62992	1.71256
2182	9.36259	1.96284	2.15444	1.04918	1.13107	0.840595	0.846807	1.63032	1.71292
2183	9.39665	1.96464	2.15666	1.04939	1.1311	0.84175	0.847704	1.6316	1.71381
2184	9.42779	1.96568	2.15851	1.04923	1.13117	0.842312	0.848258	1.63191	1.71438
2185	9.45578	1.96765	2.16097	1.04937	1.13118	0.843253	0.849141	1.63287	1.71523
2186	9.48565	1.97108	2.16482	1.04974	1.13119	0.843375	0.849288	1.63328	1.71535
2187	9.5137	1.97135	2.16632	1.04948	1.13116	0.843054	0.849237	1.6327	1.71527
2188	9.54365	1.97143	2.16678	1.04952	1.13122	0.843432	0.849636	1.63306	1.71572
2189	9.56757	1.97245	2.16853	1.04933	1.13121	0.844304	0.850762	1.6339	1.71685
2190	9.59372	1.97535	2.17215	1.0493	1.13115	0.844556	0.850947	1.63412	1.71698
2191	9.61819	1.97662	2.17424	1.04907	1.13109	0.844691	0.850998	1.63405	1.71697
2192	9.64796	1.97881	2.17679	1.04912	1.13105	0.844953	0.850958	1.63434	1.71691
2193	9.68091	1.98012	2.17812	1.04925	1.13102	0.844561	0.850295	1.63397	1.71618
2194	9.71249	1.98332	2.18099	1.04969	1.13091	0.844036	0.849446	1.63382	1.71522
2195	9.7485	1.9841	2.18272	1.04948	1.13097	0.843955	0.849581	1.63355	1.71537
2196	9.78494	1.98333	2.18255	1.04945	1.13095	0.843882	0.849669	1.63352	1.71545
2197	9.81983	1.98406	2.18417	1.04946	1.13098	0.844463	0.850519	1.63415	1.71631
2198	9.84747	1.98317	2.18403	1.04946	1.13102	0.84431	0.850487	1.63403	1.71632
2199	9.87511	1.98168	2.18284	1.04935	1.13104	0.843561	0.849684	1.63315	1.71555
2200	9.89829	1.98064	2.18138	1.04961	1.13101	0.843136	0.848987	1.63289	1.71481
2201	9.92712	1.97902	2.17998	1.04958	1.13098	0.843102	0.848848	1.63281	1.71465
2202	9.9507	1.97784	2.17948	1.04942	1.13093	0.842837	0.848478	1.63239	1.71425
2203	9.973	1.97661	2.17878	1.04932	1.1309	0.842736	0.848355	1.63217	1.71412
2204	10.0025	1.97706	2.17928	1.04977	1.13097	0.842958	0.848334	1.63274	1.71415
2205	10.0307	1.97685	2.18011	1.04957	1.13103	0.841936	0.847247	1.63146	1.71314
2206	10.0558	1.97754	2.18172	1.04944	1.13103	0.841249	0.846576	1.6307	1.71246
2207	10.0792	1.97682	2.18229	1.04865	1.13106	0.840618	0.846211	1.62942	1.71215
2208	10.1055	1.97649	2.18237	1.04861	1.13107	0.840221	0.845592	1.62901	1.71156
2209	10.138	1.97715	2.18402	1.04884	1.13092	0.839387	0.844973	1.62843	1.71082
2210	10.1645	1.97825	2.18614	1.04854	1.13089	0.838911	0.844515	1.62766	1.71035
2211	10.1902	1.97729	2.1866	1.04777	1.13087	0.838172	0.843892	1.62626	1.70974
2212	10.2151	1.97765	2.18779	1.04733	1.13085	0.83857	0.844116	1.62626	1.70998
2213	10.24	1.97706	2.18695	1.04756	1.13076	0.838475	0.843884	1.62638	1.70969
2214	10.269	1.97695	2.18679	1.04809	1.13067	0.838747	0.844057	1.6271	1.70981
2215	10.296	1.97676	2.18787	1.04755	1.13061	0.838074	0.843421	1.62597	1.70915
2216	10.3206	1.9731	2.18561	1.04695	1.13062	0.835604	0.841379	1.6231	1.70713
2217	10.347	1.97259	2.18463	1.04769	1.13044	0.835244	0.840911	1.62335	1.70652
2218	10.3674	1.9736	2.18618	1.04809	1.13028	0.834193	0.839721	1.62265	1.70521
2219	10.3938	1.97423	2.18766	1.0477	1.13022	0.834194	0.839994	1.62234	1.70544
2220	10.4187	1.97173	2.18604	1.04737	1.1302	0.833472	0.839524	1.62145	1.70498
2221	10.4444	1.97062	2.1851	1.04751	1.13011	0.832748	0.838651	1.62083	1.70406
2222	10.4663	1.97063	2.18582	1.04727	1.13012	0.832325	0.838418	1.62021	1.70388
2223	10.4896	1.97147	2.18758	1.0469	1.13013	0.832746	0.839047	1.62033	1.70457
2224	10.509	1.97086	2.18799	1.04659	1.13015	0.83317	0.839755	1.62056	1.70534
2225	10.5295	1.971	2.18922	1.04612	1.13008	0.833115	0.840065	1.62024	1.70565
2226	10.5458	1.97276	2.19181	1.04566	1.12998	0.832463	0.839619	1.61926	1.70516
2227	10.5613	1.97416	2.19365	1.04566	1.12984	0.831948	0.8391	1.61874	1.70456
2228	10.5834	1.97602	2.19632	1.0452	1.12984	0.832233	0.839384	1.61867	1.70491
2229	10.6082	1.97718	2.19853	1.04487	1.12984	0.832019	0.839415	1.6183	1.70498
2230	10.6324	1.97783	2.20036	1.04459	1.12974	0.831417	0.838898	1.61742	1.70443
2231	10.6524	1.97811	2.2013	1.0447	1.1297	0.831174	0.838796	1.61736	1.70434
2232	10.6764	1.9767	2.20125	1.04404	1.12973	0.830338	0.83846	1.61604	1.70408
2233	10.7004	1.97502	2.20057	1.04372	1.12967	0.829676	0.838124	1.6152	1.70373
2234	10.7245	1.97309	2.20003	1.04319	1.12966	0.828926	0.837908	1.61416	1.70356
2235	10.7498	1.97237	2.19966	1.04305	1.12957	0.828915	0.837986	1.61411	1.7036
2236	10.7737	1.9714	2.19817	1.04339	1.12945	0.828954	0.837856	1.61444	1.70342
2237	10.7988	1.96988	2.19775	1.04286	1.12939	0.828353	0.837665	1.61348	1.70322
2238	10.8209	1.9695	2.19768	1.04296	1.1293	0.827878	0.837183	1.61308	1.70271
2239	10.8422	1.96865	2.1977	1.04215	1.12935	0.828029	0.837416	1.61261	1.70305
2240	10.8659	1.96851	2.19745	1.04239	1.12926	0.828014	0.837196	1.61284	1.7028
2241	10.8896	1.96897	2.19778	1.04276	1.12929	0.828712	0.83754	1.61385	1.70322
2242	10.913	1.96839	2.19831	1.04265	1.12923	0.827531	0.836835	1.61272	1.70251
2243	10.9349	1.96893	2.19943	1.04242	1.1292	0.827146	0.83671	1.61215	1.7024
2244	10.9518	1.96815	2.19879	1.04226	1.12917	0.826398	0.835809	1.61128	1.70152
2245	10.9701	1.96617	2.19696	1.04225	1.12912	0.825451	0.835051	1.61039	1.70077
2246	10.9919	1.9671	2.19746	1.04241	1.12902	0.826552	0.835978	1.61162	1.70167
2247	11.008	1.96612	2.19738	1.04146	1.12913	0.826323	0.835842	1.61069	1.70169
2248	11.0282	1.96528	2.1969	1.04105	1.12921	0.827029	0.836591	1.61103	1.70257
2249	11.0407	1.96339	2.19506	1.04118	1.12915	0.825865	0.835346	1.61001	1.70132
2250	11.0554	1.96382	2.19616	1.04114	1.12917	0.825541	0.835214	1.60966	1.70126
2251	11.0647	1.96247	2.19561	1.04067	1.12922	0.824704	0.834796	1.60854	1.70092
2252	11.0792	1.9607	2.19404	1.04081	1.12916	0.824534	0.834618	1.60857	1.70074
2253	11.0933	1.95967	2.19282	1.0412	1.12909	0.824006	0.833939	1.60842	1.70005
2254	11.1044	1.95679	2.1906	1.04073	1.12912	0.822471	0.83254	1.6065	1.69871
2255	11.117	1.95566	2.18904	1.04119	1.12905	0.822406	0.832198	1.6068	1.69835
2256	11.1311	1.95323	2.18663	1.04162	1.12899	0.821876	0.831736	1.60671	1.69787
2257	11.1423	1.95148	2.18479	1.04156	1.129	0.821261	0.831097	1.60611	1.69729
2258	11.1541	1.94992	2.18311	1.04183	1.12888	0.820691	0.830532	1.60577	1.69667
2259	11.165	1.94997	2.18342	1.04178	1.12879	0.820641	0.830348	1.60563	1.69644
2260	11.176	1.95109	2.18448	1.04216	1.12876	0.820511	0.830255	1.60596	1.69636
2261	11.1857	1.95146	2.18546	1.04203	1.12875	0.819981	0.830006	1.60543	1.69614
2262	11.1914	1.95189	2.18588	1.04204	1.12871	0.819692	0.829459	1.60519	1.6956
2263	11.2019	1.95269	2.18708	1.04179	1.12873	0.819836	0.829717	1.60521	1.69593
2264	11.2084	1.95188	2.18566	1.04199	1.12867	0.818792	0.828277	1.60426	1.69444
2265	11.2095	1.952	2.18503	1.04237	1.12853	0.818577	0.827875	1.60437	1.69395
2266	11.2115	1.95128	2.18468	1.04207	1.12848	0.818068	0.827372	1.60365	1.69344
2267	11.216	1.95202	2.18486	1.04255	1.12846	0.818037	0.826956	1.60403	1.69304
2268	11.2216	1.95284	2.18576	1.04247	1.12843	0.817907	0.826836	1.60383	1.69292
2269	11.2198	1.95172	2.18413	1.04255	1.12839	0.817115	0.825763	1.60305	1.69186
2270	11.2197	1.94939	2.18279	1.04192	1.12846	0.816036	0.825289	1.60155	1.69147
2271	11.2183	1.94744	2.18138	1.04155	1.1284	0.814736	0.824408	1.60005	1.69057
2272	11.2151	1.94642	2.17964	1.04189	1.12827	0.814392	0.823472	1.59991	1.68955
2273	11.215	1.9443	2.17761	1.04188	1.1282	0.813476	0.822548	1.59904	1.68859
2274	11.2233	1.94346	2.17725	1.04168	1.12823	0.813411	0.822606	1.59887	1.6887
2275	11.2314	1.94422	2.1774	1.04196	1.12819	0.813676	0.822613	1.59938	1.6887
2276	11.2371	1.94393	2.17762	1.04207	1.1282	0.813735	0.822854	1.59962	1.68897
2277	11.2407	1.94309	2.17725	1.04199	1.12818	0.813231	0.822449	1.59906	1.68858
2278	11.2454	1.94261	2.17747	1.0417	1.12819	0.812657	0.82205	1.59837	1.6882
2279	11.2553	1.94283	2.17779	1.04174	1.12817	0.81252	0.821872	1.59825	1.68804
2280	11.2627	1.94186	2.17707	1.04167	1.12808	0.812044	0.821337	1.59772	1.68745
2281	11.2707	1.94135	2.17666	1.04179	1.128	0.812359	0.821699	1.59819	1.68776
2282	11.2731	1.94093	2.1763	1.04176	1.128	0.811497	0.820963	1.5973	1.68704
2283	11.2792	1.94027	2.17581	1.04167	1.12792	0.81145	0.821058	1.59723	1.68708
2284	11.2876	1.94089	2.17539	1.04221	1.12783	0.812031	0.821261	1.5982	1.68722
2285	11.2947	1.94018	2.17496	1.042	1.12782	0.811763	0.821085	1.59779	1.68705
2286	11.2947	1.94018	2.17496	1.042	1.12782	0.811763	0.821085	1.59779	1.68705

[truncated: 6 more sheets: inmcm4, IPSL-CM5A-LR, MIROC-ESM, MPI-ESM-LR, MRI-CGCM3, NorESM1-ME]
