# Supplementary material for: Climate policy implications of nonlinear decline of Arctic land permafrost and other cryosphere elements
Source: Nat Commun. 2019 Apr 23;10:1900. doi: 10.1038/s41467-019-09863-x (PMC6478735; doi:10.1038/s41467-019-09863-x)
Supplement: Supplementary file 13 — Supplementary Data 5 [file 41467_2019_9863_MOESM13_ESM.zip]

Archive with 8 entries (8 files):
- Base year CO2 GHG GDP-PPP.xlsx
- CO2 cycle from Joos et al.xlsx
- CO2 to CH4 ratio permafrost.xlsx
- Economic impacts from Burke et al.xlsx
- Historic GMST.xlsx
- PAGE regions.xlsx
- Regional AFs in PAGE.xlsx
- Regional base year pop-weighted absolute T in PAGE.xlsx
