# Supplementary material for: Climate policy implications of nonlinear decline of Arctic land permafrost and other cryosphere elements
Source: Nat Commun. 2019 Apr 23;10:1900. doi: 10.1038/s41467-019-09863-x (PMC6478735; doi:10.1038/s41467-019-09863-x)
Supplement: Supplementary file 13 — Supplementary Data 5 [file 41467_2019_9863_MOESM13_ESM.zip › Base year CO2 GHG GDP-PPP.xlsx]

## Sheet: Kyoto_GHG_emissions
Arctic-ready PAGE09, base year = 2013									Comments:
		CO2	CH4	N2O	Lin	Sulph
EU		4310.52	23.7061	1.40011	73.6187	4.05504
US		6056.89	28.8226	1.23492	191.645	5.51751
OT		2388.36	22.0423	0.66379	69.0237	1.72838
EE		3197.25	38.0569	0.448255	24.6751	11.9238
CA		5696.64	56.1872	2.43678	79.08	32.1751
IA		9365.77	71.0658	1.02158	55.2401	6.58824
AF		4896.24	65.5613	1.9518	33.7405	11.1742
LA		3655.83	57.5578	1.88928	30.188	7.40112
		Mtonne	Mtonne	Mtonne	Mtonne	TgS
PAGE-ICE v6.3, base year = 2015
		CO2	CH4	N2O	Lin	Sulph
EU		4392.8	23.7039	1.39976	83.1634	3.53788			The values are averaged between RCP8.5 and RCP4.5, and interpolated between 2010 and 2020 using Arctic-ready PAGE09
US		6172.5	28.8199	1.23462	216.492	4.81384
OT		2433.95	22.0402	0.663627	77.9726	1.50795
EE		3379.03	38.9464	0.45491	27.8852	11.1624
CA		6027.52	57.7074	2.48992	90.1605	32.3483
IA		9909.77	72.9886	1.04386	62.9802	6.6237
AF		5185.45	67.9604	2.0063	39.1197	11.2303
LA		3722.84	58.6686	1.92981	33.4425	7.03252
		Mtonne	Mtonne	Mtonne	Mtonne	TgS
Relative change in base year emissions: 2015 (PAGE-ICE) vs 2013 (Arctic-ready PAGE09)
		CO2	CH4	N2O	Lin	Sulph
EU		0.019088	-9.54901e-05	-0.000245905	0.129651	-0.127535
US		0.019088	-9.54901e-05	-0.000245905	0.129651	-0.127535
OT		0.019088	-9.54901e-05	-0.000245905	0.129651	-0.127535
EE		0.0568537	0.0233721	0.0148478	0.130093	-0.0638607
CA		0.0580839	0.0270563	0.021809	0.140117	0.00538183
IA		0.0580839	0.0270563	0.021809	0.140117	0.00538183
AF		0.0590681	0.0365946	0.0279226	0.159428	0.00501644
LA		0.0183303	0.0192982	0.0214507	0.107808	-0.0498028

## Sheet: Cumulative_CO2
PAGE-ICE base year data			Base year:	2015
Monthly CO2, ppm		https://www.co2.earth/monthly-co2												Annual mean:
NOAA	399.98	400.28	401.54	403.28	403.96	402.8	401.31	398.93	397.63	398.29	400.16	401.85		400.834	ppm
SCRIPPS	399.85	400.31	401.51	403.45	404.11	402.88	401.6	399	397.5	398.28	400.24	401.89		400.885	ppm
														Average between the two:
														400860	ppb	NOTE THE UNITS!
Cumulative carbon emission 1850-2015, GtC					http://www.metoffice.gov.uk/research/news/2016/the-global-carbon-budget-2016
mean	sd			mean-sd	mean	mean+sd								mean-sd	mean	mean+sd
555	55	GtC		500	555	610	GtC							1.83333e+06	2035000	2.23667e+06	Mton CO2		NOTE THE UNITS!

## Sheet: GDP_PPP_by_country
Gross domestic product 2015, PPP				http://data.worldbank.org/data-catalog/GDP-PPP-based-table
				(millions of
	Ranking		Economy	international $)		Relative to PAGE09
						remove	add
AFG	98		Afghanistan	62619
ALB	120		Albania	33165
DZA	32		Algeria	582630
AGO	64		Angola	184830
ATG	172		Antigua and Barbuda	2117.53
ARG	25		Argentina	883018
ARM	130		Armenia	25405.3
AUS	20		Australia	1.10077e+06
AUT	42		Austria	426991
AZE	68		Azerbaijan	171563
BHS	154		Bahamas, The	8924.83
BHR	97		Bahrain	64160.1
BGD	35		Bangladesh	537659
BRB	161		Barbados	4662.76
BLR	69		Belarus	168351
BEL	37		Belgium	514745
BLZ	167		Belize	3048.02
BEN	135		Benin	22376.6
BMU	164		Bermuda	3408.4		1
BTN	157		Bhutan	6485.19
BOL	90		Bolivia	74577.7
BIH	107		Bosnia and Herzegovina	41349.6
BWA	113		Botswana	35836.2
BRA	7		Brazil	3.21617e+06
BRN	121		Brunei Darussalam	33164.9	a
BGR	75		Bulgaria	130990
BFA	123		Burkina Faso	30707.5
BDI	156		Burundi	8128.76
CPV	163		Cabo Verde	3412.67
KHM	103		Cambodia	54373.4
CMR	92		Cameroon	72723.6
CAN	16		Canada	1.58673e+06
CAF	168		Central African Republic	3032.06
TCD	124		Chad	30543
CHL	43		Chile	419387
CHN	1		China	1.98151e+07
COL	30		Colombia	666958
COM	178		Comoros	1169.65
COD	101		Congo, Dem. Rep.	60605.4
COG	125		Congo, Rep.	29482.7
CRI	89		Costa Rica	74976.7
CIV	87		Côte d'Ivoire	79766.1
HRV	81		Croatia	94641.7
CUB	59		Cuba	254865
CYP	128		Cyprus	26734.9
CZE	46		Czech Republic	356145
DNK	56		Denmark	278607
DJI	166		Djibouti	3099.86
DMA	181		Dominica	789.635
DOM	72		Dominican Republic	149893
ECU	63		Ecuador	185243
EGY	23		Egypt, Arab Rep.	998667
SLV	104		El Salvador	52808.6
GNQ	118		Equatorial Guinea	34409.9
							1
EST	110		Estonia	38107.5
ETH	71		Ethiopia	161900
FJI	155		Fiji	8317.64	b
FIN	61		Finland	231836
FRA	9		France	2.72918e+06
GAB	117		Gabon	34645.6
GMB	165		Gambia, The	3344.12
GEO	115		Georgia	35682.2	a
DEU	5		Germany	3.92404e+06
GHA	79		Ghana	115409
GRC	54		Greece	285447
GRD	174		Grenada	1448.39
GTM	77		Guatemala	126207
GIN	147		Guinea	15243.6
GNB	170		Guinea-Bissau	2684.98
GUY	159		Guyana	5769.81
HTI	142		Haiti	18824
HND	108		Honduras	41144.1
HKG	44		Hong Kong SAR, China	415866
HUN	58		Hungary	260423	c
ISL	145		Iceland	15785.6
IND	3		India	8.00341e+06
IDN	8		Indonesia	2.84803e+06
IRN	18		Iran, Islamic Rep.	1.3588e+06	a
IRQ	33		Iraq	560730
IRL	49		Ireland	318161
ISR	52		Israel	306510
ITA	11		Italy	2.26023e+06	a
JAM	132		Jamaica	24785
JPN	4		Japan	5.17526e+06
JOR	85		Jordan	82799.3
KAZ	40		Kazakhstan	439390	a
KEN	73		Kenya	142240
KIR	186		Kiribati	224.258
KOR	13		Korea, Rep.	1.75373e+06
XKX	144		Kosovo	17538.6
KWT	53		Kuwait	290529
KGZ	139		Kyrgyz Republic	20454.1
LAO	109		Lao PDR	38712.1
LVA	105		Latvia	49238.8
LBN	86		Lebanon	81537.5
LSO	158		Lesotho	6297.28
LBR	162		Liberia	3762.02
							1
LTU	84		Lithuania	84057.1	a
LUX	102		Luxembourg	58129
MAC	96		Macao SAR, China	65516.1		1
MKD	126		Macedonia, FYR	29257.3
MDG	116		Madagascar	35513.2
MWI	140		Malawi	20376
MYS	27		Malaysia	817431
MDV	160		Maldives	5225.12
MLI	114		Mali	35695
MLT	148		Malta	14681.6
MHL	187		Marshall Islands	207.251		1
MRT	146		Mauritania	15444.9
MUS	131		Mauritius	25359.6
MEX	12		Mexico	2.15782e+06
FSM	184		Micronesia, Fed. Sts.	365.267		1
MDA	143		Moldova	17944.6
MNG	112		Mongolia	36162.9
MNE	152		Montenegro	9985.75	d
MAR	57		Morocco	274060
MOZ	119		Mozambique	33354.5
MMR	55		Myanmar	282946
NAM	129		Namibia	25599.8
NRU	188		Nauru	162.98		1
NPL	94		Nepal	70202.9
NLD	26		Netherlands	840000
NZL	67		New Zealand	172688
NIC	122		Nicaragua	31628.4
NER	141		Niger	19013.3
NGA	21		Nigeria	1.09392e+06
NOR	48		Norway	322230
OMN	65		Oman	179492	e
PAK	24		Pakistan	946667
PLW	185		Palau	326.118		1
PAN	83		Panama	87373.2
PNG	137		Papua New Guinea	21412.4
PRY	100		Paraguay	61070
PER	45		Peru	393125	a
PHL	28		Philippines	743898
POL	22		Poland	1.0204e+06
PRT	51		Portugal	307818	a
PRI	78		Puerto Rico	125843
QAT	50		Qatar	316398
ROU	41		Romania	438401
RUS	6		Russian Federation	3.57983e+06
RWA	138		Rwanda	20459.9
WSM	179		Samoa	1146.78	f
STP	182		São Tomé and Principe	612.636	a
SAU	14		Saudi Arabia	1.68863e+06
SEN	111		Senegal	36624.9
SRB	80		Serbia	100129
SYC	171		Seychelles	2538.86
SLE	151		Sierra Leone	10127.1
SGP	38		Singapore	472591
SVK	70		Slovak Republic	162341
SVN	95		Slovenia	66013.3
SLB	176		Solomon Islands	1284.45
ZAF	29		South Africa	725909
SSD	134		South Sudan	22875.5
ESP	15		Spain	1.61287e+06
LKA	60		Sri Lanka	246618
KNA	175		St. Kitts and Nevis	1394.2		1
LCA	173		St. Lucia	2024.69	a
VCT	177		St. Vincent and the Grenadines	1219.37
SDN	66		Sudan	176546
SUR	153		Suriname	9069.13
SWZ	149		Swaziland	11129.4
SWE	39		Sweden	469008
CHE	36		Switzerland	518065
							1
							1
TJK	133		Tajikistan	24034.6
TZA	74		Tanzania	138732
THA	19		Thailand	1.11046e+06
TLS	169		Timor-Leste	2842.27	a
TGO	150		Togo	10667.2
TON	183		Tonga	587.633
TTO	106		Trinidad and Tobago	45302.5
TUN	76		Tunisia	129045
TUR	17		Turkey	1.57402e+06
TKM	82		Turkmenistan	88837.3
TUV	189		Tuvalu	38.9319	a	1
UGA	93		Uganda	72248.6
UKR	47		Ukraine	340172
ARE	31		United Arab Emirates	640720	a
GBR	10		United Kingdom	2.72245e+06	a
USA	2		United States	18036648
URY	91		Uruguay	72899.1
UZB	62		Uzbekistan	190501	a
VUT	180		Vanuatu	790.759	a
							1
VNM	34		Vietnam	553422	a
PSE	136		West Bank and Gaza	22199.7	a
YEM	88		Yemen, Rep.	75688.4	a
ZMB	99		Zambia	62180.3
ZWE	127		Zimbabwe	27875.6	a
ASM			American Samoa	..
AND			Andorra	..
ABW			Aruba	..
VGB			British Virgin Islands	..
CYM			Cayman Islands	..
CHI			Channel Islands	..
CUW			Curaçao	..
ERI			Eritrea	..
FRO			Faroe Islands	..
PYF			French Polynesia	..
GIB			Gibraltar	..
GRL			Greenland	..
GUM			Guam	..
IMN			Isle of Man	..
PRK			Korea, Dem. People's Rep.	..
LBY			Libya	..
LIE			Liechtenstein	..
MCO			Monaco	..
NCL			New Caledonia	..
MNP			Northern Mariana Islands	..
SMR			San Marino	..
SXM			Sint Maarten (Dutch part)	..
SOM			Somalia	..
MAF			St. Martin (French part)	..
SYR			Syrian Arab Republic	..
TCA			Turks and Caicos Islands	..
VEN			Venezuela, RB	..
VIR			Virgin Islands (U.S.)	..
WLD			World	1.15166e+08
EAS			East Asia & Pacific	3.67082e+07
ECS			Europe & Central Asia	2.75146e+07
LCN			Latin America & Caribbean	9.78334e+06
MEA			Middle East & North Africa	7.98101e+06
NAC			North America	1.9627e+07
SAS			South Asia	9.87889e+06
SSF			Sub-Saharan Africa	3.71791e+06
LIC			Low income	1.0442e+06
LMC			Lower middle income	1.88621e+07
UMC			Upper middle income	4.12254e+07
HIC			High income	5.41887e+07
	.. Not available. PPP is purchasing power parity; an international dollar has the same purchasing power over GDP as a U.S. dollar has in the United States.
	Note: Rankings include only those economies with confirmed PPP GDP estimates. Figures in italics are for 2014 or 2013.
	a. Based on regression; other PPP figures are extrapolated from the 2011 International Comparison Program benchmark estimates. b. Includes Former Spanish Sahara. c. Covers mainland Tanzania only. d. Excludes Abkhazia and South Ossetia. e. Data are for the area controlled by the government of Cyprus. f. Excludes Transnistria.
	http://data.worldbank.org/data-catalog/world-development-indicators

## Sheet: GDP_PPP_by_region
Region	Region in		Country	GDP PPP, intern. $ (08) million	Country	GDP PPP, intern. $ (15) million
PAGE09	PAGE2002		IMF WEO, 2009	IMF WEO, 2009	World Bank, 2015	World Bank, 2015
5	5		Afghanistan, Rep. of.	21340	Afghanistan	62619
2	2		Albania	21828	Albania	33165
6	6		Algeria	233098	Algeria	582630
6	6		Angola	106410	Angola	184830
7	7		Antigua and Barbuda	1646	Antigua and Barbuda	2117.53
7	7		Argentina	572860	Argentina	883018
2	2		Armenia	18715	Armenia	25405.3
8	8		Australia	795305	Australia	1.10077e+06
1	1		Austria	328571	Austria	426991
2	2		Azerbaijan	74734	Azerbaijan	171563
7	7		Bahamas, The	9228	Bahamas, The	8924.83
6	6		Bahrain	26970	Bahrain	64160.1
5	5		Bangladesh	224889	Bangladesh	537659
7	7		Barbados	5244	Barbados	4662.76
2	2		Belarus	118875	Belarus	168351
1	1		Belgium	389518	Belgium	514745
7	7		Belize	2525	Belize	3048.02
6	6		Benin	13014	Benin	22376.6
5	5		Bhutan	3442	Bhutan	6485.19
7	7		Bolivia	43424	Bolivia	74577.7
2	2		Bosnia and Herzegovina	30389	Bosnia and Herzegovina	41349.6
6	6		Botswana	26520	Botswana	35836.2
7	7		Brazil	1981207	Brazil	3.21617e+06
5	5		Brunei Darussalam	19683	Brunei Darussalam	33164.9
1	2	1	Bulgaria	93569	Bulgaria	130990
6	6		Burkina Faso	17773	Burkina Faso	30707.5
6	6		Burundi	3094	Burundi	8128.76
4	4		Cambodia	28239	Cabo Verde	3412.67
6	6		Cameroon	41723	Cambodia	54373.4
8	8		Canada	1303234	Cameroon	72723.6
6	6		Cape Verde	1762	Canada	1.58673e+06
6	6		Central African Republic	3217	Central African Republic	3032.06
6	6		Chad	16119	Chad	30543
7	7		Chile	243044	Chile	419387
4	4		China	7916429	China	1.98151e+07
7	7		Colombia	396579	Colombia	666958
6	6		Comoros	753	Comoros	1169.65
6	6		Congo, Democratic Republic of	20639	Congo, Dem. Rep.	60605.4
6	6		Congo, Republic of	14282	Congo, Rep.	29482.7
7	7		Costa Rica	48741	Costa Rica	74976.7
6	6		Côte d'Ivoire	34048	Côte d'Ivoire	79766.1
2	2		Croatia	82272	Croatia	94641.7
7	7		Cuba	125500	Cuba	254865
1	2		Cyprus	22703	Cyprus	26734.9
1	2	1	Czech Republic	262169	Czech Republic	356145
1	1		Denmark	204060	Denmark	278607
6	6		Djibouti	1877	Djibouti	3099.86
7	7		Dominica	720	Dominica	789.635
7	7		Dominican Republic	76304	Dominican Republic	149893
7	7		Ecuador	106993	Ecuador	185243
6	6		Egypt	442640	Egypt, Arab Rep.	998667
7	7		El Salvador	43676	El Salvador	52808.6
6	6		Equatorial Guinea	22353	Equatorial Guinea	34409.9
6	6		Eritrea	3739
1	2	1	Estonia	27207	Estonia	38107.5
6	6		Ethiopia	70995	Ethiopia	161900
5	5		Fiji	3668	Fiji	8317.64
1	1		Finland	190862	Finland	231836
1	1		France	2130383	France	2.72918e+06
6	6		Gabon	21049	Gabon	34645.6
6	6		Gambia, The	2264	Gambia, The	3344.12
2	2		Georgia	21397	Georgia	35682.2
1	1		Germany	2910490	Germany	3.92404e+06
6	6		Ghana	34259	Ghana	115409
1	1		Greece	341127	Greece	285447
7	7		Grenada	1153	Grenada	1448.39
7	7		Guatemala	67007	Guatemala	126207
6	6		Guinea	10308	Guinea	15243.6
6	6		Guinea-Bissau	847	Guinea-Bissau	2684.98
7	7		Guyana	3082	Guyana	5769.81
7	7		Haiti	11562	Haiti	18824
7	7		Honduras	32725	Honduras	41144.1
4	4		Hong Kong SAR	307065	Hong Kong SAR, China	415866
1	2	1	Hungary	196074	Hungary	260423
2	2		Iceland	12664	Iceland	15785.6
5	5		India	3288345	India	8.00341e+06
5	5		Indonesia	908242	Indonesia	2.84803e+06
6	6		Iran, Islamic Republic of	819799	Iran, Islamic Rep.	1.3588e+06
6	6		Iraq	105814	Iraq	560730
1	1		Ireland	188112	Ireland	318161
6	6		Israel	200630	Israel	306510
1	1		Italy	1814557	Italy	2.26023e+06
7	7		Jamaica	20958	Jamaica	24785
8	8		Japan	4354368	Japan	5.17526e+06
6	6		Jordan	31112	Jordan	82799.3
2	2		Kazakhstan	177545	Kazakhstan	439390
6	6		Kenya	60410	Kenya	142240
5	5		Kiribati	608	Kiribati	224.258
4	4		Korea, North	40000	Korea, Rep.	1.75373e+06
5	5		Korea, South	1342338	Kosovo	17538.6
6	6		Kuwait	137190	Kuwait	290529
2	2		Kyrgyz Republic	11580	Kyrgyz Republic	20454.1
4	4		Lao People's Democratic Republic	13792	Lao PDR	38712.1
1	2	1	Latvia	38764	Latvia	49238.8
6	6		Lebanon	49514	Lebanon	81537.5
6	6		Lesotho	3192	Lesotho	6297.28
6	6		Liberia	1469	Liberia	3762.02
6	6		Libya	90251
1	2	1	Lithuania	63625	Lithuania	84057.1
1	1		Luxembourg	40025	Luxembourg	58129
2	2		Macedonia, Former Yugoslav Republic of	18818	Macedonia, FYR	29257.3
6	6		Madagascar	19722	Madagascar	35513.2
6	6		Malawi	11394	Malawi	20376
5	5		Malaysia	384119	Malaysia	817431
5	5		Maldives	1708	Maldives	5225.12
6	6		Mali	15045	Mali	35695
1	2		Malta	9806	Malta	14681.6
6	6		Mauritania	6221	Mauritania	15444.9
6	6		Mauritius	15248	Mauritius	25359.6
7	7		Mexico	1548007	Mexico	2.15782e+06
2	2		Moldova	10746	Moldova	17944.6
2	2		Mongolia	9399	Mongolia	36162.9
2	2		Montenegro	6944	Montenegro	9985.75
6	6		Morocco	136728	Morocco	274060
6	6		Mozambique	18600	Mozambique	33354.5
4	4		Myanmar	68203	Myanmar	282946
6	6		Namibia	13450	Namibia	25599.8
5	5		Nepal	31582	Nepal	70202.9
1	1		Netherlands	675375	Netherlands	840000
8	8		New Zealand	115709	New Zealand	172688
7	7		Nicaragua	16649	Nicaragua	31628.4
6	6		Niger	10164	Niger	19013.3
6	6		Nigeria	315401	Nigeria	1.09392e+06
8	8		Norway	256523	Norway	322230
6	6		Oman	66889	Oman	179492
5	5		Pakistan	439558	Pakistan	946667
7	7		Panama	38604	Panama	87373.2
5	5		Papua New Guinea	13042	Papua New Guinea	21412.4
7	7		Paraguay	29403	Paraguay	61070
7	7		Peru	245883	Peru	393125
5	5		Philippines	320384	Philippines	743898
1	2	1	Poland	666052	Poland	1.0204e+06
1	1		Portugal	235904	Portugal	307818
7	7		Puerto Rico	72600	Puerto Rico	125843
6	6		Qatar	94249	Qatar	316398
1	2	1	Romania	270330	Romania	438401
2	2		Russia	2260907	Russian Federation	3.57983e+06
6	6		Rwanda	9988	Rwanda	20459.9
5	5		Samoa	1100	Samoa	1146.78
6	6		São Tomé and Príncipe	280	São Tomé and Principe	612.636
6	6		Saudi Arabia	593385	Saudi Arabia	1.68863e+06
6	6		Senegal	21738	Senegal	36624.9
2	2		Serbia	79662	Serbia	100129
6	6		Seychelles	1807	Seychelles	2538.86
6	6		Sierra Leone	4266	Sierra Leone	10127.1
5	5		Singapore	238755	Singapore	472591
1	2	1	Slovak Republic	119268	Slovak Republic	162341
1	2	1	Slovenia	59316	Slovenia	66013.3
5	5		Solomon Islands	1070	Solomon Islands	1284.45
6	6		Somalia	4800	South Africa	725909
6	6		South Africa	492684	South Sudan	22875.5
1	1		Spain	1396881	Spain	1.61287e+06
5	5		Sri Lanka	92018	Sri Lanka	246618
7	7		St. Lucia	1839	St. Lucia	2024.69
7	7		St. Vincent and the Grenadines	1086	St. Vincent and the Grenadines	1219.37
6	6		Sudan	87885	Sudan	176546
7	7		Suriname	4436	Suriname	9069.13
6	6		Swaziland	5761	Swaziland	11129.4
1	1		Sweden	341869	Sweden	469008
8	8		Switzerland	312753	Switzerland	518065
6	6		Syrian Arab Republic	94408
5	5		Taiwan Province of China	711418
2	2		Tajikistan	13041	Tajikistan	24034.6
6	6		Tanzania	53716	Tanzania	138732
5	5		Thailand	546095	Thailand	1.11046e+06
5	5		Timor-Leste, Dem. Rep. of	2518	Timor-Leste	2842.27
6	6		Togo	5368	Togo	10667.2
5	5		Tonga	553	Tonga	587.633
7	7		Trinidad and Tobago	27038	Trinidad and Tobago	45302.5
6	6		Tunisia	82226	Tunisia	129045
8	8		Turkey	915184	Turkey	1.57402e+06
2	2		Turkmenistan	30091	Turkmenistan	88837.3
6	6		Uganda	36910	Uganda	72248.6
2	2		Ukraine	336851	Ukraine	340172
6	6		United Arab Emirates	184984	United Arab Emirates	640720
1	1		United Kingdom	2230549	United Kingdom	2.72245e+06
3	3		United States	14264600	United States	18036648
7	7		Uruguay	42543	Uruguay	72899.1
2	2		Uzbekistan	71501	Uzbekistan	190501
5	5		Vanuatu	996	Vanuatu	790.759
7	7		Venezuela	358623
4	4		Vietnam	240364	Vietnam	553422
6	6		West Bank and Gaza	12000	West Bank and Gaza	22199.7
6	6		Yemen, Republic of	55433	Yemen, Rep.	75688.4
6	6		Zambia	17423	Zambia	62180.3
6	6		Zimbabwe	2300	Zimbabwe	27875.6
				PAGE09	PAGE Arctic-ready (SPP2)	World Bank, 2015
				intern. $ (08) million	intern. $ (13) million	intern. $ (15) million
1	15		EU	15247166	1.67307e+07	1.9627e+07
3	1		US	14264600	1.62262e+07	18036648
8	7		OT	8053076	9.12494e+06	8.93576e+06
2	31		EE	3407959	4.03233e+06	5.46264e+06
4	7		CA	8614092	1.45672e+07	2.28632e+07
5	23		IA	8597471	1.14079e+07	1.59586e+07
6	65		AF	5159607	6.8825e+06	1.2926e+07
7	33		LA	6180889	7.46872e+06	9.20299e+06
			missing
			check	69524860	8.64407e+07	1.13013e+08
			Global	69524860	8.64407e+07	1.13013e+08
		1	ex EE now EU
