# Supplementary material for: Climate policy implications of nonlinear decline of Arctic land permafrost and other cryosphere elements
Source: Nat Commun. 2019 Apr 23;10:1900. doi: 10.1038/s41467-019-09863-x (PMC6478735; doi:10.1038/s41467-019-09863-x)
Supplement: Supplementary file 13 — Supplementary Data 5 [file 41467_2019_9863_MOESM13_ESM.zip › CO2 to CH4 ratio permafrost.xlsx]

## Sheet: Sheet1
Permafrost CH4 carbon relative to CO2 carbon						x = CH4 carbon		y = CO2 carbon
Schaedel et al. (2016): CH4 carbon relative to total carbon	2.7	5.7	8.7	%		ksi = x / (x + y)
Corresponding ratio of CH4 carbon to CO2 carbon	2.77492	6.04454	9.52903	%		x / y = ksi / (1 - ksi)
