# Supplementary material for: Climate policy implications of nonlinear decline of Arctic land permafrost and other cryosphere elements
Source: Nat Commun. 2019 Apr 23;10:1900. doi: 10.1038/s41467-019-09863-x (PMC6478735; doi:10.1038/s41467-019-09863-x)
Supplement: Supplementary file 13 — Supplementary Data 5 [file 41467_2019_9863_MOESM13_ESM.zip › Historic GMST.xlsx]

## Sheet: NOAA
Global Land and Ocean Temperature Anomalies:					January-December
Source: https://www.ncdc.noaa.gov/cag/global/time-series/globe/land_ocean/ytd/12/1880-2016
Units: Degrees Celsius
Base Period: 1901-2000
1901-2000 relative to 1850-1900:					0.2		Estimate based on the date in https://www.eea.europa.eu/data-and-maps/indicators/global-and-european-temperature-4/assessment
2007-2016 average relative to 1850-1900:					0.893		"All datasets show warming compared with pre-industrial temperatures (using the earliest observations from the period 1850–1900 as a proxy) of between 0.87 and 0.92 °C for the decade 2007–2016"
Value = GMST anomaly relative to 1901-2000
Value2 = GMST anomaly relative to 1850-1900
Missing: -999
Year	Value	Value2
1880	-0.12	0.08
1881	-0.07	0.13
1882	-0.07	0.13
1883	-0.15	0.05
1884	-0.21	-0.01
1885	-0.22	-0.02
1886	-0.21	-0.01
1887	-0.25	-0.05
1888	-0.16	0.04
1889	-0.11	0.09
1890	-0.33	-0.13
1891	-0.25	-0.05
1892	-0.3	-0.1
1893	-0.32	-0.12
1894	-0.28	-0.08
1895	-0.22	-0.02
1896	-0.09	0.11
1897	-0.11	0.09
1898	-0.25	-0.05
1899	-0.11	0.09
1900	-0.06	0.14
1901	-0.13	0.07
1902	-0.24	-0.04
1903	-0.33	-0.13
1904	-0.42	-0.22
1905	-0.29	-0.09
1906	-0.21	-0.01
1907	-0.37	-0.17
1908	-0.44	-0.24
1909	-0.43	-0.23
1910	-0.38	-0.18
1911	-0.43	-0.23
1912	-0.33	-0.13
1913	-0.32	-0.12
1914	-0.14	0.06
1915	-0.07	0.13
1916	-0.29	-0.09
1917	-0.31	-0.11
1918	-0.2	0
1919	-0.19	0.01
1920	-0.2	0
1921	-0.14	0.06
1922	-0.22	-0.02
1923	-0.21	-0.01
1924	-0.24	-0.04
1925	-0.14	0.06
1926	-0.06	0.14
1927	-0.15	0.05
1928	-0.17	0.03
1929	-0.29	-0.09
1930	-0.1	0.1
1931	-0.07	0.13
1932	-0.12	0.08
1933	-0.24	-0.04
1934	-0.1	0.1
1935	-0.14	0.06
1936	-0.11	0.09
1937	-0.01	0.19
1938	-0.03	0.17
1939	-0.01	0.19
1940	0.09	0.29
1941	0.19	0.39
1942	0.15	0.35
1943	0.15	0.35
1944	0.29	0.49
1945	0.17	0.37
1946	-0.01	0.19
1947	-0.05	0.15
1948	-0.05	0.15
1949	-0.06	0.14
1950	-0.17	0.03
1951	-0.01	0.19
1952	0.02	0.22
1953	0.09	0.29
1954	-0.12	0.08
1955	-0.14	0.06
1956	-0.2	0
1957	0.05	0.25
1958	0.11	0.31
1959	0.06	0.26
1960	0.02	0.22
1961	0.07	0.27
1962	0.09	0.29
1963	0.1	0.3
1964	-0.15	0.05
1965	-0.08	0.12
1966	-0.02	0.18
1967	-0.02	0.18
1968	-0.03	0.17
1969	0.09	0.29
1970	0.03	0.23
1971	-0.08	0.12
1972	0.03	0.23
1973	0.16	0.36
1974	-0.08	0.12
1975	0	0.2
1976	-0.08	0.12
1977	0.19	0.39
1978	0.11	0.31
1979	0.22	0.42
1980	0.26	0.46
1981	0.3	0.5
1982	0.18	0.38
1983	0.34	0.54
1984	0.15	0.35
1985	0.13	0.33
1986	0.23	0.43
1987	0.37	0.57
1988	0.37	0.57
1989	0.29	0.49
1990	0.43	0.63
1991	0.4	0.6
1992	0.25	0.45
1993	0.28	0.48
1994	0.34	0.54
1995	0.46	0.66
1996	0.32	0.52
1997	0.51	0.71
1998	0.63	0.83
1999	0.44	0.64
2000	0.42	0.62
2001	0.54	0.74
2002	0.6	0.8
2003	0.61	0.81
2004	0.58	0.78
2005	0.66	0.86
2006	0.61	0.81
2007	0.61	0.81
2008	0.54	0.74
2009	0.64	0.84
2010	0.7	0.9
2011	0.58	0.78
2012	0.62	0.82
2013	0.66	0.86
2014	0.74	0.94
2015	0.9	1.1
2016	0.94	1.14

## Sheet: EEA
Source: https://www.eea.europa.eu/data-and-maps/indicators/global-and-european-temperature-4/assessment
Annual mean GMST
Year	Upper limit	Lower limit	HadCRUT4	ERA-Interim	GISSTEMP	NOAA Global Temp			Mean	SD
1850	0.16	-0.27	-0.05						-0.0533333	0.215019
1851	0.3	-0.11	0.1						0.0966667	0.20502
1852	0.29	-0.11	0.1						0.0933333	0.200083
1853	0.25	-0.15	0.05						0.05	0.2
1854	0.25	-0.12	0.07						0.0666667	0.185023
1855	0.22	-0.13	0.05						0.0466667	0.175024
1856	0.14	-0.21	-0.03						-0.0333333	0.175024
1857	0.03	-0.31	-0.14						-0.14	0.17
1858	0.02	-0.32	-0.14						-0.146667	0.170098
1859	0.21	-0.15	0.03						0.03	0.18
1860	0.15	-0.21	-0.03						-0.03	0.18
1861	0.11	-0.3	-0.09						-0.0933333	0.20502
1862	0	-0.42	-0.2						-0.206667	0.210079
1863	0.25	-0.18	0.04						0.0366667	0.215019
1864	0.03	-0.38	-0.17						-0.173333	0.20502
1865	0.26	-0.19	0.05						0.04	0.225167
1866	0.28	-0.15	0.07						0.0666667	0.215019
1867	0.21	-0.21	0						0	0.21
1868	0.29	-0.12	0.09						0.0866667	0.20502
1869	0.24	-0.14	0.05						0.05	0.19
1870	0.21	-0.13	0.04						0.04	0.17
1871	0.16	-0.19	-0.01						-0.0133333	0.175024
1872	0.26	-0.08	0.09						0.09	0.17
1873	0.18	-0.15	0.02						0.0166667	0.165025
1874	0.1	-0.22	-0.05						-0.0566667	0.160104
1875	0.08	-0.24	-0.08						-0.08	0.16
1876	0.1	-0.22	-0.06						-0.06	0.16
1877	0.4	0.09	0.25						0.246667	0.155027
1878	0.51	0.2	0.36						0.356667	0.155027
1879	0.24	-0.06	0.09						0.09	0.15
1880	0.24	-0.06	0.09		0.02	0.07			0.072	0.110318
1881	0.27	-0.04	0.11		0.11	0.11			0.112	0.109636
1882	0.25	-0.04	0.11		0.13	0.11			0.112	0.103053
1883	0.16	-0.11	0.02		0.02	0.04			0.026	0.0958123
1884	0.04	-0.23	-0.09		-0.05	-0.02			-0.07	0.101242
1885	0.06	-0.21	-0.07		-0.09	-0.03			-0.068	0.0980816
1886	0.09	-0.19	-0.05		-0.08	-0.02			-0.05	0.101242
1887	0.03	-0.24	-0.1		-0.11	-0.06			-0.096	0.0976217
1888	0.14	-0.13	0.01		0.02	0.04			0.016	0.0965919
1889	0.28	0.01	0.15		0.11	0.09			0.128	0.0990959
1890	0.04	-0.24	-0.1		-0.14	-0.14			-0.116	0.10139
1891	0.12	-0.16	-0.01		-0.02	-0.07			-0.028	0.101833
1892	0	-0.28	-0.13		-0.05	-0.12			-0.116	0.105972
1893	-0.02	-0.3	-0.15		-0.08	-0.13			-0.136	0.104547
1894	0.05	-0.23	-0.08		-0.08	-0.09			-0.086	0.0991464
1895	0.06	-0.21	-0.07		0.01	-0.03			-0.048	0.102567
1896	0.27	0	0.14		0.08	0.1			0.118	0.0990959
1897	0.25	-0.03	0.11		0.12	0.07			0.104	0.100896
1898	0.04	-0.23	-0.09		-0.06	-0.07			-0.082	0.0967988
1899	0.17	-0.11	0.03		0.07	0.07			0.046	0.10139
1900	0.26	-0.02	0.12		0.14	0.13			0.126	0.0993982
1901	0.2	-0.08	0.06		0.08	0.05			0.062	0.0995992
1902	0.05	-0.22	-0.08		-0.06	-0.06			-0.074	0.0963328
1903	-0.03	-0.3	-0.16		-0.14	-0.15			-0.156	0.0960729
1904	-0.07	-0.33	-0.2		-0.22	-0.23			-0.21	0.0930054
1905	0.07	-0.19	-0.06		-0.06	-0.1			-0.068	0.0936483
1906	0.17	-0.1	0.04		0	-0.03			0.016	0.10015
1907	-0.02	-0.28	-0.14		-0.18	-0.18			-0.16	0.0938083
1908	-0.07	-0.32	-0.19		-0.21	-0.25			-0.208	0.0917606
1909	-0.08	-0.33	-0.2		-0.25	-0.23			-0.218	0.0909395
1910	-0.05	-0.3	-0.17		-0.2	-0.19			-0.182	0.0892749
1911	-0.1	-0.35	-0.22		-0.22	-0.24			-0.226	0.0887694
1912	0	-0.24	-0.12		-0.12	-0.14			-0.124	0.0853229
1913	0.02	-0.23	-0.1		-0.12	-0.12			-0.11	0.0888819
1914	0.2	-0.05	0.08		0.06	0.05			0.068	0.0892749
1915	0.31	0.03	0.17		0.12	0.13			0.152	0.102078
1916	0.07	-0.2	-0.06		-0.11	-0.1			-0.08	0.0982344
1917	-0.01	-0.28	-0.14		-0.17	-0.12			-0.144	0.0971082
1918	0.13	-0.16	-0.01		-0.03	-0.01			-0.016	0.102859
1919	0.19	-0.09	0.05		0	-0.01			0.028	0.103537
1920	0.21	-0.06	0.08		-0.04	-0.01			0.036	0.111041
1921	0.25	0.01	0.13		0.02	0.05			0.092	0.1001
1922	0.14	-0.1	0.02		-0.05	-0.03			-0.004	0.0912688
1923	0.16	-0.07	0.05		-0.01	-0.02			0.022	0.0881476
1924	0.14	-0.09	0.03		-0.05	-0.05			-0.004	0.0915423
1925	0.22	-0.01	0.11		0.03	0.05			0.08	0.0894427
1926	0.33	0.09	0.22		0.13	0.14			0.182	0.0952365
1927	0.23	0	0.11		0.02	0.05			0.082	0.0925743
1928	0.22	0	0.12		0.01	0.03			0.076	0.0934345
1929	0.08	-0.14	-0.03		-0.14	-0.1			-0.066	0.0931665
1930	0.3	0.07	0.19		0.08	0.1			0.148	0.0973139
1931	0.35	0.12	0.24		0.13	0.13			0.194	0.10015
1932	0.29	0.07	0.19		0.06	0.08			0.138	0.0998499
1933	0.16	-0.06	0.05		-0.07	-0.05			0.006	0.0986408
1934	0.3	0.08	0.19		0.08	0.09			0.148	0.0967988
1935	0.25	0.04	0.15		0.03	0.06			0.106	0.0934345
1936	0.28	0.08	0.18		0.07	0.09			0.14	0.0897218
1937	0.4	0.2	0.3		0.2	0.18			0.256	0.0931665
1938	0.42	0.21	0.32		0.19	0.17			0.262	0.105688
1939	0.38	0.16	0.27		0.19	0.18			0.236	0.0907193
1940	0.46	0.22	0.34		0.3	0.29			0.322	0.0884308
1941	0.45	0.22	0.34		0.35	0.4			0.352	0.0858487
1942	0.42	0.17	0.3		0.32	0.36			0.314	0.0926283
1943	0.44	0.19	0.32		0.35	0.36			0.332	0.0909395
1944	0.59	0.35	0.47		0.47	0.49			0.474	0.0853229
1945	0.47	0.22	0.35		0.34	0.37			0.35	0.0891628
1946	0.36	0.14	0.25		0.18	0.2			0.226	0.0847349
1947	0.39	0.17	0.28		0.17	0.15			0.232	0.102078
1948	0.39	0.17	0.28		0.13	0.15			0.224	0.109453
1949	0.35	0.14	0.25		0.13	0.14			0.202	0.0962808
1950	0.25	0.04	0.15		0.04	0.04			0.104	0.0944987
1951	0.37	0.17	0.27		0.16	0.19			0.232	0.0884308
1952	0.45	0.25	0.35		0.23	0.23			0.302	0.0965401
1953	0.52	0.32	0.42		0.3	0.3			0.372	0.0965401
1954	0.29	0.09	0.19		0.1	0.09			0.152	0.0878635
1955	0.23	0.03	0.13		0.07	0.07			0.106	0.0779744
1956	0.15	-0.04	0.06		0.02	0			0.038	0.0722496
1957	0.41	0.23	0.32		0.26	0.25			0.294	0.0730068
1958	0.46	0.28	0.37		0.29	0.31			0.342	0.0746324
1959	0.42	0.25	0.34		0.25	0.26			0.304	0.0750333
1960	0.36	0.19	0.27		0.2	0.22			0.248	0.0697854
1961	0.45	0.28	0.36		0.27	0.28			0.328	0.0772658
1962	0.42	0.25	0.34		0.25	0.29			0.31	0.0717635
1963	0.46	0.28	0.37		0.28	0.31			0.34	0.0764853
1964	0.18	0.01	0.1		0.02	0.05			0.072	0.0697854
1965	0.27	0.09	0.18		0.12	0.12			0.156	0.071624
1966	0.34	0.17	0.25		0.17	0.18			0.222	0.0739594
1967	0.33	0.16	0.25		0.2	0.19			0.226	0.0665582
1968	0.29	0.13	0.21		0.15	0.17			0.19	0.0632456
1969	0.44	0.27	0.35		0.29	0.29			0.328	0.0694262
1970	0.38	0.21	0.29		0.25	0.24			0.274	0.0658027
1971	0.22	0.05	0.13		0.13	0.12			0.13	0.0604152
1972	0.34	0.17	0.25		0.23	0.22			0.242	0.0622093
1973	0.46	0.3	0.38		0.37	0.36			0.374	0.0572713
1974	0.19	0.03	0.11		0.14	0.13			0.12	0.0583095
1975	0.25	0.09	0.17		0.2	0.2			0.182	0.0589067
1976	0.16	0	0.08		0.1	0.12			0.092	0.0593296
1977	0.45	0.29	0.37		0.4	0.39			0.38	0.0583095
1978	0.34	0.18	0.26		0.29	0.31			0.276	0.0610737
1979	0.46	0.3	0.38	0.42	0.39	0.42			0.395	0.0543139
1980	0.49	0.33	0.41	0.52	0.49	0.46			0.45	0.0695701
1981	0.54	0.38	0.46	0.54	0.55	0.5			0.495	0.0656506
1982	0.41	0.25	0.33	0.31	0.35	0.38			0.338333	0.056006
1983	0.6	0.43	0.51	0.5	0.52	0.54			0.516667	0.0553775
1984	0.39	0.22	0.31	0.31	0.37	0.34			0.323333	0.0598888
1985	0.37	0.21	0.29	0.29	0.33	0.33			0.303333	0.0546504
1986	0.45	0.28	0.37	0.39	0.41	0.43			0.388333	0.0601387
1987	0.59	0.43	0.51	0.52	0.55	0.57			0.528333	0.0567157
1988	0.6	0.44	0.52	0.58	0.62	0.57			0.555	0.0656506
1989	0.52	0.35	0.44	0.44	0.5	0.49			0.456667	0.0615359
1990	0.7	0.53	0.62	0.63	0.66	0.63			0.628333	0.0563619
1991	0.66	0.49	0.58	0.58	0.64	0.6			0.591667	0.0594699
1992	0.51	0.34	0.42	0.36	0.45	0.45			0.421667	0.0630608
1993	0.55	0.38	0.47	0.42	0.46	0.48			0.46	0.0576194
1994	0.62	0.44	0.53	0.48	0.53	0.53			0.521667	0.0604704
1995	0.73	0.55	0.64	0.64	0.67	0.65			0.646667	0.0581951
1996	0.59	0.41	0.5	0.51	0.57	0.52			0.516667	0.0631401
1997	0.8	0.62	0.71	0.64	0.7	0.71			0.696667	0.063456
1998	0.94	0.77	0.86	0.79	0.85	0.83			0.84	0.06
1999	0.71	0.54	0.63	0.55	0.63	0.64			0.616667	0.0631401
2000	0.71	0.53	0.61	0.57	0.64	0.62			0.613333	0.0615359
2001	0.85	0.67	0.76	0.74	0.76	0.74			0.753333	0.0578504
2002	0.91	0.73	0.82	0.84	0.85	0.8			0.825	0.0595819
2003	0.92	0.74	0.83	0.84	0.84	0.81			0.83	0.0579655
2004	0.86	0.68	0.77	0.76	0.76	0.78			0.768333	0.0574166
2005	0.96	0.77	0.87	0.97	0.91	0.85			0.888333	0.0749444
2006	0.92	0.74	0.83	0.91	0.85	0.81			0.843333	0.0668331
2007	0.9	0.73	0.81	0.85	0.88	0.81			0.83	0.0609918
2008	0.8	0.63	0.72	0.7	0.76	0.74			0.725	0.0578792
2009	0.92	0.74	0.83	0.84	0.86	0.83			0.836667	0.0581951
2010	0.97	0.79	0.88	0.93	0.93	0.9			0.9	0.0619677
2011	0.83	0.65	0.74	0.8	0.82	0.78			0.77	0.0669328
2012	0.88	0.7	0.79	0.83	0.85	0.82			0.811667	0.0624233
2013	0.92	0.74	0.83	0.86	0.87	0.87			0.848333	0.0604704
2014	0.99	0.81	0.9	0.9	0.96	0.94			0.916667	0.0628225
2015	1.17	0.99	1.08	1.05	1.08	1.1			1.07833	0.0591326
2016	1.19	1.01	1.09	1.24	1.2	1.14			1.145	0.0840833
Decadal mean GMST									Mean	SD
Decade to	Upper limit	Lower limit	HadCRUT4	ERA-Interim	GISSTEMP	NOAA Global Temp
1866	0.02	-0.15	-0.06						-0.0633333	0.085049
1876	0.08	-0.08	0.01						0.00333333	0.0802081
1886	0.16	0	0.08						0.08	0.08
1896	0.04	-0.12	-0.03		-0.03	-0.04			-0.036	0.0568331
1906	0.05	-0.1	-0.02		-0.01	-0.03			-0.022	0.0535724
1916	-0.03	-0.17	-0.09		-0.12	-0.13			-0.108	0.0521536
1926	0.12	-0.02	0.05		-0.02	0			0.026	0.0598331
1936	0.2	0.08	0.14		0.03	0.05			0.1	0.0696419
1946	0.38	0.27	0.32		0.29	0.3			0.312	0.0420714
1956	0.29	0.18	0.24		0.14	0.14			0.198	0.0657267
1966	0.34	0.24	0.29		0.21	0.23			0.262	0.0526308
1976	0.27	0.18	0.22		0.21	0.2			0.216	0.0336155
1986	0.42	0.32	0.37		0.41	0.41			0.386	0.0415933
1996	0.58	0.47	0.52	0.51	0.57	0.55			0.533333	0.0413118
2006	0.83	0.71	0.77	0.76	0.78	0.76			0.768333	0.0386868
2016	0.93	0.81	0.87	0.9	0.92	0.89			0.886667	0.0432049

## Sheet: 2015 estimate
Climatological GMST estimate for 2015
Base year for PAGE-ICE	2015
2007-2016 average relative to 1850-1900:	0.886667	degC		Source: EEA data
Decadal trend from 1970:	0.17	degC/decade		Source: https://www.ncdc.noaa.gov/cag/global/time-series/globe/land_ocean/ytd/12/1880-2016
Middle of the 2007-2016 decade	2011.5
Base year relative to the middle of the decade	3.5	years
Base year warming from the middle of the decade	0.0595	degC
Base year mean temperature estimate	0.946167	degC
Base year SD temperature (same as 2007-2016 SD)	0.0432049	degC		Source: EEA data
	Min	Mod	Max
PAGE-ICE base year GMST range	0.902962	0.946167	0.989372	degC

## Sheet: CMIP5 base estimate
Climatological GMST estimate for CMIP5 base period
CMIP5 base period	1979-2005
1977-2006 average relative to 1850-1900:	0.562556	degC		Source: EEA data
Use the mean value only, as the uncertainty correlates with that in the 2015 GMST estimate
