# Supplementary material for: Climate policy implications of nonlinear decline of Arctic land permafrost and other cryosphere elements
Source: Nat Commun. 2019 Apr 23;10:1900. doi: 10.1038/s41467-019-09863-x (PMC6478735; doi:10.1038/s41467-019-09863-x)
Supplement: Supplementary file 13 — Supplementary Data 5 [file 41467_2019_9863_MOESM13_ESM.zip › PAGE regions.xlsx]

## Sheet: PPP GDP by country from WEO
Country	Subject Descriptor	Units	Scale	Country/Series-specific Notes	2008	Estimates Start After
Afghanistan, Rep. of.	Gross domestic product based on purchasing-power-parity (PPP) valuation of country GDP	Current international dollar	Billions	See notes for: Gross domestic product, current prices (National currency).	21.34	2007
Albania	Gross domestic product based on purchasing-power-parity (PPP) valuation of country GDP	Current international dollar	Billions	See notes for: Gross domestic product, current prices (National currency).	21.828	2007
Algeria	Gross domestic product based on purchasing-power-parity (PPP) valuation of country GDP	Current international dollar	Billions	See notes for: Gross domestic product, current prices (National currency).	233.098	2007
Angola	Gross domestic product based on purchasing-power-parity (PPP) valuation of country GDP	Current international dollar	Billions	See notes for: Gross domestic product, current prices (National currency).	106.41	2006
Antigua and Barbuda	Gross domestic product based on purchasing-power-parity (PPP) valuation of country GDP	Current international dollar	Billions	See notes for: Gross domestic product, current prices (National currency).	1.646	2007
Argentina	Gross domestic product based on purchasing-power-parity (PPP) valuation of country GDP	Current international dollar	Billions	See notes for: Gross domestic product, current prices (National currency).	572.86	2008
Armenia	Gross domestic product based on purchasing-power-parity (PPP) valuation of country GDP	Current international dollar	Billions	See notes for: Gross domestic product, current prices (National currency).	18.715	2008
Australia	Gross domestic product based on purchasing-power-parity (PPP) valuation of country GDP	Current international dollar	Billions	See notes for: Gross domestic product, current prices (National currency).	795.305	2008
Austria	Gross domestic product based on purchasing-power-parity (PPP) valuation of country GDP	Current international dollar	Billions	See notes for: Gross domestic product, current prices (National currency).	328.571	2007
Azerbaijan	Gross domestic product based on purchasing-power-parity (PPP) valuation of country GDP	Current international dollar	Billions	See notes for: Gross domestic product, current prices (National currency).	74.734	2008
Bahamas, The	Gross domestic product based on purchasing-power-parity (PPP) valuation of country GDP	Current international dollar	Billions	See notes for: Gross domestic product, current prices (National currency).	9.228	2007
Bahrain	Gross domestic product based on purchasing-power-parity (PPP) valuation of country GDP	Current international dollar	Billions	See notes for: Gross domestic product, current prices (National currency).	26.97	2007
Bangladesh	Gross domestic product based on purchasing-power-parity (PPP) valuation of country GDP	Current international dollar	Billions	See notes for: Gross domestic product, current prices (National currency).	224.889	2007
Barbados	Gross domestic product based on purchasing-power-parity (PPP) valuation of country GDP	Current international dollar	Billions	See notes for: Gross domestic product, current prices (National currency).	5.244	2007
Belarus	Gross domestic product based on purchasing-power-parity (PPP) valuation of country GDP	Current international dollar	Billions	See notes for: Gross domestic product, current prices (National currency).	118.875	2008
Belgium	Gross domestic product based on purchasing-power-parity (PPP) valuation of country GDP	Current international dollar	Billions	See notes for: Gross domestic product, current prices (National currency).	389.518	2008
Belize	Gross domestic product based on purchasing-power-parity (PPP) valuation of country GDP	Current international dollar	Billions	See notes for: Gross domestic product, current prices (National currency).	2.525	2007
Benin	Gross domestic product based on purchasing-power-parity (PPP) valuation of country GDP	Current international dollar	Billions	See notes for: Gross domestic product, current prices (National currency).	13.014	2007
Bhutan	Gross domestic product based on purchasing-power-parity (PPP) valuation of country GDP	Current international dollar	Billions	See notes for: Gross domestic product, current prices (National currency).	3.442	0
Bolivia	Gross domestic product based on purchasing-power-parity (PPP) valuation of country GDP	Current international dollar	Billions	See notes for: Gross domestic product, current prices (National currency).	43.424	2008
Bosnia and Herzegovina	Gross domestic product based on purchasing-power-parity (PPP) valuation of country GDP	Current international dollar	Billions	See notes for: Gross domestic product, current prices (National currency).	30.389	2007
Botswana	Gross domestic product based on purchasing-power-parity (PPP) valuation of country GDP	Current international dollar	Billions	See notes for: Gross domestic product, current prices (National currency).	26.52	2008
Brazil	Gross domestic product based on purchasing-power-parity (PPP) valuation of country GDP	Current international dollar	Billions	See notes for: Gross domestic product, current prices (National currency).	1981.21	2007
Brunei Darussalam	Gross domestic product based on purchasing-power-parity (PPP) valuation of country GDP	Current international dollar	Billions	See notes for: Gross domestic product, current prices (National currency).	19.683	2007
Bulgaria	Gross domestic product based on purchasing-power-parity (PPP) valuation of country GDP	Current international dollar	Billions	See notes for: Gross domestic product, current prices (National currency).	93.569	2008
Burkina Faso	Gross domestic product based on purchasing-power-parity (PPP) valuation of country GDP	Current international dollar	Billions	See notes for: Gross domestic product, current prices (National currency).	17.773	2003
Burundi	Gross domestic product based on purchasing-power-parity (PPP) valuation of country GDP	Current international dollar	Billions	See notes for: Gross domestic product, current prices (National currency).	3.094	2007
Cambodia	Gross domestic product based on purchasing-power-parity (PPP) valuation of country GDP	Current international dollar	Billions	See notes for: Gross domestic product, current prices (National currency).	28.239	2007
Cameroon	Gross domestic product based on purchasing-power-parity (PPP) valuation of country GDP	Current international dollar	Billions	See notes for: Gross domestic product, current prices (National currency).	41.723	2006
Canada	Gross domestic product based on purchasing-power-parity (PPP) valuation of country GDP	Current international dollar	Billions	See notes for: Gross domestic product, current prices (National currency).	1303.23	2008
Cape Verde	Gross domestic product based on purchasing-power-parity (PPP) valuation of country GDP	Current international dollar	Billions	See notes for: Gross domestic product, current prices (National currency).	1.762	2007
Central African Republic	Gross domestic product based on purchasing-power-parity (PPP) valuation of country GDP	Current international dollar	Billions	See notes for: Gross domestic product, current prices (National currency).	3.217	2006
Chad	Gross domestic product based on purchasing-power-parity (PPP) valuation of country GDP	Current international dollar	Billions	See notes for: Gross domestic product, current prices (National currency).	16.119	2007
Chile	Gross domestic product based on purchasing-power-parity (PPP) valuation of country GDP	Current international dollar	Billions	See notes for: Gross domestic product, current prices (National currency).	243.044	2008
China	Gross domestic product based on purchasing-power-parity (PPP) valuation of country GDP	Current international dollar	Billions	See notes for: Gross domestic product, current prices (National currency).	7916.43	2008
Colombia	Gross domestic product based on purchasing-power-parity (PPP) valuation of country GDP	Current international dollar	Billions	See notes for: Gross domestic product, current prices (National currency).	396.579	2007
Comoros	Gross domestic product based on purchasing-power-parity (PPP) valuation of country GDP	Current international dollar	Billions	See notes for: Gross domestic product, current prices (National currency).	0.753	2007
Congo, Democratic Republic of	Gross domestic product based on purchasing-power-parity (PPP) valuation of country GDP	Current international dollar	Billions	See notes for: Gross domestic product, current prices (National currency).	20.639	2006
Congo, Republic of	Gross domestic product based on purchasing-power-parity (PPP) valuation of country GDP	Current international dollar	Billions	See notes for: Gross domestic product, current prices (National currency).	14.282	2007
Costa Rica	Gross domestic product based on purchasing-power-parity (PPP) valuation of country GDP	Current international dollar	Billions	See notes for: Gross domestic product, current prices (National currency).	48.741	2008
Côte d'Ivoire	Gross domestic product based on purchasing-power-parity (PPP) valuation of country GDP	Current international dollar	Billions	See notes for: Gross domestic product, current prices (National currency).	34.048	2007
Croatia	Gross domestic product based on purchasing-power-parity (PPP) valuation of country GDP	Current international dollar	Billions	See notes for: Gross domestic product, current prices (National currency).	82.272	2007
Cyprus	Gross domestic product based on purchasing-power-parity (PPP) valuation of country GDP	Current international dollar	Billions	See notes for: Gross domestic product, current prices (National currency).	22.703	2008
Czech Republic	Gross domestic product based on purchasing-power-parity (PPP) valuation of country GDP	Current international dollar	Billions	See notes for: Gross domestic product, current prices (National currency).	262.169	2008
Denmark	Gross domestic product based on purchasing-power-parity (PPP) valuation of country GDP	Current international dollar	Billions	See notes for: Gross domestic product, current prices (National currency).	204.06	2008
Djibouti	Gross domestic product based on purchasing-power-parity (PPP) valuation of country GDP	Current international dollar	Billions	See notes for: Gross domestic product, current prices (National currency).	1.877	2008
Dominica	Gross domestic product based on purchasing-power-parity (PPP) valuation of country GDP	Current international dollar	Billions	See notes for: Gross domestic product, current prices (National currency).	0.72	2008
Dominican Republic	Gross domestic product based on purchasing-power-parity (PPP) valuation of country GDP	Current international dollar	Billions	See notes for: Gross domestic product, current prices (National currency).	76.304	2008
Ecuador	Gross domestic product based on purchasing-power-parity (PPP) valuation of country GDP	Current international dollar	Billions	See notes for: Gross domestic product, current prices (National currency).	106.993	2006
Egypt	Gross domestic product based on purchasing-power-parity (PPP) valuation of country GDP	Current international dollar	Billions	See notes for: Gross domestic product, current prices (National currency).	442.64	2008
El Salvador	Gross domestic product based on purchasing-power-parity (PPP) valuation of country GDP	Current international dollar	Billions	See notes for: Gross domestic product, current prices (National currency).	43.676	2008
Equatorial Guinea	Gross domestic product based on purchasing-power-parity (PPP) valuation of country GDP	Current international dollar	Billions	See notes for: Gross domestic product, current prices (National currency).	22.353	2006
Eritrea	Gross domestic product based on purchasing-power-parity (PPP) valuation of country GDP	Current international dollar	Billions	See notes for: Gross domestic product, current prices (National currency).	3.739	2006
Estonia	Gross domestic product based on purchasing-power-parity (PPP) valuation of country GDP	Current international dollar	Billions	See notes for: Gross domestic product, current prices (National currency).	27.207	2008
Ethiopia	Gross domestic product based on purchasing-power-parity (PPP) valuation of country GDP	Current international dollar	Billions	See notes for: Gross domestic product, current prices (National currency).	70.995	2008
Fiji	Gross domestic product based on purchasing-power-parity (PPP) valuation of country GDP	Current international dollar	Billions	See notes for: Gross domestic product, current prices (National currency).	3.668	2007
Finland	Gross domestic product based on purchasing-power-parity (PPP) valuation of country GDP	Current international dollar	Billions	See notes for: Gross domestic product, current prices (National currency).	190.862	2007
France	Gross domestic product based on purchasing-power-parity (PPP) valuation of country GDP	Current international dollar	Billions	See notes for: Gross domestic product, current prices (National currency).	2130.38	2008
Gabon	Gross domestic product based on purchasing-power-parity (PPP) valuation of country GDP	Current international dollar	Billions	See notes for: Gross domestic product, current prices (National currency).	21.049	2003
Gambia, The	Gross domestic product based on purchasing-power-parity (PPP) valuation of country GDP	Current international dollar	Billions	See notes for: Gross domestic product, current prices (National currency).	2.264	2008
Georgia	Gross domestic product based on purchasing-power-parity (PPP) valuation of country GDP	Current international dollar	Billions	See notes for: Gross domestic product, current prices (National currency).	21.397	2008
Germany	Gross domestic product based on purchasing-power-parity (PPP) valuation of country GDP	Current international dollar	Billions	See notes for: Gross domestic product, current prices (National currency).	2910.49	2008
Ghana	Gross domestic product based on purchasing-power-parity (PPP) valuation of country GDP	Current international dollar	Billions	See notes for: Gross domestic product, current prices (National currency).	34.259	2007
Greece	Gross domestic product based on purchasing-power-parity (PPP) valuation of country GDP	Current international dollar	Billions	See notes for: Gross domestic product, current prices (National currency).	341.127	2008
Grenada	Gross domestic product based on purchasing-power-parity (PPP) valuation of country GDP	Current international dollar	Billions	See notes for: Gross domestic product, current prices (National currency).	1.153	2007
Guatemala	Gross domestic product based on purchasing-power-parity (PPP) valuation of country GDP	Current international dollar	Billions	See notes for: Gross domestic product, current prices (National currency).	67.007	2008
Guinea	Gross domestic product based on purchasing-power-parity (PPP) valuation of country GDP	Current international dollar	Billions	See notes for: Gross domestic product, current prices (National currency).	10.308	2008
Guinea-Bissau	Gross domestic product based on purchasing-power-parity (PPP) valuation of country GDP	Current international dollar	Billions	See notes for: Gross domestic product, current prices (National currency).	0.847	2008
Guyana	Gross domestic product based on purchasing-power-parity (PPP) valuation of country GDP	Current international dollar	Billions	See notes for: Gross domestic product, current prices (National currency).	3.082	2008
Haiti	Gross domestic product based on purchasing-power-parity (PPP) valuation of country GDP	Current international dollar	Billions	See notes for: Gross domestic product, current prices (National currency).	11.562	2007
Honduras	Gross domestic product based on purchasing-power-parity (PPP) valuation of country GDP	Current international dollar	Billions	See notes for: Gross domestic product, current prices (National currency).	32.725	2007
Hong Kong SAR	Gross domestic product based on purchasing-power-parity (PPP) valuation of country GDP	Current international dollar	Billions	See notes for: Gross domestic product, current prices (National currency).	307.065	2008
Hungary	Gross domestic product based on purchasing-power-parity (PPP) valuation of country GDP	Current international dollar	Billions	See notes for: Gross domestic product, current prices (National currency).	196.074	2008
Iceland	Gross domestic product based on purchasing-power-parity (PPP) valuation of country GDP	Current international dollar	Billions	See notes for: Gross domestic product, current prices (National currency).	12.664	2008
India	Gross domestic product based on purchasing-power-parity (PPP) valuation of country GDP	Current international dollar	Billions	See notes for: Gross domestic product, current prices (National currency).	3288.34	2008
Indonesia	Gross domestic product based on purchasing-power-parity (PPP) valuation of country GDP	Current international dollar	Billions	See notes for: Gross domestic product, current prices (National currency).	908.242	2008
Iran, Islamic Republic of	Gross domestic product based on purchasing-power-parity (PPP) valuation of country GDP	Current international dollar	Billions	See notes for: Gross domestic product, current prices (National currency).	819.799	2007
Iraq	Gross domestic product based on purchasing-power-parity (PPP) valuation of country GDP	Current international dollar	Billions	See notes for: Gross domestic product, current prices (National currency).	105.814	2007
Ireland	Gross domestic product based on purchasing-power-parity (PPP) valuation of country GDP	Current international dollar	Billions	See notes for: Gross domestic product, current prices (National currency).	188.112	2008
Israel	Gross domestic product based on purchasing-power-parity (PPP) valuation of country GDP	Current international dollar	Billions	See notes for: Gross domestic product, current prices (National currency).	200.63	2008
Italy	Gross domestic product based on purchasing-power-parity (PPP) valuation of country GDP	Current international dollar	Billions	See notes for: Gross domestic product, current prices (National currency).	1814.56	2008
Jamaica	Gross domestic product based on purchasing-power-parity (PPP) valuation of country GDP	Current international dollar	Billions	See notes for: Gross domestic product, current prices (National currency).	20.958	2007
Japan	Gross domestic product based on purchasing-power-parity (PPP) valuation of country GDP	Current international dollar	Billions	See notes for: Gross domestic product, current prices (National currency).	4354.37	2008
Jordan	Gross domestic product based on purchasing-power-parity (PPP) valuation of country GDP	Current international dollar	Billions	See notes for: Gross domestic product, current prices (National currency).	31.112	2007
Kazakhstan	Gross domestic product based on purchasing-power-parity (PPP) valuation of country GDP	Current international dollar	Billions	See notes for: Gross domestic product, current prices (National currency).	177.545	2008
Kenya	Gross domestic product based on purchasing-power-parity (PPP) valuation of country GDP	Current international dollar	Billions	See notes for: Gross domestic product, current prices (National currency).	60.41	2007
Kiribati	Gross domestic product based on purchasing-power-parity (PPP) valuation of country GDP	Current international dollar	Billions	See notes for: Gross domestic product, current prices (National currency).	0.608	2008
Korea	Gross domestic product based on purchasing-power-parity (PPP) valuation of country GDP	Current international dollar	Billions	See notes for: Gross domestic product, current prices (National currency).	1342.34	2008
Kuwait	Gross domestic product based on purchasing-power-parity (PPP) valuation of country GDP	Current international dollar	Billions	See notes for: Gross domestic product, current prices (National currency).	137.19	2007
Kyrgyz Republic	Gross domestic product based on purchasing-power-parity (PPP) valuation of country GDP	Current international dollar	Billions	See notes for: Gross domestic product, current prices (National currency).	11.58	2007
Lao People's Democratic Republic	Gross domestic product based on purchasing-power-parity (PPP) valuation of country GDP	Current international dollar	Billions	See notes for: Gross domestic product, current prices (National currency).	13.792	2007
Latvia	Gross domestic product based on purchasing-power-parity (PPP) valuation of country GDP	Current international dollar	Billions	See notes for: Gross domestic product, current prices (National currency).	38.764	2007
Lebanon	Gross domestic product based on purchasing-power-parity (PPP) valuation of country GDP	Current international dollar	Billions	See notes for: Gross domestic product, current prices (National currency).	49.514	2005
Lesotho	Gross domestic product based on purchasing-power-parity (PPP) valuation of country GDP	Current international dollar	Billions	See notes for: Gross domestic product, current prices (National currency).	3.192	2007
Liberia	Gross domestic product based on purchasing-power-parity (PPP) valuation of country GDP	Current international dollar	Billions	See notes for: Gross domestic product, current prices (National currency).	1.469	2008
Libya	Gross domestic product based on purchasing-power-parity (PPP) valuation of country GDP	Current international dollar	Billions	See notes for: Gross domestic product, current prices (National currency).	90.251	2007
Lithuania	Gross domestic product based on purchasing-power-parity (PPP) valuation of country GDP	Current international dollar	Billions	See notes for: Gross domestic product, current prices (National currency).	63.625	2008
Luxembourg	Gross domestic product based on purchasing-power-parity (PPP) valuation of country GDP	Current international dollar	Billions	See notes for: Gross domestic product, current prices (National currency).	40.025	2007
Macedonia, Former Yugoslav Republic of	Gross domestic product based on purchasing-power-parity (PPP) valuation of country GDP	Current international dollar	Billions	See notes for: Gross domestic product, current prices (National currency).	18.818	2007
Madagascar	Gross domestic product based on purchasing-power-parity (PPP) valuation of country GDP	Current international dollar	Billions	See notes for: Gross domestic product, current prices (National currency).	19.722	2007
Malawi	Gross domestic product based on purchasing-power-parity (PPP) valuation of country GDP	Current international dollar	Billions	See notes for: Gross domestic product, current prices (National currency).	11.394	2007
Malaysia	Gross domestic product based on purchasing-power-parity (PPP) valuation of country GDP	Current international dollar	Billions	See notes for: Gross domestic product, current prices (National currency).	384.119	2008
Maldives	Gross domestic product based on purchasing-power-parity (PPP) valuation of country GDP	Current international dollar	Billions	See notes for: Gross domestic product, current prices (National currency).	1.708	2008
Mali	Gross domestic product based on purchasing-power-parity (PPP) valuation of country GDP	Current international dollar	Billions	See notes for: Gross domestic product, current prices (National currency).	15.045	2008
Malta	Gross domestic product based on purchasing-power-parity (PPP) valuation of country GDP	Current international dollar	Billions	See notes for: Gross domestic product, current prices (National currency).	9.806	2007
Mauritania	Gross domestic product based on purchasing-power-parity (PPP) valuation of country GDP	Current international dollar	Billions	See notes for: Gross domestic product, current prices (National currency).	6.221	2008
Mauritius	Gross domestic product based on purchasing-power-parity (PPP) valuation of country GDP	Current international dollar	Billions	See notes for: Gross domestic product, current prices (National currency).	15.248	2007
Mexico	Gross domestic product based on purchasing-power-parity (PPP) valuation of country GDP	Current international dollar	Billions	See notes for: Gross domestic product, current prices (National currency).	1548.01	2007
Moldova	Gross domestic product based on purchasing-power-parity (PPP) valuation of country GDP	Current international dollar	Billions	See notes for: Gross domestic product, current prices (National currency).	10.746	2007
Mongolia	Gross domestic product based on purchasing-power-parity (PPP) valuation of country GDP	Current international dollar	Billions	See notes for: Gross domestic product, current prices (National currency).	9.399	2007
Montenegro	Gross domestic product based on purchasing-power-parity (PPP) valuation of country GDP	Current international dollar	Billions	See notes for: Gross domestic product, current prices (National currency).	6.944	2007
Morocco	Gross domestic product based on purchasing-power-parity (PPP) valuation of country GDP	Current international dollar	Billions	See notes for: Gross domestic product, current prices (National currency).	136.728	2007
Mozambique	Gross domestic product based on purchasing-power-parity (PPP) valuation of country GDP	Current international dollar	Billions	See notes for: Gross domestic product, current prices (National currency).	18.6	2007
Myanmar	Gross domestic product based on purchasing-power-parity (PPP) valuation of country GDP	Current international dollar	Billions	See notes for: Gross domestic product, current prices (National currency).	68.203	2007
Namibia	Gross domestic product based on purchasing-power-parity (PPP) valuation of country GDP	Current international dollar	Billions	See notes for: Gross domestic product, current prices (National currency).	13.45	2007
Nepal	Gross domestic product based on purchasing-power-parity (PPP) valuation of country GDP	Current international dollar	Billions	See notes for: Gross domestic product, current prices (National currency).	31.582	0
Netherlands	Gross domestic product based on purchasing-power-parity (PPP) valuation of country GDP	Current international dollar	Billions	See notes for: Gross domestic product, current prices (National currency).	675.375	2008
New Zealand	Gross domestic product based on purchasing-power-parity (PPP) valuation of country GDP	Current international dollar	Billions	See notes for: Gross domestic product, current prices (National currency).	115.709	2008
Nicaragua	Gross domestic product based on purchasing-power-parity (PPP) valuation of country GDP	Current international dollar	Billions	See notes for: Gross domestic product, current prices (National currency).	16.649	2008
Niger	Gross domestic product based on purchasing-power-parity (PPP) valuation of country GDP	Current international dollar	Billions	See notes for: Gross domestic product, current prices (National currency).	10.164	2008
Nigeria	Gross domestic product based on purchasing-power-parity (PPP) valuation of country GDP	Current international dollar	Billions	See notes for: Gross domestic product, current prices (National currency).	315.401	2007
Norway	Gross domestic product based on purchasing-power-parity (PPP) valuation of country GDP	Current international dollar	Billions	See notes for: Gross domestic product, current prices (National currency).	256.523	2008
Oman	Gross domestic product based on purchasing-power-parity (PPP) valuation of country GDP	Current international dollar	Billions	See notes for: Gross domestic product, current prices (National currency).	66.889	2007
Pakistan	Gross domestic product based on purchasing-power-parity (PPP) valuation of country GDP	Current international dollar	Billions	See notes for: Gross domestic product, current prices (National currency).	439.558	2008
Panama	Gross domestic product based on purchasing-power-parity (PPP) valuation of country GDP	Current international dollar	Billions	See notes for: Gross domestic product, current prices (National currency).	38.604	2008
Papua New Guinea	Gross domestic product based on purchasing-power-parity (PPP) valuation of country GDP	Current international dollar	Billions	See notes for: Gross domestic product, current prices (National currency).	13.042	2007
Paraguay	Gross domestic product based on purchasing-power-parity (PPP) valuation of country GDP	Current international dollar	Billions	See notes for: Gross domestic product, current prices (National currency).	29.403	2008
Peru	Gross domestic product based on purchasing-power-parity (PPP) valuation of country GDP	Current international dollar	Billions	See notes for: Gross domestic product, current prices (National currency).	245.883	2008
Philippines	Gross domestic product based on purchasing-power-parity (PPP) valuation of country GDP	Current international dollar	Billions	See notes for: Gross domestic product, current prices (National currency).	320.384	2007
Poland	Gross domestic product based on purchasing-power-parity (PPP) valuation of country GDP	Current international dollar	Billions	See notes for: Gross domestic product, current prices (National currency).	666.052	2008
Portugal	Gross domestic product based on purchasing-power-parity (PPP) valuation of country GDP	Current international dollar	Billions	See notes for: Gross domestic product, current prices (National currency).	235.904	2008
Qatar	Gross domestic product based on purchasing-power-parity (PPP) valuation of country GDP	Current international dollar	Billions	See notes for: Gross domestic product, current prices (National currency).	94.249	2007
Romania	Gross domestic product based on purchasing-power-parity (PPP) valuation of country GDP	Current international dollar	Billions	See notes for: Gross domestic product, current prices (National currency).	270.33	2008
Russia	Gross domestic product based on purchasing-power-parity (PPP) valuation of country GDP	Current international dollar	Billions	See notes for: Gross domestic product, current prices (National currency).	2260.91	2008
Rwanda	Gross domestic product based on purchasing-power-parity (PPP) valuation of country GDP	Current international dollar	Billions	See notes for: Gross domestic product, current prices (National currency).	9.988	2007
Samoa	Gross domestic product based on purchasing-power-parity (PPP) valuation of country GDP	Current international dollar	Billions	See notes for: Gross domestic product, current prices (National currency).	1.1	2006
São Tomé and Príncipe	Gross domestic product based on purchasing-power-parity (PPP) valuation of country GDP	Current international dollar	Billions	See notes for: Gross domestic product, current prices (National currency).	0.28	2005
Saudi Arabia	Gross domestic product based on purchasing-power-parity (PPP) valuation of country GDP	Current international dollar	Billions	See notes for: Gross domestic product, current prices (National currency).	593.385	2007
Senegal	Gross domestic product based on purchasing-power-parity (PPP) valuation of country GDP	Current international dollar	Billions	See notes for: Gross domestic product, current prices (National currency).	21.738	2008
Serbia	Gross domestic product based on purchasing-power-parity (PPP) valuation of country GDP	Current international dollar	Billions	See notes for: Gross domestic product, current prices (National currency).	79.662	2007
Seychelles	Gross domestic product based on purchasing-power-parity (PPP) valuation of country GDP	Current international dollar	Billions	See notes for: Gross domestic product, current prices (National currency).	1.807	2006
Sierra Leone	Gross domestic product based on purchasing-power-parity (PPP) valuation of country GDP	Current international dollar	Billions	See notes for: Gross domestic product, current prices (National currency).	4.266	2007
Singapore	Gross domestic product based on purchasing-power-parity (PPP) valuation of country GDP	Current international dollar	Billions	See notes for: Gross domestic product, current prices (National currency).	238.755	2007
Slovak Republic	Gross domestic product based on purchasing-power-parity (PPP) valuation of country GDP	Current international dollar	Billions	See notes for: Gross domestic product, current prices (National currency).	119.268	2008
Slovenia	Gross domestic product based on purchasing-power-parity (PPP) valuation of country GDP	Current international dollar	Billions	See notes for: Gross domestic product, current prices (National currency).	59.316	2008
Solomon Islands	Gross domestic product based on purchasing-power-parity (PPP) valuation of country GDP	Current international dollar	Billions	See notes for: Gross domestic product, current prices (National currency).	1.07	2007
South Africa	Gross domestic product based on purchasing-power-parity (PPP) valuation of country GDP	Current international dollar	Billions	See notes for: Gross domestic product, current prices (National currency).	492.684	2008
Spain	Gross domestic product based on purchasing-power-parity (PPP) valuation of country GDP	Current international dollar	Billions	See notes for: Gross domestic product, current prices (National currency).	1396.88	2008
Sri Lanka	Gross domestic product based on purchasing-power-parity (PPP) valuation of country GDP	Current international dollar	Billions	See notes for: Gross domestic product, current prices (National currency).	92.018	2008
St. Kitts and Nevis	Gross domestic product based on purchasing-power-parity (PPP) valuation of country GDP	Current international dollar	Billions	See notes for: Gross domestic product, current prices (National currency).	0.75	2007
St. Lucia	Gross domestic product based on purchasing-power-parity (PPP) valuation of country GDP	Current international dollar	Billions	See notes for: Gross domestic product, current prices (National currency).	1.839	2007
St. Vincent and the Grenadines	Gross domestic product based on purchasing-power-parity (PPP) valuation of country GDP	Current international dollar	Billions	See notes for: Gross domestic product, current prices (National currency).	1.086	2007
Sudan	Gross domestic product based on purchasing-power-parity (PPP) valuation of country GDP	Current international dollar	Billions	See notes for: Gross domestic product, current prices (National currency).	87.885	2007
Suriname	Gross domestic product based on purchasing-power-parity (PPP) valuation of country GDP	Current international dollar	Billions	See notes for: Gross domestic product, current prices (National currency).	4.436	2007
Swaziland	Gross domestic product based on purchasing-power-parity (PPP) valuation of country GDP	Current international dollar	Billions	See notes for: Gross domestic product, current prices (National currency).	5.761	2007
Sweden	Gross domestic product based on purchasing-power-parity (PPP) valuation of country GDP	Current international dollar	Billions	See notes for: Gross domestic product, current prices (National currency).	341.869	2008
Switzerland	Gross domestic product based on purchasing-power-parity (PPP) valuation of country GDP	Current international dollar	Billions	See notes for: Gross domestic product, current prices (National currency).	312.753	2007
Syrian Arab Republic	Gross domestic product based on purchasing-power-parity (PPP) valuation of country GDP	Current international dollar	Billions	See notes for: Gross domestic product, current prices (National currency).	94.408	2007
Taiwan Province of China	Gross domestic product based on purchasing-power-parity (PPP) valuation of country GDP	Current international dollar	Billions	See notes for: Gross domestic product, current prices (National currency).	711.418	2007
Tajikistan	Gross domestic product based on purchasing-power-parity (PPP) valuation of country GDP	Current international dollar	Billions	See notes for: Gross domestic product, current prices (National currency).	13.041	2007
Tanzania	Gross domestic product based on purchasing-power-parity (PPP) valuation of country GDP	Current international dollar	Billions	See notes for: Gross domestic product, current prices (National currency).	53.716	2007
Thailand	Gross domestic product based on purchasing-power-parity (PPP) valuation of country GDP	Current international dollar	Billions	See notes for: Gross domestic product, current prices (National currency).	546.095	2008
Timor-Leste, Dem. Rep. of	Gross domestic product based on purchasing-power-parity (PPP) valuation of country GDP	Current international dollar	Billions	See notes for: Gross domestic product, current prices (National currency).	2.518	2008
Togo	Gross domestic product based on purchasing-power-parity (PPP) valuation of country GDP	Current international dollar	Billions	See notes for: Gross domestic product, current prices (National currency).	5.368	2007
Tonga	Gross domestic product based on purchasing-power-parity (PPP) valuation of country GDP	Current international dollar	Billions	See notes for: Gross domestic product, current prices (National currency).	0.553	2006
Trinidad and Tobago	Gross domestic product based on purchasing-power-parity (PPP) valuation of country GDP	Current international dollar	Billions	See notes for: Gross domestic product, current prices (National currency).	27.038	2007
Tunisia	Gross domestic product based on purchasing-power-parity (PPP) valuation of country GDP	Current international dollar	Billions	See notes for: Gross domestic product, current prices (National currency).	82.226	2006
Turkey	Gross domestic product based on purchasing-power-parity (PPP) valuation of country GDP	Current international dollar	Billions	See notes for: Gross domestic product, current prices (National currency).	915.184	2008
Turkmenistan	Gross domestic product based on purchasing-power-parity (PPP) valuation of country GDP	Current international dollar	Billions	See notes for: Gross domestic product, current prices (National currency).	30.091	2008
Uganda	Gross domestic product based on purchasing-power-parity (PPP) valuation of country GDP	Current international dollar	Billions	See notes for: Gross domestic product, current prices (National currency).	36.91	2007
Ukraine	Gross domestic product based on purchasing-power-parity (PPP) valuation of country GDP	Current international dollar	Billions	See notes for: Gross domestic product, current prices (National currency).	336.851	2008
United Arab Emirates	Gross domestic product based on purchasing-power-parity (PPP) valuation of country GDP	Current international dollar	Billions	See notes for: Gross domestic product, current prices (National currency).	184.984	2007
United Kingdom	Gross domestic product based on purchasing-power-parity (PPP) valuation of country GDP	Current international dollar	Billions	See notes for: Gross domestic product, current prices (National currency).	2230.55	2008
United States	Gross domestic product based on purchasing-power-parity (PPP) valuation of country GDP	Current international dollar	Billions	See notes for: Gross domestic product, current prices (National currency).	14264.6	2008
Uruguay	Gross domestic product based on purchasing-power-parity (PPP) valuation of country GDP	Current international dollar	Billions	See notes for: Gross domestic product, current prices (National currency).	42.543	2008
Uzbekistan	Gross domestic product based on purchasing-power-parity (PPP) valuation of country GDP	Current international dollar	Billions	See notes for: Gross domestic product, current prices (National currency).	71.501	2008
Vanuatu	Gross domestic product based on purchasing-power-parity (PPP) valuation of country GDP	Current international dollar	Billions	See notes for: Gross domestic product, current prices (National currency).	0.996	2007
Venezuela	Gross domestic product based on purchasing-power-parity (PPP) valuation of country GDP	Current international dollar	Billions	See notes for: Gross domestic product, current prices (National currency).	358.623	2008
Vietnam	Gross domestic product based on purchasing-power-parity (PPP) valuation of country GDP	Current international dollar	Billions	See notes for: Gross domestic product, current prices (National currency).	240.364	2008
Yemen, Republic of	Gross domestic product based on purchasing-power-parity (PPP) valuation of country GDP	Current international dollar	Billions	See notes for: Gross domestic product, current prices (National currency).	55.433	2007
Zambia	Gross domestic product based on purchasing-power-parity (PPP) valuation of country GDP	Current international dollar	Billions	See notes for: Gross domestic product, current prices (National currency).	17.423	2008
Zimbabwe	Gross domestic product based on purchasing-power-parity (PPP) valuation of country GDP	Current international dollar	Billions	See notes for: Gross domestic product, current prices (National currency).	n/a	2003
International Monetary Fund, World Economic Outlook Database, April 2009

## Sheet: population
World	6.82936e+06
Afghanistan	28149.9
Albania	3155.27
Algeria	34895.5
American Samoa	67.352
Andorra	85.505
Angola	18497.6
Anguilla	15.155
Antigua and Barbuda	87.6
Argentina	40276.4
Armenia	3082.95
Aruba	106.523
Australia	21292.9
Austria	8363.88
Azerbaijan	8832.17
Bahamas	341.713
Bahrain	791.473
Bangladesh	162221
Barbados	255.872
Belarus	9633.54
Belgium	10646.8
Belize	306.777
Benin	8934.99
Bermuda	64.863
Bhutan	697.335
Bolivia	9862.86
Bosnia and Herzegovina	3766.58
Botswana	1949.78
Brazil	193734
British Virgin Islands	23.039
Brunei Darussalam	399.687
Bulgaria	7544.58
Burkina Faso	15756.9
Burundi	8303.33
Cambodia	14805.4
Cameroon	19521.6
Canada	33573.5
Cape Verde	505.606
Cayman Islands	56.136
Central African Republic	4422.4
Chad	11206.2
Channel Islands	149.85
Chile	16970.3
China	1.34575e+06
China, Hong Kong SAR	7022.09
China, Macao SAR	537.972
Colombia	45659.7
Comoros	676.034
Congo	3683.18
Cook Islands	19.808
Costa Rica	4578.94
Côte d'Ivoire	21075
Croatia	4416.17
Cuba	11204.2
Cyprus	871.036
Czech Republic	10368.9
Dem. People's Rep. of Korea	23906.1
Dem. Republic of the Congo	66020.4
Denmark	5470.29
Djibouti	864.202
Dominica	66.634
Dominican Republic	10090.2
Ecuador	13625.1
Egypt	82999.4
El Salvador	6163.05
Equatorial Guinea	676.273
Eritrea	5073.28
Estonia	1340.26
Ethiopia	82824.7
Faeroe Islands	49.883
Falkland Islands (Malvinas)	3.026
Fiji	849.218
Finland	5325.59
France	62342.7
French Guiana	225.651
French Polynesia	269.043
Gabon	1474.59
Gambia	1705.21
Georgia	4260.33
Germany	82166.7
Ghana	23837.3
Gibraltar	31.045
Greece	11161.3
Greenland	57.295
Grenada	103.93
Guadeloupe	465.386
Guam	177.718
Guatemala	14026.9
Guinea	10068.7
Guinea-Bissau	1610.75
Guyana	762.498
Haiti	10032.6
Holy See	0.784
Honduras	7466
Hungary	9992.66
Iceland	322.691
India	1.198e+06
Indonesia	229965
Iran (Islamic Republic of)	74195.7
Iraq	30747.3
Ireland	4515.45
Isle of Man	80.491
Israel	7169.56
Italy	59870.1
Jamaica	2718.76
Japan	127156
Jordan	6316.43
Kazakhstan	15637
Kenya	39802
Kiribati	98.045
Kuwait	2985.05
Kyrgyzstan	5482.2
Lao People's Dem. Republic	6320.43
Latvia	2249.36
Lebanon	4223.55
Lesotho	2066.92
Liberia	3954.98
Libyan Arab Jamahiriya	6419.93
Liechtenstein	35.911
Lithuania	3286.55
Luxembourg	486.184
Madagascar	19625
Malawi	15263.4
Malaysia	27467.8
Maldives	309.43
Mali	13010.2
Malta	408.712
Marshall Islands	62.041
Martinique	404.72
Mauritania	3290.63
Mauritius	1288.22
Mayotte	194.159
Mexico	109610
Micronesia (Fed. States of)	110.728
Moldova (Republic of)	3603.51
Monaco	32.812
Mongolia	2670.97
Montenegro	624.213
Montserrat	5.924
Morocco	31992.6
Mozambique	22894.3
Myanmar	50019.8
Namibia	2171.14
Nauru	10.21
Nepal	29330.5
Netherlands	16592.2
Netherlands Antilles	198.198
New Caledonia	250.055
New Zealand	4266.5
Nicaragua	5742.8
Niger	15290.1
Nigeria	154729
Niue	1.477
Northern Mariana Islands	86.895
Norway	4812.19
Occupied Palestinian Territory	4277.36
Oman	2845.41
Pakistan	180808
Palau	20.457
Panama	3453.9
Papua New Guinea	6732.16
Paraguay	6348.92
Peru	29164.9
Philippines	91983.1
Pitcairn	0.05
Poland	38073.7
Portugal	10707.1
Puerto Rico	3981.59
Qatar	1409.42
Republic of Korea	48332.8
Réunion	826.92
Romania	21274.7
Russian Federation	140874
Rwanda	9997.61
Saint Helena	4.458
Saint Kitts and Nevis	51.715
Saint Lucia	172.189
Saint Pierre and Miquelon	6.056
St. Vincent and the Grenadines	109.209
Samoa	178.846
San Marino	31.358
Sao Tome and Principe	162.755
Saudi Arabia	25720.6
Senegal	12534.2
Serbia	9849.85
Seychelles	84.248
Sierra Leone	5696.47
Singapore	4736.88
Slovakia	5405.74
Slovenia	2020.12
Solomon Islands	523.17
Somalia	9133.12
South Africa	50109.8
Spain	44903.7
Sri Lanka	20237.7
Sudan	42272.4
Suriname	519.74
Swaziland	1184.94
Sweden	9249.25
Switzerland	7567.66
Syrian Arab Republic	21906.2
Tajikistan	6952.22
TFYR Macedonia	2042.48
Thailand	67764
Timor-Leste	1133.59
Togo	6618.61
Tokelau	1.199
Tonga	103.967
Trinidad and Tobago	1338.59
Tunisia	10271.5
Turkey	74815.7
Turkmenistan	5109.88
Turks and Caicos Islands	32.788
Tuvalu	9.929
Uganda	32709.9
Ukraine	45708.1
United Arab Emirates	4598.6
United Kingdom	61565.4
United Republic of Tanzania	43739.1
United States of America	314659
United States Virgin Islands	109.503
Uruguay	3360.85
Uzbekistan	27488.2
Vanuatu	239.788
Venezuela (Bolivarian Republic of)	28583.4
Viet Nam	88068.9
Wallis and Futuna Islands	15.33
Western Sahara	513.206
Yemen	23580.2
Zambia	12935.4
Zimbabwe	12522.8

## Sheet: GDP and pop by country
	Region	Region in		Country	Subject Descriptor	Units	Scale	Country/Series-specific Notes	$(08) bn	$(05) bn	Estimates Start After		thousand							Longitude (geographically averaged)	Latitiuide (geographically averaged)		Latitude times population
	PAGE09	PAGE2002
	5	5		Afghanistan, Rep. of.	Gross domestic product based on purchasing-power-parity (PPP) valuation of country GDP	Current international dollar	Billions	See notes for: Gross domestic product, current prices (National currency).	21.34	19.4	2007	Afghanistan	28149.9						Afghanistan	33	65 E		928947			21340
	2	2		Albania	Gross domestic product based on purchasing-power-parity (PPP) valuation of country GDP	Current international dollar	Billions	See notes for: Gross domestic product, current prices (National currency).	21.828	19.8436	2007	Albania	3155.27						Albania	41	20 E		129366			21828
	6	6		Algeria	Gross domestic product based on purchasing-power-parity (PPP) valuation of country GDP	Current international dollar	Billions	See notes for: Gross domestic product, current prices (National currency).	233.098	211.907	2007	Algeria	34895.5						Algeria	28	3 E		977073			233098
	6	6		Angola	Gross domestic product based on purchasing-power-parity (PPP) valuation of country GDP	Current international dollar	Billions	See notes for: Gross domestic product, current prices (National currency).	106.41	96.7364	2006	Angola	18497.6						Angola	-12	18 E		-221972			106410
	7	7		Antigua and Barbuda	Gross domestic product based on purchasing-power-parity (PPP) valuation of country GDP	Current international dollar	Billions	See notes for: Gross domestic product, current prices (National currency).	1.646	1.49636	2007	Antigua and Barbuda	87.6						Antigua and Barbuda	17	62 W		1489.2			1646
	7	7		Argentina	Gross domestic product based on purchasing-power-parity (PPP) valuation of country GDP	Current international dollar	Billions	See notes for: Gross domestic product, current prices (National currency).	572.86	520.782	2008	Argentina	40276.4						Argentina	-34	64 W		-1.3694e+06			572860
	2	2		Armenia	Gross domestic product based on purchasing-power-parity (PPP) valuation of country GDP	Current international dollar	Billions	See notes for: Gross domestic product, current prices (National currency).	18.715	17.0136	2008	Armenia	3082.95						Armenia	40	45 E		123318			18715
	8	8		Australia	Gross domestic product based on purchasing-power-parity (PPP) valuation of country GDP	Current international dollar	Billions	See notes for: Gross domestic product, current prices (National currency).	795.305	723.005	2008	Australia	21292.9						Australia	-27	133 E		-574908			795305
	1	1		Austria	Gross domestic product based on purchasing-power-parity (PPP) valuation of country GDP	Current international dollar	Billions	See notes for: Gross domestic product, current prices (National currency).	328.571	298.701	2007	Austria	8363.88						Austria	47	13 E		393102			328571
	2	2		Azerbaijan	Gross domestic product based on purchasing-power-parity (PPP) valuation of country GDP	Current international dollar	Billions	See notes for: Gross domestic product, current prices (National currency).	74.734	67.94	2008	Azerbaijan	8832.17						Azerbaijan	40	47 E		353287			74734
	7	7		Bahamas, The	Gross domestic product based on purchasing-power-parity (PPP) valuation of country GDP	Current international dollar	Billions	See notes for: Gross domestic product, current prices (National currency).	9.228	8.38909	2007	Bahamas	341.713						Bahamas, The	24	76 W		8201.11			9228
	6	6		Bahrain	Gross domestic product based on purchasing-power-parity (PPP) valuation of country GDP	Current international dollar	Billions	See notes for: Gross domestic product, current prices (National currency).	26.97	24.5182	2007	Bahrain	791.473						Bahrain	26	51 E		20578.3			26970
	5	5		Bangladesh	Gross domestic product based on purchasing-power-parity (PPP) valuation of country GDP	Current international dollar	Billions	See notes for: Gross domestic product, current prices (National currency).	224.889	204.445	2007	Bangladesh	162221						Bangladesh	24	90 E		3.8933e+06			224889
	7	7		Barbados	Gross domestic product based on purchasing-power-parity (PPP) valuation of country GDP	Current international dollar	Billions	See notes for: Gross domestic product, current prices (National currency).	5.244	4.76727	2007	Barbados	255.872						Barbados	13	60 W		3326.34			5244
	2	2		Belarus	Gross domestic product based on purchasing-power-parity (PPP) valuation of country GDP	Current international dollar	Billions	See notes for: Gross domestic product, current prices (National currency).	118.875	108.068	2008	Belarus	9633.54						Belarus	53	28 E		510578			118875
	1	1		Belgium	Gross domestic product based on purchasing-power-parity (PPP) valuation of country GDP	Current international dollar	Billions	See notes for: Gross domestic product, current prices (National currency).	389.518	354.107	2008	Belgium	10646.8						Belgium	50	4 E		532340			389518
	7	7		Belize	Gross domestic product based on purchasing-power-parity (PPP) valuation of country GDP	Current international dollar	Billions	See notes for: Gross domestic product, current prices (National currency).	2.525	2.29545	2007	Belize	306.777						Belize	17	89 W		5215.21			2525
	6	6		Benin	Gross domestic product based on purchasing-power-parity (PPP) valuation of country GDP	Current international dollar	Billions	See notes for: Gross domestic product, current prices (National currency).	13.014	11.8309	2007	Benin	8934.99						Benin	9	2 E		80414.9			13014
	5	5		Bhutan	Gross domestic product based on purchasing-power-parity (PPP) valuation of country GDP	Current international dollar	Billions	See notes for: Gross domestic product, current prices (National currency).	3.442	3.12909	0	Bhutan	697.335						Bhutan	27	90 E		18828			3442
	7	7		Bolivia	Gross domestic product based on purchasing-power-parity (PPP) valuation of country GDP	Current international dollar	Billions	See notes for: Gross domestic product, current prices (National currency).	43.424	39.4764	2008	Bolivia	9862.86						Bolivia	-17	65 W		-167669			43424
	2	2		Bosnia and Herzegovina	Gross domestic product based on purchasing-power-parity (PPP) valuation of country GDP	Current international dollar	Billions	See notes for: Gross domestic product, current prices (National currency).	30.389	27.6264	2007	Bosnia and Herzegovina	3766.58						Bosnia and Herzegovina	44	18 E		165729			30389
	6	6		Botswana	Gross domestic product based on purchasing-power-parity (PPP) valuation of country GDP	Current international dollar	Billions	See notes for: Gross domestic product, current prices (National currency).	26.52	24.1091	2008	Botswana	1949.78						Botswana	-22	24 E		-42895.2			26520
	7	7		Brazil	Gross domestic product based on purchasing-power-parity (PPP) valuation of country GDP	Current international dollar	Billions	See notes for: Gross domestic product, current prices (National currency).	1981.21	1801.1	2007	Brazil	193734						Brazil	-10	55 W		-1.93734e+06			1981207
	5	5		Brunei Darussalam	Gross domestic product based on purchasing-power-parity (PPP) valuation of country GDP	Current international dollar	Billions	See notes for: Gross domestic product, current prices (National currency).	19.683	17.8936	2007	Brunei Darussalam	399.687						Brunei	4	114 E		1598.75			19683
	1	2	1	Bulgaria	Gross domestic product based on purchasing-power-parity (PPP) valuation of country GDP	Current international dollar	Billions	See notes for: Gross domestic product, current prices (National currency).	93.569	85.0627	2008	Bulgaria	7544.58						Bulgaria	43	25 E		324417			93569
	6	6		Burkina Faso	Gross domestic product based on purchasing-power-parity (PPP) valuation of country GDP	Current international dollar	Billions	See notes for: Gross domestic product, current prices (National currency).	17.773	16.1573	2003	Burkina Faso	15756.9						Burkina Faso	13	2 W		204840			17773
	6	6		Burundi	Gross domestic product based on purchasing-power-parity (PPP) valuation of country GDP	Current international dollar	Billions	See notes for: Gross domestic product, current prices (National currency).	3.094	2.81273	2007	Burundi	8303.33						Burundi	-3	30 E		-24910			3094
	4	4		Cambodia	Gross domestic product based on purchasing-power-parity (PPP) valuation of country GDP	Current international dollar	Billions	See notes for: Gross domestic product, current prices (National currency).	28.239	25.6718	2007	Cambodia	14805.4						Cambodia	13	105 E		192470			28239
	6	6		Cameroon	Gross domestic product based on purchasing-power-parity (PPP) valuation of country GDP	Current international dollar	Billions	See notes for: Gross domestic product, current prices (National currency).	41.723	37.93	2006	Cameroon	19521.6						Cameroon	6	12 E		117130			41723
	8	8		Canada	Gross domestic product based on purchasing-power-parity (PPP) valuation of country GDP	Current international dollar	Billions	See notes for: Gross domestic product, current prices (National currency).	1303.23	1184.76	2008	Canada	33573.5						Canada	60	95 W		2.01441e+06			1303234
	6	6		Cape Verde	Gross domestic product based on purchasing-power-parity (PPP) valuation of country GDP	Current international dollar	Billions	See notes for: Gross domestic product, current prices (National currency).	1.762	1.60182	2007	Cape Verde	505.606						Cape Verde	16	24 W		8089.7			1762
	6	6		Central African Republic	Gross domestic product based on purchasing-power-parity (PPP) valuation of country GDP	Current international dollar	Billions	See notes for: Gross domestic product, current prices (National currency).	3.217	2.92455	2006	Central African Republic	4422.4						Central African Republic	7	21 E		30956.8			3217
	6	6		Chad	Gross domestic product based on purchasing-power-parity (PPP) valuation of country GDP	Current international dollar	Billions	See notes for: Gross domestic product, current prices (National currency).	16.119	14.6536	2007	Chad	11206.2						Chad	15	19 E		168092			16119
	7	7		Chile	Gross domestic product based on purchasing-power-parity (PPP) valuation of country GDP	Current international dollar	Billions	See notes for: Gross domestic product, current prices (National currency).	243.044	220.949	2008	Chile	16970.3						Chile	-30	71 W		-509108			243044
	4	4		China	Gross domestic product based on purchasing-power-parity (PPP) valuation of country GDP	Current international dollar	Billions	See notes for: Gross domestic product, current prices (National currency).	7916.43	7196.75	2008	China	1.34629e+06						China	35	105 E		4.71201e+07			7916429
	7	7		Colombia	Gross domestic product based on purchasing-power-parity (PPP) valuation of country GDP	Current international dollar	Billions	See notes for: Gross domestic product, current prices (National currency).	396.579	360.526	2007	Colombia	45659.7						Colombia	4	72 W		182639			396579
	6	6		Comoros	Gross domestic product based on purchasing-power-parity (PPP) valuation of country GDP	Current international dollar	Billions	See notes for: Gross domestic product, current prices (National currency).	0.753	0.684545	2007	Comoros	676.034						Comoros	-12	44 E		-8112.41			753
	6	6		Congo, Democratic Republic of	Gross domestic product based on purchasing-power-parity (PPP) valuation of country GDP	Current international dollar	Billions	See notes for: Gross domestic product, current prices (National currency).	20.639	18.7627	2006	Dem. Republic of the Congo	66020.4						Congo, Democratic Republic of the	0	25 E		0			20639
	6	6		Congo, Republic of	Gross domestic product based on purchasing-power-parity (PPP) valuation of country GDP	Current international dollar	Billions	See notes for: Gross domestic product, current prices (National currency).	14.282	12.9836	2007	Congo	3683.18						Congo, Republic of the	-1	15 E		-3683.18			14282
	7	7		Costa Rica	Gross domestic product based on purchasing-power-parity (PPP) valuation of country GDP	Current international dollar	Billions	See notes for: Gross domestic product, current prices (National currency).	48.741	44.31	2008	Costa Rica	4578.94						Costa Rica	10	84 W		45789.4			48741
	6	6		Côte d'Ivoire	Gross domestic product based on purchasing-power-parity (PPP) valuation of country GDP	Current international dollar	Billions	See notes for: Gross domestic product, current prices (National currency).	34.048	30.9527	2007	Côte d'Ivoire	21075						Cote d'Ivoire	8	5 W		168600			34048
	2	2		Croatia	Gross domestic product based on purchasing-power-parity (PPP) valuation of country GDP	Current international dollar	Billions	See notes for: Gross domestic product, current prices (National currency).	82.272	74.7927	2007	Croatia	4416.17						Croatia	45	15 E		198727			82272
	7	7		Cuba					125.5	114.091		Cuba	11204.2						Cuba	21	80 W		235288			125500
	1	2		Cyprus	Gross domestic product based on purchasing-power-parity (PPP) valuation of country GDP	Current international dollar	Billions	See notes for: Gross domestic product, current prices (National currency).	22.703	20.6391	2008	Cyprus	871.036						Cyprus	35	33 E		30486.3			22703
	1	2	1	Czech Republic	Gross domestic product based on purchasing-power-parity (PPP) valuation of country GDP	Current international dollar	Billions	See notes for: Gross domestic product, current prices (National currency).	262.169	238.335	2008	Czech Republic	10368.9						Czech Republic	50	15 E		518447			262169
	1	1		Denmark	Gross domestic product based on purchasing-power-parity (PPP) valuation of country GDP	Current international dollar	Billions	See notes for: Gross domestic product, current prices (National currency).	204.06	185.509	2008	Denmark	5470.29						Denmark	56	10 E		306336			204060
	6	6		Djibouti	Gross domestic product based on purchasing-power-parity (PPP) valuation of country GDP	Current international dollar	Billions	See notes for: Gross domestic product, current prices (National currency).	1.877	1.70636	2008	Djibouti	864.202						Djibouti	11	43 E		9506.22			1877
	7	7		Dominica	Gross domestic product based on purchasing-power-parity (PPP) valuation of country GDP	Current international dollar	Billions	See notes for: Gross domestic product, current prices (National currency).	0.72	0.654545	2008	Dominica	66.634						Dominica	15	61 W		999.51			720
	7	7		Dominican Republic	Gross domestic product based on purchasing-power-parity (PPP) valuation of country GDP	Current international dollar	Billions	See notes for: Gross domestic product, current prices (National currency).	76.304	69.3673	2008	Dominican Republic	10090.2						Dominican Republic	19	71 W		191713			76304
	7	7		Ecuador	Gross domestic product based on purchasing-power-parity (PPP) valuation of country GDP	Current international dollar	Billions	See notes for: Gross domestic product, current prices (National currency).	106.993	97.2664	2006	Ecuador	13625.1						Ecuador	-2	77 W		-27250.1			106993
	6	6		Egypt	Gross domestic product based on purchasing-power-parity (PPP) valuation of country GDP	Current international dollar	Billions	See notes for: Gross domestic product, current prices (National currency).	442.64	402.4	2008	Egypt	82999.4						Egypt	27	30 E		2.24098e+06			442640
	7	7		El Salvador	Gross domestic product based on purchasing-power-parity (PPP) valuation of country GDP	Current international dollar	Billions	See notes for: Gross domestic product, current prices (National currency).	43.676	39.7055	2008	El Salvador	6163.05						El Salvador	13	89 W		80119.7			43676
	6	6		Equatorial Guinea	Gross domestic product based on purchasing-power-parity (PPP) valuation of country GDP	Current international dollar	Billions	See notes for: Gross domestic product, current prices (National currency).	22.353	20.3209	2006	Equatorial Guinea	676.273						Equatorial Guinea	-2	10 E		-1352.55			22353
	6	6		Eritrea	Gross domestic product based on purchasing-power-parity (PPP) valuation of country GDP	Current international dollar	Billions	See notes for: Gross domestic product, current prices (National currency).	3.739	3.39909	2006	Eritrea	5073.28						Eritrea	15	39 E		76099.2			3739
	1	2	1	Estonia	Gross domestic product based on purchasing-power-parity (PPP) valuation of country GDP	Current international dollar	Billions	See notes for: Gross domestic product, current prices (National currency).	27.207	24.7336	2008	Estonia	1340.26						Estonia	59	26 E		79075.5			27207
	6	6		Ethiopia	Gross domestic product based on purchasing-power-parity (PPP) valuation of country GDP	Current international dollar	Billions	See notes for: Gross domestic product, current prices (National currency).	70.995	64.5409	2008	Ethiopia	82824.7						Ethiopia	8	38 E		662598			70995
	5	5		Fiji	Gross domestic product based on purchasing-power-parity (PPP) valuation of country GDP	Current international dollar	Billions	See notes for: Gross domestic product, current prices (National currency).	3.668	3.33455	2007	Fiji	849.218						Fiji	-18	175 E		-15285.9			3668
	1	1		Finland	Gross domestic product based on purchasing-power-parity (PPP) valuation of country GDP	Current international dollar	Billions	See notes for: Gross domestic product, current prices (National currency).	190.862	173.511	2007	Finland	5325.59						Finland	64	26 E		340838			190862
	1	1		France	Gross domestic product based on purchasing-power-parity (PPP) valuation of country GDP	Current international dollar	Billions	See notes for: Gross domestic product, current prices (National currency).	2130.38	1936.71	2008	France	62342.7						France	46	2 E		2.86776e+06			2130383
	6	6		Gabon	Gross domestic product based on purchasing-power-parity (PPP) valuation of country GDP	Current international dollar	Billions	See notes for: Gross domestic product, current prices (National currency).	21.049	19.1355	2003	Gabon	1474.59		French Guiana	225.651			Gabon	1	12 E		1474.59			21049
	6	6		Gambia, The	Gross domestic product based on purchasing-power-parity (PPP) valuation of country GDP	Current international dollar	Billions	See notes for: Gross domestic product, current prices (National currency).	2.264	2.05818	2008	Gambia	1705.21		French Polynesia	269.043			Gambia, The	13	17 W		22167.8			2264
	2	2		Georgia	Gross domestic product based on purchasing-power-parity (PPP) valuation of country GDP	Current international dollar	Billions	See notes for: Gross domestic product, current prices (National currency).	21.397	19.4518	2008	Georgia	4260.33						Georgia	42	43 E		178934			21397
	1	1		Germany	Gross domestic product based on purchasing-power-parity (PPP) valuation of country GDP	Current international dollar	Billions	See notes for: Gross domestic product, current prices (National currency).	2910.49	2645.9	2008	Germany	82166.7						Germany	51	9 E		4.1905e+06			2910490
	6	6		Ghana	Gross domestic product based on purchasing-power-parity (PPP) valuation of country GDP	Current international dollar	Billions	See notes for: Gross domestic product, current prices (National currency).	34.259	31.1445	2007	Ghana	23837.3						Ghana	8	2 W		190698			34259
	1	1		Greece	Gross domestic product based on purchasing-power-parity (PPP) valuation of country GDP	Current international dollar	Billions	See notes for: Gross domestic product, current prices (National currency).	341.127	310.115	2008	Greece	11161.3						Greece	39	22 E		435292			341127
	7	7		Grenada	Gross domestic product based on purchasing-power-parity (PPP) valuation of country GDP	Current international dollar	Billions	See notes for: Gross domestic product, current prices (National currency).	1.153	1.04818	2007	Grenada	103.93						Grenada	12	62 W		1247.16			1153
	7	7		Guatemala	Gross domestic product based on purchasing-power-parity (PPP) valuation of country GDP	Current international dollar	Billions	See notes for: Gross domestic product, current prices (National currency).	67.007	60.9155	2008	Guatemala	14026.9						Guatemala	15	90 W		210404			67007
	6	6		Guinea	Gross domestic product based on purchasing-power-parity (PPP) valuation of country GDP	Current international dollar	Billions	See notes for: Gross domestic product, current prices (National currency).	10.308	9.37091	2008	Guinea	10068.7		Guadeloupe	465.386			Guinea	11	10 W		110756			10308
	6	6		Guinea-Bissau	Gross domestic product based on purchasing-power-parity (PPP) valuation of country GDP	Current international dollar	Billions	See notes for: Gross domestic product, current prices (National currency).	0.847	0.77	2008	Guinea-Bissau	1610.75		Guam	177.718			Guinea-Bissau	12	15 W		19329			847
	7	7		Guyana	Gross domestic product based on purchasing-power-parity (PPP) valuation of country GDP	Current international dollar	Billions	See notes for: Gross domestic product, current prices (National currency).	3.082	2.80182	2008	Guyana	762.498						Guyana	5	59 W		3812.49			3082
	7	7		Haiti	Gross domestic product based on purchasing-power-parity (PPP) valuation of country GDP	Current international dollar	Billions	See notes for: Gross domestic product, current prices (National currency).	11.562	10.5109	2007	Haiti	10032.6						Haiti	19	72 W		190620			11562
	7	7		Honduras	Gross domestic product based on purchasing-power-parity (PPP) valuation of country GDP	Current international dollar	Billions	See notes for: Gross domestic product, current prices (National currency).	32.725	29.75	2007	Honduras	7466						Honduras	15	86 W		111990			32725
	4	4		Hong Kong SAR	Gross domestic product based on purchasing-power-parity (PPP) valuation of country GDP	Current international dollar	Billions	See notes for: Gross domestic product, current prices (National currency).	307.065	279.15	2008	Hong Kong	7022						Hong Kong	22	114 E		154484			307065
	1	2	1	Hungary	Gross domestic product based on purchasing-power-parity (PPP) valuation of country GDP	Current international dollar	Billions	See notes for: Gross domestic product, current prices (National currency).	196.074	178.249	2008	Hungary	9992.66						Hungary	47	20 E		469655			196074
	2	2		Iceland	Gross domestic product based on purchasing-power-parity (PPP) valuation of country GDP	Current international dollar	Billions	See notes for: Gross domestic product, current prices (National currency).	12.664	11.5127	2008	Iceland	322.691						Iceland	65	18 W		20974.9			12664
	5	5		India	Gross domestic product based on purchasing-power-parity (PPP) valuation of country GDP	Current international dollar	Billions	See notes for: Gross domestic product, current prices (National currency).	3288.34	2989.4	2008	India	1.198e+06						India	20	77 E		2.39601e+07			3288345
	5	5		Indonesia	Gross domestic product based on purchasing-power-parity (PPP) valuation of country GDP	Current international dollar	Billions	See notes for: Gross domestic product, current prices (National currency).	908.242	825.675	2008	Indonesia	229965						Indonesia	-5	120 E		-1.14982e+06			908242
	6	6		Iran, Islamic Republic of	Gross domestic product based on purchasing-power-parity (PPP) valuation of country GDP	Current international dollar	Billions	See notes for: Gross domestic product, current prices (National currency).	819.799	745.272	2007	Iran (Islamic Republic of)	74195.7						Iran	32	53 E		2.37426e+06			819799
	6	6		Iraq	Gross domestic product based on purchasing-power-parity (PPP) valuation of country GDP	Current international dollar	Billions	See notes for: Gross domestic product, current prices (National currency).	105.814	96.1945	2007	Iraq	30747.3						Iraq	33	44 E		1.01466e+06			105814
	1	1		Ireland	Gross domestic product based on purchasing-power-parity (PPP) valuation of country GDP	Current international dollar	Billions	See notes for: Gross domestic product, current prices (National currency).	188.112	171.011	2008	Ireland	4515.45						Ireland	53	8 W		239319			188112
	6	6		Israel	Gross domestic product based on purchasing-power-parity (PPP) valuation of country GDP	Current international dollar	Billions	See notes for: Gross domestic product, current prices (National currency).	200.63	182.391	2008	Israel	7169.56						Israel	31	35 E		222256			200630
	1	1		Italy	Gross domestic product based on purchasing-power-parity (PPP) valuation of country GDP	Current international dollar	Billions	See notes for: Gross domestic product, current prices (National currency).	1814.56	1649.6	2008	Italy	59870.1						Italy	43	13 E		2.57442e+06			1814557
	7	7		Jamaica	Gross domestic product based on purchasing-power-parity (PPP) valuation of country GDP	Current international dollar	Billions	See notes for: Gross domestic product, current prices (National currency).	20.958	19.0527	2007	Jamaica	2718.76						Jamaica	18	77 W		48937.7			20958
	8	8		Japan	Gross domestic product based on purchasing-power-parity (PPP) valuation of country GDP	Current international dollar	Billions	See notes for: Gross domestic product, current prices (National currency).	4354.37	3958.52	2008	Japan	127156						Japan	36	138 E		4.57762e+06			4354368
	6	6		Jordan	Gross domestic product based on purchasing-power-parity (PPP) valuation of country GDP	Current international dollar	Billions	See notes for: Gross domestic product, current prices (National currency).	31.112	28.2836	2007	Jordan	6316.43						Jordan	31	36 E		195809			31112
	2	2		Kazakhstan	Gross domestic product based on purchasing-power-parity (PPP) valuation of country GDP	Current international dollar	Billions	See notes for: Gross domestic product, current prices (National currency).	177.545	161.405	2008	Kazakhstan	15637						Kazakhstan	48	68 E		750575			177545
	6	6		Kenya	Gross domestic product based on purchasing-power-parity (PPP) valuation of country GDP	Current international dollar	Billions	See notes for: Gross domestic product, current prices (National currency).	60.41	54.9182	2007	Kenya	39802						Kenya	1	38 E		39802			60410
	5	5		Kiribati	Gross domestic product based on purchasing-power-parity (PPP) valuation of country GDP	Current international dollar	Billions	See notes for: Gross domestic product, current prices (National currency).	0.608	0.552727	2008	Kiribati	98.045						Kiribati	1	173 E		98.045			608
	4	4		Korea, North					40	36.3636		Dem. People's Rep. of Korea	23906.1						Korea, North	40	127 E		956243			40000
	5	5		Korea, South	Gross domestic product based on purchasing-power-parity (PPP) valuation of country GDP	Current international dollar	Billions	See notes for: Gross domestic product, current prices (National currency).	1342.34	1220.31	2008	Republic of Korea	48332.8						Korea, South	37	127 E		1.78831e+06			1342338
	6	6		Kuwait	Gross domestic product based on purchasing-power-parity (PPP) valuation of country GDP	Current international dollar	Billions	See notes for: Gross domestic product, current prices (National currency).	137.19	124.718	2007	Kuwait	2985.05						Kuwait	29	46 E		86566.3			137190
	2	2		Kyrgyz Republic	Gross domestic product based on purchasing-power-parity (PPP) valuation of country GDP	Current international dollar	Billions	See notes for: Gross domestic product, current prices (National currency).	11.58	10.5273	2007	Kyrgyzstan	5482.2						Kyrgyzstan	41	75 E		224770			11580
	4	4		Lao People's Democratic Republic	Gross domestic product based on purchasing-power-parity (PPP) valuation of country GDP	Current international dollar	Billions	See notes for: Gross domestic product, current prices (National currency).	13.792	12.5382	2007	Lao People's Dem. Republic	6320.43						Laos	18	105 E		113768			13792
	1	2	1	Latvia	Gross domestic product based on purchasing-power-parity (PPP) valuation of country GDP	Current international dollar	Billions	See notes for: Gross domestic product, current prices (National currency).	38.764	35.24	2007	Latvia	2249.36						Latvia	57	25 E		128214			38764
	6	6		Lebanon	Gross domestic product based on purchasing-power-parity (PPP) valuation of country GDP	Current international dollar	Billions	See notes for: Gross domestic product, current prices (National currency).	49.514	45.0127	2005	Lebanon	4223.55						Lebanon	34	36 E		143601			49514
	6	6		Lesotho	Gross domestic product based on purchasing-power-parity (PPP) valuation of country GDP	Current international dollar	Billions	See notes for: Gross domestic product, current prices (National currency).	3.192	2.90182	2007	Lesotho	2066.92						Lesotho	-29	28 E		-59940.7			3192
	6	6		Liberia	Gross domestic product based on purchasing-power-parity (PPP) valuation of country GDP	Current international dollar	Billions	See notes for: Gross domestic product, current prices (National currency).	1.469	1.33545	2008	Liberia	3954.98						Liberia	6	9 W		23729.9			1469
	6	6		Libya	Gross domestic product based on purchasing-power-parity (PPP) valuation of country GDP	Current international dollar	Billions	See notes for: Gross domestic product, current prices (National currency).	90.251	82.0464	2007	Libyan Arab Jamahiriya	6419.93						Libya	25	17 E		160498			90251
	1	2	1	Lithuania	Gross domestic product based on purchasing-power-parity (PPP) valuation of country GDP	Current international dollar	Billions	See notes for: Gross domestic product, current prices (National currency).	63.625	57.8409	2008	Lithuania	3286.55						Lithuania	56	24 E		184047			63625
	1	1		Luxembourg	Gross domestic product based on purchasing-power-parity (PPP) valuation of country GDP	Current international dollar	Billions	See notes for: Gross domestic product, current prices (National currency).	40.025	36.3864	2007	Luxembourg	486.184						Luxembourg	50	6 E		24309.2			40025
	2	2		Macedonia, Former Yugoslav Republic of	Gross domestic product based on purchasing-power-parity (PPP) valuation of country GDP	Current international dollar	Billions	See notes for: Gross domestic product, current prices (National currency).	18.818	17.1073	2007	TFYR Macedonia	2042.48						Macedonia	42	22 E		85784.3			18818
	6	6		Madagascar	Gross domestic product based on purchasing-power-parity (PPP) valuation of country GDP	Current international dollar	Billions	See notes for: Gross domestic product, current prices (National currency).	19.722	17.9291	2007	Madagascar	19625						Madagascar	-20	47 E		-392501			19722
	6	6		Malawi	Gross domestic product based on purchasing-power-parity (PPP) valuation of country GDP	Current international dollar	Billions	See notes for: Gross domestic product, current prices (National currency).	11.394	10.3582	2007	Malawi	15263.4						Malawi	-13	34 E		-198424			11394
	5	5		Malaysia	Gross domestic product based on purchasing-power-parity (PPP) valuation of country GDP	Current international dollar	Billions	See notes for: Gross domestic product, current prices (National currency).	384.119	349.199	2008	Malaysia	27467.8						Malaysia	2	112 E		54935.7			384119
	5	5		Maldives	Gross domestic product based on purchasing-power-parity (PPP) valuation of country GDP	Current international dollar	Billions	See notes for: Gross domestic product, current prices (National currency).	1.708	1.55273	2008	Maldives	309.43						Maldives	3	73 E		928.29			1708
	6	6		Mali	Gross domestic product based on purchasing-power-parity (PPP) valuation of country GDP	Current international dollar	Billions	See notes for: Gross domestic product, current prices (National currency).	15.045	13.6773	2008	Mali	13010.2						Mali	17	4 W		221174			15045
	1	2		Malta	Gross domestic product based on purchasing-power-parity (PPP) valuation of country GDP	Current international dollar	Billions	See notes for: Gross domestic product, current prices (National currency).	9.806	8.91455	2007	Malta	408.712						Malta	36	15 E		14713.6			9806
	6	6		Mauritania	Gross domestic product based on purchasing-power-parity (PPP) valuation of country GDP	Current international dollar	Billions	See notes for: Gross domestic product, current prices (National currency).	6.221	5.65545	2008	Mauritania	3290.63		Martinique	404.72			Mauritania	20	12 W		65812.6			6221
	6	6		Mauritius	Gross domestic product based on purchasing-power-parity (PPP) valuation of country GDP	Current international dollar	Billions	See notes for: Gross domestic product, current prices (National currency).	15.248	13.8618	2007	Mauritius	1288.22						Mauritius	-20	58 E		-25764.4			15248
	7	7		Mexico	Gross domestic product based on purchasing-power-parity (PPP) valuation of country GDP	Current international dollar	Billions	See notes for: Gross domestic product, current prices (National currency).	1548.01	1407.28	2007	Mexico	109610						Mexico	23	102 W		2.52103e+06			1548007
	2	2		Moldova	Gross domestic product based on purchasing-power-parity (PPP) valuation of country GDP	Current international dollar	Billions	See notes for: Gross domestic product, current prices (National currency).	10.746	9.76909	2007	Moldova (Republic of)	3603.51		Micronesia (Fed. States of)	110.728			Moldova	47	29 E		169365			10746
	2	2		Mongolia	Gross domestic product based on purchasing-power-parity (PPP) valuation of country GDP	Current international dollar	Billions	See notes for: Gross domestic product, current prices (National currency).	9.399	8.54455	2007	Mongolia	2670.97						Mongolia	46	105 E		122864			9399
	2	2		Montenegro	Gross domestic product based on purchasing-power-parity (PPP) valuation of country GDP	Current international dollar	Billions	See notes for: Gross domestic product, current prices (National currency).	6.944	6.31273	2007	Montenegro	624.213						Montenegro	42	19 E		26216.9			6944
	6	6		Morocco	Gross domestic product based on purchasing-power-parity (PPP) valuation of country GDP	Current international dollar	Billions	See notes for: Gross domestic product, current prices (National currency).	136.728	124.298	2007	Morocco	31992.6						Morocco	32	5 W		1.02376e+06			136728
	6	6		Mozambique	Gross domestic product based on purchasing-power-parity (PPP) valuation of country GDP	Current international dollar	Billions	See notes for: Gross domestic product, current prices (National currency).	18.6	16.9091	2007	Mozambique	22894.3						Mozambique	-18	35 E		-412097			18600
	4	4		Myanmar	Gross domestic product based on purchasing-power-parity (PPP) valuation of country GDP	Current international dollar	Billions	See notes for: Gross domestic product, current prices (National currency).	68.203	62.0027	2007	Myanmar	50019.8						Myanmar	22	98 E		1.10044e+06			68203
	6	6		Namibia	Gross domestic product based on purchasing-power-parity (PPP) valuation of country GDP	Current international dollar	Billions	See notes for: Gross domestic product, current prices (National currency).	13.45	12.2273	2007	Namibia	2171.14						Namibia	-22	17 E		-47765			13450
	5	5		Nepal	Gross domestic product based on purchasing-power-parity (PPP) valuation of country GDP	Current international dollar	Billions	See notes for: Gross domestic product, current prices (National currency).	31.582	28.7109	0	Nepal	29330.5						Nepal	28	84 E		821254			31582
	1	1		Netherlands	Gross domestic product based on purchasing-power-parity (PPP) valuation of country GDP	Current international dollar	Billions	See notes for: Gross domestic product, current prices (National currency).	675.375	613.977	2008	Netherlands	16592.2						Netherlands	52	6 E		862796			675375
	8	8		New Zealand	Gross domestic product based on purchasing-power-parity (PPP) valuation of country GDP	Current international dollar	Billions	See notes for: Gross domestic product, current prices (National currency).	115.709	105.19	2008	New Zealand	4266.5		Netherlands Antilles	198.198			New Zealand	-41	174 E		-174926			115709
	7	7		Nicaragua	Gross domestic product based on purchasing-power-parity (PPP) valuation of country GDP	Current international dollar	Billions	See notes for: Gross domestic product, current prices (National currency).	16.649	15.1355	2008	Nicaragua	5742.8		New Caledonia	250.055			Nicaragua	13	85 W		74656.4			16649
	6	6		Niger	Gross domestic product based on purchasing-power-parity (PPP) valuation of country GDP	Current international dollar	Billions	See notes for: Gross domestic product, current prices (National currency).	10.164	9.24	2008	Niger	15290.1						Niger	16	8 E		244642			10164
	6	6		Nigeria	Gross domestic product based on purchasing-power-parity (PPP) valuation of country GDP	Current international dollar	Billions	See notes for: Gross domestic product, current prices (National currency).	315.401	286.728	2007	Nigeria	154729						Nigeria	10	8 E		1.54729e+06			315401
	8	8		Norway	Gross domestic product based on purchasing-power-parity (PPP) valuation of country GDP	Current international dollar	Billions	See notes for: Gross domestic product, current prices (National currency).	256.523	233.203	2008	Norway	4812.19						Norway	62	10 E		298356			256523
	6	6		Oman	Gross domestic product based on purchasing-power-parity (PPP) valuation of country GDP	Current international dollar	Billions	See notes for: Gross domestic product, current prices (National currency).	66.889	60.8082	2007	Oman	2845.41						Oman	21	57 E		59753.7			66889
	6	6		Occupied Palestinian Territory					12	10.9091		Occupied Palestinian Territory	4277.36						West Bank	32	35 E		136876			12000
	5	5		Pakistan	Gross domestic product based on purchasing-power-parity (PPP) valuation of country GDP	Current international dollar	Billions	See notes for: Gross domestic product, current prices (National currency).	439.558	399.598	2008	Pakistan	180808						Pakistan	30	70 E		5.42424e+06			439558
	7	7		Panama	Gross domestic product based on purchasing-power-parity (PPP) valuation of country GDP	Current international dollar	Billions	See notes for: Gross domestic product, current prices (National currency).	38.604	35.0945	2008	Panama	3453.9						Panama	9	80 W		31085.1			38604
	5	5		Papua New Guinea	Gross domestic product based on purchasing-power-parity (PPP) valuation of country GDP	Current international dollar	Billions	See notes for: Gross domestic product, current prices (National currency).	13.042	11.8564	2007	Papua New Guinea	6732.16						Papua New Guinea	-6	147 E		-40393			13042
	7	7		Paraguay	Gross domestic product based on purchasing-power-parity (PPP) valuation of country GDP	Current international dollar	Billions	See notes for: Gross domestic product, current prices (National currency).	29.403	26.73	2008	Paraguay	6348.92						Paraguay	-23	58 W		-146025			29403
	7	7		Peru	Gross domestic product based on purchasing-power-parity (PPP) valuation of country GDP	Current international dollar	Billions	See notes for: Gross domestic product, current prices (National currency).	245.883	223.53	2008	Peru	29164.9						Peru	-10	76 W		-291649			245883
	5	5		Philippines	Gross domestic product based on purchasing-power-parity (PPP) valuation of country GDP	Current international dollar	Billions	See notes for: Gross domestic product, current prices (National currency).	320.384	291.258	2007	Philippines	91983.1						Philippines	13	122 E		1.19578e+06			320384
	1	2	1	Poland	Gross domestic product based on purchasing-power-parity (PPP) valuation of country GDP	Current international dollar	Billions	See notes for: Gross domestic product, current prices (National currency).	666.052	605.502	2008	Poland	38073.7						Poland	52	20 E		1.97983e+06			666052
	1	1		Portugal	Gross domestic product based on purchasing-power-parity (PPP) valuation of country GDP	Current international dollar	Billions	See notes for: Gross domestic product, current prices (National currency).	235.904	214.458	2008	Portugal	10707.1						Portugal	39	8 W		417578			235904
	7	7		Puerto Rico					72.6	66		Puerto Rico	3981.59						Puerto Rico	18	66 W		71668.5			72600
	6	6		Qatar	Gross domestic product based on purchasing-power-parity (PPP) valuation of country GDP	Current international dollar	Billions	See notes for: Gross domestic product, current prices (National currency).	94.249	85.6809	2007	Qatar	1409.42						Qatar	25	51 E		35235.6			94249
	1	2	1	Romania	Gross domestic product based on purchasing-power-parity (PPP) valuation of country GDP	Current international dollar	Billions	See notes for: Gross domestic product, current prices (National currency).	270.33	245.755	2008	Romania	21274.7		Réunion	826.92			Romania	46	25 E		978638			270330
	2	2		Russia	Gross domestic product based on purchasing-power-parity (PPP) valuation of country GDP	Current international dollar	Billions	See notes for: Gross domestic product, current prices (National currency).	2260.91	2055.37	2008	Russian Federation	140874						Russia	60	100 E		8.45242e+06			2260907
	6	6		Rwanda	Gross domestic product based on purchasing-power-parity (PPP) valuation of country GDP	Current international dollar	Billions	See notes for: Gross domestic product, current prices (National currency).	9.988	9.08	2007	Rwanda	9997.61						Rwanda	-2	30 E		-19995.2			9988
	5	5		Samoa	Gross domestic product based on purchasing-power-parity (PPP) valuation of country GDP	Current international dollar	Billions	See notes for: Gross domestic product, current prices (National currency).	1.1	1	2006	Samoa	178.846		Saint Helena	4.458			Samoa	-14	172 W		-2503.84			1100
	6	6		São Tomé and Príncipe	Gross domestic product based on purchasing-power-parity (PPP) valuation of country GDP	Current international dollar	Billions	See notes for: Gross domestic product, current prices (National currency).	0.28	0.254545	2005	Sao Tome and Principe	162.755						Sao Tome and Principe	1	7 E		162.755			280
	6	6		Saudi Arabia	Gross domestic product based on purchasing-power-parity (PPP) valuation of country GDP	Current international dollar	Billions	See notes for: Gross domestic product, current prices (National currency).	593.385	539.441	2007	Saudi Arabia	25720.6						Saudi Arabia	25	45 E		643015			593385
	6	6		Senegal	Gross domestic product based on purchasing-power-parity (PPP) valuation of country GDP	Current international dollar	Billions	See notes for: Gross domestic product, current prices (National currency).	21.738	19.7618	2008	Senegal	12534.2		Saint Pierre and Miquelon	6.056			Senegal	14	14 W		175479			21738
	2	2		Serbia	Gross domestic product based on purchasing-power-parity (PPP) valuation of country GDP	Current international dollar	Billions	See notes for: Gross domestic product, current prices (National currency).	79.662	72.42	2007	Serbia	9849.85						Serbia	44	21 E		433393			79662
	6	6		Seychelles	Gross domestic product based on purchasing-power-parity (PPP) valuation of country GDP	Current international dollar	Billions	See notes for: Gross domestic product, current prices (National currency).	1.807	1.64273	2006	Seychelles	84.248						Seychelles	-5	56 E		-421.24			1807
	6	6		Sierra Leone	Gross domestic product based on purchasing-power-parity (PPP) valuation of country GDP	Current international dollar	Billions	See notes for: Gross domestic product, current prices (National currency).	4.266	3.87818	2007	Sierra Leone	5696.47						Sierra Leone	8	11 W		45571.8			4266
	5	5		Singapore	Gross domestic product based on purchasing-power-parity (PPP) valuation of country GDP	Current international dollar	Billions	See notes for: Gross domestic product, current prices (National currency).	238.755	217.05	2007	Singapore	4736.88						Singapore	1	104 E		4736.88			238755
	1	2	1	Slovak Republic	Gross domestic product based on purchasing-power-parity (PPP) valuation of country GDP	Current international dollar	Billions	See notes for: Gross domestic product, current prices (National currency).	119.268	108.425	2008	Slovakia	5405.74						Slovakia	49	19 E		264881			119268
	1	2	1	Slovenia	Gross domestic product based on purchasing-power-parity (PPP) valuation of country GDP	Current international dollar	Billions	See notes for: Gross domestic product, current prices (National currency).	59.316	53.9236	2008	Slovenia	2020.12						Slovenia	46	15 E		92925.8			59316
	5	5		Solomon Islands	Gross domestic product based on purchasing-power-parity (PPP) valuation of country GDP	Current international dollar	Billions	See notes for: Gross domestic product, current prices (National currency).	1.07	0.972727	2007	Solomon Islands	523.17						Solomon Islands	-8	159 E		-4185.36			1070
	6	6		Somalia					4.8	4.36364		Somalia	9133.12						Somalia	10	49 E		91331.2			4800
	6	6		South Africa	Gross domestic product based on purchasing-power-parity (PPP) valuation of country GDP	Current international dollar	Billions	See notes for: Gross domestic product, current prices (National currency).	492.684	447.895	2008	South Africa	50109.8						South Africa	-29	24 E		-1.45318e+06			492684
	1	1		Spain	Gross domestic product based on purchasing-power-parity (PPP) valuation of country GDP	Current international dollar	Billions	See notes for: Gross domestic product, current prices (National currency).	1396.88	1269.89	2008	Spain	44903.7						Spain	40	4 W		1.79615e+06			1396881
	5	5		Sri Lanka	Gross domestic product based on purchasing-power-parity (PPP) valuation of country GDP	Current international dollar	Billions	See notes for: Gross domestic product, current prices (National currency).	92.018	83.6527	2008	Sri Lanka	20237.7						Sri Lanka	7	81 E		141664			92018
	7	7		St. Lucia	Gross domestic product based on purchasing-power-parity (PPP) valuation of country GDP	Current international dollar	Billions	See notes for: Gross domestic product, current prices (National currency).	1.839	1.67182	2007	Saint Lucia	172.189						St Lucia	14	61 W		2410.65			1839
	7	7		St. Vincent and the Grenadines	Gross domestic product based on purchasing-power-parity (PPP) valuation of country GDP	Current international dollar	Billions	See notes for: Gross domestic product, current prices (National currency).	1.086	0.987273	2007	St. Vincent and the Grenadines	109.209						St. Vicent	13	61 W		1419.72			1086
	6	6		Sudan	Gross domestic product based on purchasing-power-parity (PPP) valuation of country GDP	Current international dollar	Billions	See notes for: Gross domestic product, current prices (National currency).	87.885	79.8955	2007	Sudan	42272.4						Sudan	15	30 E		634087			87885
	7	7		Suriname	Gross domestic product based on purchasing-power-parity (PPP) valuation of country GDP	Current international dollar	Billions	See notes for: Gross domestic product, current prices (National currency).	4.436	4.03273	2007	Suriname	519.74						Suriname	4	56 W		2078.96			4436
	6	6		Swaziland	Gross domestic product based on purchasing-power-parity (PPP) valuation of country GDP	Current international dollar	Billions	See notes for: Gross domestic product, current prices (National currency).	5.761	5.23727	2007	Swaziland	1184.94						Swaziland	-26	31 E		-30808.3			5761
	1	1		Sweden	Gross domestic product based on purchasing-power-parity (PPP) valuation of country GDP	Current international dollar	Billions	See notes for: Gross domestic product, current prices (National currency).	341.869	310.79	2008	Sweden	9249.25						Sweden	62	15 E		573453			341869
	8	8		Switzerland	Gross domestic product based on purchasing-power-parity (PPP) valuation of country GDP	Current international dollar	Billions	See notes for: Gross domestic product, current prices (National currency).	312.753	284.321	2007	Switzerland	7567.66						Switzerland	47	8 E		355680			312753
	6	6		Syrian Arab Republic	Gross domestic product based on purchasing-power-parity (PPP) valuation of country GDP	Current international dollar	Billions	See notes for: Gross domestic product, current prices (National currency).	94.408	85.8255	2007	Syrian Arab Republic	21906.2						Syria	35	38 E		766715			94408
	5	5		Taiwan Province of China	Gross domestic product based on purchasing-power-parity (PPP) valuation of country GDP	Current international dollar	Billions	See notes for: Gross domestic product, current prices (National currency).	711.418	646.744	2007	Taiwan	22500						Taiwan	23	121 E		517500			711418
	2	2		Tajikistan	Gross domestic product based on purchasing-power-parity (PPP) valuation of country GDP	Current international dollar	Billions	See notes for: Gross domestic product, current prices (National currency).	13.041	11.8555	2007	Tajikistan	6952.22						Tajikistan	39	71 E		271137			13041
	6	6		Tanzania	Gross domestic product based on purchasing-power-parity (PPP) valuation of country GDP	Current international dollar	Billions	See notes for: Gross domestic product, current prices (National currency).	53.716	48.8327	2007	United Republic of Tanzania	43739.1						Tanzania	-6	35 E		-262434			53716
	5	5		Thailand	Gross domestic product based on purchasing-power-parity (PPP) valuation of country GDP	Current international dollar	Billions	See notes for: Gross domestic product, current prices (National currency).	546.095	496.45	2008	Thailand	67764						Thailand	15	100 E		1.01646e+06			546095
	5	5		Timor-Leste, Dem. Rep. of	Gross domestic product based on purchasing-power-parity (PPP) valuation of country GDP	Current international dollar	Billions	See notes for: Gross domestic product, current prices (National currency).	2.518	2.28909	2008	Timor-Leste	1133.59						Timor-Leste	-9	126 E		-10202.3			2518
	6	6		Togo	Gross domestic product based on purchasing-power-parity (PPP) valuation of country GDP	Current international dollar	Billions	See notes for: Gross domestic product, current prices (National currency).	5.368	4.88	2007	Togo	6618.61						Togo	8	1 E		52948.9			5368
	5	5		Tonga	Gross domestic product based on purchasing-power-parity (PPP) valuation of country GDP	Current international dollar	Billions	See notes for: Gross domestic product, current prices (National currency).	0.553	0.502727	2006	Tonga	103.967						Tonga	-20	175 W		-2079.34			553
	7	7		Trinidad and Tobago	Gross domestic product based on purchasing-power-parity (PPP) valuation of country GDP	Current international dollar	Billions	See notes for: Gross domestic product, current prices (National currency).	27.038	24.58	2007	Trinidad and Tobago	1338.59						Trinidad and Tobago	11	61 W		14724.4			27038
	6	6		Tunisia	Gross domestic product based on purchasing-power-parity (PPP) valuation of country GDP	Current international dollar	Billions	See notes for: Gross domestic product, current prices (National currency).	82.226	74.7509	2006	Tunisia	10271.5						Tunisia	34	9 E		349231			82226
	8	8		Turkey	Gross domestic product based on purchasing-power-parity (PPP) valuation of country GDP	Current international dollar	Billions	See notes for: Gross domestic product, current prices (National currency).	915.184	831.985	2008	Turkey	74815.7						Turkey	39	35 E		2.91781e+06			915184
	2	2		Turkmenistan	Gross domestic product based on purchasing-power-parity (PPP) valuation of country GDP	Current international dollar	Billions	See notes for: Gross domestic product, current prices (National currency).	30.091	27.3555	2008	Turkmenistan	5109.88						Turkmenistan	40	60 E		204395			30091
	6	6		Uganda	Gross domestic product based on purchasing-power-parity (PPP) valuation of country GDP	Current international dollar	Billions	See notes for: Gross domestic product, current prices (National currency).	36.91	33.5545	2007	Uganda	32709.9						Uganda	1	32 E		32709.9			36910
	2	2		Ukraine	Gross domestic product based on purchasing-power-parity (PPP) valuation of country GDP	Current international dollar	Billions	See notes for: Gross domestic product, current prices (National currency).	336.851	306.228	2008	Ukraine	45708.1						Ukraine	49	32 E		2.2397e+06			336851
	6	6		United Arab Emirates	Gross domestic product based on purchasing-power-parity (PPP) valuation of country GDP	Current international dollar	Billions	See notes for: Gross domestic product, current prices (National currency).	184.984	168.167	2007	United Arab Emirates	4598.6						United Arab Emirates	24	54 E		110366			184984
	1	1		United Kingdom	Gross domestic product based on purchasing-power-parity (PPP) valuation of country GDP	Current international dollar	Billions	See notes for: Gross domestic product, current prices (National currency).	2230.55	2027.77	2008	United Kingdom	61565.4						United Kingdom	54	2 W		3.32453e+06			2230549
	3	3		United States	Gross domestic product based on purchasing-power-parity (PPP) valuation of country GDP	Current international dollar	Billions	See notes for: Gross domestic product, current prices (National currency).	14264.6	12967.8	2008	United States of America	314659						United States	38	97 W		1.1957e+07			14264600
	7	7		Uruguay	Gross domestic product based on purchasing-power-parity (PPP) valuation of country GDP	Current international dollar	Billions	See notes for: Gross domestic product, current prices (National currency).	42.543	38.6755	2008	Uruguay	3360.85		United States Virgin Islands	109.503			Uruguay	-33	56 W		-110908			42543
	2	2		Uzbekistan	Gross domestic product based on purchasing-power-parity (PPP) valuation of country GDP	Current international dollar	Billions	See notes for: Gross domestic product, current prices (National currency).	71.501	65.0009	2008	Uzbekistan	27488.2						Uzbekistan	41	64 E		1.12702e+06			71501
	5	5		Vanuatu	Gross domestic product based on purchasing-power-parity (PPP) valuation of country GDP	Current international dollar	Billions	See notes for: Gross domestic product, current prices (National currency).	0.996	0.905455	2007	Vanuatu	239.788						Vanuatu	-16	167 E		-3836.61			996
	7	7		Venezuela	Gross domestic product based on purchasing-power-parity (PPP) valuation of country GDP	Current international dollar	Billions	See notes for: Gross domestic product, current prices (National currency).	358.623	326.021	2008	Venezuela (Bolivarian Republic of)	28583.4						Venezuela	8	66 W		228667			358623
	4	4		Vietnam	Gross domestic product based on purchasing-power-parity (PPP) valuation of country GDP	Current international dollar	Billions	See notes for: Gross domestic product, current prices (National currency).	240.364	218.513	2008	Viet Nam	88068.9						Vietnam	16	108 E		1.4091e+06			240364
	6	6		Yemen, Republic of	Gross domestic product based on purchasing-power-parity (PPP) valuation of country GDP	Current international dollar	Billions	See notes for: Gross domestic product, current prices (National currency).	55.433	50.3936	2007	Yemen	23580.2		Western Sahara	513.206			Yemen	15	48 E		353703			55433
	6	6		Zambia	Gross domestic product based on purchasing-power-parity (PPP) valuation of country GDP	Current international dollar	Billions	See notes for: Gross domestic product, current prices (National currency).	17.423	15.8391	2008	Zambia	12935.4						Zambia	-15	30 E		-194031			17423
	6	6		Zimbabwe	Gross domestic product based on purchasing-power-parity (PPP) valuation of country GDP	Current international dollar	Billions	See notes for: Gross domestic product, current prices (National currency).	2.3	2.09091	2003	Zimbabwe	12522.8						Zimbabwe	-20	30 E		-250456			2300
Region	Number of									GDP			Population
PAGE09	countries			Regional code						$million(05)	%		millions	%		GDP/cap	% of ave			latitude (population weighted)
1	27			EU						13861060	21.9305		496.203	7.24713		2.79342e+07	302.61			48.2545
3	1			US						1.29678e+07	20.5173		314.659	4.59564		4.12123e+07	446.451			38
8	7			OT						7.32098e+06	11.583		273.485	3.99429		2.67692e+07	289.99			34.4226
2	20			EE						3.09814e+06	4.90178		303.512	4.43284		1.02077e+07	110.579			52.0195
4	7			CA						7.83099e+06	12.3899		1536.43	22.4398		5.09687e+06	55.2141			33.2241
5	24			IA						7.81588e+06	12.366		2122.76	31.0033		3.68194e+06	39.8862			18.1557
6	67			AF						4.69055e+06	7.42124		1219.12	17.8055		3.84749e+06	41.6796			10.0972
7	33			LA						5.61899e+06	8.89019		580.72	8.48151		9.67591e+06	104.818			-0.499054
				missing						0	0		0	0
				check						6.32044e+07			6846.9
				Global						6.32044e+07	100		6846.9	100		9.23111e+06	100
				International Monetary Fund, World Economic Outlook Database, April 2009
			1	ex EE now EU						1.63307e+06			101.557
