# Supplementary material for: Climate policy implications of nonlinear decline of Arctic land permafrost and other cryosphere elements
Source: Nat Commun. 2019 Apr 23;10:1900. doi: 10.1038/s41467-019-09863-x (PMC6478735; doi:10.1038/s41467-019-09863-x)
Supplement: Supplementary file 13 — Supplementary Data 5 [file 41467_2019_9863_MOESM13_ESM.zip › Regional AFs in PAGE.xlsx]

## Sheet: rcp26
	EU	EE	US	CA	IA	AF	LA	OT	Models
mean	1.27	1.66	1.35	1.14	0.99	1.16	1.02	1.22	bcc-csm1-1
median	1.27	1.68	1.33	1.15	0.99	1.19	1.01	1.21	bcc-csm1-1-m
std	0.14	0.18	0.13	0.11	0.11	0.13	0.09	0.06	BNU-ESM
wisker-low	1.13	1.41	1.21	0.94	0.83	0.98	0.94	1.15	CanESM2
wisker-high	1.49	1.9	1.54	1.27	1.11	1.28	1.11	1.31	CCSM4
									CESM1-CAM5
									CNRM-CM5
									CSIRO-Mk3-6-0
									EC-EARTH
									FGOALS-g2
									GISS-E2-H
									GISS-E2-R
									IPSL-CM5A-LR
									IPSL-CM5A-MR
									MIROC-ESM
									MIROC-ESM-CHEM
									MIROC5
									MPI-ESM-LR
									MPI-ESM-MR
									MRI-CGCM3
									NorESM1-M
									NorESM1-ME

## Sheet: rcp45
	EU	EE	US	CA	IA	AF	LA	OT	Models
mean	1.27	1.64	1.34	1.17	1.01	1.21	1.04	1.22	ACCESS1-0
median	1.28	1.61	1.34	1.16	1.01	1.23	1.03	1.21	ACCESS1-3
std	0.17	0.16	0.12	0.1	0.09	0.13	0.09	0.06	bcc-csm1-1
wisker-low	1.06	1.49	1.19	1.03	0.88	1.01	0.9	1.14	bcc-csm1-1-m
wisker-high	1.53	1.91	1.55	1.29	1.14	1.41	1.15	1.3	BNU-ESM
									CanESM2
									CCSM4
									CESM1-BGC
									CESM1-CAM5
									CMCC-CM
									CMCC-CMS
									CNRM-CM5
									CSIRO-Mk3-6-0
									EC-EARTH
									FGOALS-g2
									GISS-E2-H
									GISS-E2-H-CC
									GISS-E2-R
									GISS-E2-R-CC
									inmcm4
									IPSL-CM5A-LR
									IPSL-CM5A-MR
									IPSL-CM5B-LR
									MIROC-ESM
									MIROC-ESM-CHEM
									MIROC5
									MPI-ESM-LR
									MPI-ESM-MR
									MRI-CGCM3
									NorESM1-M
									NorESM1-ME

## Sheet: rcp60
	EU	EE	US	CA	IA	AF	LA	OT	Models
mean	1.25	1.65	1.29	1.14	0.99	1.19	1.03	1.21	bcc-csm1-1
median	1.21	1.65	1.29	1.14	0.97	1.21	1	1.2	bcc-csm1-1-m
std	0.16	0.19	0.12	0.09	0.1	0.13	0.08	0.06	CCSM4
wisker-low	1.01	1.42	1.13	1	0.85	1.01	0.95	1.14	CESM1-CAM5
wisker-high	1.48	1.97	1.5	1.24	1.13	1.32	1.13	1.29	CSIRO-Mk3-6-0
									GISS-E2-H
									GISS-E2-R
									IPSL-CM5A-LR
									IPSL-CM5A-MR
									MIROC-ESM
									MIROC-ESM-CHEM
									MIROC5
									MRI-CGCM3
									NorESM1-M
									NorESM1-ME

## Sheet: rcp85
	EU	EE	US	CA	IA	AF	LA	OT	Models
mean	1.26	1.64	1.33	1.19	1.02	1.23	1.06	1.23	ACCESS1-0
median	1.24	1.64	1.32	1.19	1.01	1.24	1.04	1.23	ACCESS1-3
std	0.16	0.13	0.1	0.09	0.09	0.13	0.08	0.06	bcc-csm1-1
wisker-low	1.05	1.48	1.18	1.06	0.88	1.04	0.93	1.15	bcc-csm1-1-m
wisker-high	1.48	1.87	1.51	1.3	1.16	1.42	1.18	1.31	BNU-ESM
									CanESM2
									CCSM4
									CESM1-BGC
									CESM1-CAM5
									CMCC-CESM
									CMCC-CM
									CMCC-CMS
									CNRM-CM5
									CSIRO-Mk3-6-0
									EC-EARTH
									FGOALS-g2
									FGOALS-s2
									GISS-E2-H
									GISS-E2-H-CC
									GISS-E2-R
									GISS-E2-R-CC
									inmcm4
									IPSL-CM5A-LR
									IPSL-CM5A-MR
									IPSL-CM5B-LR
									MIROC-ESM
									MIROC-ESM-CHEM
									MIROC5
									MPI-ESM-LR
									MPI-ESM-MR
									MRI-CGCM3
									NorESM1-M
									NorESM1-ME

## Sheet: RCPs_26-45-85
	EU	EE	US	CA	IA	AF	LA	OT		Models_RCP26	Models_RCP45	Models_RCP85
mean	1.27	1.65	1.34	1.17	1.01	1.21	1.04	1.22		bcc-csm1-1	ACCESS1-0	ACCESS1-0
median	1.26	1.64	1.33	1.18	1.01	1.22	1.03	1.22		bcc-csm1-1-m	ACCESS1-3	ACCESS1-3
std	0.16	0.15	0.12	0.1	0.1	0.13	0.09	0.06		BNU-ESM	bcc-csm1-1	bcc-csm1-1
wisker-low	1.05	1.41	1.16	1	0.84	0.99	0.9	1.14		CanESM2	bcc-csm1-1-m	bcc-csm1-1-m
wisker-high	1.53	1.9	1.54	1.3	1.15	1.42	1.18	1.31		CCSM4	BNU-ESM	BNU-ESM
										CESM1-CAM5	CanESM2	CanESM2
										CNRM-CM5	CCSM4	CCSM4
triang min	1.05	1.41	1.16	1	0.84	0.99	0.9	1.14		CSIRO-Mk3-6-0	CESM1-BGC	CESM1-BGC
triang mod	1.23	1.64	1.32	1.21	1.04	1.22	1.04	1.21		EC-EARTH	CESM1-CAM5	CESM1-CAM5
triang max	1.53	1.9	1.54	1.3	1.15	1.42	1.18	1.31		FGOALS-g2	CMCC-CM	CMCC-CESM
										GISS-E2-H	CMCC-CMS	CMCC-CM
triang mod (copy)	1.23	1.64	1.32	1.21	1.04	1.22	1.04	1.21		GISS-E2-R	CNRM-CM5	CMCC-CMS
										IPSL-CM5A-LR	CSIRO-Mk3-6-0	CNRM-CM5
PAGE input	triang min	triang mod	triang max							IPSL-CM5A-MR	EC-EARTH	CSIRO-Mk3-6-0
EU	1.05	1.23	1.53							MIROC-ESM	FGOALS-g2	EC-EARTH
US	1.16	1.32	1.54							MIROC-ESM-CHEM	GISS-E2-H	FGOALS-g2
OT	1.14	1.21	1.31							MIROC5	GISS-E2-H-CC	FGOALS-s2
EE	1.41	1.64	1.9							MPI-ESM-LR	GISS-E2-R	GISS-E2-H
CA	1	1.21	1.3							MPI-ESM-MR	GISS-E2-R-CC	GISS-E2-H-CC
IA	0.84	1.04	1.15							MRI-CGCM3	inmcm4	GISS-E2-R
AF	0.99	1.22	1.42							NorESM1-M	IPSL-CM5A-LR	GISS-E2-R-CC
LA	0.9	1.04	1.18							NorESM1-ME	IPSL-CM5A-MR	inmcm4
											IPSL-CM5B-LR	IPSL-CM5A-LR
											MIROC-ESM	IPSL-CM5A-MR
											MIROC-ESM-CHEM	IPSL-CM5B-LR
											MIROC5	MIROC-ESM
											MPI-ESM-LR	MIROC-ESM-CHEM
											MPI-ESM-MR	MIROC5
											MRI-CGCM3	MPI-ESM-LR
											NorESM1-M	MPI-ESM-MR
											NorESM1-ME	MRI-CGCM3
												NorESM1-M
												NorESM1-ME
