# Supplementary material for: Climate policy implications of nonlinear decline of Arctic land permafrost and other cryosphere elements
Source: Nat Commun. 2019 Apr 23;10:1900. doi: 10.1038/s41467-019-09863-x (PMC6478735; doi:10.1038/s41467-019-09863-x)
Supplement: Supplementary file 13 — Supplementary Data 5 [file 41467_2019_9863_MOESM13_ESM.zip › Regional base year pop-weighted absolute T in PAGE.xlsx]

## Sheet: day
365d; TS (K)	EU		EE		US		CA		IA		AF		LA		OT
	mean	std	mean	std	mean	std	mean	std	mean	std	mean	std	mean	std	mean	std
1-Jan (1)	274.574	5.24314	267.284	6.04672	275.559	5.35072	276.483	2.80278	290.996	1.64372	291.508	1.85163	294.606	1.47208	277.265	4.02257
2-Jan (2)	274.579	5.18851	267.268	6.00705	275.525	5.35238	276.447	2.81168	291.029	1.64463	291.516	1.84857	294.612	1.47399	277.222	4.00464
3-Jan (3)	274.585	5.13347	267.253	5.96754	275.492	5.35371	276.411	2.82054	291.062	1.64553	291.525	1.84551	294.618	1.47587	277.179	3.98648
4-Jan (4)	274.592	5.07809	267.237	5.9283	275.46	5.3547	276.377	2.8294	291.096	1.6464	291.535	1.84246	294.625	1.47771	277.137	3.96812
5-Jan (5)	274.6	5.02247	267.222	5.88942	275.43	5.35534	276.343	2.83828	291.129	1.64723	291.544	1.83943	294.631	1.47951	277.096	3.94965
6-Jan (6)	274.609	4.96675	267.207	5.85103	275.401	5.35556	276.31	2.84721	291.164	1.64798	291.555	1.83643	294.638	1.48128	277.056	3.93115
7-Jan (7)	274.618	4.91108	267.193	5.81327	275.373	5.35528	276.278	2.85622	291.198	1.64863	291.566	1.83349	294.645	1.48302	277.016	3.91271
8-Jan (8)	274.628	4.85558	267.179	5.77624	275.346	5.35443	276.247	2.86535	291.233	1.64918	291.577	1.83061	294.652	1.48475	276.977	3.89444
9-Jan (9)	274.639	4.8004	267.165	5.74006	275.32	5.35295	276.217	2.87461	291.269	1.64962	291.588	1.82781	294.659	1.48648	276.938	3.87641
10-Jan (10)	274.651	4.74565	267.151	5.70478	275.295	5.35083	276.188	2.88403	291.305	1.64996	291.6	1.82511	294.666	1.48822	276.901	3.85869
11-Jan (11)	274.663	4.69144	267.138	5.67043	275.27	5.34808	276.16	2.89363	291.341	1.65021	291.612	1.82253	294.674	1.48996	276.863	3.84132
12-Jan (12)	274.676	4.63786	267.125	5.63698	275.247	5.34476	276.133	2.90341	291.378	1.65041	291.624	1.82007	294.681	1.49171	276.827	3.82431
13-Jan (13)	274.688	4.58499	267.112	5.60433	275.224	5.3409	276.107	2.91338	291.415	1.65059	291.636	1.81777	294.689	1.49346	276.791	3.80765
14-Jan (14)	274.701	4.5328	267.1	5.57229	275.202	5.33659	276.082	2.92354	291.453	1.6508	291.648	1.81564	294.697	1.49521	276.755	3.79128
15-Jan (15)	274.714	4.4812	267.088	5.54052	275.181	5.33193	276.056	2.93387	291.491	1.6511	291.66	1.81368	294.704	1.49695	276.72	3.77506
16-Jan (16)	274.726	4.42984	267.076	5.50842	275.162	5.32712	276.031	2.94426	291.529	1.65159	291.673	1.81187	294.712	1.49867	276.686	3.75869
17-Jan (17)	274.738	4.37796	267.064	5.47498	275.144	5.3224	276.006	2.9545	291.567	1.65242	291.686	1.81014	294.72	1.50033	276.653	3.7415
18-Jan (18)	274.751	4.32384	267.053	5.43877	275.132	5.318	275.981	2.96424	291.605	1.65376	291.701	1.80838	294.727	1.50185	276.622	3.72219
19-Jan (19)	274.775	4.27906	267.053	5.41621	275.147	5.31045	275.977	2.97493	291.652	1.65257	291.726	1.80982	294.737	1.50361	276.607	3.70662
20-Jan (20)	274.802	4.2355	267.056	5.39557	275.168	5.30506	275.978	2.98502	291.7	1.65082	291.754	1.81184	294.746	1.50558	276.595	3.69063
21-Jan (21)	274.834	4.19389	267.063	5.37786	275.194	5.30185	275.988	2.99499	291.749	1.64862	291.785	1.81443	294.755	1.50781	276.588	3.67484
22-Jan (22)	274.871	4.15511	267.073	5.36405	275.221	5.29989	276.008	3.0053	291.8	1.64622	291.818	1.81763	294.765	1.51036	276.586	3.66015
23-Jan (23)	274.912	4.11995	267.087	5.35495	275.25	5.29759	276.04	3.01626	291.854	1.64396	291.852	1.82146	294.774	1.51327	276.588	3.64737
24-Jan (24)	274.959	4.08913	267.105	5.35101	275.28	5.29364	276.084	3.0282	291.91	1.6422	291.888	1.82599	294.783	1.51657	276.596	3.6372
25-Jan (25)	275.01	4.06349	267.125	5.35255	275.311	5.28758	276.14	3.04137	291.968	1.64126	291.925	1.83123	294.793	1.52019	276.609	3.63014
26-Jan (26)	275.062	4.04399	267.149	5.3599	275.343	5.27947	276.208	3.05588	292.03	1.64135	291.962	1.83717	294.802	1.52401	276.626	3.62642
27-Jan (27)	275.116	4.0317	267.174	5.37326	275.376	5.26958	276.287	3.0717	292.095	1.64259	291.998	1.84377	294.811	1.52783	276.648	3.62603
28-Jan (28)	275.168	4.02756	267.203	5.3922	275.413	5.25831	276.376	3.08874	292.164	1.64498	292.034	1.85098	294.821	1.53144	276.673	3.62898
29-Jan (29)	275.217	4.03163	267.233	5.4155	275.453	5.24609	276.474	3.10671	292.236	1.64833	292.07	1.8588	294.83	1.53466	276.702	3.63523
30-Jan (30)	275.259	4.04265	267.266	5.44139	275.499	5.23325	276.58	3.12514	292.312	1.65231	292.107	1.86721	294.839	1.53741	276.734	3.64453
31-Jan (31)	275.295	4.05847	267.299	5.46785	275.55	5.22052	276.693	3.14352	292.392	1.65656	292.143	1.87607	294.849	1.53966	276.768	3.65627
1-Feb (32)	275.325	4.07652	267.333	5.49292	275.607	5.20878	276.813	3.16145	292.475	1.6608	292.181	1.88507	294.858	1.54142	276.804	3.66941
2-Feb (33)	275.347	4.09447	267.368	5.51492	275.67	5.1988	276.938	3.17859	292.561	1.6649	292.22	1.89384	294.867	1.54276	276.84	3.68256
3-Feb (34)	275.363	4.11056	267.405	5.53259	275.738	5.19077	277.065	3.19488	292.649	1.66895	292.261	1.90204	294.876	1.54365	276.878	3.69467
4-Feb (35)	275.372	4.12379	267.442	5.54527	275.812	5.18422	277.193	3.21068	292.739	1.67316	292.303	1.90941	294.885	1.54405	276.917	3.70531
5-Feb (36)	275.377	4.13397	267.48	5.5528	275.889	5.17812	277.32	3.22641	292.829	1.67783	292.347	1.91575	294.894	1.5439	276.957	3.71461
6-Feb (37)	275.38	4.14141	267.519	5.55536	275.971	5.17105	277.446	3.24232	292.921	1.68327	292.392	1.921	294.903	1.54313	276.997	3.72307
7-Feb (38)	275.381	4.14645	267.561	5.55318	276.058	5.16156	277.571	3.25847	293.014	1.68981	292.439	1.92527	294.913	1.54176	277.038	3.73104
8-Feb (39)	275.383	4.1495	267.606	5.54658	276.15	5.14863	277.696	3.27489	293.107	1.69766	292.487	1.92873	294.923	1.53989	277.078	3.73879
9-Feb (40)	275.387	4.15111	267.656	5.53614	276.251	5.13205	277.821	3.29164	293.202	1.70684	292.536	1.93156	294.934	1.53761	277.12	3.74661
10-Feb (41)	275.393	4.15171	267.712	5.52265	276.359	5.11236	277.946	3.3088	293.299	1.71715	292.585	1.93395	294.945	1.53505	277.163	3.7548
11-Feb (42)	275.404	4.15142	267.774	5.50694	276.473	5.09039	278.072	3.32635	293.397	1.72822	292.635	1.9361	294.957	1.53232	277.207	3.76356
12-Feb (43)	275.417	4.15019	267.844	5.48972	276.589	5.06677	278.198	3.34403	293.497	1.73957	292.685	1.9382	294.971	1.52956	277.254	3.77294
13-Feb (44)	275.434	4.14773	267.92	5.47147	276.707	5.04222	278.324	3.36133	293.599	1.75068	292.735	1.9404	294.985	1.52676	277.303	3.78264
14-Feb (45)	275.454	4.14352	268.002	5.45244	276.826	5.0176	278.451	3.37755	293.704	1.76112	292.787	1.9428	295	1.52384	277.354	3.79202
15-Feb (46)	275.476	4.13713	268.091	5.43272	276.947	4.99362	278.576	3.39203	293.81	1.77051	292.84	1.94552	295.016	1.52078	277.407	3.80029
16-Feb (47)	275.5	4.12831	268.185	5.4123	277.071	4.9707	278.7	3.40444	293.919	1.77865	292.894	1.94859	295.033	1.51761	277.462	3.80677
17-Feb (48)	275.529	4.11682	268.285	5.39094	277.199	4.94903	278.823	3.41487	294.03	1.78563	292.95	1.95208	295.05	1.51443	277.518	3.81109
18-Feb (49)	275.563	4.10222	268.392	5.36813	277.332	4.92856	278.944	3.42372	294.141	1.79171	293.007	1.95606	295.066	1.51138	277.576	3.81313
19-Feb (50)	275.604	4.08425	268.506	5.34341	277.47	4.90908	279.065	3.43149	294.254	1.79731	293.067	1.96059	295.083	1.50855	277.637	3.81297
20-Feb (51)	275.656	4.06287	268.628	5.31663	277.611	4.89034	279.186	3.43881	294.368	1.80283	293.128	1.96564	295.1	1.50604	277.7	3.81069
21-Feb (52)	275.719	4.03864	268.759	5.28782	277.756	4.87235	279.306	3.4463	294.482	1.80864	293.19	1.97107	295.116	1.50392	277.765	3.80649
22-Feb (53)	275.793	4.01254	268.899	5.25691	277.9	4.85534	279.427	3.45443	294.597	1.81497	293.253	1.97673	295.132	1.50232	277.833	3.80057
23-Feb (54)	275.88	3.98552	269.05	5.22394	278.042	4.83966	279.552	3.46325	294.712	1.82192	293.316	1.98244	295.147	1.50139	277.902	3.79309
24-Feb (55)	275.979	3.95816	269.209	5.18927	278.182	4.82584	279.682	3.47259	294.828	1.82944	293.379	1.988	295.162	1.5012	277.974	3.78408
25-Feb (56)	276.091	3.9306	269.376	5.15346	278.319	4.81451	279.82	3.48227	294.945	1.83736	293.44	1.9932	295.175	1.50176	278.049	3.77348
26-Feb (57)	276.215	3.90269	269.549	5.11699	278.453	4.8062	279.968	3.49197	295.064	1.84537	293.5	1.99789	295.188	1.50299	278.127	3.76119
27-Feb (58)	276.35	3.87414	269.726	5.08018	278.584	4.80097	280.125	3.50116	295.185	1.85308	293.559	2.00197	295.2	1.50473	278.208	3.74706
28-Feb (59)	276.496	3.84477	269.908	5.04322	278.712	4.79824	280.289	3.50922	295.31	1.86002	293.617	2.00544	295.211	1.50673	278.293	3.73086
1-Mar (60)	276.649	3.81459	270.092	5.00614	278.838	4.7969	280.46	3.51563	295.439	1.86572	293.672	2.00829	295.22	1.50875	278.383	3.71244
2-Mar (61)	276.807	3.78353	270.278	4.96878	278.964	4.79579	280.634	3.52001	295.572	1.86977	293.726	2.01053	295.228	1.51056	278.478	3.69175
3-Mar (62)	276.967	3.75144	270.465	4.93094	279.091	4.79373	280.81	3.52232	295.709	1.87195	293.779	2.01217	295.235	1.51201	278.576	3.66881
4-Mar (63)	277.128	3.71849	270.653	4.89253	279.221	4.7897	280.988	3.52314	295.851	1.87227	293.831	2.01321	295.24	1.51303	278.678	3.64367
5-Mar (64)	277.288	3.68511	270.842	4.85351	279.355	4.78283	281.166	3.52358	295.995	1.87099	293.881	2.01356	295.244	1.51364	278.784	3.61664
6-Mar (65)	277.446	3.6516	271.032	4.81374	279.493	4.77243	281.345	3.52456	296.141	1.86858	293.93	2.0132	295.247	1.51392	278.894	3.58828
7-Mar (66)	277.601	3.61812	271.225	4.77313	279.634	4.75795	281.523	3.52644	296.288	1.86559	293.979	2.0122	295.249	1.51404	279.005	3.55939
8-Mar (67)	277.754	3.5848	271.42	4.73174	279.778	4.73925	281.701	3.52887	296.436	1.86259	294.028	2.0107	295.25	1.51417	279.119	3.53084
9-Mar (68)	277.905	3.55168	271.619	4.6897	279.925	4.71688	281.878	3.53127	296.582	1.86005	294.076	2.0088	295.25	1.51449	279.234	3.50353
10-Mar (69)	278.053	3.51875	271.822	4.64698	280.074	4.69204	282.052	3.533	296.725	1.85828	294.124	2.00654	295.249	1.51522	279.351	3.47799
11-Mar (70)	278.197	3.4861	272.028	4.60351	280.225	4.66612	282.224	3.53347	296.866	1.85741	294.171	2.00391	295.247	1.51648	279.467	3.45431
12-Mar (71)	278.338	3.45414	272.239	4.5593	280.379	4.64041	282.392	3.53236	297.004	1.8574	294.218	2.00095	295.245	1.51828	279.585	3.4323
13-Mar (72)	278.474	3.42343	272.454	4.51455	280.535	4.61594	282.557	3.52961	297.14	1.85812	294.264	1.99771	295.242	1.52048	279.704	3.41173
14-Mar (73)	278.606	3.39436	272.673	4.46969	280.693	4.59332	282.723	3.52537	297.273	1.85932	294.309	1.99429	295.239	1.52287	279.825	3.39238
15-Mar (74)	278.733	3.36703	272.895	4.425	280.853	4.57249	282.89	3.51992	297.405	1.86066	294.354	1.99084	295.236	1.52524	279.949	3.37398
16-Mar (75)	278.857	3.34135	273.12	4.38062	281.015	4.55259	283.061	3.51356	297.535	1.86176	294.398	1.98753	295.233	1.52737	280.077	3.35619
17-Mar (76)	278.978	3.31729	273.349	4.33682	281.18	4.53245	283.236	3.50663	297.665	1.86237	294.443	1.98454	295.229	1.52913	280.209	3.33879
18-Mar (77)	279.096	3.29501	273.581	4.29408	281.348	4.51136	283.415	3.49934	297.793	1.86237	294.488	1.98202	295.226	1.53042	280.345	3.32178
19-Mar (78)	279.211	3.2747	273.819	4.25307	281.517	4.48918	283.596	3.49179	297.921	1.86186	294.534	1.98003	295.222	1.53127	280.484	3.30516
20-Mar (79)	279.323	3.2565	274.061	4.21464	281.688	4.46613	283.778	3.4842	298.046	1.86105	294.58	1.97863	295.217	1.53186	280.625	3.28912
21-Mar (80)	279.432	3.24033	274.309	4.17942	281.859	4.44273	283.963	3.47676	298.171	1.86018	294.627	1.97785	295.213	1.53249	280.768	3.27397
22-Mar (81)	279.539	3.22581	274.563	4.14759	282.029	4.42005	284.15	3.46937	298.294	1.85953	294.674	1.97766	295.209	1.53348	280.913	3.26009
23-Mar (82)	279.644	3.21239	274.822	4.11893	282.196	4.39933	284.339	3.46164	298.415	1.85934	294.721	1.97801	295.204	1.53512	281.058	3.24779
24-Mar (83)	279.747	3.19983	275.086	4.09311	282.362	4.3817	284.53	3.45319	298.535	1.85978	294.769	1.97879	295.2	1.53764	281.204	3.23728
25-Mar (84)	279.848	3.1881	275.353	4.06985	282.525	4.36771	284.723	3.44383	298.654	1.86093	294.816	1.97985	295.197	1.54113	281.349	3.22865
26-Mar (85)	279.946	3.17721	275.622	4.04877	282.686	4.35741	284.919	3.43362	298.772	1.86276	294.863	1.98103	295.194	1.5456	281.495	3.22189
27-Mar (86)	280.041	3.16717	275.892	4.02946	282.845	4.35054	285.117	3.4227	298.888	1.86525	294.91	1.98222	295.19	1.5509	281.64	3.21687
28-Mar (87)	280.133	3.15792	276.162	4.01152	283.002	4.34649	285.319	3.41119	299.005	1.86833	294.956	1.98323	295.187	1.55681	281.785	3.21328
29-Mar (88)	280.221	3.1494	276.432	3.99455	283.159	4.34442	285.523	3.39911	299.121	1.87185	295.003	1.98385	295.184	1.56299	281.93	3.2106
30-Mar (89)	280.307	3.14145	276.7	3.97819	283.317	4.34329	285.729	3.38649	299.238	1.87568	295.049	1.98386	295.181	1.56907	282.073	3.20816
31-Mar (90)	280.391	3.134	276.968	3.9622	283.477	4.34205	285.939	3.37326	299.355	1.87961	295.095	1.98311	295.177	1.57476	282.216	3.20533
1-Apr (91)	280.474	3.12726	277.234	3.94661	283.639	4.33984	286.152	3.35949	299.473	1.88341	295.141	1.98153	295.172	1.57993	282.357	3.20159
2-Apr (92)	280.558	3.12163	277.498	3.93173	283.803	4.33628	286.367	3.3456	299.592	1.88695	295.187	1.97917	295.166	1.58462	282.497	3.19666
3-Apr (93)	280.642	3.11749	277.759	3.91816	283.966	4.33133	286.585	3.33218	299.71	1.89016	295.232	1.97607	295.158	1.58899	282.635	3.19054
4-Apr (94)	280.726	3.11513	278.016	3.90663	284.13	4.32516	286.805	3.31965	299.829	1.893	295.276	1.97232	295.149	1.59321	282.771	3.18344
5-Apr (95)	280.81	3.1148	278.27	3.8978	284.294	4.31786	287.027	3.30837	299.947	1.89529	295.321	1.96804	295.137	1.5974	282.905	3.17567
6-Apr (96)	280.895	3.11654	278.52	3.8922	284.457	4.30948	287.249	3.29854	300.065	1.89684	295.365	1.96343	295.124	1.60165	283.037	3.16767
7-Apr (97)	280.982	3.12022	278.768	3.89026	284.619	4.29998	287.471	3.29002	300.183	1.8975	295.408	1.95867	295.109	1.606	283.165	3.15985
8-Apr (98)	281.073	3.12543	279.013	3.89203	284.779	4.28898	287.691	3.28238	300.3	1.89725	295.45	1.95391	295.093	1.6104	283.291	3.15257
9-Apr (99)	281.168	3.1317	279.257	3.89726	284.939	4.27605	287.907	3.27504	300.417	1.89615	295.492	1.94928	295.076	1.61477	283.415	3.14603
10-Apr (100)	281.268	3.13877	279.5	3.90544	285.098	4.26101	288.117	3.26773	300.532	1.8943	295.533	1.94488	295.058	1.61908	283.535	3.14013
11-Apr (101)	281.374	3.14657	279.743	3.91579	285.258	4.24419	288.321	3.26052	300.646	1.89181	295.573	1.94073	295.039	1.62326	283.654	3.13463
12-Apr (102)	281.485	3.15523	279.985	3.92723	285.419	4.22603	288.518	3.25365	300.758	1.88869	295.611	1.93684	295.019	1.62724	283.773	3.12926
13-Apr (103)	281.601	3.16482	280.226	3.93854	285.582	4.2066	288.709	3.24743	300.868	1.88494	295.648	1.93317	294.999	1.63086	283.892	3.12359
14-Apr (104)	281.724	3.17533	280.466	3.94869	285.746	4.1856	288.896	3.24234	300.977	1.8807	295.684	1.92971	294.978	1.63395	284.012	3.11724
15-Apr (105)	281.853	3.18659	280.705	3.95688	285.911	4.16262	289.082	3.23891	301.083	1.87626	295.718	1.92647	294.956	1.63644	284.133	3.11002
16-Apr (106)	281.989	3.19847	280.942	3.96273	286.079	4.13725	289.265	3.2376	301.186	1.87208	295.751	1.92342	294.933	1.63832	284.254	3.10184
17-Apr (107)	282.134	3.21111	281.179	3.96634	286.247	4.10925	289.448	3.23869	301.286	1.86856	295.782	1.92053	294.909	1.63972	284.376	3.09272
18-Apr (108)	282.285	3.22474	281.413	3.96819	286.417	4.07857	289.629	3.24205	301.381	1.866	295.812	1.9178	294.884	1.64083	284.498	3.08276
19-Apr (109)	282.441	3.23946	281.647	3.96892	286.586	4.04559	289.808	3.24714	301.471	1.86449	295.841	1.91523	294.858	1.64191	284.619	3.07201
20-Apr (110)	282.602	3.25514	281.878	3.96913	286.756	4.01134	289.985	3.25315	301.556	1.86399	295.868	1.91277	294.831	1.64321	284.742	3.06044
21-Apr (111)	282.766	3.27141	282.108	3.96914	286.925	3.97717	290.161	3.2593	301.638	1.86424	295.894	1.91037	294.804	1.64491	284.865	3.04811
22-Apr (112)	282.932	3.28768	282.337	3.969	287.094	3.94425	290.334	3.26502	301.715	1.86489	295.919	1.90806	294.776	1.64717	284.99	3.0351
23-Apr (113)	283.1	3.30332	282.565	3.96854	287.262	3.91335	290.505	3.26988	301.789	1.86557	295.942	1.90595	294.748	1.64998	285.116	3.02164
24-Apr (114)	283.27	3.31781	282.793	3.96745	287.429	3.88475	290.672	3.27348	301.86	1.86608	295.965	1.90415	294.721	1.65321	285.244	3.00802
25-Apr (115)	283.442	3.33074	283.019	3.96552	287.596	3.8583	290.834	3.2756	301.929	1.86635	295.987	1.90266	294.694	1.65666	285.373	2.99445
26-Apr (116)	283.614	3.34177	283.245	3.96261	287.763	3.8336	290.989	3.27632	301.995	1.86647	296.009	1.90143	294.668	1.66014	285.503	2.9811
27-Apr (117)	283.786	3.35078	283.469	3.9587	287.929	3.81015	291.138	3.27572	302.06	1.86662	296.03	1.90033	294.644	1.66363	285.634	2.96812
28-Apr (118)	283.959	3.35799	283.692	3.95377	288.095	3.7875	291.281	3.27374	302.122	1.86712	296.052	1.89925	294.622	1.66718	285.766	2.95556
29-Apr (119)	284.132	3.36366	283.913	3.94776	288.261	3.76527	291.419	3.27018	302.182	1.86827	296.074	1.898	294.6	1.67088	285.898	2.94335
30-Apr (120)	284.305	3.36799	284.132	3.94074	288.426	3.74329	291.553	3.26475	302.241	1.87036	296.096	1.89638	294.58	1.67479	286.029	2.93137
1-May (121)	284.476	3.37087	284.348	3.93282	288.59	3.72159	291.684	3.25705	302.297	1.87348	296.119	1.89426	294.56	1.6789	286.159	2.91943
2-May (122)	284.647	3.37208	284.56	3.92417	288.754	3.70049	291.811	3.24667	302.351	1.87762	296.143	1.89158	294.54	1.68319	286.287	2.90735
3-May (123)	284.817	3.37147	284.769	3.91504	288.917	3.68047	291.938	3.23347	302.403	1.8826	296.167	1.88831	294.521	1.68768	286.413	2.89505
4-May (124)	284.984	3.36905	284.974	3.90582	289.079	3.6619	292.064	3.21757	302.453	1.88814	296.193	1.8844	294.501	1.69233	286.536	2.88253
5-May (125)	285.148	3.36487	285.175	3.89686	289.239	3.64489	292.19	3.19931	302.501	1.89387	296.219	1.87986	294.48	1.69706	286.657	2.86981
6-May (126)	285.307	3.35899	285.371	3.88863	289.399	3.62931	292.317	3.17902	302.546	1.89936	296.247	1.8747	294.458	1.70173	286.776	2.85697
7-May (127)	285.463	3.35148	285.563	3.88161	289.558	3.6149	292.444	3.15712	302.591	1.9042	296.276	1.86903	294.436	1.70617	286.893	2.84408
8-May (128)	285.613	3.3424	285.75	3.87616	289.717	3.60139	292.572	3.13409	302.634	1.90805	296.307	1.863	294.412	1.71021	287.007	2.83118
9-May (129)	285.76	3.33165	285.932	3.87221	289.874	3.58861	292.702	3.11019	302.677	1.91077	296.338	1.85675	294.387	1.7138	287.12	2.81819
10-May (130)	285.902	3.31911	286.11	3.86934	290.029	3.57642	292.831	3.08541	302.719	1.91239	296.37	1.85036	294.361	1.71697	287.231	2.80494
11-May (131)	286.041	3.30502	286.283	3.86679	290.182	3.56454	292.959	3.0597	302.761	1.91298	296.402	1.84384	294.334	1.71979	287.34	2.79124
12-May (132)	286.178	3.28996	286.452	3.86379	290.333	3.55275	293.086	3.03311	302.803	1.91259	296.435	1.8372	294.305	1.72234	287.448	2.77703
13-May (133)	286.313	3.2747	286.618	3.85991	290.482	3.54112	293.213	3.00572	302.844	1.91131	296.466	1.83045	294.275	1.72471	287.555	2.76242
14-May (134)	286.447	3.26004	286.781	3.85489	290.628	3.52974	293.338	2.97777	302.885	1.90923	296.497	1.82363	294.244	1.72696	287.661	2.7477
15-May (135)	286.58	3.24657	286.941	3.84864	290.772	3.51851	293.465	2.94953	302.925	1.9065	296.527	1.81675	294.211	1.72916	287.767	2.73311
16-May (136)	286.714	3.23453	287.1	3.84108	290.913	3.507	293.592	2.92127	302.963	1.90335	296.556	1.80978	294.177	1.73144	287.873	2.71872
17-May (137)	286.848	3.22391	287.256	3.83207	291.053	3.49473	293.72	2.89324	303.001	1.9	296.582	1.80268	294.141	1.73394	287.978	2.70449
18-May (138)	286.985	3.21474	287.411	3.82152	291.192	3.4813	293.848	2.86565	303.036	1.89664	296.607	1.79541	294.104	1.73678	288.082	2.69032
19-May (139)	287.121	3.20713	287.565	3.80925	291.329	3.46638	293.977	2.83874	303.07	1.89336	296.63	1.78797	294.065	1.74005	288.185	2.67604
20-May (140)	287.257	3.20129	287.717	3.79513	291.465	3.4498	294.107	2.8128	303.102	1.8902	296.651	1.78036	294.025	1.74384	288.286	2.66151
21-May (141)	287.391	3.1972	287.868	3.77901	291.6	3.43173	294.236	2.78814	303.131	1.88718	296.671	1.77257	293.984	1.74824	288.386	2.64673
22-May (142)	287.522	3.19464	288.019	3.76083	291.735	3.41269	294.366	2.76493	303.156	1.88437	296.688	1.76462	293.942	1.75322	288.486	2.63188
23-May (143)	287.65	3.19339	288.169	3.74069	291.87	3.39333	294.495	2.74324	303.179	1.8819	296.704	1.75648	293.9	1.75862	288.587	2.61725
24-May (144)	287.774	3.19326	288.319	3.71894	292.007	3.37422	294.625	2.72301	303.197	1.8799	296.718	1.74814	293.858	1.7642	288.69	2.6031
25-May (145)	287.894	3.19413	288.468	3.69616	292.146	3.35565	294.753	2.70398	303.211	1.87848	296.731	1.7396	293.816	1.76968	288.794	2.58962
26-May (146)	288.012	3.19584	288.618	3.67302	292.287	3.3376	294.88	2.68584	303.221	1.8777	296.742	1.73083	293.775	1.77486	288.901	2.57684
27-May (147)	288.126	3.19823	288.768	3.6501	292.431	3.3199	295.003	2.66832	303.226	1.8776	296.752	1.72191	293.734	1.7796	289.009	2.56473
28-May (148)	288.238	3.20107	288.919	3.62778	292.576	3.30233	295.123	2.65135	303.226	1.87807	296.76	1.71289	293.694	1.78383	289.118	2.55312
29-May (149)	288.348	3.20411	289.071	3.60628	292.723	3.28471	295.238	2.63497	303.222	1.87892	296.767	1.7038	293.656	1.7876	289.229	2.54191
30-May (150)	288.457	3.2071	289.222	3.58556	292.871	3.26691	295.35	2.61921	303.214	1.87996	296.773	1.69463	293.619	1.79099	289.339	2.53107
31-May (151)	288.564	3.20984	289.374	3.56539	293.02	3.24879	295.457	2.60386	303.203	1.88103	296.778	1.68539	293.583	1.79404	289.448	2.5205
1-Jun (152)	288.672	3.21213	289.524	3.54554	293.17	3.23036	295.562	2.58852	303.188	1.88193	296.781	1.67603	293.549	1.79677	289.555	2.51003
2-Jun (153)	288.778	3.21371	289.673	3.52585	293.32	3.21162	295.664	2.57288	303.17	1.88252	296.785	1.66656	293.517	1.79919	289.662	2.49966
3-Jun (154)	288.884	3.21443	289.82	3.50629	293.471	3.19261	295.765	2.55681	303.149	1.88261	296.787	1.657	293.486	1.80133	289.767	2.48955
4-Jun (155)	288.988	3.21426	289.963	3.48698	293.621	3.17339	295.865	2.54059	303.124	1.88206	296.79	1.64732	293.457	1.8032	289.87	2.48001
5-Jun (156)	289.089	3.21324	290.102	3.46812	293.77	3.15399	295.965	2.52474	303.096	1.88066	296.792	1.63755	293.43	1.80482	289.972	2.47144
6-Jun (157)	289.188	3.21128	290.237	3.44991	293.917	3.13421	296.062	2.50986	303.064	1.87823	296.794	1.62775	293.404	1.80615	290.072	2.46418
7-Jun (158)	289.283	3.20823	290.368	3.4326	294.063	3.11364	296.158	2.49625	303.028	1.87459	296.797	1.61798	293.379	1.80702	290.17	2.4584
8-Jun (159)	289.374	3.20386	290.495	3.41641	294.208	3.09193	296.251	2.48377	302.988	1.86963	296.799	1.60824	293.356	1.80725	290.266	2.45415
9-Jun (160)	289.462	3.19797	290.618	3.40146	294.35	3.06906	296.34	2.47195	302.945	1.86332	296.802	1.59851	293.333	1.80674	290.361	2.45133
10-Jun (161)	289.547	3.19047	290.739	3.38767	294.49	3.04542	296.426	2.46028	302.898	1.85575	296.804	1.58872	293.312	1.80547	290.455	2.44968
11-Jun (162)	289.629	3.18146	290.857	3.37477	294.627	3.0215	296.508	2.44824	302.848	1.84708	296.808	1.57886	293.29	1.8036	290.547	2.44893
12-Jun (163)	289.71	3.17131	290.974	3.36232	294.762	2.99772	296.587	2.43548	302.795	1.8375	296.811	1.56902	293.269	1.80132	290.639	2.44867
13-Jun (164)	289.79	3.16049	291.089	3.34994	294.893	2.97434	296.664	2.42191	302.739	1.82721	296.815	1.55946	293.248	1.79884	290.731	2.44842
14-Jun (165)	289.87	3.14919	291.203	3.33727	295.021	2.95155	296.74	2.40776	302.68	1.81635	296.82	1.55043	293.228	1.7963	290.821	2.44771
15-Jun (166)	289.949	3.13726	291.314	3.32393	295.145	2.92949	296.817	2.39344	302.62	1.80493	296.824	1.54208	293.208	1.79378	290.91	2.44618
16-Jun (167)	290.028	3.1245	291.423	3.30948	295.267	2.90804	296.895	2.37942	302.558	1.79293	296.828	1.5344	293.189	1.79136	290.998	2.44366
17-Jun (168)	290.108	3.11098	291.53	3.29349	295.384	2.88677	296.975	2.3661	302.496	1.78031	296.832	1.52736	293.17	1.7891	291.085	2.44023
18-Jun (169)	290.188	3.09701	291.633	3.27574	295.498	2.86525	297.056	2.35381	302.433	1.76717	296.835	1.52085	293.151	1.78701	291.171	2.43624
19-Jun (170)	290.27	3.08312	291.734	3.25624	295.606	2.84334	297.137	2.3428	302.371	1.75361	296.837	1.51478	293.133	1.78501	291.256	2.43219
20-Jun (171)	290.352	3.06984	291.832	3.23541	295.711	2.82131	297.219	2.33322	302.309	1.73977	296.839	1.50912	293.115	1.78303	291.341	2.42846
21-Jun (172)	290.435	3.05754	291.928	3.21391	295.812	2.79965	297.299	2.32506	302.247	1.72583	296.84	1.50383	293.098	1.78114	291.425	2.4253
22-Jun (173)	290.518	3.0464	292.022	3.19247	295.91	2.77885	297.377	2.3181	302.187	1.71193	296.841	1.49885	293.08	1.77944	291.509	2.42287
23-Jun (174)	290.6	3.03645	292.115	3.17171	296.006	2.75918	297.454	2.31197	302.128	1.69814	296.842	1.49415	293.062	1.77796	291.593	2.42118
24-Jun (175)	290.683	3.02764	292.207	3.15212	296.101	2.7406	297.528	2.30634	302.07	1.68445	296.842	1.48966	293.044	1.77671	291.678	2.42012
25-Jun (176)	290.765	3.0199	292.297	3.13397	296.195	2.72281	297.599	2.30094	302.014	1.67078	296.843	1.48536	293.025	1.77571	291.763	2.4194
26-Jun (177)	290.847	3.0131	292.387	3.11727	296.288	2.70537	297.669	2.29571	301.959	1.65708	296.843	1.48128	293.005	1.77505	291.848	2.41853
27-Jun (178)	290.93	3.00709	292.476	3.10196	296.379	2.68802	297.737	2.29076	301.905	1.64336	296.844	1.47749	292.986	1.77487	291.933	2.41687
28-Jun (179)	291.013	3.00167	292.563	3.08789	296.469	2.67066	297.803	2.28625	301.851	1.62962	296.845	1.47407	292.966	1.77531	292.019	2.41387
29-Jun (180)	291.095	2.99668	292.649	3.07484	296.556	2.65347	297.868	2.2823	301.797	1.61586	296.846	1.47106	292.946	1.77641	292.105	2.40919
30-Jun (181)	291.175	2.99194	292.732	3.06259	296.641	2.63672	297.934	2.27884	301.744	1.60214	296.848	1.46844	292.927	1.77811	292.191	2.40289
1-Jul (182)	291.254	2.98721	292.812	3.05096	296.724	2.62054	298	2.2756	301.691	1.5886	296.849	1.46605	292.909	1.78036	292.277	2.39529
2-Jul (183)	291.331	2.98221	292.888	3.03989	296.804	2.60484	298.065	2.27216	301.639	1.57546	296.849	1.46373	292.893	1.78301	292.363	2.38679
3-Jul (184)	291.405	2.97684	292.961	3.02931	296.882	2.58948	298.131	2.26808	301.587	1.5629	296.85	1.46133	292.877	1.78592	292.448	2.37775
4-Jul (185)	291.476	2.97124	293.03	3.0192	296.958	2.57442	298.195	2.26307	301.537	1.55097	296.85	1.45883	292.863	1.78898	292.532	2.36851
5-Jul (186)	291.545	2.96564	293.095	3.0096	297.031	2.55979	298.259	2.25709	301.488	1.53958	296.851	1.4562	292.851	1.79213	292.615	2.35941
6-Jul (187)	291.612	2.9601	293.157	3.00068	297.102	2.54574	298.32	2.25025	301.439	1.52858	296.851	1.45349	292.839	1.79531	292.697	2.35073
7-Jul (188)	291.677	2.9545	293.216	2.99268	297.17	2.53249	298.379	2.24267	301.392	1.51777	296.853	1.45073	292.828	1.79838	292.779	2.34263
8-Jul (189)	291.741	2.9485	293.271	2.98574	297.234	2.52018	298.436	2.23436	301.345	1.50701	296.855	1.44795	292.817	1.80124	292.86	2.33509
9-Jul (190)	291.803	2.9418	293.323	2.97986	297.295	2.50865	298.492	2.22524	301.301	1.4962	296.857	1.44519	292.807	1.80383	292.94	2.32796
10-Jul (191)	291.863	2.93436	293.371	2.9749	297.351	2.4977	298.545	2.2152	301.257	1.48526	296.861	1.44245	292.798	1.8061	293.02	2.32114
11-Jul (192)	291.921	2.92632	293.414	2.97067	297.403	2.48716	298.597	2.20419	301.215	1.47411	296.865	1.43975	292.79	1.80806	293.099	2.31467
12-Jul (193)	291.978	2.91787	293.453	2.96696	297.449	2.47701	298.648	2.19228	301.175	1.46274	296.869	1.43714	292.784	1.80982	293.178	2.30846
13-Jul (194)	292.035	2.9091	293.488	2.96353	297.489	2.46718	298.698	2.17965	301.136	1.4512	296.874	1.43465	292.779	1.81149	293.255	2.30228
14-Jul (195)	292.092	2.90009	293.52	2.9602	297.523	2.45749	298.747	2.16664	301.098	1.43952	296.88	1.43228	292.778	1.81311	293.331	2.29584
15-Jul (196)	292.15	2.89086	293.549	2.95679	297.551	2.44784	298.793	2.15351	301.062	1.42779	296.886	1.43002	292.78	1.81463	293.405	2.28899
16-Jul (197)	292.207	2.88132	293.576	2.95315	297.573	2.43832	298.837	2.1404	301.027	1.41615	296.892	1.42783	292.784	1.81591	293.478	2.2818
17-Jul (198)	292.265	2.87138	293.601	2.94907	297.589	2.42904	298.877	2.12732	300.994	1.40477	296.899	1.42565	292.792	1.81682	293.549	2.27461
18-Jul (199)	292.322	2.86116	293.624	2.94437	297.601	2.42007	298.914	2.11431	300.962	1.39377	296.905	1.4234	292.802	1.81722	293.618	2.26785
19-Jul (200)	292.379	2.85108	293.646	2.93886	297.609	2.41147	298.947	2.10133	300.932	1.38317	296.911	1.421	292.815	1.81704	293.685	2.26191
20-Jul (201)	292.436	2.84175	293.665	2.93241	297.614	2.4034	298.976	2.08836	300.904	1.37298	296.918	1.41844	292.829	1.81617	293.75	2.25708
21-Jul (202)	292.491	2.83362	293.681	2.925	297.617	2.39623	299.002	2.07536	300.878	1.36318	296.925	1.41576	292.846	1.81446	293.813	2.25345
22-Jul (203)	292.544	2.82694	293.694	2.91677	297.617	2.39043	299.023	2.06222	300.853	1.35371	296.932	1.41307	292.864	1.81176	293.872	2.25078
23-Jul (204)	292.594	2.82187	293.702	2.90806	297.613	2.38619	299.041	2.04885	300.831	1.34447	296.94	1.41051	292.884	1.80809	293.927	2.24881
24-Jul (205)	292.639	2.81848	293.704	2.89923	297.607	2.38338	299.055	2.03527	300.811	1.33536	296.949	1.40818	292.906	1.80355	293.978	2.2473
25-Jul (206)	292.68	2.81679	293.7	2.89056	297.597	2.38163	299.064	2.02179	300.793	1.32636	296.957	1.40616	292.928	1.79826	294.025	2.24612
26-Jul (207)	292.716	2.81674	293.69	2.88225	297.583	2.38065	299.07	2.00896	300.776	1.31743	296.966	1.40452	292.95	1.79238	294.067	2.24508
27-Jul (208)	292.748	2.81799	293.674	2.87442	297.566	2.38041	299.07	1.99739	300.761	1.30853	296.976	1.40332	292.974	1.78607	294.105	2.24404
28-Jul (209)	292.775	2.81986	293.651	2.8671	297.544	2.38124	299.064	1.98749	300.747	1.29959	296.985	1.40253	292.998	1.77948	294.139	2.24294
29-Jul (210)	292.798	2.82152	293.621	2.86031	297.518	2.38358	299.051	1.97945	300.734	1.29058	296.994	1.40207	293.022	1.77276	294.169	2.24173
30-Jul (211)	292.817	2.82223	293.586	2.85396	297.487	2.38785	299.031	1.97333	300.721	1.28147	297.003	1.40183	293.047	1.7661	294.195	2.24039
31-Jul (212)	292.832	2.82147	293.545	2.84791	297.453	2.39427	299.004	1.96902	300.709	1.27219	297.012	1.40163	293.074	1.75972	294.217	2.2389
1-Aug (213)	292.842	2.81891	293.499	2.84194	297.417	2.40274	298.97	1.96622	300.698	1.26271	297.02	1.40129	293.1	1.7538	294.235	2.23714
2-Aug (214)	292.848	2.81444	293.448	2.83584	297.38	2.41282	298.928	1.9644	300.687	1.25305	297.027	1.40072	293.127	1.74846	294.247	2.23489
3-Aug (215)	292.849	2.80815	293.392	2.82951	297.342	2.42386	298.878	1.96307	300.677	1.24319	297.033	1.39985	293.154	1.74374	294.255	2.2318
4-Aug (216)	292.845	2.80039	293.331	2.82293	297.304	2.43536	298.821	1.96187	300.668	1.23316	297.039	1.3987	293.181	1.7396	294.257	2.22756
5-Aug (217)	292.836	2.79184	293.266	2.81617	297.266	2.44695	298.757	1.96067	300.659	1.22297	297.044	1.39734	293.207	1.73585	294.255	2.22199
6-Aug (218)	292.821	2.78322	293.196	2.80936	297.226	2.45838	298.688	1.95961	300.651	1.21273	297.049	1.39591	293.233	1.73229	294.248	2.21514
7-Aug (219)	292.799	2.77495	293.121	2.80269	297.184	2.46924	298.613	1.95897	300.643	1.20261	297.053	1.39452	293.259	1.72872	294.237	2.20719
8-Aug (220)	292.768	2.76722	293.041	2.79645	297.139	2.47904	298.535	1.95897	300.634	1.19288	297.058	1.39332	293.285	1.72505	294.222	2.19843
9-Aug (221)	292.729	2.76006	292.954	2.79091	297.091	2.48731	298.455	1.95974	300.626	1.18373	297.062	1.39243	293.312	1.7213	294.201	2.18926
10-Aug (222)	292.679	2.75341	292.861	2.78631	297.041	2.49377	298.374	1.96119	300.618	1.17532	297.066	1.39192	293.338	1.71765	294.177	2.18015
11-Aug (223)	292.619	2.7471	292.761	2.78303	296.988	2.49838	298.291	1.96318	300.609	1.16774	297.069	1.39185	293.366	1.71434	294.147	2.17159
12-Aug (224)	292.55	2.74094	292.653	2.78164	296.935	2.50155	298.207	1.9656	300.601	1.16099	297.072	1.39222	293.394	1.71164	294.114	2.16415
13-Aug (225)	292.472	2.73461	292.539	2.78279	296.88	2.50407	298.123	1.96849	300.594	1.15501	297.075	1.39302	293.422	1.70983	294.077	2.15834
14-Aug (226)	292.386	2.72765	292.42	2.78699	296.826	2.50667	298.037	1.97188	300.586	1.14983	297.076	1.39417	293.451	1.70918	294.036	2.15442
15-Aug (227)	292.294	2.71973	292.295	2.79443	296.772	2.50971	297.95	1.97583	300.58	1.14545	297.077	1.39557	293.48	1.70985	293.992	2.15238
16-Aug (228)	292.196	2.71076	292.167	2.80489	296.718	2.51321	297.862	1.98049	300.574	1.1419	297.077	1.39706	293.508	1.7118	293.945	2.15204
17-Aug (229)	292.093	2.70078	292.035	2.81791	296.664	2.51692	297.774	1.98586	300.569	1.13921	297.076	1.39853	293.537	1.71485	293.895	2.15305
18-Aug (230)	291.985	2.68998	291.899	2.83287	296.61	2.52041	297.685	1.99177	300.565	1.13742	297.074	1.39992	293.564	1.71867	293.842	2.15506
19-Aug (231)	291.873	2.67884	291.761	2.84909	296.556	2.52339	297.596	1.99801	300.56	1.13647	297.071	1.40122	293.591	1.72289	293.785	2.15783
20-Aug (232)	291.757	2.66794	291.619	2.86589	296.501	2.52591	297.506	2.00444	300.555	1.13629	297.068	1.40245	293.616	1.72706	293.724	2.1613
21-Aug (233)	291.637	2.65778	291.472	2.88272	296.444	2.52841	297.416	2.01099	300.55	1.13683	297.063	1.40368	293.641	1.73087	293.657	2.16546
22-Aug (234)	291.512	2.64872	291.321	2.89922	296.384	2.53142	297.326	2.01774	300.543	1.13814	297.058	1.40504	293.664	1.73406	293.585	2.17019
23-Aug (235)	291.382	2.64108	291.166	2.91524	296.321	2.5353	297.235	2.02496	300.536	1.14032	297.052	1.40667	293.685	1.73656	293.507	2.17543
24-Aug (236)	291.247	2.6352	291.006	2.93079	296.255	2.54021	297.144	2.03296	300.527	1.14344	297.045	1.40867	293.705	1.73854	293.423	2.18114
25-Aug (237)	291.109	2.63124	290.841	2.94596	296.185	2.54606	297.051	2.04206	300.517	1.14745	297.037	1.41109	293.724	1.7403	293.334	2.18732
26-Aug (238)	290.969	2.62906	290.673	2.96067	296.112	2.55272	296.958	2.05255	300.506	1.15212	297.029	1.4139	293.742	1.74213	293.24	2.19407
27-Aug (239)	290.827	2.62813	290.501	2.97474	296.035	2.56027	296.861	2.06459	300.494	1.15719	297.021	1.41699	293.758	1.74419	293.142	2.20156
28-Aug (240)	290.683	2.62776	290.325	2.98807	295.954	2.56922	296.762	2.07828	300.481	1.16244	297.011	1.42025	293.775	1.74656	293.04	2.21002
29-Aug (241)	290.54	2.62723	290.146	3.0007	295.869	2.58045	296.658	2.09359	300.467	1.16766	297.001	1.42353	293.79	1.74925	292.936	2.21964
30-Aug (242)	290.396	2.62596	289.965	3.01271	295.78	2.59475	296.549	2.1103	300.452	1.17268	296.991	1.42675	293.805	1.75216	292.83	2.23052
31-Aug (243)	290.254	2.62359	289.782	3.02414	295.686	2.61254	296.434	2.12811	300.437	1.17742	296.98	1.42986	293.819	1.75517	292.722	2.24248
1-Sep (244)	290.113	2.62018	289.598	3.03501	295.586	2.63386	296.314	2.14653	300.422	1.1818	296.968	1.43283	293.831	1.75811	292.614	2.2553
2-Sep (245)	289.973	2.61607	289.413	3.04533	295.479	2.65849	296.189	2.16492	300.407	1.18586	296.956	1.43564	293.843	1.76078	292.504	2.2687
3-Sep (246)	289.836	2.61168	289.228	3.0551	295.364	2.6861	296.058	2.18263	300.392	1.18968	296.944	1.43831	293.852	1.76293	292.393	2.28243
4-Sep (247)	289.701	2.60756	289.042	3.06433	295.241	2.71633	295.923	2.19917	300.377	1.19335	296.932	1.44091	293.861	1.76431	292.282	2.29624
5-Sep (248)	289.57	2.60439	288.856	3.07295	295.109	2.74877	295.783	2.21428	300.362	1.19685	296.919	1.44349	293.868	1.76481	292.169	2.30996
6-Sep (249)	289.443	2.60276	288.669	3.08086	294.968	2.7831	295.638	2.22792	300.346	1.20018	296.906	1.44614	293.876	1.76439	292.054	2.32349
7-Sep (250)	289.32	2.603	288.482	3.08799	294.819	2.819	295.489	2.24009	300.331	1.20336	296.894	1.44894	293.883	1.76312	291.938	2.3368
8-Sep (251)	289.201	2.60518	288.296	3.09429	294.661	2.85604	295.337	2.2508	300.314	1.20644	296.881	1.45194	293.891	1.76118	291.821	2.34987
9-Sep (252)	289.084	2.60915	288.11	3.09989	294.496	2.89375	295.182	2.26004	300.297	1.20948	296.869	1.45516	293.899	1.75878	291.702	2.36277
10-Sep (253)	288.968	2.6146	287.925	3.1052	294.324	2.9317	295.025	2.26784	300.28	1.21253	296.856	1.45865	293.908	1.75622	291.582	2.37566
11-Sep (254)	288.854	2.62106	287.741	3.11082	294.147	2.9697	294.866	2.2743	300.261	1.21558	296.843	1.46244	293.919	1.75375	291.462	2.38878
12-Sep (255)	288.74	2.62794	287.558	3.11745	293.967	3.00762	294.705	2.27964	300.241	1.21864	296.831	1.46651	293.93	1.75149	291.342	2.40227
13-Sep (256)	288.624	2.63461	287.375	3.12581	293.784	3.04533	294.543	2.28413	300.221	1.22171	296.818	1.4708	293.942	1.74939	291.221	2.41616
14-Sep (257)	288.508	2.64065	287.193	3.13651	293.598	3.08288	294.381	2.28805	300.2	1.22478	296.804	1.47531	293.954	1.74722	291.101	2.43045
15-Sep (258)	288.389	2.64586	287.011	3.14986	293.412	3.12036	294.22	2.29179	300.18	1.22783	296.79	1.48001	293.966	1.74469	290.982	2.44502
16-Sep (259)	288.27	2.65017	286.829	3.16587	293.223	3.15771	294.06	2.29564	300.159	1.23088	296.776	1.48488	293.978	1.74154	290.864	2.45969
17-Sep (260)	288.149	2.65383	286.645	3.18433	293.034	3.19486	293.902	2.29974	300.138	1.23393	296.761	1.48993	293.991	1.73754	290.747	2.47426
18-Sep (261)	288.026	2.65727	286.458	3.20496	292.843	3.23189	293.744	2.30416	300.116	1.23697	296.745	1.49519	294.003	1.73256	290.63	2.48856
19-Sep (262)	287.902	2.66089	286.269	3.22747	292.652	3.26898	293.587	2.30895	300.093	1.24001	296.727	1.50068	294.017	1.72657	290.511	2.50258
20-Sep (263)	287.777	2.665	286.077	3.25151	292.459	3.30638	293.428	2.31411	300.069	1.24311	296.709	1.5064	294.031	1.71968	290.39	2.51634
21-Sep (264)	287.65	2.66988	285.882	3.27663	292.265	3.34432	293.269	2.31963	300.044	1.24641	296.689	1.51235	294.047	1.71206	290.265	2.52986
22-Sep (265)	287.521	2.67553	285.684	3.30215	292.07	3.38285	293.11	2.32566	300.016	1.25006	296.667	1.51848	294.063	1.70402	290.136	2.54294
23-Sep (266)	287.391	2.68167	285.484	3.32735	291.872	3.42155	292.95	2.33249	299.987	1.25425	296.644	1.52474	294.082	1.6958	290.003	2.55514
24-Sep (267)	287.259	2.68781	285.283	3.35151	291.673	3.45954	292.79	2.34034	299.956	1.25902	296.618	1.53108	294.101	1.68757	289.869	2.5659
25-Sep (268)	287.126	2.69353	285.082	3.37398	291.472	3.49573	292.631	2.34928	299.923	1.26434	296.592	1.53743	294.122	1.67946	289.732	2.57486
26-Sep (269)	286.992	2.69848	284.88	3.39436	291.271	3.52919	292.473	2.3593	299.887	1.27004	296.564	1.54377	294.143	1.67165	289.595	2.58192
27-Sep (270)	286.858	2.70261	284.679	3.41258	291.069	3.5595	292.317	2.37036	299.849	1.27591	296.534	1.55004	294.165	1.66426	289.457	2.5873
28-Sep (271)	286.723	2.70611	284.477	3.42894	290.869	3.58653	292.162	2.38235	299.808	1.28177	296.504	1.5562	294.188	1.65737	289.319	2.59136
29-Sep (272)	286.587	2.70924	284.274	3.44386	290.67	3.61023	292.008	2.39509	299.764	1.2875	296.473	1.56219	294.211	1.65099	289.181	2.59442
30-Sep (273)	286.449	2.71252	284.071	3.45783	290.473	3.63074	291.854	2.4085	299.717	1.293	296.44	1.568	294.234	1.64512	289.044	2.59675
1-Oct (274)	286.308	2.71671	283.866	3.47128	290.278	3.64839	291.7	2.42251	299.667	1.2982	296.407	1.57364	294.257	1.63976	288.906	2.59863
2-Oct (275)	286.165	2.72258	283.659	3.48457	290.085	3.66345	291.544	2.43693	299.613	1.30297	296.372	1.57914	294.281	1.63483	288.769	2.60048
3-Oct (276)	286.019	2.73074	283.451	3.49788	289.895	3.67612	291.386	2.45146	299.555	1.30725	296.336	1.58457	294.303	1.63023	288.63	2.60274
4-Oct (277)	285.87	2.74148	283.241	3.51118	289.706	3.68673	291.225	2.4657	299.494	1.31104	296.299	1.59001	294.326	1.62595	288.489	2.60566
5-Oct (278)	285.718	2.75481	283.03	3.52421	289.518	3.69571	291.06	2.47928	299.429	1.31435	296.26	1.59547	294.348	1.62197	288.345	2.60943
6-Oct (279)	285.563	2.77065	282.816	3.53666	289.332	3.70365	290.89	2.4921	299.36	1.3172	296.221	1.60093	294.37	1.61832	288.198	2.61412
7-Oct (280)	285.406	2.78895	282.601	3.54827	289.147	3.71123	290.716	2.50413	299.288	1.31962	296.18	1.60631	294.393	1.61499	288.048	2.61967
8-Oct (281)	285.246	2.80962	282.384	3.55893	288.961	3.71894	290.539	2.51525	299.212	1.32167	296.138	1.61152	294.414	1.61194	287.895	2.62591
9-Oct (282)	285.084	2.83239	282.166	3.56877	288.773	3.72688	290.359	2.52541	299.134	1.32341	296.095	1.61641	294.435	1.60916	287.74	2.63269
10-Oct (283)	284.92	2.85685	281.946	3.57812	288.584	3.73489	290.178	2.53453	299.052	1.32493	296.051	1.6209	294.456	1.60666	287.584	2.63991
11-Oct (284)	284.754	2.8826	281.725	3.58749	288.394	3.74275	289.996	2.5426	298.968	1.32621	296.008	1.62488	294.475	1.60451	287.427	2.64758
12-Oct (285)	284.587	2.90938	281.501	3.59738	288.203	3.75017	289.814	2.54976	298.881	1.32723	295.964	1.62831	294.493	1.60283	287.27	2.65585
13-Oct (286)	284.419	2.93687	281.276	3.60828	288.013	3.75696	289.631	2.55634	298.792	1.32793	295.92	1.63121	294.509	1.60173	287.113	2.66504
14-Oct (287)	284.252	2.96486	281.049	3.62054	287.825	3.76321	289.449	2.56249	298.702	1.3282	295.876	1.63362	294.523	1.60123	286.956	2.67555
15-Oct (288)	284.085	2.99327	280.821	3.63438	287.639	3.76918	289.267	2.56823	298.61	1.32793	295.832	1.63558	294.536	1.60125	286.799	2.68773
16-Oct (289)	283.919	3.0219	280.592	3.65007	287.457	3.77526	289.086	2.5737	298.516	1.32704	295.788	1.63716	294.546	1.60158	286.641	2.70169
17-Oct (290)	283.754	3.05064	280.362	3.6678	287.277	3.78216	288.905	2.57913	298.421	1.3255	295.742	1.63838	294.555	1.60198	286.482	2.71752
18-Oct (291)	283.59	3.0795	280.133	3.68764	287.1	3.7908	288.722	2.58473	298.324	1.32339	295.695	1.63925	294.562	1.60229	286.322	2.7352
19-Oct (292)	283.426	3.10849	279.903	3.70966	286.926	3.80208	288.538	2.59059	298.226	1.32089	295.647	1.63972	294.568	1.60247	286.162	2.75455
20-Oct (293)	283.262	3.13738	279.672	3.73392	286.753	3.81659	288.351	2.59669	298.127	1.31817	295.598	1.6398	294.572	1.60252	286	2.77534
21-Oct (294)	283.096	3.16563	279.44	3.76024	286.579	3.83439	288.162	2.60311	298.027	1.31542	295.547	1.63949	294.575	1.60248	285.838	2.79723
22-Oct (295)	282.928	3.19255	279.207	3.78822	286.402	3.85515	287.972	2.6101	297.927	1.3128	295.495	1.6388	294.577	1.60234	285.676	2.81991
23-Oct (296)	282.759	3.21746	278.972	3.81744	286.222	3.87845	287.783	2.61799	297.826	1.31046	295.441	1.6378	294.577	1.60205	285.513	2.84315
24-Oct (297)	282.589	3.23977	278.735	3.84749	286.038	3.90396	287.594	2.62714	297.724	1.30849	295.386	1.63663	294.576	1.60159	285.351	2.86676
25-Oct (298)	282.42	3.25912	278.496	3.87817	285.851	3.93105	287.405	2.63798	297.622	1.30688	295.329	1.63542	294.575	1.60102	285.19	2.89054
26-Oct (299)	282.25	3.27536	278.256	3.90954	285.662	3.95896	287.217	2.65086	297.52	1.30553	295.272	1.63433	294.573	1.60051	285.03	2.91445
27-Oct (300)	282.083	3.28856	278.014	3.94183	285.47	3.987	287.029	2.66582	297.418	1.30436	295.212	1.63354	294.572	1.60028	284.871	2.93863
28-Oct (301)	281.917	3.29889	277.769	3.97544	285.276	4.01487	286.841	2.68264	297.316	1.30325	295.151	1.63316	294.57	1.60064	284.713	2.96338
29-Oct (302)	281.752	3.30662	277.524	4.01059	285.08	4.04268	286.653	2.70071	297.214	1.30216	295.089	1.63328	294.568	1.60181	284.556	2.98888
30-Oct (303)	281.588	3.31215	277.278	4.04726	284.883	4.07056	286.463	2.71925	297.113	1.30108	295.026	1.63399	294.566	1.60379	284.399	3.01491
31-Oct (304)	281.425	3.31599	277.033	4.08517	284.686	4.09832	286.272	2.73734	297.011	1.30007	294.961	1.6353	294.565	1.60632	284.242	3.04098
1-Nov (305)	281.261	3.31863	276.79	4.12402	284.489	4.12551	286.08	2.75437	296.909	1.29922	294.895	1.63721	294.563	1.60899	284.086	3.06646
2-Nov (306)	281.097	3.32066	276.549	4.16356	284.293	4.15182	285.884	2.77022	296.807	1.29867	294.827	1.63963	294.563	1.61133	283.93	3.09093
3-Nov (307)	280.932	3.32278	276.312	4.20355	284.098	4.17729	285.685	2.78494	296.705	1.29856	294.759	1.64246	294.562	1.61292	283.776	3.11426
4-Nov (308)	280.765	3.32563	276.078	4.24374	283.904	4.202	285.482	2.79874	296.603	1.29898	294.69	1.64561	294.562	1.61344	283.622	3.13638
5-Nov (309)	280.595	3.32965	275.847	4.28396	283.711	4.22601	285.276	2.81196	296.5	1.29997	294.621	1.64897	294.563	1.61276	283.471	3.15721
6-Nov (310)	280.423	3.33507	275.618	4.32409	283.52	4.24941	285.068	2.8249	296.396	1.30151	294.551	1.65252	294.564	1.61096	283.321	3.17673
7-Nov (311)	280.248	3.34228	275.389	4.36437	283.33	4.27224	284.859	2.83783	296.291	1.30355	294.482	1.65622	294.566	1.60821	283.172	3.19505
8-Nov (312)	280.072	3.35196	275.161	4.40535	283.142	4.29434	284.65	2.85091	296.184	1.30605	294.412	1.66008	294.568	1.60474	283.024	3.21247
9-Nov (313)	279.897	3.36456	274.933	4.44751	282.955	4.31546	284.44	2.86406	296.076	1.30898	294.342	1.66412	294.571	1.60076	282.877	3.22935
10-Nov (314)	279.722	3.38004	274.706	4.491	282.77	4.3352	284.23	2.87699	295.967	1.31232	294.272	1.66837	294.575	1.59646	282.731	3.24612
11-Nov (315)	279.551	3.39773	274.479	4.5355	282.586	4.35301	284.019	2.88948	295.856	1.31596	294.202	1.67289	294.579	1.59202	282.585	3.2631
12-Nov (316)	279.384	3.4166	274.254	4.5804	282.405	4.36852	283.807	2.9016	295.743	1.31982	294.132	1.67772	294.584	1.58752	282.44	3.28055
13-Nov (317)	279.223	3.43564	274.03	4.62493	282.227	4.38169	283.594	2.91344	295.628	1.32381	294.061	1.68286	294.588	1.58295	282.294	3.29859
14-Nov (318)	279.066	3.45425	273.809	4.66847	282.054	4.39259	283.379	2.92506	295.512	1.32788	293.991	1.68828	294.592	1.57827	282.148	3.31711
15-Nov (319)	278.915	3.47236	273.591	4.71063	281.883	4.40129	283.163	2.9363	295.395	1.33197	293.919	1.69386	294.595	1.57338	282.003	3.3359
16-Nov (320)	278.768	3.49028	273.376	4.75137	281.715	4.40813	282.947	2.94668	295.276	1.33603	293.848	1.6994	294.598	1.56815	281.859	3.35468
17-Nov (321)	278.626	3.50841	273.164	4.79082	281.55	4.41376	282.73	2.95552	295.157	1.34001	293.776	1.70469	294.6	1.56245	281.715	3.37299
18-Nov (322)	278.488	3.5269	272.956	4.82898	281.385	4.41899	282.513	2.96237	295.036	1.34386	293.704	1.70956	294.601	1.55619	281.574	3.39037
19-Nov (323)	278.355	3.54577	272.752	4.86554	281.222	4.4247	282.298	2.96721	294.916	1.34756	293.633	1.71391	294.602	1.5494	281.435	3.40644
20-Nov (324)	278.224	3.56486	272.552	4.89998	281.06	4.43169	282.085	2.97044	294.795	1.35103	293.563	1.71773	294.603	1.54219	281.301	3.42107
21-Nov (325)	278.097	3.58389	272.355	4.93194	280.9	4.44024	281.875	2.97284	294.675	1.35425	293.494	1.7211	294.604	1.53474	281.17	3.43425
22-Nov (326)	277.971	3.60256	272.163	4.96139	280.74	4.45005	281.666	2.97533	294.555	1.35725	293.425	1.72418	294.604	1.52726	281.043	3.44608
23-Nov (327)	277.849	3.62073	271.975	4.98843	280.582	4.46069	281.461	2.97852	294.435	1.36016	293.358	1.72715	294.606	1.51999	280.919	3.45685
24-Nov (328)	277.728	3.63846	271.791	5.01323	280.424	4.4718	281.259	2.98259	294.316	1.36314	293.291	1.73014	294.607	1.51313	280.798	3.46702
25-Nov (329)	277.612	3.65593	271.611	5.03605	280.266	4.48323	281.06	2.98723	294.198	1.36636	293.225	1.73323	294.609	1.50681	280.678	3.47701
26-Nov (330)	277.499	3.67316	271.435	5.05697	280.107	4.49507	280.864	2.99182	294.081	1.36992	293.159	1.73644	294.611	1.50119	280.558	3.48703
27-Nov (331)	277.391	3.69001	271.263	5.07595	279.947	4.50748	280.672	2.99559	293.966	1.37382	293.094	1.7397	294.612	1.49636	280.439	3.49699
28-Nov (332)	277.288	3.70618	271.095	5.09289	279.785	4.52029	280.482	2.99788	293.852	1.37804	293.029	1.74295	294.614	1.49229	280.319	3.50666
29-Nov (333)	277.188	3.72115	270.931	5.10786	279.62	4.53323	280.295	2.99826	293.74	1.38253	292.966	1.74614	294.615	1.48885	280.198	3.51586
30-Nov (334)	277.093	3.73455	270.771	5.12109	279.453	4.54618	280.111	2.99648	293.63	1.38726	292.903	1.74925	294.616	1.48591	280.077	3.52447
1-Dec (335)	277.002	3.74642	270.616	5.13298	279.285	4.55909	279.928	2.99259	293.523	1.3922	292.842	1.75228	294.616	1.48342	279.955	3.53252
2-Dec (336)	276.915	3.75707	270.465	5.1439	279.114	4.57196	279.747	2.98712	293.419	1.39737	292.781	1.75525	294.617	1.48135	279.834	3.54002
3-Dec (337)	276.832	3.76698	270.319	5.15432	278.943	4.58497	279.568	2.98078	293.319	1.40269	292.723	1.75808	294.618	1.47965	279.714	3.54702
4-Dec (338)	276.753	3.7766	270.178	5.16468	278.769	4.59885	279.392	2.97421	293.221	1.40812	292.666	1.76069	294.618	1.47827	279.595	3.55373
5-Dec (339)	276.676	3.78624	270.043	5.17515	278.594	4.61471	279.22	2.96796	293.127	1.41356	292.611	1.76296	294.619	1.4772	279.477	3.56033
6-Dec (340)	276.603	3.79614	269.914	5.18564	278.419	4.63367	279.053	2.96234	293.036	1.41893	292.558	1.76483	294.62	1.47647	279.362	3.56679
7-Dec (341)	276.531	3.80653	269.79	5.19624	278.243	4.6566	278.892	2.95746	292.949	1.42415	292.506	1.76629	294.62	1.47619	279.249	3.57281
8-Dec (342)	276.462	3.81783	269.67	5.20729	278.069	4.68391	278.737	2.95344	292.865	1.42919	292.456	1.76735	294.621	1.47644	279.139	3.57829
9-Dec (343)	276.394	3.83041	269.554	5.21907	277.895	4.71545	278.589	2.95038	292.784	1.43405	292.408	1.76809	294.621	1.47729	279.032	3.58347
10-Dec (344)	276.329	3.8446	269.442	5.23171	277.722	4.75046	278.448	2.94838	292.706	1.43882	292.362	1.76857	294.621	1.47871	278.929	3.58872
11-Dec (345)	276.267	3.86065	269.333	5.24526	277.551	4.78751	278.311	2.94779	292.63	1.44363	292.317	1.76889	294.621	1.48057	278.83	3.59452
12-Dec (346)	276.207	3.87864	269.228	5.25975	277.383	4.82488	278.179	2.94903	292.556	1.44861	292.274	1.76915	294.62	1.48263	278.733	3.60132
13-Dec (347)	276.15	3.89852	269.127	5.27513	277.219	4.86111	278.051	2.95242	292.483	1.45381	292.232	1.76938	294.618	1.48467	278.639	3.60944
14-Dec (348)	276.096	3.92007	269.029	5.29134	277.061	4.89519	277.926	2.95806	292.411	1.45924	292.192	1.76963	294.616	1.48657	278.548	3.61884
15-Dec (349)	276.047	3.94365	268.938	5.31277	276.926	4.92513	277.815	2.97559	292.34	1.46354	292.157	1.76959	294.611	1.48821	278.473	3.63113
16-Dec (350)	275.998	3.96835	268.85	5.3335	276.799	4.95188	277.707	2.99208	292.268	1.46836	292.122	1.76974	294.606	1.48952	278.398	3.64295
17-Dec (351)	275.949	3.99304	268.763	5.35375	276.674	4.97767	277.6	3.00753	292.197	1.47344	292.088	1.7699	294.6	1.49077	278.324	3.65443
18-Dec (352)	275.9	4.01736	268.678	5.37376	276.551	5.00343	277.494	3.02245	292.125	1.4786	292.053	1.77002	294.595	1.49205	278.249	3.6657
19-Dec (353)	275.852	4.04122	268.594	5.39366	276.427	5.02952	277.389	3.03726	292.054	1.48373	292.019	1.77007	294.589	1.49338	278.175	3.67685
20-Dec (354)	275.804	4.06466	268.51	5.41353	276.303	5.0561	277.284	3.05225	291.983	1.48876	291.985	1.77006	294.584	1.49477	278.101	3.68792
21-Dec (355)	275.757	4.08776	268.427	5.43341	276.179	5.08323	277.18	3.06761	291.912	1.49367	291.951	1.76999	294.578	1.49622	278.028	3.69897
22-Dec (356)	275.71	4.1106	268.344	5.45332	276.055	5.11091	277.076	3.08347	291.841	1.49843	291.917	1.76987	294.572	1.49772	277.955	3.71001
23-Dec (357)	275.663	4.13332	268.261	5.4733	275.931	5.13907	276.973	3.0999	291.77	1.50304	291.883	1.76972	294.566	1.49927	277.883	3.72105
24-Dec (358)	275.617	4.15603	268.177	5.49339	275.808	5.1676	276.87	3.11695	291.699	1.50751	291.849	1.76955	294.56	1.50084	277.812	3.73212
25-Dec (359)	275.57	4.17883	268.094	5.51362	275.685	5.19639	276.768	3.13466	291.628	1.51185	291.816	1.76938	294.553	1.50243	277.742	3.74324
26-Dec (360)	275.523	4.20182	268.011	5.534	275.564	5.22528	276.666	3.15304	291.556	1.51609	291.782	1.76923	294.547	1.50401	277.672	3.75443
27-Dec (361)	275.476	4.22507	267.928	5.55454	275.443	5.25413	276.564	3.17209	291.485	1.52025	291.749	1.76912	294.541	1.50557	277.603	3.76569
28-Dec (362)	275.429	4.24865	267.845	5.57523	275.324	5.2828	276.463	3.19176	291.414	1.52434	291.716	1.76905	294.534	1.50708	277.535	3.77703
29-Dec (363)	275.381	4.27263	267.762	5.59603	275.206	5.3112	276.363	3.212	291.343	1.52841	291.683	1.76903	294.528	1.50854	277.468	3.78842
30-Dec (364)	275.333	4.29702	267.68	5.61691	275.09	5.3393	276.263	3.23272	291.271	1.53245	291.65	1.76904	294.522	1.50993	277.401	3.79981
31-Dec (365)	275.285	4.32184	267.598	5.63781	274.976	5.36707	276.164	3.2538	291.2	1.53649	291.617	1.7691	294.515	1.51126	277.335	3.81117

## Sheet: Amon
12m; TS (K)	EU	EU	EE	EE	US	US	CA	CA	IA	IA	AF	AF	LA	LA	OT	OT
	mean	std	mean	std	mean	std	mean	std	mean	std	mean	std	mean	std	mean	std
Jan (1)	274.807	4.49604	267.155	5.58818	275.322	5.31642	276.216	2.95157	291.585	1.64824	291.736	1.83121	294.718	1.5014	276.807	3.77843
Feb (2)	275.617	4.07325	268.257	5.38889	276.988	5.00563	278.511	3.36014	293.809	1.75776	292.848	1.94819	295.021	1.52248	277.442	3.76156
Mar (3)	278.731	3.39618	273.277	4.4191	281.073	4.56043	283.119	3.48762	297.479	1.86424	294.396	1.99352	295.222	1.52978	280.168	3.39332
Apr (4)	282.113	3.21599	280.776	3.94013	286.017	4.10036	289.064	3.27482	301.026	1.87848	295.689	1.93102	294.917	1.63134	284.199	3.08752
May (5)	286.664	3.26447	287.016	3.79869	290.864	3.49205	293.593	2.92788	302.895	1.89264	296.51	1.80359	294.132	1.73555	287.847	2.71835
Jun (6)	289.974	3.11877	291.284	3.30161	295.088	2.9257	296.831	2.4028	302.547	1.77858	296.821	1.55254	293.212	1.79127	290.924	2.44398
Jul (7)	292.165	2.88745	293.449	2.94659	297.392	2.45931	298.72	2.13325	301.09	1.42166	296.905	1.42922	292.868	1.79897	293.4	2.29414
Aug (8)	291.961	2.7086	291.982	2.86344	296.673	2.50907	297.821	2.00246	300.576	1.17253	297.048	1.40317	293.491	1.73117	293.784	2.19037
Sep (9)	288.3	2.64964	286.886	3.20616	293.229	3.13777	294.131	2.28926	300.139	1.23184	296.755	1.48962	293.993	1.72624	290.897	2.44686
Oct (10)	283.908	3.02199	280.546	3.70446	287.484	3.81582	289.056	2.57369	298.454	1.31496	295.753	1.62318	294.491	1.60836	286.618	2.74981
Nov (11)	278.978	3.49436	273.591	4.68979	281.871	4.37506	283.064	2.91399	295.307	1.33528	293.887	1.69421	294.59	1.56132	281.985	3.32927
Dec (12)	276.049	3.99189	268.941	5.35306	276.942	4.94062	277.828	3.04152	292.294	1.46753	292.16	1.76722	294.589	1.49068	278.49	3.65512
Annual Mean	283.272	3.35989	280.263	4.10001	286.579	3.88652	288.163	2.77992	298.1	1.56364	295.042	1.70556	294.27	1.63571	285.213	2.98739
Summary
	mean	std
EU	283.272	3.35989
US	286.579	3.88652
OT	285.213	2.98739
EE	280.263	4.10001
CA	288.163	2.77992
IA	298.1	1.56364
AF	295.042	1.70556
LA	294.27	1.63571

## Sheet: Input for PAGE-ICE
Sumary for PAGE-ICE (all in degC)
	mean-std	mean	mean+std
EU	6.76231	10.1222	13.4821	degC
US	9.5421	13.4286	17.3151	degC
OT	9.07596	12.0634	15.0507	degC
EE	3.01321	7.11321	11.2132	degC
CA	12.233	15.013	17.7929	degC
IA	23.3863	24.95	26.5136	degC
AF	20.1867	21.8923	23.5978	degC
LA	19.4847	21.1204	22.7561	degC
