# Supplementary material for: Climate policy implications of nonlinear decline of Arctic land permafrost and other cryosphere elements
Source: Nat Commun. 2019 Apr 23;10:1900. doi: 10.1038/s41467-019-09863-x (PMC6478735; doi:10.1038/s41467-019-09863-x)
Supplement: Supplementary file 14 — Source Data [file 41467_2019_9863_MOESM14_ESM.xlsx]

## Sheet: Fig1
Cumulative CO2 emissions from land permafrost, GtC
SiBCASA	CMIP5 model & RCP scenario												JULESdR	CMIP3 model & RCP scenario
years	CNRM-CM5, RCP45	GISS-E2-H, RCP45	HadGEM2-ES, RCP45	IPSL-CM5A-LR, RCP45	MPI-ESM-LR, RCP45	CNRM-CM5, RCP85	GISS-E2-H, RCP85	HadGEM2-ES, RCP85	IPSL-CM5A-LR, RCP85	MPI-ESM-LR, RCP85			years	bccr_bcm2_0, RCP26	cccma_cgcm3_1, RCP26	cnrm_cm3, RCP26	csiro_mk3_0, RCP26	csiro_mk3_5, RCP26	gfdl_cm2_0, RCP26	gfdl_cm2_1, RCP26	giss_e_h, RCP26	giss_e_r, RCP26	iap_fgoals1_0_g, RCP26	ingv_echam4, RCP26	inmcm3_0, RCP26	ipsl_cm4, RCP26	miroc3_2_hires, RCP26	miroc3_2_medres, RCP26	miub_echo_g, RCP26	mpi_echam5, RCP26	mri_cgcm2_3_2a, RCP26	ncar_ccsm3_0, RCP26	ncar_pcm1, RCP26	ukmo_hadcm3, RCP26	ukmo_hadgem1, RCP26	bccr_bcm2_0, RCP45	cccma_cgcm3_1, RCP45	cnrm_cm3, RCP45	csiro_mk3_0, RCP45	csiro_mk3_5, RCP45	gfdl_cm2_0, RCP45	gfdl_cm2_1, RCP45	giss_e_h, RCP45	giss_e_r, RCP45	iap_fgoals1_0_g, RCP45	ingv_echam4, RCP45	inmcm3_0, RCP45	ipsl_cm4, RCP45	miroc3_2_hires, RCP45
2000.5	1.68128	1.68128	1.68128	1.68128	1.68128	1.68128	1.68128	1.68128	1.68128	1.68128			2000	16.392	17.4942	16.7259	16.6426	17.0809	17.1248	17.0911	16.7556	16.8244	15.9197	17.6952	16.8984	17.5244	17.9767	17.9311	19.2269	18.3715	17.1044	17.0987	16.5961	18.3961	18.2668	16.389	17.4925	16.7246	16.6453	17.0809	17.1248	17.0862	16.7627	16.8229	15.9218	17.6955	16.8984	17.5244	17.9792
2001.5	1.73567	1.73567	1.73567	1.73567	1.73567	1.73567	1.73567	1.73567	1.73567	1.73567			2001	16.5336	17.6694	16.8783	16.7919	17.244	17.288	17.2529	16.9091	16.9786	16.0488	17.8779	17.0547	17.7015	18.1682	18.1228	19.4568	18.5763	17.2665	17.2613	16.7434	18.6031	18.4673	16.5304	17.6672	16.8763	16.7947	17.244	17.288	17.2481	16.9159	16.9769	16.0512	17.8786	17.0547	17.7015	18.1703
2002.5	1.79811	1.79811	1.79811	1.79811	1.79811	1.79811	1.79811	1.79811	1.79811	1.79811			2002	16.6757	17.8463	17.0315	16.9429	17.4066	17.453	17.4166	17.0626	17.1353	16.179	18.0613	17.2117	17.8793	18.3631	18.3176	19.69	18.7823	17.4294	17.4264	16.8919	18.8117	18.6676	16.6726	17.844	17.029	16.9459	17.4066	17.453	17.4121	17.0688	17.1334	16.1813	18.0621	17.2117	17.8793	18.3654
2003.5	1.86493	1.86493	1.86493	1.86493	1.86493	1.86493	1.86493	1.86493	1.86493	1.86493			2003	16.8162	18.0229	17.1847	17.0922	17.5722	17.6179	17.5808	17.2157	17.2915	16.3077	18.2459	17.3704	18.0591	18.5596	18.5149	19.9232	18.9908	17.5954	17.593	17.0403	19.0206	18.8718	16.8128	18.0207	17.1825	17.0954	17.5722	17.6179	17.5765	17.2221	17.2894	16.3095	18.2471	17.3704	18.0591	18.5623
2004.5	1.95073	1.95073	1.95073	1.95073	1.95073	1.95073	1.95073	1.95073	1.95073	1.95073			2004	16.9588	18.2011	17.3375	17.2427	17.7369	17.7839	17.7464	17.3696	17.4504	16.438	18.4323	17.5292	18.2409	18.7571	18.7126	20.1592	19.2012	17.7614	17.7579	17.1906	19.2316	19.0782	16.9559	18.1993	17.3353	17.2453	17.7369	17.7839	17.7425	17.376	17.4477	16.4397	18.4328	17.5292	18.2409	18.7602
2005.5	2.06371	2.06371	2.06371	2.06371	2.06371	2.06371	2.06371	2.06371	2.06371	2.06371			2005	17.1008	18.3834	17.4925	17.3933	17.9022	17.951	17.9128	17.5258	17.6071	16.5669	18.6211	17.6894	18.4226	18.9557	18.9115	20.3971	19.4149	17.9276	17.9259	17.3402	19.4471	19.2855	17.0981	18.381	17.4902	17.396	17.9022	17.951	17.9092	17.5321	17.6045	16.5687	18.6219	17.6894	18.4226	18.9585
2006.5	2.179	2.179	2.179	2.179	2.179	2.179	2.179	2.179	2.179	2.179			2006	17.2446	18.5665	17.6485	17.5461	18.0712	18.1222	18.0827	17.6834	17.7681	16.6983	18.8119	17.8522	18.6071	19.1574	19.1141	20.6397	19.6297	18.0962	18.0972	17.4923	19.6657	19.4957	17.242	18.5646	17.6468	17.5494	18.0712	18.1222	18.0797	17.6897	17.7656	16.7004	18.8129	17.8522	18.6071	19.1596
2007.5	2.36014	2.36014	2.36014	2.36014	2.36014	2.36014	2.36014	2.36014	2.36014	2.36014			2007	17.3893	18.752	17.8064	17.7	18.2413	18.2953	18.2525	17.8416	17.9296	16.8296	19.0038	18.0155	18.7934	19.3627	19.3194	20.8838	19.8484	18.266	18.2677	17.6444	19.8864	19.7082	17.387	18.7493	17.8044	17.7032	18.2412	18.2953	18.2495	17.8477	17.927	16.8315	19.0054	18.0155	18.7934	19.3648
2008.5	2.58226	2.58226	2.58226	2.58226	2.58226	2.58226	2.58226	2.58226	2.58226	2.58226			2008	17.5352	18.9388	17.9643	17.8546	18.4125	18.4691	18.4241	18.0007	18.0911	16.9608	19.1976	18.1797	18.9797	19.5687	19.5259	21.131	20.0698	18.4395	18.4402	17.7974	20.1103	19.9228	17.5326	18.9361	17.9627	17.8581	18.4124	18.4691	18.4209	18.0061	18.0886	16.9627	19.1988	18.1797	18.9798	19.5706
2009.5	2.75234	2.75234	2.75234	2.75234	2.75234	2.75234	2.75234	2.75234	2.75234	2.75234			2009	17.6806	19.1262	18.1231	18.0077	18.5843	18.6436	18.5978	18.1594	18.2548	17.0927	19.3921	18.3446	19.1684	19.7781	19.7332	21.3778	20.2933	18.6109	18.6132	17.9507	20.3346	20.1386	17.6781	19.124	18.1212	18.0116	18.5841	18.6436	18.5947	18.1652	18.2522	17.0944	19.3943	18.3448	19.1686	19.7791
2010.5	2.91607	2.91603	2.91667	2.91617	2.91604	2.91689	2.91672	2.91728	2.91694	2.91679			2010	17.8269	19.3184	18.2817	18.1653	18.7576	18.8198	18.7733	18.3217	18.4185	17.2241	19.5919	18.5099	19.3606	19.9918	19.9417	21.6305	20.5191	18.7859	18.7893	18.1053	20.5636	20.3594	17.8239	19.3157	18.2797	18.1699	18.7573	18.8197	18.77	18.3268	18.4157	17.2265	19.5929	18.5104	19.3609	19.9925
2011.5	3.09162	3.09105	3.09429	3.09184	3.09122	3.09502	3.09404	3.09722	3.09605	3.09446			2011	17.9741	19.5101	18.4428	18.3223	18.9325	18.9995	18.9496	18.4844	18.584	17.3558	19.7939	18.6784	19.5545	20.2075	20.1542	21.8872	20.7473	18.9597	18.9666	18.2607	20.7957	20.5838	17.9712	19.5076	18.44	18.3262	18.9321	18.9996	18.9465	18.4901	18.5809	17.3584	19.7948	18.679	19.5554	20.2074
2012.5	3.26661	3.2648	3.2729	3.26719	3.26525	3.27557	3.2719	3.28216	3.27926	3.2745			2012	18.1231	19.7041	18.606	18.4808	19.1111	19.1803	19.1261	18.647	18.751	17.4886	19.9974	18.8473	19.7504	20.4253	20.3694	22.1482	20.9785	19.1367	19.1456	18.4184	21.0309	20.8097	18.1205	19.7017	18.6033	18.4854	19.1104	19.1804	19.1234	18.6528	18.7483	17.4919	19.9978	18.8481	19.7514	20.425
2013.5	3.43503	3.4314	3.44651	3.43694	3.43243	3.4528	3.44463	3.4678	3.46061	3.4521			2013	18.2704	19.8999	18.7694	18.6418	19.2925	19.3612	19.3072	18.8116	18.9177	17.6215	20.2023	19.0179	19.9494	20.6449	20.5875	22.4111	21.2129	19.3139	19.3258	18.5748	21.2665	21.0398	18.2677	19.8979	18.7663	18.6465	19.291	19.3613	19.3046	18.8163	18.915	17.6243	20.202	19.018	19.9498	20.6442
2014.5	3.58364	3.57762	3.60223	3.58705	3.57966	3.61316	3.59982	3.64165	3.6268	3.61355			2014	18.4196	20.1003	18.9343	18.8042	19.4756	19.546	19.4894	18.9773	19.0892	17.7549	20.4083	19.191	20.1497	20.8692	20.808	22.6792	21.4516	19.4923	19.5085	18.7351	21.5053	21.2752	18.4171	20.098	18.9311	18.8087	19.4735	19.5457	19.4862	18.9823	19.0857	17.7578	20.4072	19.1914	20.1497	20.8686
2015.5	3.73278	3.72286	3.76231	3.738	3.72718	3.78049	3.75991	3.8305	3.80325	3.78323			2015	18.5687	20.3023	19.0998	18.9661	19.658	19.7319	19.6715	19.1439	19.261	17.8881	20.6183	19.3642	20.3508	21.0939	21.0316	22.9484	21.6937	19.672	19.6908	18.8947	21.7462	21.5089	18.5658	20.2987	19.097	18.9704	19.6551	19.7313	19.6686	19.149	19.2566	17.8912	20.6165	19.3644	20.3503	21.0922
2016.5	3.94315	3.92466	3.99429	3.95126	3.93395	4.02809	3.99209	4.11921	4.0685	4.03645			2016	18.7193	20.5071	19.2692	19.1302	19.8432	19.9202	19.8577	19.3124	19.4348	18.023	20.8325	19.5399	20.5547	21.3206	21.2588	23.2228	21.9385	19.8544	19.878	19.0571	21.9913	21.7481	18.7164	20.503	19.2651	19.1349	19.8397	19.9197	19.8544	19.3185	19.4307	18.026	20.8304	19.5397	20.5546	21.3193
2017.5	4.18963	4.15936	4.27308	4.20079	4.17493	4.3317	4.26869	4.48118	4.39788	4.34457			2017	18.8708	20.7121	19.438	19.2955	20.0302	20.1084	20.0473	19.4843	19.6119	18.1589	21.0477	19.7153	20.7613	21.5504	21.4891	23.5029	22.184	20.0381	20.0654	19.2199	22.2407	21.99	18.8681	20.7077	19.433	19.2999	20.0265	20.1079	20.0435	19.4899	19.6077	18.1616	21.0454	19.7151	20.7616	21.5489
2018.5	4.4167	4.37297	4.53652	4.43015	4.39408	4.62529	4.52761	4.83805	4.71987	4.63683			2018	19.0226	20.9199	19.6079	19.4602	20.2197	20.2961	20.2326	19.6543	19.7876	18.2944	21.2638	19.892	20.966	21.7804	21.7199	23.7841	22.4318	20.2224	20.2537	19.3807	22.49	22.236	19.0198	20.9152	19.6027	19.4644	20.215	20.2954	20.2283	19.659	19.7815	18.2968	21.2605	19.8906	20.9661	21.778
2019.5	4.6295	4.57038	4.78513	4.64351	4.59739	4.9074	4.77478	5.18434	5.02966	4.91495			2019	19.1758	21.1294	19.7808	19.6272	20.4106	20.4871	20.4211	19.8258	19.9649	18.4303	21.4831	20.0718	21.1756	22.0124	21.9539	24.0708	22.6828	20.4091	20.444	19.544	22.7423	22.4812	19.1722	21.1235	19.7756	19.6314	20.4057	20.4865	20.4164	19.8304	19.9588	18.4323	21.479	20.0704	21.1757	22.0117
2020.5	4.83099	4.75601	5.0219	4.84537	4.78992	5.17663	5.0118	5.52315	5.32873	5.18379			2020	19.33	21.3453	19.9537	19.796	20.6031	20.6809	20.6135	20.0009	20.1443	18.5667	21.7052	20.2535	21.3847	22.2462	22.1908	24.3605	22.9374	20.5976	20.6385	19.7087	23.0012	22.731	19.326	21.3382	19.9483	19.7999	20.598	20.6799	20.6075	20.0052	20.1375	18.5688	21.7008	20.251	21.3844	22.2459
2021.5	5.03621	4.94233	5.27079	5.05168	4.98398	5.45976	5.25941	5.89474	5.65244	5.47105			2021	19.4848	21.5602	20.1277	19.9641	20.7973	20.8748	20.8051	20.1764	20.3246	18.7034	21.9271	20.4342	21.5928	22.4839	22.4286	24.655	23.1933	20.7883	20.8319	19.8739	23.2605	22.9833	19.4807	21.5515	20.1218	19.9681	20.7913	20.8736	20.7982	20.1797	20.3175	18.7054	21.922	20.4316	21.592	22.4838
2022.5	5.24968	5.13352	5.53445	5.26535	5.18419	5.76487	5.52227	6.29586	6.00434	5.77895			2022	19.6404	21.7786	20.303	20.135	20.9943	21.0701	21.0004	20.3532	20.5067	18.84	22.1544	20.6159	21.8042	22.7247	22.669	24.9504	23.4525	20.9797	21.0292	20.0414	23.5237	23.2386	19.6356	21.7688	20.2974	20.1391	20.9886	21.0686	20.9936	20.3559	20.4986	18.8421	22.1493	20.6127	21.8036	22.7249
2023.5	5.51305	5.36831	5.86173	5.53003	5.4308	6.14883	5.84887	6.79546	6.44375	6.16503			2023	19.7972	21.9984	20.4796	20.3074	21.1927	21.2664	21.1987	20.5319	20.691	18.9777	22.3827	20.8	22.0185	22.9689	22.9126	25.2476	23.7158	21.1726	21.2262	20.2103	23.7883	23.4944	19.7918	21.9876	20.4743	20.3111	21.187	21.2643	21.1916	20.5335	20.6817	18.9796	22.3769	20.7972	22.0175	22.9684
2024.5	5.79164	5.61515	6.21509	5.81152	5.69119	6.5699	6.19641	7.35806	6.92778	6.58654			2024	19.9559	22.2209	20.66	20.481	21.3946	21.4653	21.3973	20.7136	20.8771	19.1164	22.6146	20.986	22.2344	23.2174	23.1586	25.5487	23.9808	21.3702	21.4271	20.3802	24.0578	23.7561	19.9508	22.2092	20.6545	20.4852	21.3885	21.4626	21.3902	20.7147	20.867	19.1182	22.6073	20.9826	22.2322	23.2157
2025.5	6.02346	5.81919	6.51696	6.04662	5.90703	6.9376	6.48816	7.86932	7.35609	6.9504			2025	20.1139	22.4434	20.8393	20.6544	21.5998	21.6666	21.5988	20.8951	21.0656	19.2551	22.8476	21.1721	22.4545	23.4685	23.4097	25.8511	24.2484	21.5689	21.6294	20.552	24.3289	24.0185	20.1088	22.4305	20.8333	20.6585	21.5928	21.6635	21.5909	20.8955	21.0545	19.2567	22.8395	21.1686	22.4512	23.466
2026.5	6.2324	6.0036	6.79692	6.26045	6.10185	7.28003	6.75884	8.37361	7.76679	7.29103			2026	20.2727	22.6663	21.02	20.8286	21.8041	21.8666	21.7983	21.0766	21.2524	19.3926	23.0821	21.3591	22.6745	23.7196	23.6591	26.1539	24.5174	21.7663	21.8333	20.7238	24.6035	24.2826	20.2668	22.6526	21.0145	20.8325	21.7966	21.8626	21.79	21.0767	21.2417	19.3949	23.0741	21.3558	22.6707	23.7173
2027.5	6.43659	6.18226	7.08246	6.47207	6.29151	7.62915	7.03419	8.92153	8.20316	7.64741			2027	20.4326	22.8941	21.2009	21.0058	22.0106	22.0689	22.0039	21.2604	21.4423	19.5318	23.3186	21.5475	22.8951	23.9756	23.9118	26.4606	24.7903	21.9702	22.0403	20.897	24.8827	24.552	20.4268	22.8797	21.1952	21.0098	22.0042	22.0643	21.9946	21.2609	21.431	19.5344	23.3098	21.5439	22.8919	23.9727
2028.5	6.6533	6.36751	7.39245	6.70016	6.49161	8.01496	7.33507	9.53722	8.6935	8.04488			2028	20.5919	23.1194	21.3829	21.1838	22.217	22.2729	22.2061	21.4445	21.6309	19.6692	23.5568	21.7353	23.1174	24.2324	24.1666	26.7687	25.0636	22.1722	22.2471	21.0688	25.1602	24.8211	20.5862	23.106	21.3767	21.1874	22.2106	22.2677	22.1977	21.445	21.62	19.6718	23.548	21.7316	23.1139	24.2309
2029.5	6.89068	6.56642	7.73847	6.95242	6.71066	8.45801	7.67604	10.2425	9.2565	8.49581			2029	20.754	23.3483	21.5651	21.3647	22.4262	22.4786	22.4097	21.6303	21.8228	19.8104	23.7964	21.9246	23.3413	24.493	24.4249	27.0826	25.3438	22.3769	22.4566	21.2437	25.4448	25.0955	20.7485	23.3349	21.5598	21.3685	22.4196	22.4745	22.4021	21.6322	21.8114	19.8127	23.7896	21.9213	23.3387	24.4917
2030.5	7.15008	6.77862	8.13114	7.227	6.94718	8.95962	8.05689	11.0422	9.89262	9.00163			2030	20.9149	23.5794	21.7501	21.5466	22.6383	22.6854	22.6163	21.8164	22.0159	19.9496	24.0391	22.1159	23.5689	24.7567	24.6852	27.4021	25.6212	22.585	22.667	21.4154	25.7297	25.3702	20.9108	23.5664	21.745	21.5509	22.6321	22.6821	22.6095	21.8194	22.004	19.9521	24.0334	22.1126	23.5654	24.757
2031.5	7.41057	6.98628	8.54325	7.50152	7.18176	9.4867	8.44808	11.8869	10.5608	9.52797			2031	21.0785	23.811	21.9358	21.7299	22.851	22.8973	22.8241	22.0047	22.2105	20.0908	24.2834	22.3091	23.8001	25.0214	24.9504	27.7194	25.9042	22.7975	22.8785	21.5912	26.0201	25.6493	21.0755	23.7996	21.9318	21.7351	22.8468	22.8954	22.8191	22.0091	22.1998	20.0935	24.2798	22.3067	23.7961	25.0242
2032.5	7.65615	7.18026	8.94179	7.76126	7.4022	10.0113	8.83024	12.7312	11.2307	10.048			2032	21.2424	24.0452	22.1247	21.9134	23.0646	23.1045	23.033	22.1928	22.4038	20.2304	24.5266	22.5026	24.027	25.2861	25.2155	28.0379	26.186	23.0068	23.0901	21.7669	26.3097	25.9316	21.2397	24.0352	22.1218	21.9195	23.0613	23.1046	23.0292	22.199	22.3936	20.2336	24.5247	22.501	24.0249	25.2908
2033.5	7.9412	7.40732	9.39449	8.06472	7.66136	10.6102	9.27367	13.6701	11.9858	10.642			2033	21.406	24.2809	22.3146	22.1002	23.2833	23.3157	23.2436	22.3843	22.6021	20.3731	24.7726	22.699	24.2558	25.5518	25.4835	28.3616	26.4729	23.2201	23.3071	21.9449	26.599	26.2154	21.4051	24.2744	22.3135	22.1079	23.2811	23.3174	23.2413	22.3929	22.5923	20.3761	24.7729	22.6994	24.2564	25.5602
2034.5	8.24201	7.64879	9.87026	8.38458	7.94017	11.236	9.74273	14.6368	12.7672	11.259			2034	21.5688	24.5158	22.5016	22.2855	23.4978	23.5268	23.4539	22.5732	22.7978	20.513	25.0184	22.896	24.4835	25.8199	25.7507	28.6877	26.757	23.4289	23.5221	22.1197	26.8916	26.4956	21.5693	24.5122	22.5027	22.2949	23.4985	23.5315	23.4546	22.5848	22.7907	20.5165	25.0226	22.8994	24.4869	25.8312
2035.5	8.52326	7.87212	10.3298	8.68309	8.19941	11.8442	10.1903	15.5989	13.539	11.8629			2035	21.7355	24.7564	22.6921	22.4762	23.7166	23.7422	23.6666	22.7661	22.9979	20.6572	25.2701	23.0932	24.7181	26.0917	26.0218	29.0198	27.0502	23.646	23.7403	22.2984	27.1905	26.7845	21.7388	24.7574	22.6955	22.4873	23.7194	23.75	23.6721	22.7812	22.9932	20.6621	25.2802	23.0997	24.7255	26.1078
2036.5	8.85096	8.12291	10.8706	9.02879	8.4907	12.5523	10.7055	16.7168	14.435	12.5757			2036	21.9015	24.9961	22.8839	22.6656	23.9355	23.9564	23.8807	22.9609	23.1976	20.7989	25.52	23.2918	24.9495	26.3636	26.293	29.3485	27.3447	23.8604	23.9603	22.478	27.4861	27.072	21.9077	25.0025	22.8906	22.679	23.9428	23.9692	23.8898	22.9803	23.1955	20.8049	25.5356	23.3019	24.9613	26.3853
2037.5	9.22578	8.40213	11.4826	9.41721	8.81633	13.3322	11.2791	17.9181	15.4014	13.358			2037	22.0674	25.2361	23.0779	22.8573	24.1576	24.1723	24.0954	23.1572	23.3984	20.9443	25.7708	23.4906	25.1824	26.6379	26.5683	29.6806	27.6366	24.0766	24.1827	22.6566	27.7841	27.3625	22.0778	25.2493	23.0883	22.8729	24.1683	24.1895	24.1093	23.1803	23.4002	20.9512	25.7932	23.5052	25.2	26.667
2038.5	9.57877	8.66325	12.067	9.77896	9.12128	14.0664	11.8189	19.0543	16.3006	14.0853			2038	22.2348	25.476	23.27	23.0484	24.3792	24.3881	24.3106	23.3522	23.6001	21.0888	26.0252	23.6913	25.4172	26.9134	26.844	30.0147	27.9364	24.2945	24.4055	22.8373	28.083	27.6572	22.2488	25.4967	23.2864	23.068	24.3945	24.4104	24.3298	23.3793	23.6054	21.097	26.0558	23.7107	25.4401	26.9523
2039.5	9.87908	8.88523	12.5953	10.09	9.38124	14.7336	12.2987	20.1324	17.1293	14.7423			2039	22.4006	25.7154	23.4634	23.2401	24.599	24.6024	24.5226	23.5477	23.8017	21.2305	26.2783	23.89	25.6495	27.1925	27.1189	30.347	28.2347	24.5085	24.6278	23.0184	28.3828	27.9499	22.4192	25.744	23.4852	23.2625	24.6209	24.6319	24.5506	23.5806	23.8118	21.2404	26.317	23.9165	25.6805	27.2418
2040.5	10.1763	9.10378	13.1297	10.4033	9.64124	15.4148	12.785	21.2515	17.9894	15.4189			2040	22.568	25.9584	23.6568	23.4326	24.8219	24.8209	24.7394	23.7448	24.0058	21.3756	26.535	24.0929	25.8841	27.4723	27.3974	30.6814	28.5361	24.7266	24.8505	23.1988	28.685	28.2465	22.5917	25.9993	23.6848	23.4605	24.8505	24.8572	24.7763	23.7825	24.0218	21.3876	26.5817	24.1252	25.9229	27.5342
2041.5	10.5028	9.34339	13.7097	10.749	9.92676	16.1664	13.3237	22.4796	18.9409	16.1691			2041	22.7344	26.2024	23.8507	23.626	25.0452	25.0365	24.9566	23.9409	24.2113	21.5191	26.7932	24.2945	26.1213	27.7538	27.6763	31.0176	28.8394	24.9432	25.0719	23.3794	28.989	28.5434	22.763	26.2504	23.8863	23.6588	25.0818	25.0793	25.0021	23.9849	24.2344	21.5336	26.8486	24.3351	26.1687	27.8297
2042.5	10.905	9.63854	14.3961	11.171	10.2762	17.0593	13.9745	23.8999	20.0494	17.0608			2042	22.9022	26.444	24.0482	23.8235	25.272	25.2559	25.1736	24.1392	24.4183	21.6643	27.0506	24.4979	26.3596	28.0378	27.958	31.358	29.1443	25.1631	25.2968	23.5611	29.2936	28.8403	22.9373	26.507	24.0904	23.863	25.3179	25.3083	25.2307	24.1907	24.4479	21.6804	27.1176	24.5467	26.4163	28.1285
2043.5	11.3267	9.94756	15.0984	11.6081	10.6438	17.9674	14.6433	25.3345	21.1637	17.9627			2043	23.0709	26.6871	24.2441	24.0185	25.4981	25.4756	25.391	24.3367	24.6236	21.8068	27.3083	24.7011	26.5951	28.3247	28.2395	31.698	29.4498	25.3816	25.5211	23.7444	29.5973	29.1375	23.1104	26.7639	24.2959	24.0654	25.5535	25.5391	25.4601	24.3952	24.6615	21.8259	27.3895	24.7597	26.6646	28.4295
2044.5	11.704	10.2198	15.7472	11.9983	10.9705	18.795	15.2489	26.6907	22.1962	18.7897			2044	23.2367	26.9313	24.4391	24.2135	25.724	25.6952	25.6085	24.5324	24.8328	21.9513	27.564	24.9044	26.8341	28.6102	28.5231	32.0364	29.7566	25.6011	25.7445	23.9251	29.8994	29.4341	23.2837	27.0226	24.5005	24.2694	25.7914	25.7702	25.6935	24.5986	24.8782	21.9738	27.6597	24.9754	26.916	28.7358
2045.5	12.0648	10.4719	16.3765	12.3717	11.2766	19.6004	15.8324	28.0473	23.2276	19.6066			2045	23.4036	27.1739	24.6371	24.4117	25.9528	25.9154	25.8274	24.7291	25.0393	22.0961	27.823	25.1105	27.0752	28.8991	28.8097	32.3779	30.0624	25.8187	25.9689	24.1079	30.2045	29.7309	23.4594	27.2831	24.7083	24.4771	26.0339	26.0036	25.931	24.8074	25.0939	22.123	27.9327	25.1945	27.1662	29.0451
2046.5	12.3927	10.6975	16.953	12.7102	11.5531	20.3543	16.3687	29.351	24.2149	20.3702			2046	23.5686	27.417	24.8329	24.6077	26.1814	26.1364	26.0475	24.9281	25.2455	22.2411	28.0795	25.316	27.313	29.1888	29.097	32.72	30.3726	26.0364	26.1945	24.2897	30.5087	30.025	23.6358	27.5444	24.9158	24.6854	26.2776	26.2387	26.1691	25.0181	25.3127	22.2725	28.2061	25.4123	27.4235	29.3546
2047.5	12.7027	10.9076	17.518	13.0299	11.8129	21.1007	16.8906	30.6621	25.1929	21.1236			2047	23.7368	27.6627	25.029	24.8089	26.4119	26.3579	26.2696	25.1287	25.4557	22.387	28.3363	25.5211	27.5578	29.4804	29.3842	33.0632	30.6797	26.2563	26.4209	24.4733	30.818	30.3233	23.8126	27.8111	25.1288	24.8956	26.5252	26.4776	26.4078	25.2297	25.5339	22.4224	28.4851	25.6336	27.6824	29.6699
2048.5	13.022	11.1204	18.106	13.3596	12.0769	21.8818	17.4329	32.0296	26.2134	21.9108			2048	23.9015	27.908	25.2263	25.0077	26.6446	26.5785	26.49	25.3268	25.6664	22.5314	28.5927	25.726	27.8003	29.7726	29.6714	33.4032	30.9865	26.4768	26.6483	24.6553	31.1237	30.6184	23.989	28.0778	25.3425	25.1092	26.772	26.714	26.6514	25.4425	25.7557	22.5715	28.7616	25.8556	27.9399	29.9845
2049.5	13.3588	11.3467	18.728	13.7104	12.3555	22.7072	18.0072	33.4806	27.2923	22.7472			2049	24.0689	28.1529	25.4256	25.2108	26.8765	26.8017	26.7158	25.5268	25.8771	22.6765	28.8473	25.9329	28.0444	30.0669	29.964	33.7465	31.2956	26.6981	26.8773	24.8392	31.432	30.9136	24.1698	28.3492	25.5589	25.3241	27.0248	26.9582	26.898	25.6565	25.9793	22.722	29.0449	26.081	28.2003	30.3056
2050.5	13.7306	11.5994	19.4169	14.098	12.6649	23.6154	18.6445	35.0671	28.458	23.6728			2050	24.2356	28.3962	25.6243	25.4123	27.1096	27.0248	26.9401	25.7286	26.0875	22.822	29.1065	26.1392	28.2855	30.3605	30.256	34.0885	31.6041	26.9169	27.1031	25.0229	31.7419	31.2113	24.3478	28.6235	25.7745	25.5367	27.2754	27.2009	27.1442	25.8719	26.2031	22.8722	29.3281	26.3096	28.4616	30.6315
2051.5	14.1333	11.876	20.1555	14.5179	13.0018	24.5764	19.3269	36.7382	29.6648	24.6506			2051	24.4055	28.6449	25.8232	25.615	27.3455	27.2495	27.1656	25.9284	26.3012	22.9691	29.3633	26.3507	28.5305	30.6576	30.5493	34.4309	31.9142	27.1373	27.3286	25.2062	32.052	31.5109	24.5305	28.8987	25.9932	25.753	27.5325	27.448	27.396	26.0895	26.4315	23.0254	29.6137	26.5387	28.7267	30.9573
2052.5	14.5228	12.1424	20.8681	14.9257	13.3268	25.5138	19.9893	38.3959	30.8562	25.6076			2052	24.5715	28.8902	26.0223	25.8139	27.5811	27.4741	27.3896	26.1284	26.5112	23.1149	29.6205	26.5588	28.7743	30.955	30.8416	34.7719	32.2256	27.3564	27.5571	25.3896	32.3597	31.8067	24.7107	29.1751	26.2139	25.9685	27.7875	27.6938	27.6452	26.3075	26.659	23.1771	29.9	26.7673	28.9912	31.2816
2053.5	14.8863	12.3876	21.5294	15.3064	13.6284	26.4069	20.6128	40.0073	32.0249	26.5231			2053	24.739	29.1365	26.2202	26.0151	27.818	27.6998	27.6131	26.328	26.7245	23.2589	29.8785	26.7672	29.0175	31.2518	31.1333	35.1148	32.534	27.576	27.784	25.5735	32.6701	32.105	24.8924	29.4514	26.4345	26.1861	28.0452	27.944	27.8977	26.5245	26.888	23.3283	30.189	26.9979	29.2587	31.6131
2054.5	15.2387	12.6233	22.1782	15.6736	13.9199	27.2814	21.2207	41.6169	33.1783	27.4223			2054	24.9058	29.3819	26.4186	26.2176	28.0543	27.923	27.8375	26.5276	26.9353	23.405	30.1343	26.9752	29.2618	31.5476	31.4282	35.459	32.8434	27.794	28.0119	25.7563	32.9791	32.4024	25.0768	29.7287	26.6569	26.4039	28.3047	28.1922	28.1503	26.7475	27.1203	23.4815	30.4807	27.2313	29.526	31.9447
2055.5	15.6072	12.8686	22.8696	16.0587	14.2214	28.2172	21.8697	43.3482	34.4036	28.3876			2055	25.0749	29.6267	26.6197	26.4178	28.2913	28.1502	28.0608	26.7272	27.1474	23.551	30.391	27.1842	29.5072	31.8452	31.7214	35.7993	33.1534	28.0164	28.2409	25.9394	33.2873	32.7	25.262	30.0081	26.8825	26.6262	28.5678	28.4459	28.4056	26.9708	27.3541	23.6357	30.7711	27.4672	29.7955	32.2785
2056.5	15.9951	13.1263	23.6091	16.4677	14.5379	29.2265	22.5698	45.2232	35.7158	29.4266			2056	25.2423	29.8749	26.8207	26.6217	28.5303	28.3755	28.2845	26.9302	27.3614	23.6973	30.6483	27.3926	29.7501	32.1441	32.0166	36.1399	33.466	28.2368	28.4705	26.1253	33.5991	33.0003	25.4462	30.2914	27.1089	26.8484	28.8322	28.7013	28.6641	27.1951	27.5899	23.7901	31.0657	27.7048	30.0681	32.6141
2057.5	16.4409	13.4239	24.4392	16.9348	14.9066	30.3588	23.3644	47.2634	37.1618	30.5888			2057	25.409	30.1212	27.0207	26.8232	28.7693	28.6012	28.5091	27.1296	27.5725	23.8438	30.9056	27.6026	29.9934	32.4458	32.3111	36.4796	33.7789	28.4578	28.6989	26.3101	33.9077	33.2976	25.6314	30.5761	27.3363	27.0713	29.0977	28.959	28.9229	27.4205	27.8256	23.9452	31.3611	27.9417	30.3432	32.9517
2058.5	16.9013	13.73	25.2981	17.4163	15.2867	31.5416	24.1897	49.3732	38.6597	31.7987			2058	25.5766	30.3684	27.2232	27.0277	29.0086	28.8286	28.7354	27.3325	27.7862	23.9911	31.1648	27.8125	30.239	32.7477	32.6083	36.823	34.0876	28.6798	28.9296	26.4974	34.2214	33.5977	25.8172	30.8649	27.5649	27.3003	29.3696	29.2183	29.1864	27.6476	28.0647	24.0989	31.6606	28.1814	30.6161	33.2957
2059.5	17.3002	13.9908	26.0879	17.8367	15.6128	32.6305	24.9364	51.394	40.0566	32.9149			2059	25.7424	30.6132	27.4228	27.2274	29.2456	29.0538	28.9594	27.5315	27.9986	24.1381	31.4207	28.0197	30.4808	33.0453	32.9025	37.1606	34.3973	28.8991	29.1554	26.6784	34.5323	33.899	26.002	31.1515	27.7943	27.527	29.6381	29.4766	29.4484	27.8742	28.3016	24.2536	31.9601	28.4192	30.8883	33.6385
2060.5	17.6903	14.2484	26.8739	18.2527	15.9317	33.6978	25.6811	53.3833	41.4276	34.0209			2060	25.9082	30.8601	27.6248	27.4334	29.4876	29.2798	29.1869	27.7327	28.2113	24.2838	31.6798	28.2284	30.7259	33.3482	33.1992	37.4988	34.7078	29.1187	29.3862	26.8641	34.8437	34.1972	26.1925	31.4429	28.0275	27.7556	29.9132	29.7422	29.7143	28.1045	28.5424	24.409	32.2621	28.6592	31.1655	33.99
2061.5	18.0926	14.5122	27.6893	18.6854	16.2586	34.8082	26.4565	55.4264	42.849	35.1803			2061	26.0738	31.1036	27.8249	27.636	29.7261	29.5053	29.4123	27.9334	28.424	24.4309	31.9364	28.4366	30.9691	33.6495	33.4964	37.8355	35.0181	29.3363	29.6151	27.0463	35.1546	34.4965	26.3808	31.7309	28.2571	27.9854	30.1881	30.0018	29.9804	28.3341	28.7838	24.5658	32.5605	28.8998	31.4406	34.3412
2062.5	18.5006	14.7773	28.5429	19.1277	16.5919	35.9759	27.2691	57.5687	44.3426	36.3995			2062	26.2413	31.3519	28.0269	27.8416	29.9658	29.7306	29.6371	28.1347	28.6386	24.5772	32.1956	28.6458	31.2136	33.9508	33.7942	38.1767	35.3291	29.5587	29.8475	27.2324	35.4665	34.7998	26.5713	32.0253	28.4903	28.2181	30.468	30.2662	30.2502	28.5653	29.0271	24.7239	32.8682	29.1449	31.7183	34.6958
2063.5	18.9162	15.0501	29.418	19.5825	16.9321	37.1671	28.1152	59.734	45.8518	37.6394			2063	26.406	31.5969	28.2295	28.0451	30.2061	29.9568	29.8663	28.336	28.8515	24.7235	32.4546	28.857	31.46	34.2531	34.0913	38.5143	35.6419	29.7786	30.0773	27.4165	35.7791	35.0976	26.7608	32.3228	28.7252	28.4514	30.7485	30.5306	30.5195	28.7962	29.2718	24.8798	33.1758	29.3876	31.9971	35.0504
2064.5	19.3822	15.3584	30.3538	20.0868	17.3131	38.4312	29.0304	61.9674	47.4305	38.9515			2064	26.5704	31.8401	28.431	28.2498	30.4471	30.1848	30.0904	28.5383	29.0643	24.8694	32.7105	29.0661	31.7084	34.5573	34.3907	38.8507	35.9539	29.998	30.3082	27.6016	36.0914	35.3997	26.9526	32.6174	28.9627	28.684	31.0299	30.797	30.7893	29.0272	29.5167	25.0368	33.4839	29.6321	32.2771	35.4073
2065.5	19.8528	15.6704	31.2843	20.589	17.698	39.6894	29.9423	64.2346	49.0151	40.2624			2065	26.7341	32.0834	28.6341	28.4553	30.6885	30.4113	30.315	28.7407	29.2774	25.0162	32.9672	29.2748	31.9566	34.8614	34.6905	39.1902	36.2669	30.2178	30.5387	27.7854	36.4066	35.7003	27.1454	32.9139	29.1988	28.9177	31.312	31.0677	31.0588	29.264	29.7643	25.1934	33.7941	29.8769	32.5581	35.7679
2066.5	20.2629	15.9377	32.1329	21.0261	18.0295	40.8455	30.762	66.4306	50.4868	41.4744			2066	26.8998	32.3289	28.8335	28.6608	30.9305	30.6391	30.5415	28.94	29.4903	25.1636	33.2249	29.484	32.2052	35.1631	34.9922	39.5269	36.579	30.4391	30.7698	27.9698	36.7194	36.0001	27.3418	33.2115	29.4385	29.1547	31.5952	31.3379	31.3343	29.5015	30.0136	25.354	34.1056	30.1237	32.8401	36.1307
2067.5	20.6719	16.2002	32.9939	21.4674	18.3561	42.02	31.5841	68.6778	51.9631	42.7088			2067	27.0656	32.5723	29.0333	28.8652	31.1703	30.864	30.7657	29.1392	29.7037	25.31	33.48	29.6933	32.4524	35.462	35.2935	39.8639	36.8908	30.658	30.9995	28.1531	37.032	36.3013	27.5378	33.5156	29.6795	29.3904	31.8792	31.6077	31.6088	29.739	30.2646	25.512	34.4161	30.368	33.1222	36.4955
2068.5	21.1013	16.4761	33.8769	21.9332	18.6975	43.2196	32.4319	70.9961	53.4766	43.9772			2068	27.2285	32.8162	29.2345	29.0681	31.4107	31.0912	30.9916	29.3383	29.9169	25.4561	33.7363	29.9016	32.6997	35.7633	35.5952	40.2001	37.2006	30.878	31.2279	28.3377	37.3453	36.6016	27.7336	33.8145	29.9191	29.6266	32.1662	31.8794	31.8841	29.9767	30.5146	25.6699	34.73	30.6146	33.4063	36.867
2069.5	21.5226	16.7473	34.7483	22.3897	19.0362	44.4018	33.2621	73.343	54.9924	45.2348			2069	27.3928	33.0583	29.4343	29.2734	31.6555	31.3184	31.2175	29.5364	30.1313	25.6021	33.9902	30.109	32.9464	36.0601	35.8951	40.5321	37.5107	31.0954	31.456	28.5219	37.6567	36.8987	27.9296	34.1145	30.1607	29.8629	32.4554	32.1509	32.1608	30.2169	30.7644	25.83	35.043	30.865	33.6889	37.2396
2070.5	21.9542	17.028	35.6595	22.8614	19.388	45.6463	34.125	75.8319	56.588	46.5607			2070	27.5556	33.305	29.6341	29.4777	31.8947	31.5464	31.4436	29.7333	30.3443	25.7475	34.2459	30.3167	33.1934	36.3615	36.1948	40.8637	37.8217	31.3141	31.6855	28.7052	37.9673	37.1976	28.1248	34.4151	30.4037	30.102	32.7453	32.4225	32.438	30.4554	31.0172	25.989	35.3584	31.1127	33.9737	37.6163
2071.5	22.3812	17.3115	36.5706	23.3253	19.7383	46.8941	34.9919	78.377	58.2044	47.8993			2071	27.7197	33.5472	29.8342	29.6842	32.1373	31.7714	31.6668	29.9352	30.5551	25.8944	34.5002	30.5227	33.4433	36.6618	36.4949	41.1957	38.1346	31.5297	31.9141	28.8888	38.277	37.4963	28.3208	34.7174	30.6473	30.3426	33.0361	32.6941	32.7182	30.6971	31.2709	26.1494	35.6761	31.3674	34.2615	37.9946
2072.5	22.7976	17.5869	37.4746	23.7725	20.0811	48.1174	35.8406	80.906	59.799	49.225			2072	27.8808	33.7883	30.0319	29.8873	32.3782	31.9954	31.8882	30.1324	30.7641	26.0385	34.7552	30.7276	33.6877	36.9598	36.7931	41.523	38.4427	31.7441	32.1422	29.0686	38.5859	37.7916	28.5147	35.0176	30.8919	30.5804	33.3259	32.9676	32.9956	30.9351	31.5251	26.3077	35.9938	31.617	34.5452	38.3726
2073.5	23.2317	17.8725	38.4195	24.2415	20.4371	49.3977	36.7252	83.5222	61.4443	50.6098			2073	28.0463	34.0308	30.2311	30.0901	32.6192	32.2208	32.1134	30.3326	30.9762	26.1862	35.0091	30.9343	33.9337	37.2628	37.0962	41.853	38.7583	31.9612	32.3705	29.254	38.8964	38.0905	28.7131	35.3186	31.1367	30.8209	33.6217	33.2407	33.2769	31.1778	31.7806	26.4689	36.314	31.8697	34.8289	38.7553
2074.5	23.6557	18.152	39.3626	24.7007	20.7845	50.6924	37.6072	86.2153	63.1113	52.0124			2074	28.21	34.2745	30.4293	30.2944	32.8614	32.445	32.3369	30.5303	31.1882	26.3314	35.2651	31.1395	34.1795	37.5651	37.3954	42.1755	39.0692	32.1776	32.597	29.4353	39.204	38.3881	28.9103	35.6197	31.3832	31.0621	33.9138	33.5131	33.5635	31.4188	32.036	26.6305	36.6362	32.1247	35.1143	39.1436
2075.5	24.0606	18.4144	40.285	25.1393	21.1147	51.9743	38.4705	88.958	64.786	53.3998			2075	28.3715	34.5145	30.6267	30.4956	33.0995	32.6664	32.5578	30.7265	31.3989	26.4764	35.5169	31.3428	34.422	37.8648	37.6949	42.4971	39.3811	32.3923	32.8242	29.6176	39.5116	38.6834	29.1049	35.9204	31.6286	31.3055	34.2067	33.7886	33.8469	31.6605	32.2925	26.7905	36.9566	32.3759	35.4036	39.5302
2076.5	24.4535	18.6701	41.1864	25.5689	21.4359	53.2394	39.328	91.7091	66.4603	54.7611			2076	28.5364	34.7569	30.8253	30.6998	33.3435	32.8914	32.7775	30.9241	31.6116	26.6247	35.7715	31.5511	34.6691	38.1656	37.9958	42.8201	39.6946	32.6082	33.0522	29.8018	39.8191	38.978	29.3054	36.2261	31.8794	31.5498	34.5027	34.0679	34.1317	31.9042	32.5493	26.9545	37.2814	32.6304	35.6917	39.9195
2077.5	24.8908	18.9529	42.1659	26.0454	21.7932	54.6134	40.2639	94.604	68.2504	56.2355			2077	28.6959	34.9967	31.023	30.9051	33.5865	33.1142	32.9992	31.12	31.821	26.7688	36.0239	31.7567	34.9117	38.464	38.2935	43.1401	40.0073	32.8227	33.2803	29.9837	40.1252	39.2712	29.5025	36.5288	32.1293	31.7942	34.7989	34.3437	34.4201	32.1476	32.8084	27.1156	37.6062	32.8823	35.9808	40.3081
2078.5	25.3499	19.2451	43.2227	26.5484	22.1662	56.0798	41.2608	97.684	70.1572	57.8128			2078	28.8584	35.2361	31.2186	31.1096	33.8272	33.3337	33.2222	31.3167	32.0323	26.9137	36.2773	31.96	35.1572	38.7666	38.5941	43.4578	40.3208	33.0394	33.5078	30.1647	40.43	39.567	29.7023	36.832	32.3788	32.0394	35.0948	34.6204	34.7063	32.3924	33.0655	27.2783	37.9307	33.1355	36.2695	40.7031
2079.5	25.8197	19.5466	44.3253	27.0679	22.5453	57.578	42.2935	100.861	72.1254	59.4376			2079	29.0207	35.4742	31.4166	31.3136	34.0674	33.5539	33.445	31.5154	32.2433	27.0592	36.5285	32.1651	35.4005	39.0677	38.8905	43.7763	40.6308	33.2538	33.7366	30.345	40.7337	39.8598	29.9001	37.1385	32.6311	32.2845	35.3913	34.8994	34.9954	32.6377	33.3258	27.4429	38.2536	33.3911	36.5551	41.0961
2080.5	26.3633	19.8976	45.5306	27.6604	22.9768	59.1724	43.4258	104.165	74.211	61.1805			2080	29.181	35.7148	31.6129	31.5163	34.3069	33.7729	33.6648	31.71	32.4541	27.2039	36.7829	32.3665	35.6442	39.37	39.1903	44.0914	40.9423	33.4673	33.9646	30.5255	41.0381	40.151	30.0991	37.4426	32.8828	32.5319	35.6875	35.1749	35.285	32.8828	33.5842	27.6062	38.5814	33.6443	36.8461	41.4944
2081.5	26.9371	20.2711	46.767	28.2743	23.4304	60.7683	44.5845	107.508	76.3184	62.953			2081	29.3419	35.9529	31.8075	31.7193	34.5452	33.9928	33.8853	31.9063	32.665	27.3511	37.0338	32.5694	35.8885	39.6716	39.4886	44.4085	41.2498	33.6815	34.1899	30.7055	41.34	40.4443	30.3	37.7518	33.1352	32.78	35.9867	35.4525	35.5743	33.1292	33.8437	27.7711	38.91	33.9013	37.1351	41.8905
2082.5	27.4734	20.6224	47.9469	28.8423	23.8607	62.3041	45.6807	110.786	78.3524	64.6781			2082	29.5013	36.1881	32.0007	31.9227	34.7826	34.2102	34.1025	32.0994	32.8746	27.4944	37.2817	32.7726	36.1307	39.9715	39.7839	44.7228	41.5592	33.8944	34.4146	30.8845	41.6374	40.736	30.4981	38.0558	33.3859	33.0265	36.2842	35.7303	35.8623	33.3735	34.1011	27.9336	39.2346	34.1551	37.4237	42.2902
2083.5	27.9652	20.9453	49.0795	29.3679	24.2603	63.8176	46.7282	114.057	80.3363	66.3728			2083	29.6613	36.4236	32.1956	32.128	35.022	34.4295	34.3223	32.2938	33.0834	27.64	37.5323	32.9776	36.3723	40.272	40.0838	45.0351	41.87	34.1074	34.6409	31.0637	41.9351	41.0251	30.6977	38.3642	33.6378	33.2747	36.5862	36.0082	36.1541	33.6209	34.3602	28.0978	39.5625	34.4088	37.7115	42.6884
2084.5	28.4275	21.2453	50.154	29.8581	24.6291	65.2787	47.7255	117.283	82.2522	68.0125			2084	29.8196	36.6588	32.389	32.3301	35.2599	34.6468	34.5407	32.4886	33.2929	27.7833	37.7832	33.1782	36.6143	40.5742	40.3783	45.3465	42.1804	34.3194	34.8662	31.2422	42.2329	41.3163	30.8975	38.6719	33.8913	33.5205	36.8862	36.2876	36.4463	33.8674	34.6228	28.2623	39.8914	34.6669	38.0022	43.0926
2085.5	28.8627	21.5182	51.1815	30.3153	24.966	66.6807	48.6751	120.431	84.0814	69.5938			2085	29.9803	36.8909	32.5842	32.5373	35.4986	34.8647	34.7587	32.685	33.5018	27.9272	38.0306	33.3822	36.8568	40.8734	40.6755	45.6555	42.4904	34.5341	35.0925	31.421	42.5278	41.6055	31.0987	38.9808	34.1441	33.7702	37.1908	36.5677	36.7365	34.1167	34.8828	28.4283	40.2205	34.9238	38.2904	43.4972
2086.5	29.339	21.8087	52.2667	30.8169	25.3303	68.1493	49.6866	123.605	85.9608	71.2321			2086	30.1382	37.1246	32.7769	32.7394	35.7376	35.0824	34.9762	32.8791	33.7121	28.0703	38.2792	33.5831	37.097	41.1726	40.9705	45.9657	42.7961	34.7438	35.3151	31.5996	42.8221	41.8925	31.2983	39.2898	34.3985	34.0227	37.495	36.8485	37.0291	34.3648	35.1459	28.5942	40.5485	35.181	38.5823	43.9012
2087.5	29.8372	22.1098	53.4084	31.3475	25.7132	69.6832	50.752	126.868	87.9328	72.935			2087	30.2955	37.3568	32.9691	32.942	35.976	35.2984	35.1926	33.0721	33.9214	28.2131	38.5237	33.7845	37.3387	41.4733	41.2698	46.275	43.1045	34.9568	35.5385	31.7761	43.1177	42.1793	31.4971	39.5981	34.6526	34.2705	37.8025	37.1288	37.323	34.6115	35.4071	28.7581	40.8793	35.4378	38.8746	44.3058
2088.5	30.3495	22.4245	54.5971	31.8975	26.1072	71.2596	51.8579	130.265	89.9827	74.6969			2088	30.4543	37.5876	33.1621	33.1441	36.2145	35.5155	35.4088	33.2665	34.1302	28.3574	38.7707	33.9864	37.5802	41.7739	41.5643	46.5834	43.4095	35.167	35.7635	31.9525	43.4129	42.4621	31.6937	39.905	34.9056	34.5225	38.1075	37.409	37.616	34.858	35.6702	28.9242	41.2091	35.6977	39.1697	44.7144
2089.5	30.9161	22.7787	55.8534	32.497	26.5436	72.8956	53.026	133.761	92.107	76.5394			2089	30.6115	37.817	33.3547	33.3477	36.4545	35.733	35.6242	33.4587	34.3419	28.501	39.0148	34.1863	37.8245	42.0694	41.8603	46.8879	43.714	35.3783	35.9878	32.1298	43.7073	42.7477	31.8907	40.2107	35.1596	34.7722	38.416	37.6915	37.9087	35.1046	35.9348	29.0909	41.5365	35.956	39.4602	45.121
2090.5	31.4674	23.1261	57.0936	33.0804	26.9715	74.5132	54.1716	137.28	94.206	78.374			2090	30.768	38.0467	33.5449	33.5501	36.6927	35.9476	35.8379	33.6507	34.5493	28.6421	39.2567	34.3827	38.067	42.3668	42.1545	47.1903	44.0193	35.5863	36.2109	32.3064	43.9981	43.0285	32.0874	40.5174	35.4137	35.0238	38.7248	37.974	38.2028	35.351	36.198	29.2565	41.8651	36.2136	39.7515	45.5273
2091.5	31.9818	23.454	58.2834	33.6324	27.3723	76.0779	55.2637	140.72	96.2321	80.1475			2091	30.9234	38.2752	33.7355	33.7514	36.9293	36.1628	36.0502	33.8398	34.758	28.7842	39.4997	34.582	38.3059	42.6596	42.4465	47.4903	44.3213	35.7939	36.431	32.4812	44.2859	43.3067	32.2832	40.8205	35.6651	35.2728	39.0324	38.2545	38.4951	35.5971	36.4579	29.4213	42.1933	36.4715	40.0464	45.9312
2092.5	32.4891	23.7735	59.4549	34.1779	27.7629	77.6411	56.343	144.116	98.244	81.913			2092	31.0796	38.507	33.9269	33.9542	37.1698	36.3801	36.2659	34.0316	34.9691	28.9286	39.7421	34.7799	38.5486	42.9589	42.7419	47.7939	44.6248	36.0035	36.6552	32.6581	44.5761	43.5886	32.4832	41.1325	35.9191	35.5264	39.347	38.5367	38.7907	35.8449	36.7252	29.5898	42.525	36.7319	40.3429	46.3445
2093.5	33.0032	24.093	60.6526	34.7311	28.1586	79.2663	57.4503	147.64	100.302	83.7501			2093	31.235	38.7339	34.1187	34.1556	37.4059	36.5947	36.4781	34.2213	35.1765	29.0704	39.9836	34.975	38.7875	43.2532	43.0316	48.0921	44.9247	36.2107	36.8759	32.8335	44.8642	43.867	32.6798	41.4383	36.1734	35.7774	39.6601	38.8167	39.0834	36.0927	36.9892	29.7545	42.8535	36.9892	40.639	46.7553
2094.5	33.5469	24.4374	61.9278	35.3167	28.5866	80.9875	58.6184	151.37	102.454	85.6985			2094	31.3911	38.9601	34.3095	34.3579	37.6409	36.8092	36.6909	34.4115	35.387	29.2126	40.2241	35.1723	39.0285	43.5489	43.3247	48.3905	45.2241	36.4186	37.0957	33.009	45.1502	44.1478	32.8795	41.7459	36.4289	36.0282	39.975	39.1013	39.3793	36.3429	37.2579	29.9215	43.1842	37.2503	40.9363	47.1656
2095.5	34.1148	24.8058	63.2666	35.9265	29.0469	82.7851	59.8411	155.218	104.691	87.7397			2095	31.5471	39.1883	34.5012	34.5589	37.8784	37.0198	36.9024	34.6014	35.595	29.3568	40.4646	35.3674	39.2681	43.8424	43.6174	48.6841	45.5244	36.6256	37.3172	33.1849	45.4388	44.4256	33.0773	42.0511	36.6851	36.2805	40.2874	39.382	39.677	36.5919	37.525	30.0889	43.5132	37.5101	41.2304	47.5768
2096.5	34.6689	25.1655	64.585	36.5199	29.498	84.5739	61.0556	159.024	106.919	89.7776			2096	31.704	39.4154	34.6898	34.7592	38.113	37.2308	37.1129	34.7919	35.8044	29.4974	40.706	35.5615	39.5055	44.1348	43.907	48.9797	45.823	36.83	37.5379	33.3583	45.7211	44.7022	33.2776	42.3583	36.9367	36.5321	40.5996	39.665	39.9712	36.8391	37.792	30.2547	43.8402	37.769	41.5273	47.986
2097.5	35.176	25.4937	65.8088	37.0607	29.9049	86.2597	62.1954	162.657	109.042	91.7059			2097	31.8577	39.641	34.8794	34.9604	38.3506	37.4426	37.3233	34.9822	36.0107	29.6371	40.9473	35.7562	39.7466	44.4278	44.2015	49.2743	46.122	37.035	37.7593	33.532	46.006	44.9795	33.4728	42.6647	37.1923	36.7835	40.9129	39.947	40.2667	37.0868	38.0596	30.4202	44.1713	38.0291	41.8221	48.4016
2098.5	35.7035	25.8342	67.0616	37.624	30.3286	87.9771	63.3687	166.227	111.192	93.6498			2098	32.0122	39.8671	35.069	35.1613	38.5851	37.6559	37.5356	35.173	36.2188	29.7788	41.1864	35.9498	39.9841	44.7203	44.4893	49.5643	46.4182	37.2413	37.978	33.7047	46.2898	45.2532	33.6736	42.9709	37.449	37.0357	41.2242	40.2319	40.5591	37.335	38.328	30.587	44.4991	38.2887	42.1207	48.8162
2099.5	36.2567	26.1841	68.411	38.2244	30.7705	89.8035	64.619	169.914	113.461	95.6884			2099	32.1671	40.0912	35.2562	35.3637	38.8213	37.8667	37.7444	35.3624	36.4264	29.9198	41.4231	36.1455	40.2223	45.0103	44.7776	49.8531	46.7153	37.4483	38.1986	33.8765	46.5731	45.5258	33.8699	43.2742	37.7046	37.29	41.537	40.5157	40.8539	37.5804	38.5952	30.7544	44.8309	38.5489	42.4182	49.2284
2100.5	36.7717	26.509	69.7141	38.7864	31.1782	91.5633	65.8195	173.549	115.665	97.6683			2100	32.319	40.3156	35.4424	35.5613	39.0559	38.0751	37.9508	35.5502	36.6335	30.0604	41.6599	36.3368	40.4582	45.2997	45.0645	50.1399	47.0082	37.6479	38.4152	34.0467	46.8556	45.7998	34.0664	43.5798	37.9589	37.5416	41.8454	40.798	41.146	37.8284	38.864	30.9192	45.1544	38.8065	42.7146	49.6434
2101.5	37.2716	26.8199	70.9585	39.3283	31.5687	93.2532	66.9745	177.051	117.776	99.5938			2101	32.4728	40.5391	35.629	35.7615	39.2931	38.2832	38.159	35.7382	36.8399	30.2005	41.896	36.5303	40.6945	45.5904	45.3532	50.4263	47.3051	37.8535	38.6358	34.2171	47.1367	46.0721	34.2634	43.8849	38.2143	37.7961	42.158	41.0825	41.4403	38.0762	39.1329	31.0851	45.4881	39.0667	43.0115	50.0611
2102.5	37.7576	27.1174	72.1873	39.8574	31.9485	94.9335	68.1131	180.493	119.856	101.5			2102	32.625	40.7626	35.8166	35.9616	39.5273	38.4913	38.3666	35.9259	37.0464	30.3426	42.1322	36.7246	40.9301	45.8804	45.6407	50.7127	47.5991	38.0583	38.855	34.3887	47.4181	46.3444	34.4603	44.19	38.4689	38.0484	42.472	41.3693	41.7337	38.3273	39.4049	31.2537	45.8225	39.3298	43.3095	50.4777
2103.5	38.2699	27.4373	73.4411	40.4164	32.3544	96.6768	69.2867	184.002	122.007	103.456			2103	32.78	40.9849	36.0031	36.1623	39.7615	38.6985	38.575	36.1129	37.2529	30.4826	42.3676	36.9163	41.1658	46.1684	45.9228	50.9958	47.8894	38.2605	39.0736	34.5594	47.6962	46.6151	34.658	44.497	38.7249	38.3009	42.7845	41.6534	42.0288	38.5773	39.6763	31.4207	46.1473	39.5891	43.6083	50.897
2104.5	38.8691	27.8193	74.7937	41.0606	32.8334	98.576	70.57	187.687	124.329	105.574			2104	32.9328	41.2086	36.1916	36.3628	39.9961	38.908	38.7808	36.3011	37.46	30.6242	42.6011	37.1097	41.4028	46.458	46.2097	51.278	48.1821	38.4636	39.289	34.7303	47.9736	46.8881	34.8563	44.8039	38.9797	38.5569	43.097	41.9383	42.3244	38.8283	39.9495	31.5879	46.4773	39.8493	43.9083	51.318
2105.5	39.5017	28.2214	76.211	41.7349	33.3418	100.588	71.9075	191.486	126.757	107.81			2105	33.0828	41.4299	36.3759	36.5619	40.2318	39.1138	38.9869	36.4884	37.6656	30.7636	42.8349	37.3021	41.6359	46.7462	46.4925	51.5609	48.4729	38.6656	39.5054	34.9001	48.2489	47.1596	35.0532	45.1109	39.2357	38.8128	43.411	42.2224	42.6189	39.0766	40.2184	31.7554	46.8068	40.1093	44.2041	51.7395
2106.5	40.1171	28.6046	77.6253	42.3921	33.8342	102.644	73.2336	195.335	129.221	110.087			2106	33.2347	41.65	36.5599	36.761	40.4637	39.32	39.1904	36.6738	37.8703	30.9033	43.0666	37.4937	41.8697	47.0338	46.7775	51.8379	48.7627	38.8674	39.7232	35.0682	48.5237	47.4272	35.2507	45.4161	39.4914	39.0671	43.7253	42.5062	42.9153	39.3274	40.4889	31.9217	47.1346	40.3717	44.4999	52.1616
2107.5	40.7457	29.0015	79.0625	43.0664	34.341	104.77	74.5884	199.262	131.738	112.434			2107	33.3848	41.8717	36.7443	36.9586	40.6996	39.5268	39.3957	36.8601	38.074	31.0444	43.2962	37.6867	42.1048	47.3217	47.0611	52.1168	49.0538	39.0675	39.9404	35.2337	48.7998	47.6983	35.4495	45.7248	39.7472	39.3226	44.0386	42.7904	43.2115	39.5778	40.762	32.0893	47.4648	40.635	44.7988	52.587
2108.5	41.3592	29.3977	80.481	43.7231	34.8397	106.902	75.9275	203.194	134.239	114.796			2108	33.5374	42.0922	36.9288	37.1573	40.9318	39.7327	39.6007	37.0469	38.2803	31.1848	43.5252	37.8793	42.3409	47.6067	47.3428	52.3909	49.3452	39.268	40.1543	35.4025	49.0725	47.9656	35.6451	46.0308	40.002	39.5807	44.3526	43.0751	43.5075	39.8302	41.0351	32.2574	47.7934	40.8981	45.0936	53.0088
2109.5	41.9173	29.7643	81.8092	44.32	35.2936	108.951	77.1907	206.999	136.617	117.064			2109	33.6892	42.3111	37.1147	37.3573	41.165	39.9396	39.8047	37.2325	38.4842	31.3242	43.7558	38.0722	42.5747	47.892	47.6257	52.6643	49.6359	39.4683	40.3704	35.5729	49.3452	48.2313	35.8407	46.3363	40.2606	39.8365	44.6693	43.3603	43.8031	40.0826	41.305	32.425	48.1189	41.1597	45.39	53.4365
2110.5	42.4664	30.1296	83.1358	44.9154	35.741	111.063	78.4653	210.822	138.989	119.373			2110	33.8382	42.5299	37.2985	37.5552	41.3972	40.1438	40.0061	37.4148	38.6876	31.4633	43.9831	38.2619	42.808	48.175	47.9036	52.9385	49.9234	39.6684	40.585	35.7398	49.6158	48.4982	36.037	46.6417	40.5127	40.0943	44.9863	43.6421	44.0994	40.3353	41.5775	32.5919	48.4446	41.4191	45.6852	53.8639
2111.5	43.0468	30.5198	84.5252	45.5453	36.2201	113.321	79.8031	214.791	141.472	121.831			2111	33.9854	42.7461	37.4817	37.7503	41.63	40.3473	40.206	37.5982	38.8899	31.6012	44.2103	38.4511	43.0399	48.46	48.1829	53.2096	50.2094	39.8668	40.8004	35.9065	49.8885	48.767	36.2319	46.9455	40.768	40.3524	45.3012	43.9266	44.3948	40.588	41.8518	32.7582	48.7702	41.6825	45.9837	54.2936
2112.5	43.6765	30.9493	85.9779	46.216	36.7493	115.687	81.2133	218.827	144.059	124.403			2112	34.1342	42.9661	37.6661	37.9503	41.8613	40.5531	40.4082	37.783	39.0923	31.7405	44.4377	38.6435	43.2729	48.7452	48.4605	53.4782	50.4967	40.065	41.0156	36.0747	50.1565	49.0322	36.427	47.2519	41.0228	40.6131	45.6177	44.2103	44.6921	40.8424	42.1244	32.9245	49.0961	41.9472	46.2815	54.7233
2113.5	44.3065	31.3848	87.4241	46.8818	37.2845	118.059	82.6219	222.8	146.643	126.975			2113	34.2847	43.1845	37.8506	38.1496	42.0939	40.7579	40.6089	37.968	39.296	31.8791	44.6672	38.8326	43.5086	49.0325	48.7386	53.7502	50.7821	40.2659	41.2287	36.2426	50.4296	49.2982	36.6244	47.5574	41.2786	40.8716	45.9347	44.4952	44.991	41.097	42.3995	33.0915	49.4258	42.2114	46.5812	55.1577
2114.5	44.8887	31.7874	88.8074	47.5026	37.7795	120.39	83.9704	226.689	149.147	129.506			2114	34.4333	43.3988	38.0332	38.3467	42.3236	40.9609	40.8081	38.152	39.4981	32.017	44.8916	39.0209	43.7376	49.3117	49.0153	54.0174	51.0682	40.4643	41.4417	36.4105	50.6965	49.5615	36.8184	47.8605	41.532	41.1302	46.2518	44.778	45.2863	41.3486	42.6708	33.2579	49.7524	42.4705	46.8791	55.5891
2115.5	45.4573	32.1731	90.1673	48.1105	38.2593	122.753	85.3019	230.555	151.647	132.06			2115	34.5828	43.6153	38.2165	38.5442	42.5534	41.1643	41.0109	38.3356	39.7006	32.157	45.1161	39.2131	43.9686	49.5938	49.295	54.2832	51.3526	40.661	41.655	36.5746	50.9652	49.8262	37.014	48.166	41.7879	41.3888	46.5689	45.0626	45.5822	41.6029	42.9471	33.4244	50.0779	42.7322	47.1777	56.0222
2116.5	46.0061	32.5485	91.5005	48.7054	38.7271	125.102	86.6059	234.378	154.134	134.603			2116	34.7314	43.8292	38.3973	38.7432	42.7833	41.3677	41.209	38.5187	39.9016	32.2942	45.3404	39.4006	44.1967	49.8756	49.5723	54.5506	51.6351	40.8587	41.8667	36.7416	51.2266	50.0876	37.21	48.4708	42.0417	41.6485	46.8879	45.3484	45.8817	41.8563	43.223	33.5923	50.4043	42.9941	47.4766	56.4573
2117.5	46.5312	32.9096	92.7752	49.2777	39.1778	127.373	87.8673	238.114	156.56	137.075			2117	34.8783	44.0414	38.5772	38.9389	43.0112	41.5674	41.4076	38.7018	40.1033	32.4316	45.5628	39.5885	44.4235	50.1568	49.8489	54.8131	51.917	41.0533	42.0752	36.9059	51.4942	50.3498	37.4042	48.7737	42.2953	41.9058	47.2056	45.6311	46.1737	42.1087	43.4972	33.7582	50.7306	43.2535	47.7729	56.8944
2118.5	47.0229	33.2496	93.9614	49.8104	39.5998	129.556	89.0628	241.76	158.893	139.432			2118	35.0252	44.2527	38.7594	39.1338	43.2418	41.7699	41.6061	38.8858	40.3049	32.5679	45.7863	39.775	44.6539	50.4399	50.1263	55.077	52.1986	41.2478	42.2888	37.0697	51.7562	50.612	37.5983	49.0792	42.5483	42.1673	47.524	45.9168	46.4704	42.365	43.7707	33.9258	51.0524	43.5138	48.0723	57.3303
2119.5	47.4771	33.5661	95.0663	50.3036	39.9917	131.668	90.194	245.262	161.114	141.683			2119	35.1728	44.4621	38.9392	39.3292	43.4696	41.9703	41.8043	39.0661	40.5052	32.706	46.0085	39.9605	44.8815	50.721	50.4004	55.3401	52.4805	41.4409	42.4977	37.2332	52.0205	50.8708	37.7944	49.3837	42.8005	42.4303	47.8427	46.201	46.766	42.6179	44.0459	34.0925	51.3744	43.7721	48.3717	57.7574
2120.5	47.9404	33.8838	96.1698	50.8038	40.394	133.821	91.3344	248.68	163.327	143.953			2120	35.3205	44.6731	39.1203	39.5247	43.6973	42.1707	42.0016	39.2481	40.7088	32.8429	46.2292	40.1477	45.1075	50.9993	50.6772	55.6035	52.7622	41.6355	42.7074	37.3989	52.2847	51.1298	37.9877	49.6873	43.054	42.6934	48.1627	46.4854	47.0633	42.8738	44.3246	34.259	51.6991	44.0346	48.6687	58.1908
2121.5	48.4014	34.1989	97.2922	51.303	40.7984	136.051	92.4898	252.129	165.576	146.29			2121	35.4683	44.8825	39.3	39.719	43.9274	42.373	42.1985	39.4299	40.9101	32.982	46.4506	40.3342	45.3353	51.2791	50.9552	55.8652	53.0427	41.8302	42.9176	37.5606	52.545	51.3881	38.1832	49.9904	43.3082	42.9539	48.4832	46.7702	47.3586	43.1293	44.5992	34.4267	52.0188	44.2977	48.968	58.6264
2122.5	48.8238	34.4865	98.3788	51.7659	41.1684	138.279	93.6051	255.578	167.786	148.631			2122	35.6127	45.0907	39.4773	39.9129	44.1502	42.5736	42.3939	39.6085	41.1072	33.1153	46.6706	40.5208	45.5596	51.5551	51.2319	56.1242	53.3212	42.0242	43.1219	37.724	52.8036	51.6442	38.3764	50.2929	43.5601	43.2119	48.8043	47.0575	47.6522	43.3861	44.8746	34.5914	52.3408	44.556	49.2673	59.0565
2123.5	49.2114	34.7486	99.3866	52.1871	41.5043	140.399	94.6348	258.868	169.866	150.873			2123	35.76	45.3008	39.6572	40.109	44.3805	42.7737	42.5894	39.79	41.3073	33.2517	46.8907	40.7082	45.789	51.8349	51.5082	56.3843	53.6004	42.2164	43.3325	37.889	53.0655	51.903	38.5709	50.5987	43.815	43.4721	49.127	47.3429	47.9474	43.6403	45.1514	34.7583	52.663	44.8166	49.5688	59.4927
2124.5	49.5772	34.9929	100.337	52.5823	41.8206	142.402	95.6071	261.985	171.853	152.997			2124	35.9063	45.51	39.8352	40.3039	44.6052	42.9739	42.7846	39.9698	41.5065	33.3882	47.1107	40.8938	46.0161	52.1131	51.7801	56.6411	53.8781	42.4098	43.5405	38.0519	53.3255	52.1579	38.7657	50.9035	44.0696	43.7338	49.4464	47.6279	48.2427	43.8948	45.4285	34.9252	52.9861	45.0775	49.8697	59.9245
2125.5	49.9416	35.2336	101.294	52.9789	42.1381	144.431	96.6026	265.13	173.88	155.137			2125	36.0515	45.717	40.0145	40.4959	44.8292	43.1702	42.9795	40.148	41.7045	33.5227	47.3299	41.077	46.2388	52.3883	52.055	56.8968	54.1536	42.6001	43.7464	38.2134	53.5835	52.4132	38.9581	51.206	44.3226	43.9917	49.7673	47.9115	48.5345	44.1463	45.7021	35.0907	53.3046	45.3373	50.1702	60.361
2126.5	50.3073	35.4779	102.266	53.38	42.4598	146.538	97.6331	268.331	175.977	157.348			2126	36.1977	45.9236	40.1929	40.69	45.0556	43.3687	43.1728	40.3257	41.9042	33.6603	47.5473	41.2618	46.4635	52.6669	52.3274	57.1545	54.4312	42.7901	43.9525	38.3772	53.8415	52.6674	39.1515	51.5109	44.575	44.2526	50.0888	48.2004	48.829	44.4015	45.9774	35.2587	53.6253	45.5978	50.4706	60.7951
2127.5	50.6579	35.7167	103.231	53.7678	42.7729	148.684	98.6633	271.534	178.087	159.598			2127	36.3416	46.1258	40.3677	40.8805	45.2793	43.5661	43.3654	40.5038	42.0989	33.7944	47.76	41.4442	46.6831	52.942	52.5982	57.4093	54.7075	42.9804	44.156	38.538	54.0967	52.9202	39.3441	51.8126	44.8259	44.51	50.4085	48.4839	49.1182	44.6547	46.2524	35.4231	53.942	45.8537	50.7661	61.2261
2128.5	51.0141	35.9647	104.198	54.1629	43.099	150.891	99.7188	274.812	180.242	161.917			2128	36.4846	46.3313	40.5446	41.0723	45.5052	43.7641	43.5568	40.6811	42.2966	33.9302	47.9742	41.6262	46.9061	53.2144	52.8729	57.6623	54.9838	43.17	44.3588	38.7004	54.3514	53.1719	39.5372	52.1154	45.0809	44.7705	50.7294	48.7686	49.4116	44.906	46.5292	35.5898	54.2601	46.1121	51.0669	61.657
2129.5	51.3851	36.2249	105.171	54.5721	43.4429	153.168	100.815	278.145	182.469	164.33			2129	36.6302	46.5352	40.7213	41.2657	45.7295	43.9616	43.7505	40.8604	42.4925	34.0664	48.192	41.8097	47.13	53.4936	53.1426	57.9155	55.2594	43.3625	44.5643	38.8633	54.6097	53.4248	39.7325	52.4209	45.3374	45.03	51.0512	49.056	49.7081	45.1594	46.806	35.7583	54.5803	46.3706	51.3655	62.0915
2130.5	51.7374	36.47	106.112	54.9583	43.768	155.438	101.879	281.444	184.681	166.745			2130	36.7745	46.7381	40.8958	41.4573	45.9512	44.1575	43.9415	41.0366	42.6864	34.2013	48.4059	41.9916	47.35	53.7673	53.413	58.1635	55.5345	43.5509	44.7666	39.0237	54.8648	53.6765	39.9248	52.7229	45.5874	45.2867	51.3701	49.3413	49.9992	45.4119	47.0831	35.9234	54.9005	46.6298	51.6663	62.5249
2131.5	52.0765	36.7021	107.014	55.331	44.083	157.673	102.898	284.637	186.833	169.106			2131	36.9196	46.9419	41.0711	41.6488	46.1748	44.3536	44.1314	41.214	42.8817	34.3386	48.6179	42.1745	47.5718	54.0423	53.6828	58.4159	55.8089	43.74	44.9696	39.1855	55.1171	53.9274	40.1176	53.0247	45.8428	45.5507	51.6884	49.6271	50.2902	45.663	47.3575	36.0906	55.2194	46.8873	51.9614	62.9589
2132.5	52.4079	36.9276	107.896	55.6975	44.3942	159.887	103.898	287.734	188.944	171.436			2132	37.0637	47.1454	41.2492	41.8403	46.3977	44.5514	44.3224	41.3922	43.0767	34.475	48.8333	42.3571	47.7936	54.3155	53.9515	58.6653	56.0823	43.9279	45.1728	39.345	55.3708	54.1807	40.3127	53.3284	46.0973	45.8121	52.0064	49.9129	50.5849	45.917	47.6336	36.256	55.5394	47.1443	52.2614	63.3889
2133.5	52.743	37.1594	108.791	56.0701	44.7113	162.17	104.93	290.884	191.093	173.82			2133	37.2079	47.3474	41.4248	42.0301	46.6162	44.747	44.5105	41.5688	43.2706	34.6098	49.0443	42.5366	48.0091	54.5876	54.2171	58.9123	56.3551	44.1164	45.3734	39.505	55.6209	54.4286	40.5073	53.6274	46.3482	46.0712	52.3291	50.1924	50.8726	46.1694	47.9053	36.4211	55.8586	47.3986	52.5569	63.8175
2134.5	53.08	37.398	109.688	56.4449	45.0323	164.524	105.996	294.067	193.286	176.26			2134	37.3491	47.5476	41.5966	42.218	46.8366	44.9407	44.6968	41.7435	43.4645	34.7424	49.2544	42.7168	48.2291	54.8593	54.4867	59.1587	56.6283	44.3003	45.5726	39.663	55.8719	54.6767	40.6981	53.9283	46.5997	46.3276	52.6477	50.4768	51.163	46.419	48.1817	36.5847	56.1768	47.6546	52.8532	64.2507
2135.5	53.3995	37.6239	110.562	56.7981	45.3387	166.874	107.051	297.203	195.463	178.704			2135	37.4926	47.7477	41.7712	42.409	47.0565	45.1348	44.8862	41.9196	43.6596	34.878	49.4645	42.8969	48.4517	55.1281	54.7538	59.4062	56.901	44.4884	45.7731	39.824	56.123	54.9233	40.8948	54.2295	46.8548	46.5898	52.9658	50.7621	51.4548	46.674	48.4583	36.7512	56.4956	47.9089	53.151	64.6863
2136.5	53.7088	37.8428	111.42	57.1398	45.6405	169.233	108.096	300.324	197.628	181.163			2136	37.6344	47.9483	41.9443	42.5966	47.2771	45.3275	45.0736	42.0948	43.8516	35.0106	49.6751	43.0757	48.6698	55.3961	55.0193	59.6504	57.171	44.6721	45.9726	39.981	56.3688	55.1692	41.089	54.5307	47.1077	46.8517	53.283	51.0435	51.7428	46.923	48.7354	36.9154	56.811	48.1641	53.4473	65.1178
2137.5	54.0488	38.0821	112.311	57.5124	45.9734	171.719	109.199	303.46	199.872	183.736			2137	37.7769	48.1496	42.1161	42.7847	47.4971	45.5216	45.2604	42.2694	44.0445	35.1469	49.8846	43.2549	48.8886	55.6642	55.284	59.8961	57.4423	44.8584	46.1717	40.1397	56.6171	55.415	41.2824	54.8288	47.3591	47.1127	53.5995	51.3244	52.0295	47.1757	49.0088	37.0814	57.126	48.4189	53.7411	65.5485
2138.5	54.4218	38.3423	113.265	57.9209	46.3419	174.427	110.395	306.684	202.281	186.506			2138	37.9172	48.3494	42.287	42.9721	47.7143	45.7126	45.4441	42.4412	44.2342	35.2792	50.0917	43.4327	49.1064	55.9322	55.5495	60.1419	57.7111	45.0426	46.3714	40.2956	56.8619	55.6571	41.4754	55.1269	47.6101	47.3731	53.9141	51.6041	52.3199	47.4267	49.2851	37.2467	57.4408	48.6712	54.0371	65.9848
2139.5	54.7642	38.5838	114.181	58.297	46.6803	177.113	111.542	309.892	204.679	189.255			2139	38.0562	48.5438	42.4577	43.1574	47.932	45.9049	45.6291	42.6144	44.4257	35.411	50.299	43.6097	49.3226	56.1986	55.8129	60.3853	57.9782	45.2264	46.5702	40.4542	57.1074	55.9009	41.6686	55.4252	47.8629	47.6316	54.2304	51.887	52.6076	47.6765	49.5588	37.4117	57.7575	48.9262	54.333	66.4146
2140.5	55.0724	38.8025	115.043	58.6374	46.9858	179.584	112.605	312.945	206.892	191.81			2140	38.198	48.7439	42.6291	43.3446	48.1504	46.0976	45.8143	42.7884	44.6181	35.545	50.5082	43.7856	49.5405	56.4626	56.075	60.6282	58.2477	45.4134	46.7706	40.6134	57.3526	56.1435	41.8604	55.7246	48.1129	47.8912	54.5505	52.1687	52.8961	47.9282	49.8344	37.5746	58.0705	49.1797	54.6299	66.8473
2141.5	55.3931	39.0289	115.947	58.996	47.309	182.065	113.723	316.019	209.095	194.38			2141	38.3385	48.9409	42.7992	43.5325	48.3693	46.2882	46.0023	42.9606	44.8098	35.6792	50.7162	43.9624	49.7541	56.7273	56.3371	60.8684	58.5141	45.5955	46.9678	40.7692	57.5959	56.3858	42.052	56.0244	48.3653	48.1516	54.8654	52.4493	53.1816	48.1799	50.1118	37.7402	58.3872	49.431	54.927	67.2748
2142.5	55.708	39.2522	116.845	59.3435	47.6226	184.574	114.844	319.103	211.312	196.984			2142	38.479	49.1391	42.9707	43.7199	48.5859	46.4788	46.1875	43.1315	45.0031	35.8118	50.9225	44.1389	49.9701	56.994	56.6005	61.1103	58.7829	45.7798	47.165	40.9274	57.8385	56.6269	42.2449	56.3241	48.6178	48.4132	55.1851	52.7327	53.4703	48.4337	50.3914	37.9055	58.7006	49.6864	55.2223	67.7087
2143.5	55.9988	39.4615	117.71	59.6647	47.9142	186.981	115.912	322.076	213.449	199.492			2143	38.62	49.3337	43.1415	43.9042	48.803	46.6688	46.3709	43.302	45.1922	35.9453	51.1267	44.3128	50.1856	57.2594	56.8589	61.3476	59.0466	45.9602	47.3616	41.084	58.0785	56.8665	42.4372	56.6237	48.8665	48.6726	55.503	53.0122	53.7554	48.6819	50.6685	38.0702	59.0149	49.9384	55.5198	68.1368
2144.5	56.2944	39.6753	118.589	59.9948	48.2173	189.387	117.001	325.044	215.601	201.999			2144	38.7576	49.5289	43.3089	44.0885	49.0178	46.8581	46.5523	43.4716	45.3827	36.0771	51.3303	44.4863	50.3968	57.5231	57.1192	61.5865	59.3109	46.14	47.5588	41.2385	58.3202	57.1054	42.6262	56.924	49.1154	48.9312	55.8198	53.2897	54.0402	48.9311	50.9447	38.2308	59.3308	50.1888	55.8132	68.5672
2145.5	56.5904	39.8913	119.451	60.3259	48.5219	191.822	118.095	327.997	217.795	204.541			2145	38.8952	49.7235	43.4758	44.2739	49.2354	47.0448	46.7357	43.6409	45.5691	36.2081	51.5362	44.6611	50.6107	57.7844	57.3794	61.8228	59.5746	46.3211	47.7518	41.3928	58.56	57.3452	42.8161	57.2215	49.3662	49.1946	56.1369	53.5717	54.326	49.1802	51.221	38.3936	59.6416	50.4402	56.1111	68.9941
2146.5	56.8624	40.0909	120.274	60.632	48.802	194.229	119.136	330.904	219.941	207.053			2146	39.0352	49.9167	43.6441	44.4576	49.4508	47.2348	46.9195	43.8119	45.7573	36.3412	51.7391	44.8341	50.8227	58.0438	57.6354	62.0595	59.8391	46.5	47.9467	41.5488	58.7979	57.5803	43.008	57.518	49.6135	49.4549	56.4508	53.8512	54.6135	49.4284	51.4952	38.5596	59.951	50.6886	56.4031	69.4199
2147.5	57.1192	40.2772	121.058	60.9202	49.0676	196.596	120.128	333.765	222.014	209.515			2147	39.1722	50.1087	43.8125	44.6401	49.6668	47.4212	47.0998	43.9816	45.9453	36.4714	51.9449	45.009	51.0369	58.3061	57.8902	62.2964	60.0995	46.6806	48.1408	41.7034	59.0385	57.8152	43.1967	57.8158	49.8628	49.7159	56.7628	54.1326	54.8986	49.6777	51.7738	38.7228	60.2607	50.9395	56.6976	69.8491
2148.5	57.3922	40.4758	121.842	61.2255	49.3536	199.062	121.154	336.664	224.149	212.052			2148	39.3098	50.2986	43.9797	44.8246	49.8795	47.6091	47.2818	44.151	46.1328	36.6035	52.1471	45.1828	51.2487	58.5624	58.1446	62.5286	60.3616	46.8604	48.3358	41.8585	59.2764	58.0495	43.3897	58.1131	50.1114	49.9788	57.0772	54.4151	55.1833	49.926	52.0496	38.8888	60.5707	51.1887	56.9895	70.2728
2149.5	57.6676	40.6765	122.619	61.5321	49.6435	201.613	122.196	339.593	226.333	214.641			2149	39.4485	50.4898	44.1483	45.0089	50.0946	47.7962	47.4643	44.3211	46.3223	36.7361	52.3488	45.3571	51.46	58.8242	58.4008	62.7638	60.6228	47.0429	48.5329	42.0152	59.5139	58.2862	43.5835	58.4103	50.3608	50.2407	57.3911	54.6942	55.4683	50.1753	52.3269	39.0537	60.8803	51.4393	57.2834	70.6987
2150.5	57.9237	40.8653	123.354	61.8173	49.9143	204.102	123.2	342.472	228.439	217.153			2150	39.5861	50.679	44.3117	45.1907	50.3074	47.9799	47.6443	44.4866	46.509	36.8669	52.5503	45.5273	51.6695	59.0811	58.6521	62.9936	60.8812	47.2209	48.7239	42.1676	59.7489	58.5182	43.774	58.7066	50.6095	50.5025	57.7047	54.9709	55.7511	50.4195	52.6032	39.2179	61.186	51.6864	57.5751	71.1241
2151.5	58.1636	41.0442	124.063	62.0867	50.1682	206.562	124.186	345.343	230.493	219.629			2151	39.7212	50.8676	44.4782	45.3709	50.5194	48.1656	47.8215	44.6526	46.6927	36.9976	52.75	45.6967	51.8768	59.3369	58.9038	63.2258	61.1395	47.396	48.914	42.3203	59.9823	58.7509	43.9639	58.9983	50.8554	50.7611	58.0149	55.2481	56.0332	50.6653	52.8751	39.3827	61.4899	51.9322	57.8673	71.5436
2152.5	58.4088	41.2256	124.776	62.3617	50.428	209.045	125.18	348.194	232.544	222.121			2152	39.8577	51.0567	44.6429	45.5517	50.7328	48.3499	48.0006	44.8202	46.8805	37.1277	52.9508	45.8674	52.0856	59.5944	59.1562	63.4545	61.3989	47.5729	49.1052	42.4744	60.2182	58.9828	44.1531	59.2954	51.1042	51.0218	58.3291	55.5276	56.3181	50.9144	53.1532	39.5464	61.7982	52.1805	58.1601	71.9667
2153.5	58.652	41.4072	125.467	62.6293	50.6844	211.486	126.15	350.98	234.566	224.566			2153	39.9937	51.2435	44.8078	45.735	50.9426	48.5339	48.1782	44.9865	47.0668	37.2584	53.1495	46.0397	52.2949	59.8505	59.4056	63.6837	61.6551	47.7485	49.2967	42.6295	60.4545	59.2155	44.3455	59.5888	51.3498	51.2814	58.6416	55.8029	56.5992	51.1617	53.4312	39.7107	62.1026	52.4289	58.4529	72.3871
2154.5	58.8801	41.5777	126.135	62.88	50.9236	213.841	127.086	353.686	236.534	226.937			2154	40.1294	51.4327	44.9712	45.9141	51.1545	48.7183	48.3537	45.1519	47.2497	37.3883	53.3466	46.2077	52.5051	60.1037	59.6522	63.9096	61.9114	47.9238	49.4867	42.783	60.6838	59.4454	44.5345	59.8852	51.5955	51.5427	58.9551	56.0759	56.8765	51.4054	53.7047	39.8737	62.4089	52.6756	58.7452	72.8067
2155.5	59.1015	41.7412	126.803	63.1279	51.1596	216.169	128.015	356.339	238.468	229.277			2155	40.2638	51.6185	45.1332	46.0939	51.363	48.9011	48.5273	45.3159	47.4335	37.5192	53.5429	46.3758	52.7087	60.3571	59.9017	64.1377	62.1666	48.0983	49.6762	42.9342	60.919	59.674	44.725	60.1775	51.8375	51.8044	59.2659	56.3512	57.1579	51.6491	53.9799	40.0363	62.7154	52.9205	59.0385	73.2306
2156.5	59.3145	41.9019	127.458	63.3672	51.392	218.532	128.933	358.993	240.408	231.628			2156	40.3995	51.8017	45.2957	46.2757	51.5726	49.0825	48.704	45.4799	47.616	37.6491	53.7395	46.5442	52.9149	60.6116	60.1495	64.3618	62.4233	48.2734	49.8641	43.0871	61.1489	59.9039	44.9154	60.4686	52.0832	52.0657	59.5734	56.6263	57.4408	51.8945	54.2548	40.1995	63.0224	53.1685	59.3312	73.6547
2157.5	59.5538	42.0873	128.137	63.6345	51.6564	221.025	129.912	361.683	242.463	234.094			2157	40.5336	51.9868	45.4579	46.4554	51.7817	49.2638	48.8812	45.645	47.8012	37.7777	53.9359	46.7115	53.125	60.8673	60.3993	64.5864	62.678	48.4462	50.0553	43.2379	61.3801	60.1343	45.1049	60.7629	52.3273	52.328	59.8839	56.9006	57.7206	52.139	54.5308	40.3613	63.3271	53.4139	59.6255	74.0749
2158.5	59.8114	42.2851	128.846	63.9219	51.9441	223.68	130.957	364.408	244.691	236.707			2158	40.6685	52.1702	45.62	46.6346	51.9907	49.4455	49.0543	45.8066	47.9837	37.9072	54.1274	46.8779	53.3327	61.1204	60.6437	64.8092	62.9295	48.6211	50.2438	43.3906	61.6088	60.3611	45.2948	61.0537	52.5732	52.5868	60.1921	57.176	58.0019	52.3855	54.8068	40.5239	63.6303	53.6593	59.9172	74.4954
2159.5	60.0575	42.4729	129.562	64.1978	52.2249	226.408	132.017	367.11	247.001	239.383			2159	40.8022	52.3544	45.7816	46.8139	52.1986	49.6251	49.2265	45.9695	48.1664	38.0366	54.324	47.0459	53.5372	61.372	60.889	65.034	63.1828	48.7946	50.431	43.543	61.8378	60.5865	45.482	61.3454	52.8158	52.8482	60.5024	57.4507	58.2837	52.6313	55.084	40.6875	63.9364	53.9041	60.2103	74.9156
2160.5	60.3047	42.6629	130.285	64.4732	52.5112	229.185	133.11	369.796	249.342	242.102			2160	40.9359	52.5374	45.9425	46.9913	52.4075	49.8053	49.3989	46.1312	48.3473	38.1668	54.5157	47.2127	53.7408	61.6211	61.1315	65.2536	63.4335	48.9659	50.6193	43.694	62.062	60.8129	45.6696	61.6384	53.0595	53.1057	60.8128	57.7231	58.561	52.8753	55.359	40.8499	64.2399	54.1476	60.5015	75.3371
2161.5	60.5473	42.8489	130.999	64.741	52.794	232.002	134.207	372.505	251.699	244.831			2161	41.0677	52.7189	46.1018	47.1664	52.6158	49.9854	49.5715	46.2918	48.5312	38.2968	54.71	47.3772	53.9487	61.8716	61.3771	65.4734	63.6835	49.137	50.8054	43.8448	62.2882	61.038	45.8567	61.9267	53.3032	53.3687	61.1205	57.9959	58.8434	53.1184	55.6336	41.0116	64.5417	54.3949	60.7913	75.7589
2162.5	60.7763	43.0243	131.671	64.995	53.0616	234.708	135.252	375.126	253.944	247.44			2162	41.2013	52.9017	46.2633	47.3441	52.8204	50.1653	49.743	46.4539	48.7142	38.4256	54.9026	47.5423	54.1545	62.1208	61.6213	65.691	63.9359	49.3057	50.9923	43.9956	62.5113	61.2619	46.0434	62.2186	53.5464	53.6278	61.4285	58.269	59.1233	53.3635	55.9099	41.1736	64.8508	54.6379	61.0838	76.1781
2163.5	60.9865	43.1838	132.298	65.2311	53.3089	237.256	136.226	377.645	256.054	249.911			2163	41.334	53.084	46.4249	47.5233	53.0277	50.3434	49.9149	46.6167	48.894	38.5545	55.0926	47.7089	54.3571	62.3727	61.8627	65.9109	64.187	49.4777	51.1788	44.1468	62.7353	61.4873	46.2322	62.5093	53.7873	53.8891	61.7372	58.5406	59.4014	53.6079	56.1878	41.335	65.1505	54.8829	61.3752	76.5975
2164.5	61.195	43.3425	132.927	65.4666	53.5563	239.816	137.205	380.19	258.163	252.389			2164	41.4681	53.2652	46.5822	47.7013	53.2331	50.5238	50.0874	46.7796	49.0764	38.6855	55.2833	47.875	54.5607	62.62	62.1048	66.1283	64.439	49.6469	51.3646	44.2943	62.9583	61.7108	46.4215	62.8002	54.0289	54.1476	62.044	58.8156	59.6811	53.8533	56.4627	41.4981	65.4554	55.1268	61.6644	77.0175
2165.5	61.4083	43.5116	133.572	65.7094	53.8156	242.447	138.219	382.778	260.327	254.927			2165	41.6017	53.4452	46.7408	47.8744	53.4385	50.7013	50.2567	46.9363	49.256	38.8128	55.475	48.0389	54.763	62.8694	62.3409	66.3426	64.6891	49.8155	51.5483	44.4441	63.1826	61.936	46.6086	63.0899	54.2692	54.4086	62.3485	59.0881	59.9586	54.0966	56.7346	41.6601	65.7576	55.3686	61.956	77.435
2166.5	61.6097	43.6726	134.182	65.934	54.0581	245.018	139.187	385.326	262.446	257.415			2166	41.7326	53.6217	46.8989	48.0494	53.6418	50.8783	50.4234	47.0941	49.4342	38.941	55.6634	48.2011	54.9628	63.1146	62.5781	66.5589	64.9362	49.9822	51.7336	44.5904	63.4011	62.1575	46.7948	63.3759	54.5084	54.6663	62.6562	59.359	60.2335	54.3386	57.0064	41.8211	66.0573	55.6116	62.2412	77.8486
2167.5	61.8287	43.8453	134.801	66.1729	54.3202	247.548	140.159	387.8	264.541	259.868			2167	41.8638	53.8004	47.0563	48.2241	53.8458	51.0545	50.5935	47.2513	49.6137	39.0681	55.8519	48.3661	55.1645	63.3597	62.8188	66.7745	65.1843	50.1502	51.9196	44.739	63.6207	62.3778	46.9804	63.6658	54.7467	54.9264	62.9617	59.6312	60.5086	54.5835	57.2776	41.9821	66.3582	55.855	62.5312	78.2688
2168.5	62.0723	44.0364	135.493	66.4417	54.6209	250.23	141.224	390.31	266.774	262.441			2168	41.9971	53.9785	47.2142	48.3997	54.0474	51.2297	50.7615	47.412	49.7928	39.1968	56.0398	48.5307	55.3641	63.6022	63.0548	66.9884	65.4317	50.3181	52.1036	44.8859	63.841	62.599	47.1696	63.9547	54.9875	55.1899	63.2689	59.9018	60.7851	54.8242	57.5484	42.1421	66.6588	56.0971	62.8215	78.6806
2169.5	62.3056	44.2216	136.196	66.7018	54.9159	252.986	142.312	392.891	269.069	265.062			2169	42.1272	54.1582	47.3701	48.574	54.2504	51.4066	50.9297	47.5694	49.9721	39.3225	56.227	48.6917	55.5655	63.8485	63.2913	67.2029	65.679	50.4861	52.2883	45.0299	64.0607	62.8188	47.3556	64.2433	55.2241	55.4503	63.5775	60.1709	61.0592	55.066	57.8217	42.3036	66.9601	56.3371	63.1116	79.0963
2170.5	62.5388	44.4078	136.902	66.9615	55.2125	255.74	143.432	395.506	271.352	267.67			2170	42.2587	54.3353	47.5276	48.75	54.4522	51.5827	51.1013	47.7283	50.15	39.4519	56.4164	48.8548	55.7661	64.0964	63.531	67.4196	65.9287	50.6546	52.471	45.1774	64.2824	63.0414	47.5424	64.5321	55.4604	55.7114	63.8861	60.4453	61.3364	55.3088	58.095	42.4661	67.259	56.5795	63.3993	79.5131
2171.5	62.7791	44.5991	137.628	67.2273	55.5185	258.576	144.6	398.156	273.682	270.321			2171	42.3939	54.5117	47.6846	48.9244	54.656	51.7578	51.2695	47.8877	50.3299	39.5819	56.6021	49.018	55.9679	64.3393	63.7681	67.6322	66.1742	50.8212	52.6558	45.3255	64.4986	63.2594	47.7272	64.8188	55.6993	55.971	64.1951	60.7171	61.6109	55.5483	58.3694	42.6289	67.5579	56.8221	63.6915	79.926
2172.5	63.0144	44.7877	138.345	67.4852	55.821	261.442	145.762	400.809	276.055	272.985			2172	42.5242	54.6859	47.839	49.0966	54.8556	51.9286	51.4348	48.0433	50.5081	39.7075	56.7905	49.1771	56.1668	64.5801	64.002	67.8447	66.4201	50.9873	52.8365	45.4677	64.7163	63.4757	47.9109	65.1038	55.9347	56.2288	64.5006	60.988	61.8842	55.7862	58.6392	42.7891	67.8549	57.062	63.981	80.3387
2173.5	63.2388	44.9645	139.036	67.7318	56.111	264.239	146.883	403.348	278.384	275.592			2173	42.6544	54.861	47.9924	49.2677	55.0563	52.1022	51.5984	48.1977	50.6847	39.8338	56.9753	49.3365	56.3634	64.8226	64.237	68.055	66.663	51.1523	53.0188	45.613	64.9304	63.6919	48.0922	65.3912	56.1686	56.4879	64.8093	61.2573	62.1571	56.0235	58.9074	42.9485	68.151	57.3031	64.2723	80.7476
2174.5	63.4401	45.1233	139.683	67.9556	56.3738	266.921	147.937	405.759	280.59	278.095			2174	42.7872	55.0393	48.1484	49.4418	55.2582	52.2756	51.7688	48.3559	50.8627	39.9579	57.1604	49.4969	56.5644	65.0657	64.4701	68.2653	66.9092	51.3196	53.2016	45.7588	65.1472	63.9122	48.2766	65.6774	56.4082	56.7495	65.1207	61.5301	62.4326	56.2635	59.1801	43.1119	68.4472	57.5435	64.5633	81.1604
2175.5	63.626	45.2757	140.29	68.165	56.6214	269.502	148.946	408.085	282.689	280.508			2175	42.9195	55.2135	48.3055	49.6155	55.4604	52.4503	51.9361	48.5112	51.0392	40.088	57.3462	49.6589	56.7642	65.3074	64.7032	68.4742	67.1528	51.486	53.3842	45.9054	65.3638	64.1276	48.4631	65.9606	56.645	57.0094	65.4285	61.803	62.7053	56.5032	59.4534	43.2743	68.7402	57.7856	64.8541	81.5703
2176.5	63.8225	45.4403	140.895	68.3882	56.8847	272.106	149.984	410.393	284.802	282.945			2176	43.0482	55.3859	48.4581	49.7876	55.6593	52.6217	52.097	48.6671	51.2132	40.2144	57.5314	49.8173	56.9628	65.5475	64.937	68.6816	67.3978	51.6493	53.5644	46.0474	65.5766	64.3435	48.6441	66.2438	56.8796	57.266	65.736	62.0726	62.9771	56.7404	59.7223	43.4368	69.034	58.0247	65.1431	81.9808
2177.5	64.0177	45.6039	141.483	68.6058	57.1409	274.718	151.007	412.723	286.917	285.369			2177	43.1794	55.5599	48.6125	49.9595	55.8587	52.7948	52.2604	48.8221	51.3878	40.3402	57.7146	49.9744	57.1585	65.7889	65.1654	68.8881	67.6394	51.8125	53.7458	46.1914	65.7899	64.5583	48.8272	66.5287	57.1147	57.5248	66.043	62.3427	63.2478	56.9819	59.992	43.5966	69.3283	58.2647	65.4319	82.3941
2178.5	64.1962	45.7522	142.044	68.8047	57.3753	277.199	151.972	415.006	288.946	287.664			2178	43.3095	55.7303	48.7666	50.1292	56.0576	52.9651	52.4221	48.9771	51.5635	40.4674	57.9004	50.1322	57.3545	66.0277	65.3977	69.0927	67.8815	51.9773	53.9256	46.3364	66.0006	64.7698	49.0098	66.8073	57.348	57.7861	66.3526	62.6104	63.5186	57.2183	60.2613	43.759	69.6207	58.5034	65.7233	82.8048
2179.5	64.3663	45.8942	142.608	69.0003	57.6074	279.607	152.93	417.271	290.958	289.93			2179	43.4398	55.901	48.9191	50.3003	56.2565	53.136	52.5853	49.1319	51.7379	40.5922	58.0825	50.2881	57.5537	66.2671	65.6282	69.2979	68.1232	52.1415	54.105	46.4798	66.2142	64.9861	49.192	67.0871	57.5819	58.0444	66.6627	62.8808	63.788	57.4576	60.5292	43.9193	69.9109	58.7424	66.0135	83.2163
2180.5	64.5437	46.0419	143.194	69.2044	57.8515	282.068	153.942	419.573	293.027	292.246			2180	43.5695	56.0737	49.072	50.4696	56.455	53.3062	52.7472	49.2849	51.9107	40.7162	58.268	50.446	57.7512	66.5049	65.8571	69.4999	68.3625	52.3046	54.286	46.6213	66.4223	65.1982	49.3742	67.3697	57.8169	58.3046	66.969	63.1523	64.0573	57.6968	60.7963	44.08	70.2012	58.9814	66.3021	83.6266
2181.5	64.7275	46.1942	143.795	69.4151	58.1025	284.605	155.005	421.898	295.156	294.595			2181	43.6992	56.2448	49.2237	50.6392	56.654	53.4762	52.9088	49.441	52.0852	40.8425	58.4472	50.6002	57.9487	66.7448	66.0841	69.7021	68.6001	52.4712	54.4638	46.7638	66.6336	65.4096	49.5551	67.6503	58.048	58.5657	67.2773	63.423	64.3254	57.9361	61.0637	44.2407	70.4931	59.2173	66.5891	84.0313
2182.5	64.9033	46.3402	144.392	69.6164	58.3475	287.133	156.061	424.206	297.307	296.938			2182	43.8266	56.4121	49.3725	50.8087	56.8476	53.6445	53.0702	49.5922	52.2585	40.9692	58.6306	50.7558	58.1401	66.9791	66.3129	69.9043	68.8386	52.6329	54.6401	46.9051	66.8414	65.6231	49.7347	67.93	58.2793	58.8228	67.5835	63.6924	64.5937	58.1759	61.3308	44.4002	70.7871	59.4568	66.8788	84.4417
2183.5	65.0769	46.4854	144.993	69.8141	58.595	289.637	157.103	426.415	299.453	299.264			2183	43.9567	56.5827	49.525	50.9796	57.0406	53.8138	53.2304	49.7433	52.4299	41.0942	58.8107	50.9103	58.336	67.2159	66.5398	70.1062	69.0759	52.7955	54.8172	47.048	67.0483	65.8335	49.9173	68.2064	58.5131	59.0809	67.8899	63.9598	64.8603	58.4117	61.5965	44.562	71.0758	59.6971	67.1643	84.849
2184.5	65.2445	46.6253	145.562	69.9993	58.8262	292.08	158.092	428.505	301.53	301.526			2184	44.0838	56.7531	49.6763	51.1448	57.2363	53.9802	53.3894	49.8964	52.602	41.2181	58.9912	51.0625	58.531	67.453	66.7674	70.3065	69.3097	52.9574	54.9932	47.1864	67.2568	66.0453	50.0964	68.486	58.7439	59.3361	68.1976	64.2285	65.1273	58.645	61.8613	44.7186	71.3666	59.9371	67.4527	85.2586
2185.5	65.4098	46.7608	146.111	70.1788	59.0525	294.456	159.057	430.556	303.557	303.738			2185	44.2148	56.925	49.8304	51.3161	57.4313	54.1513	53.5498	50.0467	52.7746	41.3441	59.1715	51.2188	58.7246	67.6891	66.9953	70.5081	69.5488	53.12	55.1731	47.328	67.4639	66.2576	50.2782	68.767	58.9761	59.5964	68.5039	64.4997	65.3936	58.8861	62.1307	44.8794	71.6588	60.1746	67.7444	85.6695
2186.5	65.5753	46.8991	146.667	70.3634	59.289	296.836	160.039	432.626	305.606	305.982			2186	44.3428	57.0934	49.9816	51.4873	57.6255	54.3173	53.7081	50.2	52.9464	41.4704	59.3505	51.3741	58.9165	67.9228	67.2235	70.7069	69.7846	53.2826	55.3486	47.4694	67.6685	66.4658	50.4582	69.0444	59.2047	59.8544	68.8073	64.767	65.66	59.1254	62.3962	45.0408	71.9467	60.4127	68.0326	86.0756
2187.5	65.7495	47.047	147.243	70.5595	59.5394	299.288	161.073	434.741	307.708	308.291			2187	44.4692	57.2599	50.1295	51.6557	57.8191	54.4827	53.8625	50.3495	53.117	41.5947	59.5264	51.5277	59.1074	68.1574	67.4489	70.8992	70.02	53.4391	55.5234	47.6091	67.8713	66.6749	50.6352	69.3229	59.4356	60.1126	69.1117	65.0321	65.9262	59.3616	62.6613	45.1986	72.2351	60.6469	68.3149	86.4798
2188.5	65.9535	47.2191	147.867	70.7839	59.8291	301.858	162.192	436.888	309.913	310.664			2188	44.6007	57.4325	50.2824	51.8256	58.0134	54.6502	54.0205	50.5012	53.2883	41.7206	59.7059	51.6812	59.3026	68.3917	67.6746	71.0973	70.2528	53.6012	55.7021	47.7508	68.0771	66.883	50.8175	69.5998	59.6697	60.3723	69.4172	65.3003	66.1909	59.5984	62.9293	45.3596	72.5256	60.8851	68.607	86.8884
2189.5	66.1541	47.3859	148.493	71.0025	60.1157	304.542	163.31	439.027	312.201	313.09			2189	44.7283	57.6005	50.4309	51.9944	58.2067	54.8174	54.1764	50.652	53.458	41.8447	59.8818	51.8341	59.4952	68.6238	67.9002	71.2921	70.4889	53.7613	55.876	47.8906	68.2764	67.0896	50.9949	69.8772	59.8975	60.6299	69.7208	65.567	66.4557	59.8299	63.1949	45.5195	72.8155	61.1201	68.8955	87.2921
2190.5	66.3268	47.5282	149.073	71.1954	60.3676	307.163	164.359	441.088	314.405	315.438			2190	44.8544	57.7676	50.5805	52.1611	58.3995	54.9826	54.3324	50.8	53.6289	41.969	60.0576	51.9847	59.687	68.856	68.123	71.4889	70.7225	53.9206	56.0494	48.0295	68.4795	67.2955	51.1749	70.152	60.1273	60.8866	70.0261	65.8314	66.719	60.0655	63.4601	45.6776	73.1021	61.3539	69.1832	87.6964
2191.5	66.4819	47.6575	149.613	71.3706	60.5976	309.636	165.351	443.095	316.511	317.686			2191	44.979	57.931	50.7302	52.3273	58.5896	55.1456	54.4895	50.9497	53.7978	42.0924	60.2353	52.1356	59.8769	69.0864	68.3455	71.681	70.953	54.0776	56.2213	48.1679	68.6805	67.5004	51.3521	70.4265	60.3524	61.1425	70.3251	66.097	66.9834	60.298	63.7237	45.8348	73.3913	61.5896	69.4709	88.1006
2192.5	66.6279	47.7817	150.131	71.5362	60.8172	312.013	166.308	445.049	318.554	319.879			2192	45.1075	58.0992	50.8776	52.4932	58.7801	55.3102	54.6451	51.1018	53.9675	42.2172	60.41	52.2871	60.0682	69.3196	68.5695	71.8725	71.1841	54.2369	56.3955	48.3071	68.878	67.706	51.5297	70.7036	60.5814	61.3949	70.629	66.363	67.2465	60.5301	63.9889	45.9967	73.6794	61.8245	69.7546	88.5057
2193.5	66.7872	47.9174	150.67	71.7193	61.0559	314.393	167.323	446.991	320.594	322.075			2193	45.2351	58.2633	51.0268	52.6601	58.9715	55.4755	54.8007	51.2494	54.1368	42.3408	60.5834	52.4387	60.2577	69.5502	68.788	72.0633	71.4166	54.3928	56.5675	48.4469	69.0756	67.907	51.7091	70.9759	60.8096	61.6523	70.9308	66.6274	67.5101	60.7676	64.2545	46.1553	73.9673	62.0609	70.0375	88.909
2194.5	66.9562	48.0617	151.237	71.9134	61.311	316.877	168.407	448.994	322.713	324.355			2194	45.3596	58.4283	51.1749	52.826	59.1631	55.6385	54.9517	51.3982	54.305	42.465	60.7581	52.5876	60.4494	69.7781	69.0092	72.2559	71.6463	54.5487	56.7402	48.5827	69.2763	68.1128	51.8849	71.2495	61.0347	61.9073	71.2297	66.8898	67.772	61.0028	64.5157	46.314	74.258	62.2956	70.3281	89.3126
2195.5	67.1144	48.1981	151.773	72.09	61.5456	319.351	169.437	450.985	324.817	326.618			2195	45.4868	58.5938	51.3222	52.9928	59.3522	55.8019	55.1061	51.546	54.4745	42.5882	60.9318	52.7402	60.6409	70.0054	69.229	72.4437	71.8748	54.7065	56.9135	48.721	69.4726	68.3157	52.061	71.521	61.2633	62.1637	71.5297	67.155	68.0343	61.2365	64.7768	46.4713	74.5443	62.5298	70.6129	89.7151
2196.5	67.2833	48.344	152.309	72.2754	61.7923	321.76	170.436	452.939	326.898	328.825			2196	45.6114	58.7567	51.4688	53.1564	59.541	55.963	55.2597	51.6932	54.642	42.7098	61.101	52.8887	60.8282	70.2318	69.4476	72.6324	72.1034	54.8625	57.0824	48.8562	69.6668	68.5158	52.2371	71.7918	61.4906	62.4158	71.8287	67.4172	68.2928	61.4682	65.0381	46.6291	74.8303	62.7648	70.8967	90.1217
2197.5	67.4602	48.4979	152.875	72.4728	62.0623	324.228	171.461	454.858	329.033	331.087			2197	45.7386	58.9183	51.6162	53.3225	59.7294	56.1276	55.4093	51.8407	54.8102	42.8336	61.2725	53.0387	61.0166	70.4596	69.6657	72.8197	72.3301	55.0189	57.2528	48.9936	69.8605	68.7164	52.4123	72.0628	61.7147	62.6698	72.1262	67.6815	68.5516	61.7025	65.3002	46.7896	75.1151	62.998	71.1825	90.5264
2198.5	67.6266	48.6451	153.429	72.6608	62.3244	326.782	172.5	456.749	331.205	333.436			2198	45.8638	59.0824	51.765	53.4859	59.9195	56.2886	55.5603	51.9886	54.9785	42.9549	61.4446	53.1895	61.2052	70.6859	69.8844	73.0085	72.5583	55.1734	57.4235	49.1304	70.0546	68.9162	52.5894	72.3312	61.9424	62.9233	72.4241	67.9446	68.8074	61.9338	65.5596	46.9479	75.3987	63.2317	71.4678	90.9343
2199.5	67.7892	48.7881	153.966	72.8448	62.5802	329.298	173.535	458.565	333.334	335.741			2199	45.9897	59.2443	51.91	53.651	60.1092	56.4499	55.7096	52.1359	55.1469	43.0784	61.6171	53.3387	61.3947	70.9138	70.1012	73.1947	72.7857	55.3296	57.5925	49.267	70.2487	69.1182	52.7664	72.6018	62.1647	63.1769	72.7227	68.2039	69.066	62.1683	65.8202	47.1063	75.6837	63.4661	71.7523	91.3376
2200.5	67.9477	48.9281	154.491	73.0239	62.8297	331.765	174.566	460.31	335.401	337.995			2200	46.1153	59.4067	52.0572	53.8141	60.2977	56.6123	55.8593	52.2846	55.3115	43.2016	61.7892	53.4854	61.5831	71.1379	70.318	73.3823	73.0133	55.4852	57.7625	49.4038	70.4405	69.3149	52.9424	72.8708	62.3911	63.4306	73.0207	68.4687	69.3224	62.3983	66.0797	47.2645	75.9676	63.6984	72.0367	91.7404
2201.5	68.1041	49.0734	155.006	73.2024	63.0812	334.232	175.605	462.055	337.457	340.292			2201	46.2411	59.5678	52.203	53.9768	60.4841	56.7748	56.0082	52.432	55.4772	43.3227	61.96	53.6338	61.7704	71.3601	70.5355	73.5644	73.2391	55.6395	57.933	49.5398	70.6315	69.5136	53.1205	73.1383	62.6144	63.681	73.319	68.7299	69.5793	62.6306	66.3392	47.4214	76.2477	63.9301	72.3187	92.1456
2202.5	68.2514	49.213	155.51	73.3729	63.3237	336.659	176.627	463.791	339.492	342.588			2202	46.366	59.7306	52.3483	54.1406	60.671	56.9362	56.1592	52.58	55.6449	43.4443	62.1278	53.7828	61.9581	71.582	70.7494	73.7499	73.466	55.7935	58.1016	49.6746	70.8225	69.7104	53.2985	73.4058	62.8414	63.9329	73.6141	68.9857	69.8358	62.8635	66.6027	47.5793	76.527	64.1615	72.6038	92.5463
2203.5	68.3943	49.347	156.004	73.5392	63.5611	338.978	177.625	465.485	341.456	344.761			2203	46.4925	59.8915	52.4932	54.3055	60.8589	57.096	56.3069	52.7259	55.811	43.5676	62.2972	53.9306	62.1427	71.806	70.9636	73.9332	73.691	55.9462	58.2699	49.8113	71.0148	69.9057	53.4764	73.6749	63.0665	64.1825	73.9111	69.2446	70.0897	63.0962	66.8628	47.7352	76.8105	64.3934	72.8857	92.9528
2204.5	68.5611	49.5023	156.528	73.7293	63.8318	341.246	178.656	467.116	343.413	346.859			2204	46.6153	60.0537	52.6376	54.4666	61.0432	57.2549	56.4556	52.8731	55.9748	43.6878	62.4661	54.0778	62.3298	72.0291	71.1773	74.1176	73.9168	56.0995	58.4399	49.9461	71.2039	70.0981	53.6505	73.9408	63.291	64.434	74.2082	69.5048	70.3452	63.3262	67.1234	47.8921	77.0908	64.6257	73.1691	93.3548
2205.5	68.7308	49.6592	157.063	73.9169	64.1032	343.538	179.687	468.687	345.379	348.952			2205	46.7403	60.2143	52.7827	54.6272	61.2286	57.4142	56.6036	53.0191	56.1399	43.8093	62.6331	54.2235	62.5152	72.2485	71.3926	74.2991	74.1436	56.2522	58.6075	50.0823	71.3917	70.2924	53.8266	74.2089	63.5159	64.6843	74.5035	69.7635	70.5999	63.5572	67.3826	48.0465	77.3684	64.8558	73.4506	93.7592
2206.5	68.889	49.8047	157.592	74.0916	64.3642	345.802	180.676	470.235	347.322	351.012			2206	46.8671	60.3751	52.9287	54.7894	61.4147	57.5737	56.7523	53.1654	56.3037	43.9307	62.8003	54.3723	62.7012	72.4693	71.6072	74.4809	74.3676	56.4063	58.7753	50.2147	71.5799	70.4858	54.0047	74.4738	63.742	64.936	74.7987	70.0224	70.8561	63.7882	67.6449	48.2053	77.6514	65.0844	73.7334	94.162
2207.5	69.0461	49.9489	158.123	74.2672	64.6317	348.039	181.651	471.791	349.273	353.06			2207	46.9914	60.5349	53.0714	54.9516	61.5978	57.7313	56.8987	53.3095	56.4675	44.0523	62.9653	54.5175	62.8864	72.6885	71.8202	74.6632	74.5907	56.5576	58.9421	50.3495	71.7652	70.6764	54.1811	74.7382	63.9651	65.1835	75.0966	70.2781	71.1094	64.0213	67.9071	48.36	77.932	65.3155	74.0141	94.5614
2208.5	69.1879	50.0809	158.623	74.4284	64.8766	350.245	182.591	473.314	351.183	355.074			2208	47.114	60.6942	53.2157	55.1117	61.7837	57.8896	57.0454	53.4543	56.6321	44.1725	63.1336	54.6614	63.0709	72.9093	72.0319	74.8433	74.8175	56.7082	59.1097	50.4837	71.9556	70.8723	54.3565	75.001	64.19	65.4327	75.3904	70.5327	71.3623	64.2507	68.1657	48.5148	78.2104	65.5453	74.2993	94.9656
2209.5	69.3277	50.2151	159.124	74.591	65.1203	352.425	183.542	474.798	353.098	357.107			2209	47.2385	60.8541	53.3581	55.2731	61.9659	58.0448	57.1919	53.5986	56.7941	44.2955	63.3001	54.8059	63.253	73.1254	72.241	75.0224	75.0421	56.8607	59.276	50.6159	72.1383	71.0623	54.5322	75.2636	64.4153	65.6852	75.6848	70.792	71.6164	64.4817	68.426	48.6698	78.4867	65.7755	74.5778	95.3659
2210.5	69.4788	50.3633	159.659	74.7653	65.386	354.661	184.555	476.279	355.103	359.249			2210	47.3604	61.0124	53.5051	55.4358	62.1501	58.2055	57.3414	53.744	56.9578	44.4153	63.4665	54.9521	63.4388	73.3447	72.4532	75.2023	75.2661	57.0126	59.4432	50.7508	72.3238	71.2559	54.7067	75.5247	64.6409	65.9354	75.9828	71.0509	71.8689	64.7155	68.6907	48.8256	78.7672	66.0068	74.8634	95.769
2211.5	69.63	50.5143	160.201	74.9382	65.6555	356.952	185.596	477.75	357.143	361.437			2211	47.4848	61.1697	53.6481	55.5969	62.3328	58.3606	57.4874	53.8871	57.1174	44.5368	63.6297	55.0969	63.6203	73.5611	72.662	75.3778	75.4868	57.1664	59.6064	50.8836	72.51	71.444	54.8849	75.7893	64.8618	66.1839	76.275	71.3077	72.1216	64.9441	68.9508	48.9826	79.0442	66.2363	75.1414	96.1686
2212.5	69.7911	50.6735	160.756	75.1185	65.937	359.208	186.645	479.175	359.171	363.586			2212	47.6067	61.3248	53.79	55.758	62.5166	58.5177	57.6337	54.0313	57.2803	44.657	63.7945	55.2411	63.8048	73.7784	72.8724	75.554	75.7085	57.3167	59.7696	51.0153	72.6953	71.6341	55.0601	76.0451	65.084	66.4294	76.5687	71.5649	72.3733	65.1756	69.2093	49.1383	79.3209	66.4648	75.4239	96.5721
2213.5	69.9507	50.8273	161.304	75.2934	66.2079	361.395	187.661	480.524	361.139	365.661			2213	47.7295	61.4838	53.9324	55.9175	62.6994	58.6758	57.7806	54.1753	57.4418	44.7796	63.9597	55.3855	63.9873	73.9965	73.0847	75.7356	75.9318	57.4655	59.9373	51.1501	72.8771	71.8269	55.2371	76.3067	65.3099	66.6793	76.8671	71.8196	72.6256	65.4079	69.4697	49.2913	79.5994	66.6966	75.7052	96.9698
2214.5	70.089	50.9604	161.813	75.448	66.4509	363.462	188.592	481.804	362.99	367.613			2214	47.8539	61.6389	54.0726	56.0773	62.8829	58.8314	57.923	54.3172	57.6015	44.899	64.1243	55.5288	64.1701	74.2105	73.2903	75.9092	76.1505	57.6161	60.0996	51.281	73.0593	72.0142	55.4103	76.5699	65.5335	66.9276	77.1619	72.0773	72.8765	65.639	69.7292	49.4473	79.8741	66.926	75.9827	97.3703
2215.5	70.2311	51.0981	162.333	75.6124	66.7094	365.461	189.531	483.074	364.803	369.51			2215	47.978	61.7953	54.2178	56.237	63.0643	58.9874	58.0663	54.4627	57.7597	45.0195	64.2884	55.6713	64.3524	74.4248	73.4999	76.088	76.3683	57.7665	60.2633	51.4151	73.2391	72.1996	55.5864	76.8289	65.7568	67.1749	77.4527	72.3318	73.1249	65.8697	69.9878	49.6017	80.1487	67.1531	76.2638	97.7703
2216.5	70.3783	51.2426	162.875	75.7835	66.9769	367.491	190.512	484.365	366.651	371.435			2216	48.1003	61.9485	54.3561	56.3943	63.2439	59.1411	58.2092	54.6051	57.9204	45.138	64.4489	55.8155	64.5315	74.6353	73.7088	76.2617	76.5873	57.9151	60.4256	51.5437	73.4199	72.3854	55.7594	77.088	65.9762	67.4182	77.7448	72.5859	73.3745	66.1007	70.2468	49.7554	80.4223	67.3801	76.5429	98.165
2217.5	70.514	51.3778	163.403	75.9405	67.2273	369.487	191.453	485.603	368.46	373.329			2217	48.2221	62.1023	54.4966	56.5518	63.4237	59.2953	58.3528	54.747	58.0806	45.2571	64.6095	55.9568	64.7111	74.8476	73.9139	76.4372	76.8039	58.0628	60.5881	51.6739	73.5971	72.5673	55.9316	77.347	66.1984	67.6633	78.0379	72.84	73.6211	66.3281	70.5037	49.911	80.6978	67.6082	76.8213	98.5637
2218.5	70.6407	51.5037	163.902	76.0874	67.464	371.392	192.345	486.771	370.162	375.124			2218	48.3439	62.2572	54.6373	56.7114	63.6039	59.4489	58.4949	54.8917	58.2406	45.3764	64.7708	56.0999	64.8941	75.0617	74.1219	76.6097	77.0202	58.2128	60.7509	51.8039	73.7787	72.7487	56.1062	77.6058	66.4192	67.9064	78.3287	73.0977	73.8665	66.5584	70.766	50.0638	80.9704	67.8359	77.0988	98.9601
2219.5	70.7639	51.6257	164.372	76.2313	67.6915	373.231	193.213	487.925	371.808	376.876			2219	48.4681	62.4111	54.7759	56.8674	63.7841	59.5992	58.6382	55.034	58.3996	45.4969	64.9308	56.2415	65.0742	75.2712	74.3278	76.7825	77.238	58.3617	60.9108	51.9363	73.9541	72.9326	56.2814	77.8646	66.6432	68.154	78.6205	73.3543	74.1147	66.7907	71.0252	50.2186	81.2423	68.0626	77.3773	99.3581
2220.5	70.8895	51.7518	164.835	76.3792	67.9194	375.062	194.083	489.065	373.456	378.647			2220	48.5902	62.5635	54.9177	57.0254	63.9629	59.7519	58.7813	55.1745	58.5596	45.6147	65.0921	56.3836	65.2513	75.4796	74.5321	76.9555	77.4535	58.5095	61.0718	52.0677	74.1349	73.1129	56.4553	78.1217	66.8635	68.4008	78.9108	73.6072	74.3621	67.0173	71.2819	50.3725	81.5139	68.2884	77.6515	99.7548
2221.5	71.0156	51.8809	165.296	76.5274	68.1488	376.887	194.947	490.18	375.097	380.419			2221	48.711	62.7176	55.0571	57.1836	64.1418	59.9071	58.9277	55.3179	58.7198	45.7367	65.2526	56.5271	65.4317	75.6886	74.7375	77.1262	77.6704	58.6574	61.2335	52.2	74.3133	73.2943	56.6321	78.378	67.0857	68.6475	79.2033	73.8606	74.6066	67.2479	71.5417	50.526	81.7861	68.5153	77.9301	100.151
2222.5	71.1377	52.0099	165.749	76.6708	68.374	378.668	195.793	491.263	376.715	382.158			2222	48.8308	62.8711	55.1942	57.338	64.3193	60.0576	59.068	55.4567	58.8749	45.8555	65.4127	56.6659	65.6075	75.8978	74.9395	77.3026	77.8847	58.8033	61.3917	52.3295	74.4874	73.4739	56.8056	78.6344	67.3062	68.8908	79.4927	74.1118	74.8507	67.4799	71.7982	50.6781	82.0541	68.7409	78.2076	100.546
2223.5	71.2626	52.1473	166.209	76.8175	68.6078	380.41	196.645	492.274	378.293	383.854			2223	48.9541	63.0227	55.3347	57.4946	64.495	60.2072	59.208	55.5986	59.0314	45.9714	65.5723	56.8058	65.7859	76.1039	75.1442	77.4734	78.0992	58.9507	61.5502	52.4585	74.669	73.6525	56.9762	78.8891	67.5271	69.1321	79.7833	74.3676	75.0941	67.7078	72.0522	50.829	82.3252	68.9633	78.4833	100.939
2224.5	71.3872	52.2902	166.661	76.9656	68.8436	382.153	197.489	493.217	379.843	385.553			2224	49.077	63.1756	55.4735	57.6519	64.6765	60.3595	59.3493	55.7395	59.1884	46.0925	65.733	56.9468	65.9638	76.3134	75.3442	77.6431	78.312	59.0976	61.7111	52.5875	74.8445	73.8329	57.1513	79.1453	67.7486	69.3786	80.0785	74.6182	75.3399	67.9372	72.3108	50.9832	82.5946	69.1919	78.7575	101.337
2225.5	71.5266	52.4483	167.129	77.1309	69.0971	383.899	198.361	494.142	381.383	387.25			2225	49.1967	63.3256	55.6131	57.8073	64.8509	60.5091	59.4918	55.8804	59.3468	46.2126	65.8901	57.0862	66.1403	76.5177	75.5474	77.8144	78.5226	59.2424	61.8687	52.7192	75.0185	74.0121	57.3257	79.3989	67.9675	69.621	80.3686	74.8718	75.5843	68.1634	72.5658	51.136	82.8639	69.4158	79.0335	101.731
2226.5	71.6652	52.5999	167.599	77.2924	69.3443	385.613	199.22	495.044	382.893	388.878			2226	49.3156	63.4771	55.7507	57.9615	65.0304	60.6578	59.6349	56.022	59.5052	46.3301	66.0517	57.2268	66.3166	76.7233	75.7505	77.9885	78.7346	59.3884	62.028	52.8448	75.1971	74.189	57.4978	79.6534	68.188	69.8665	80.6604	75.1251	75.8314	68.3917	72.8227	51.2874	83.1341	69.6403	79.3082	102.128
2227.5	71.7832	52.7292	168.036	77.4323	69.5637	387.25	199.999	495.923	384.342	390.414			2227	49.4371	63.6253	55.8898	58.1178	65.2057	60.8069	59.7758	56.1625	59.6597	46.4489	66.2091	57.3661	66.4916	76.927	75.9458	78.1566	78.9466	59.5339	62.1856	52.9726	75.3699	74.3657	57.6676	79.9029	68.4079	70.1072	80.9484	75.3759	76.0701	68.62	73.0781	51.4399	83.4025	69.862	79.5837	102.524
2228.5	71.8963	52.8528	168.471	77.5689	69.7814	388.83	200.756	496.796	385.785	391.928			2228	49.5567	63.7751	56.0261	58.2718	65.3819	60.956	59.9158	56.303	59.8142	46.5653	66.3671	57.5036	66.6664	77.1305	76.1453	78.3259	79.1563	59.6779	62.342	53.0991	75.546	74.5418	57.8391	80.1589	68.6272	70.3488	81.2385	75.625	76.3126	68.8503	73.3348	51.5915	83.6663	70.0854	79.86	102.919
2229.5	72.0024	52.9684	168.902	77.696	69.9864	390.419	201.507	497.66	387.256	393.506			2229	49.6768	63.927	56.1635	58.4292	65.5561	61.1048	60.0546	56.4415	59.9717	46.6824	66.5237	57.6425	66.8406	77.335	76.3438	78.4937	79.3625	59.8217	62.5021	53.2284	75.7191	74.7173	58.0111	80.4098	68.8448	70.591	81.528	75.8749	76.553	69.0773	73.5886	51.7439	83.9337	70.3079	80.1333	103.313
2230.5	72.1046	53.0806	169.312	77.8193	70.182	391.969	202.24	498.505	388.682	395.051			2230	49.7986	64.075	56.3014	58.583	65.7335	61.254	60.1943	56.5811	60.127	46.8028	66.6813	57.7809	67.0156	77.5388	76.5433	78.6595	79.5722	59.9673	62.6573	53.3561	75.8915	74.8913	58.1832	80.6591	69.064	70.8328	81.8162	76.1255	76.7959	69.3032	73.8432	51.8947	84.1994	70.5303	80.4064	103.705
2231.5	72.2273	53.2142	169.742	77.9648	70.4034	393.475	203.001	499.307	390.066	396.52			2231	49.9179	64.2254	56.4393	58.7377	65.9104	61.4028	60.3346	56.7195	60.2841	46.9212	66.8388	57.92	67.1916	77.7418	76.7417	78.8308	79.7804	60.112	62.8155	53.4832	76.0659	75.069	58.3551	80.9136	69.2843	71.0758	82.1069	76.3775	77.0398	69.5309	74.1038	52.0479	84.4671	70.7565	80.6807	104.098
2232.5	72.3575	53.3566	170.201	78.1194	70.6358	395.009	203.793	500.076	391.447	397.994			2232	50.0376	64.3764	56.5779	58.8943	66.0845	61.5497	60.4743	56.86	60.4389	47.0397	66.9947	58.0562	67.3643	77.9457	76.9391	78.9967	79.9839	60.256	62.9732	53.6107	76.2402	75.243	58.5254	81.1625	69.5023	71.3164	82.393	76.6269	77.2822	69.7584	74.3577	52.1979	84.7295	70.9769	80.9538	104.485
2233.5	72.4675	53.477	170.641	78.2496	70.8391	396.517	204.537	500.82	392.784	399.435			2233	50.1567	64.5247	56.7147	59.0474	66.2563	61.6957	60.6137	56.9984	60.5912	47.1561	67.1497	58.1924	67.535	78.1448	77.136	79.1601	80.1896	60.3994	63.1262	53.7393	76.4133	75.4139	58.6971	81.4108	69.7198	71.5569	82.6785	76.8734	77.5214	69.9812	74.614	52.3494	84.9934	71.1993	81.2283	104.878
2234.5	72.5644	53.5822	171.054	78.3625	71.0226	397.946	205.214	501.546	394.07	400.81			2234	50.2771	64.6733	56.849	59.1995	66.4301	61.8428	60.7534	57.1346	60.7457	47.2747	67.3043	58.3311	67.7052	78.3456	77.3325	79.3268	80.3941	60.5418	63.2798	53.8661	76.5837	75.5872	58.8664	81.6607	69.9383	71.7977	82.9654	77.1237	77.7598	70.2084	74.8683	52.497	85.2576	71.4227	81.5003	105.266
2235.5	72.6584	53.6863	171.455	78.4741	71.206	399.335	205.874	502.251	395.311	402.139			2235	50.3955	64.8191	56.9833	59.3535	66.6048	61.9912	60.8907	57.272	60.9008	47.3915	67.4583	58.4692	67.8783	78.5433	77.5292	79.4908	80.598	60.683	63.4361	53.9918	76.7542	75.7599	59.0351	81.9098	70.1561	72.0392	83.253	77.3713	77.9995	70.4326	75.1236	52.6485	85.5193	71.6458	81.7715	105.656
2236.5	72.7568	53.7989	171.849	78.5927	71.3959	400.753	206.548	502.933	396.556	403.487			2236	50.5155	64.9647	57.1183	59.5079	66.7765	62.138	61.0296	57.4096	61.0521	47.5091	67.613	58.604	68.0495	78.7404	77.7242	79.6563	80.8031	60.8261	63.5889	54.12	76.9286	75.9311	59.2055	82.1576	70.3727	72.2781	83.5424	77.6177	78.2354	70.654	75.377	52.7983	85.7804	71.8668	82.0448	106.042
2237.5	72.8546	53.9119	172.236	78.7125	71.5823	402.19	207.229	503.601	397.82	404.873			2237	50.6334	65.1115	57.2522	59.6586	66.9496	62.2826	61.1679	57.548	61.2035	47.6254	67.7652	58.7397	68.2206	78.94	77.9181	79.8186	81.006	60.9686	63.7439	54.2456	77.0957	76.1038	59.3744	82.4058	70.5903	72.5183	83.8274	77.866	78.4758	70.8771	75.6312	52.945	86.043	72.0844	82.3142	106.427
2238.5	72.9555	54.0288	172.629	78.8367	71.7722	403.615	207.92	504.255	399.081	406.268			2238	50.7515	65.2582	57.3884	59.8118	67.1213	62.4305	61.3035	57.6872	61.3558	47.7426	67.9166	58.8766	68.3911	79.1366	78.1135	79.9788	81.2093	61.1091	63.8977	54.3725	77.2657	76.2741	59.5431	82.6545	70.809	72.7582	84.1149	78.1118	78.713	71.0979	75.883	53.0933	86.2986	72.3029	82.5853	106.812
2239.5	73.0584	54.1538	173.024	78.9647	71.9669	405.048	208.611	504.895	400.352	407.69			2239	50.8716	65.4042	57.5213	59.9637	67.2906	62.5745	61.4434	57.8226	61.5102	47.8599	68.0691	59.0112	68.5579	79.333	78.3078	80.1419	81.4091	61.2492	64.0499	54.4984	77.4344	76.4427	59.711	82.9027	71.0223	72.9967	84.399	78.3543	78.9498	71.3207	76.1328	53.2429	86.5584	72.5208	82.8566	107.195
2240.5	73.164	54.2835	173.428	79.0966	72.166	406.507	209.313	505.534	401.646	409.149			2240	50.9888	65.5473	57.6563	60.1158	67.4593	62.7198	61.5796	57.9604	61.663	47.9757	68.2211	59.1461	68.7268	79.5286	78.5009	80.3045	81.6105	61.3883	64.2033	54.6248	77.6041	76.6112	59.88	83.1489	71.2373	73.2349	84.6865	78.5992	79.1843	71.5421	76.3858	53.3919	86.8133	72.7368	83.1284	107.581
2241.5	73.2687	54.4103	173.841	79.2259	72.3621	408.002	210.02	506.18	402.971	410.646			2241	51.1063	65.6926	57.7903	60.267	67.6301	62.8656	61.7174	58.097	61.8146	48.0911	68.3732	59.2831	68.8976	79.7246	78.6948	80.4698	81.81	61.5297	64.3562	54.7487	77.7732	76.7813	60.048	83.3929	71.453	73.4755	84.9709	78.8482	79.4212	71.7627	76.6359	53.5412	87.0731	72.9561	83.4009	107.966
2242.5	73.3632	54.5252	174.229	79.3429	72.5421	409.454	210.678	506.807	404.246	412.083			2242	51.2259	65.839	57.9244	60.4207	67.8008	63.0101	61.8555	58.2327	61.9651	48.2087	68.5242	59.418	69.0647	79.9216	78.8847	80.6307	82.0077	61.6694	64.5093	54.8753	77.9435	76.9506	60.2168	83.6393	71.6683	73.7146	85.2542	79.0914	79.6568	71.987	76.8868	53.6908	87.3314	73.1731	83.6733	108.355
2243.5	73.4548	54.6366	174.609	79.4587	72.7191	410.824	211.314	507.407	405.466	413.433			2243	51.3427	65.9829	58.055	60.5694	67.9699	63.1528	61.9904	58.3675	62.1153	48.3246	68.6764	59.5507	69.2305	80.1162	79.0746	80.7914	82.2057	61.8077	64.6614	54.9999	78.1099	77.1201	60.3854	83.8831	71.8788	73.9516	85.5391	79.3376	79.8901	72.2085	77.14	53.8402	87.5871	73.3928	83.9455	108.737
2244.5	73.5536	54.7562	175.015	79.5841	72.9078	412.173	211.972	507.98	406.681	414.775			2244	51.4599	66.1249	58.1871	60.7196	68.1399	63.2979	62.1269	58.5021	62.2672	48.4399	68.8257	59.6846	69.3959	80.3099	79.2632	80.9535	82.4021	61.9475	64.8107	55.1263	78.2752	77.2849	60.5532	84.1284	72.0937	74.1919	85.8221	79.5781	80.1217	72.4289	77.3888	53.9875	87.8395	73.61	84.2168	109.122
2245.5	73.6557	54.8822	175.429	79.713	73.1021	413.525	212.631	508.529	407.883	416.126			2245	51.5782	66.2685	58.3189	60.8699	68.3091	63.4401	62.2612	58.6373	62.418	48.5548	68.9781	59.819	69.5645	80.5047	79.4537	81.1111	82.6023	62.0867	64.9593	55.2496	78.4455	77.4517	60.7197	84.3757	72.3099	74.4317	86.1052	79.8203	80.354	72.6472	77.6401	54.1356	88.096	73.8259	84.4873	109.507
2246.5	73.748	54.9948	175.817	79.8261	73.2762	414.844	213.246	509.07	409.043	417.436			2246	51.6933	66.4119	58.4496	61.0185	68.4776	63.5827	62.396	58.7717	62.569	48.6712	69.128	59.9524	69.7278	80.696	79.6426	81.2706	82.7979	62.2239	65.1126	55.3734	78.6097	77.6174	60.8894	84.6208	72.5219	74.6679	86.387	80.0628	80.5872	72.8661	77.8903	54.2816	88.3493	74.0438	84.7591	109.89
2247.5	73.8366	55.0997	176.194	79.934	73.4444	416.112	213.836	509.61	410.164	418.676			2247	51.8113	66.5528	58.5817	61.1679	68.6435	63.7274	62.5312	58.907	62.7175	48.7889	69.2741	60.0843	69.8936	80.8892	79.8322	81.4306	82.9921	62.3617	65.2609	55.4992	78.7732	77.7812	61.0595	84.8661	72.7375	74.906	86.6676	80.3018	80.8183	73.0858	78.1388	54.4334	88.6034	74.2592	85.0274	110.274
2248.5	73.9286	55.2112	176.578	80.0466	73.6232	417.384	214.438	510.144	411.315	419.931			2248	51.9272	66.695	58.7113	61.3192	68.8125	63.8697	62.6648	59.0418	62.8669	48.9042	69.425	60.2197	70.0589	81.0795	80.0197	81.5894	83.1887	62.4986	65.4095	55.6217	78.939	77.9488	61.2261	85.1097	72.9501	75.1444	86.9507	80.5441	81.0497	73.302	78.3873	54.5787	88.8548	74.4735	85.2997	110.659
2249.5	74.0203	55.3233	176.957	80.1588	73.7992	418.667	215.037	510.651	412.477	421.212			2249	52.0442	66.8353	58.8395	61.4684	68.9802	64.0142	62.8004	59.1769	63.0151	49.0197	69.5716	60.3515	70.2231	81.2698	80.2057	81.7501	83.383	62.6357	65.5582	55.744	79.1046	78.1144	61.3941	85.3527	73.1625	75.3825	87.234	80.7845	81.2804	73.5201	78.6349	54.7246	89.1086	74.6884	85.5702	111.039
2250.5	74.1124	55.4379	177.326	80.2709	73.9734	419.907	215.629	511.129	413.597	422.452			2250	52.1601	66.9763	58.9701	61.6166	69.1461	64.1575	62.9341	59.3096	63.1658	49.1354	69.7201	60.4845	70.3866	81.4585	80.3925	81.9073	83.5793	62.7726	65.7071	55.8679	79.269	78.2803	61.5603	85.596	73.3736	75.6199	87.5157	81.0232	81.5108	73.7365	78.8823	54.8728	89.3588	74.9025	85.8397	111.422
2251.5	74.2043	55.5547	177.695	80.3829	74.1478	421.088	216.21	511.577	414.66	423.632			2251	52.2771	67.1179	59.1002	61.7637	69.3139	64.2977	63.0679	59.445	63.3166	49.2514	69.87	60.6174	70.5488	81.6528	80.5821	82.0644	83.7738	62.91	65.8554	55.9913	79.4335	78.4472	61.7299	85.8416	73.588	75.8578	87.7997	81.264	81.7435	73.9524	79.1311	55.0203	89.6129	75.117	86.1094	111.804
2252.5	74.3009	55.6819	178.078	80.5033	74.3321	422.256	216.801	512.005	415.706	424.802			2252	52.3909	67.2611	59.2293	61.9134	69.479	64.439	63.2018	59.5809	63.4647	49.3681	70.0182	60.7495	70.7122	81.8422	80.7692	82.223	83.9708	63.0482	66.0032	56.1135	79.5979	78.6093	61.8977	86.0827	73.8023	76.0961	88.0797	81.5045	81.9756	74.1709	79.3777	55.169	89.8625	75.3303	86.3807	112.185
2253.5	74.3975	55.815	178.463	80.6234	74.5173	423.457	217.396	512.441	416.782	426.01			2253	52.5076	67.4003	59.3572	62.0606	69.6467	64.5821	63.3359	59.7138	63.6124	49.4818	70.1648	60.8821	70.8753	82.0309	80.9544	82.3806	84.1649	63.1834	66.148	56.2356	79.7613	78.7718	62.0672	86.3241	74.0126	76.3322	88.3629	81.7438	82.2049	74.3851	79.6246	55.3174	90.1112	75.5453	86.6513	112.567
2254.5	74.4845	55.9357	178.821	80.7313	74.6869	424.632	217.946	512.869	417.818	427.183			2254	52.6227	67.5373	59.4839	62.2068	69.809	64.7207	63.4675	59.8445	63.7577	49.5962	70.313	61.0122	71.038	82.2226	81.1393	82.5355	84.3574	63.3167	66.2933	56.3544	79.9238	78.9325	62.2325	86.5678	74.222	76.5662	88.6447	81.9785	82.436	74.5999	79.8712	55.4639	90.3612	75.7583	86.9213	112.943
2255.5	74.5726	56.0547	179.179	80.84	74.857	425.799	218.495	513.285	418.833	428.329			2255	52.7403	67.6744	59.611	62.3544	69.9781	64.8624	63.599	59.9768	63.9051	49.7107	70.4622	61.1424	71.2009	82.4098	81.3249	82.6906	84.5491	63.4506	66.4401	56.4767	80.0837	79.0977	62.3975	86.8084	74.4336	76.804	88.9235	82.219	82.667	74.8156	80.1178	55.6123	90.6111	75.9733	87.1903	113.326
2256.5	74.6626	56.1763	179.542	80.9514	75.0283	426.994	219.055	513.694	419.867	429.493			2256	52.8557	67.8149	59.7413	62.505	70.1456	65.0052	63.7306	60.113	64.055	49.8274	70.6068	61.2761	71.362	82.5994	81.5118	82.8458	84.7436	63.5904	66.5853	56.5973	80.2441	79.2569	62.5654	87.0493	74.644	77.0394	89.2037	82.4552	82.8928	75.0305	80.3648	55.7598	90.8586	76.1872	87.4592	113.705
2257.5	74.7607	56.3065	179.913	81.0722	75.21	428.171	219.624	514.088	420.898	430.644			2257	52.9722	67.9534	59.87	62.6535	70.3081	65.1451	63.8644	60.2447	64.2016	49.9437	70.7546	61.4072	71.5208	82.7866	81.6934	83.0001	84.933	63.7248	66.7312	56.7202	80.4068	79.4204	62.7312	87.2904	74.8529	77.2754	89.485	82.6899	83.1215	75.2457	80.6086	55.9088	91.108	76.3982	87.7288	114.084
2258.5	74.8626	56.4405	180.31	81.1973	75.4003	429.348	220.223	514.473	421.936	431.805			2258	53.0864	68.0938	59.9963	62.7997	70.4722	65.2835	63.9954	60.3752	64.3492	50.0558	70.9011	61.5366	71.6839	82.9759	81.8771	83.1552	85.1263	63.8602	66.8777	56.8414	80.5678	79.5831	62.8962	87.5304	75.0636	77.5095	89.7653	82.9282	83.3502	75.4595	80.855	56.0557	91.3563	76.6087	87.9987	114.463
2259.5	74.9625	56.5766	180.731	81.3223	75.5919	430.559	220.857	514.864	423.004	433.014			2259	53.2008	68.2309	60.1222	62.9455	70.6382	65.4229	64.1269	60.5064	64.4956	50.1727	71.0473	61.6685	71.8433	83.1635	82.0592	83.3078	85.3186	63.9923	67.0231	56.9617	80.7279	79.7421	63.063	87.7736	75.2749	77.7477	90.0434	83.1633	83.5791	75.6702	81.1037	56.2018	91.6059	76.8191	88.2685	114.844
2260.5	75.0692	56.7286	181.178	81.4568	75.7961	431.81	221.525	515.264	424.124	434.283			2260	53.3165	68.37	60.249	63.0894	70.8005	65.5609	64.2573	60.6407	64.6396	50.2874	71.1952	61.7978	72.0024	83.3524	82.2408	83.4586	85.5055	64.1272	67.1672	57.0847	80.8866	79.9014	63.2284	88.0159	75.4862	77.9811	90.3299	83.3979	83.8076	75.8836	81.3468	56.3477	91.8535	77.0339	88.5348	115.222
2261.5	75.1713	56.8766	181.608	81.5816	75.9912	433.06	222.164	515.661	425.244	435.541			2261	53.4324	68.5085	60.375	63.2347	70.9627	65.7011	64.3896	60.7758	64.7863	50.4018	71.3394	61.9273	72.1611	83.5374	82.4261	83.6152	85.6957	64.2588	67.3124	57.2069	81.045	80.0602	63.3949	88.2555	75.6961	78.2149	90.607	83.6346	84.0343	76.095	81.5903	56.4928	92.0974	77.2461	88.8056	115.6
2262.5	75.262	57.007	182.006	81.6916	76.1694	434.242	222.742	516.048	426.308	436.718			2262	53.5479	68.646	60.5016	63.3816	71.1249	65.8405	64.5197	60.9077	64.9337	50.5158	71.4864	62.0586	72.3197	83.724	82.605	83.7677	85.884	64.3928	67.4565	57.3289	81.2018	80.2202	63.5613	88.497	75.9049	78.4476	90.8863	83.8728	84.2629	76.307	81.835	56.6378	92.3435	77.4569	89.0732	115.976
2263.5	75.3493	57.1302	182.405	81.8004	76.3473	435.376	223.313	516.419	427.354	437.858			2263	53.6621	68.7817	60.6271	63.5267	71.2892	65.976	64.6492	61.0372	65.0769	50.6305	71.6288	62.1876	72.477	83.9106	82.7853	83.9148	86.0712	64.5232	67.5995	57.4483	81.3627	80.3787	63.725	88.734	76.1141	78.6818	91.1656	84.1103	84.4903	76.5212	82.0786	56.7822	92.5873	77.6662	89.341	116.355
2264.5	75.4351	57.2523	182.806	81.9076	76.5227	436.506	223.891	516.769	428.411	439.018			2264	53.7784	68.92	60.7548	63.6734	71.4511	66.1176	64.7794	61.1716	65.2261	50.7451	71.774	62.3177	72.6365	84.0962	82.9676	84.0668	86.2602	64.6573	67.7442	57.571	81.5206	80.5362	63.8916	88.9722	76.3236	78.9175	91.4451	84.3451	84.717	76.7334	82.3223	56.9287	92.8354	77.8749	89.6104	116.729
2265.5	75.5315	57.3882	183.229	82.0291	76.7116	437.632	224.502	517.109	429.46	440.168			2265	53.8941	69.0564	60.8811	63.8148	71.6127	66.2527	64.908	61.3023	65.3704	50.858	71.9167	62.4447	72.796	84.2782	83.1448	84.2178	86.4477	64.7888	67.8849	57.6928	81.6762	80.6948	64.0537	89.2118	76.5316	79.1494	91.7229	84.5793	84.9442	76.9454	82.5672	57.0764	93.0803	78.0863	89.878	117.105
2266.5	75.6383	57.5388	183.696	82.1673	76.9199	438.784	225.169	517.449	430.51	441.319			2266	54.006	69.1929	61.0061	63.9593	71.7739	66.3892	65.037	61.4323	65.5144	50.9737	72.0611	62.5735	72.9531	84.4604	83.3223	84.3686	86.6327	64.9193	68.0301	57.8123	81.8308	80.8516	64.2189	89.4468	76.7374	79.3784	91.9983	84.8134	85.1687	77.1522	82.8062	57.2203	93.3247	78.295	90.1435	117.477
2267.5	75.7343	57.6797	184.158	82.2936	77.1129	439.968	225.824	517.787	431.568	442.503			2267	54.119	69.3272	61.1304	64.1011	71.9343	66.5249	65.1654	61.5617	65.6598	51.0867	72.2036	62.7012	73.1117	84.6462	83.5012	84.5174	86.8169	65.051	68.1719	57.9326	81.9866	81.0093	64.3806	89.6819	76.9449	79.6099	92.2784	85.0506	85.3966	77.3626	83.0481	57.364	93.5675	78.5031	90.4085	117.851
2268.5	75.8182	57.8025	184.57	82.4016	77.2811	441.091	226.41	518.116	432.571	443.635			2268	54.233	69.4616	61.2543	64.2444	72.0957	66.6605	65.291	61.6923	65.8042	51.2006	72.3485	62.8265	73.2657	84.8288	83.6774	84.6667	87.0023	65.1814	68.3151	58.0499	82.1438	81.1685	64.546	89.9201	77.1521	79.845	92.5552	85.2855	85.6216	77.5754	83.2882	57.5085	93.8095	78.7131	90.6778	118.222
2269.5	75.8997	57.9201	184.947	82.5036	77.442	442.141	226.96	518.42	433.508	444.688			2269	54.3467	69.6001	61.3785	64.3871	72.2552	66.7964	65.4225	61.8232	65.9474	51.3134	72.4913	62.9535	73.4241	85.0091	83.8564	84.8164	87.1865	65.3135	68.4585	58.1708	82.3005	81.3242	64.7112	90.1555	77.3597	80.0762	92.8311	85.5206	85.847	77.7876	83.5303	57.6513	94.0524	78.9242	90.9425	118.591
2270.5	75.9855	58.0447	185.32	82.6081	77.6081	443.196	227.521	518.708	434.454	445.738			2270	54.4596	69.7338	61.5048	64.5328	72.4122	66.931	65.5524	61.9498	66.0918	51.4288	72.6323	63.0789	73.5783	85.1889	84.0306	84.9609	87.3694	65.4424	68.5976	58.2893	82.4529	81.4801	64.8755	90.3903	77.5668	80.3087	93.1057	85.7539	86.0696	77.9947	83.7719	57.7976	94.2927	79.1306	91.2068	118.963
2271.5	76.0778	58.1822	185.713	82.7219	77.7862	444.285	228.111	518.997	435.437	446.821			2271	54.5733	69.8683	61.6271	64.6752	72.5736	67.066	65.6812	62.0783	66.2315	51.5381	72.7741	63.2067	73.7349	85.3745	84.2084	85.1076	87.5566	65.5721	68.7395	58.4082	82.607	81.6376	65.0396	90.6242	77.7724	80.5443	93.3835	85.9855	86.2971	78.2036	84.0114	57.9419	94.5359	79.3418	91.4725	119.334
2272.5	76.1726	58.3295	186.121	82.8402	77.9705	445.375	228.717	519.294	436.436	447.92			2272	54.6854	70.0033	61.751	64.819	72.7355	67.2015	65.8113	62.2105	66.3777	51.6542	72.9187	63.3345	73.8902	85.5533	84.3834	85.2546	87.7393	65.7024	68.8834	58.5249	82.7612	81.7932	65.2028	90.8585	77.9785	80.7748	93.6594	86.2204	86.5216	78.4126	84.2514	58.0814	94.7796	79.5498	91.7374	119.7
2273.5	76.279	58.493	186.547	82.9709	78.1712	446.429	229.335	519.586	437.408	448.99			2273	54.7987	70.1393	61.8747	64.9621	72.892	67.3354	65.9389	62.3372	66.5215	51.7668	73.0576	63.4614	74.0439	85.7319	84.5582	85.4011	87.9225	65.8288	69.0205	58.6433	82.9157	81.95	65.3654	91.0942	78.1807	81.005	93.9337	86.4529	86.7443	78.6185	84.4896	58.228	95.0204	79.755	92.0025	120.071
2274.5	76.3939	58.6695	187.011	83.1142	78.39	447.479	229.987	519.87	438.35	450.042			2274	54.9121	70.2709	61.9964	65.1044	73.0499	67.4667	66.0674	62.4622	66.6627	51.8801	73.1977	63.5862	74.2	85.9118	84.732	85.5463	88.1055	65.9582	69.1604	58.7623	83.0691	82.1061	65.5261	91.3298	78.3874	81.2352	94.2063	86.6869	86.9671	78.827	84.73	58.3704	95.2617	79.9611	92.2666	120.442
2275.5	76.4972	58.8349	187.469	83.2471	78.5975	448.532	230.63	520.153	439.283	451.099			2275	55.0237	70.4062	62.1207	65.2448	73.2092	67.602	66.1998	62.5911	66.8045	51.9932	73.3377	63.7129	74.3523	86.0886	84.9026	85.6906	88.2848	66.0878	69.3009	58.8826	83.2196	82.2601	65.6925	91.56	78.5919	81.4649	94.4786	86.9199	87.1905	79.0335	84.9695	58.5136	95.5037	80.167	92.5325	120.808
2276.5	76.5864	58.9797	187.882	83.3604	78.7789	449.541	231.218	520.422	440.188	452.124			2276	55.1377	70.5386	62.2444	65.3866	73.3655	67.7334	66.3242	62.7177	66.9459	52.1064	73.475	63.8379	74.5076	86.267	85.0744	85.8344	88.4675	66.2145	69.4389	58.9992	83.3735	82.4136	65.8535	91.7938	78.7932	81.6948	94.7533	87.1521	87.414	79.2395	85.2077	58.6574	95.7441	80.372	92.7956	121.175
2277.5	76.6644	59.1041	188.243	83.456	78.9361	450.476	231.742	520.679	441.018	453.056			2277	55.2499	70.6732	62.364	65.529	73.5224	67.8659	66.4526	62.845	67.0857	52.2212	73.6135	63.9624	74.6605	86.4458	85.2468	85.9781	88.6505	66.3422	69.5761	59.1155	83.5232	82.5705	66.0164	92.029	78.9975	81.9233	95.028	87.3821	87.6359	79.4453	85.4497	58.7995	95.9836	80.5777	93.0614	121.541
2278.5	76.7366	59.2188	188.57	83.5452	79.0859	451.347	232.214	520.932	441.786	453.904			2278	55.3616	70.8064	62.4881	65.6683	73.6791	67.9996	66.5811	62.9711	67.2279	52.333	73.752	64.0869	74.8156	86.6279	85.4204	86.1226	88.83	66.4691	69.7155	59.2328	83.6748	82.7266	66.1787	92.2608	79.2014	82.1561	95.3022	87.6176	87.8597	79.652	85.6893	58.9408	96.2246	80.7856	93.3256	121.907
2279.5	76.8079	59.3315	188.896	83.6361	79.2362	452.21	232.682	521.195	442.552	454.741			2279	55.4735	70.9378	62.6097	65.8117	73.8363	68.1351	66.7094	63.098	67.3699	52.4447	73.8902	64.2118	74.9719	86.8062	85.5953	86.2678	89.0108	66.5981	69.8539	59.3496	83.8248	82.8798	66.3374	92.4944	79.4045	82.3881	95.5737	87.8463	88.0788	79.858	85.9269	59.0825	96.4615	80.993	93.5867	122.27
2280.5	76.8789	59.4417	189.232	83.7275	79.3838	453.081	233.161	521.463	443.34	455.595			2280	55.5867	71.0725	62.732	65.9529	73.9913	68.2686	66.8381	63.2263	67.5118	52.5585	74.0262	64.3382	75.1217	86.981	85.7681	86.4093	89.1898	66.7243	69.9914	59.4682	83.9747	83.0327	66.4966	92.7266	79.6077	82.6171	95.8453	88.078	88.2994	80.0659	86.1658	59.2259	96.6998	81.198	93.8539	122.634
2281.5	76.9522	59.554	189.579	83.8198	79.533	453.939	233.644	521.705	444.124	456.44			2281	55.6987	71.2033	62.8542	66.092	74.1465	68.4008	66.9658	63.3545	67.6524	52.6698	74.1635	64.4618	75.2726	87.1576	85.9379	86.5529	89.3732	66.85	70.128	59.5851	84.1239	83.1823	66.6579	92.957	79.8052	82.847	96.1136	88.3088	88.5212	80.2697	86.4027	59.3673	96.9343	81.404	94.1124	122.998
2282.5	77.0244	59.6659	189.919	83.9094	79.6777	454.797	234.118	521.928	444.902	457.28			2282	55.8128	71.3363	62.9761	66.2327	74.3006	68.5349	67.0917	63.4813	67.793	52.7808	74.3017	64.5853	75.424	87.3338	86.1084	86.6958	89.5502	66.9768	70.2671	59.7042	84.2761	83.3368	66.8211	93.1904	80.0094	83.0769	96.3867	88.5364	88.7389	80.4733	86.6411	59.5094	97.1752	81.6134	94.3752	123.364
2283.5	77.0919	59.7731	190.239	83.9951	79.8142	455.636	234.575	522.151	445.659	458.097			2283	55.9234	71.4683	63.0963	66.3704	74.4552	68.6675	67.2198	63.6091	67.9332	52.8937	74.4375	64.71	75.5775	87.5092	86.2781	86.8367	89.727	67.1009	70.4034	59.8211	84.4225	83.4857	66.981	93.4207	80.2096	83.3075	96.6547	88.7666	88.9627	80.678	86.8797	59.6492	97.4146	81.8161	94.6347	123.728
2284.5	77.1627	59.8855	190.569	84.0863	79.9583	456.474	235.041	522.377	446.422	458.914			2284	56.0353	71.5996	63.2155	66.5103	74.6068	68.7966	67.3463	63.7303	68.0723	53.0039	74.5727	64.8341	75.7279	87.6832	86.448	86.9758	89.9082	67.2265	70.5373	59.9392	84.5728	83.6369	67.1413	93.6499	80.412	83.5331	96.9263	88.9955	89.1813	80.8815	87.1128	59.7923	97.6539	82.02	94.896	124.096
2285.5	77.2344	60.0003	190.913	84.1795	80.1057	457.336	235.518	522.6	447.223	459.769			2285	56.149	71.7314	63.3368	66.6489	74.7628	68.928	67.4723	63.8573	68.2127	53.117	74.7078	64.9556	75.88	87.8571	86.6166	87.1199	90.082	67.3522	70.675	60.0548	84.7233	83.7899	67.299	93.8801	80.6097	83.7586	97.1977	89.2241	89.3989	81.0851	87.3514	59.9359	97.8895	82.2256	95.1589	124.459
2286.5	77.3074	60.1174	191.255	84.274	80.2535	458.201	235.997	522.815	448.026	460.627			2286	56.2592	71.8617	63.4577	66.7853	74.9151	69.0592	67.5973	63.9841	68.3529	53.228	74.8418	65.0777	76.0296	88.0297	86.7857	87.2584	90.2555	67.4795	70.8092	60.1695	84.8693	83.9365	67.4592	94.1113	80.8094	83.9849	97.4694	89.453	89.6201	81.2877	87.5843	60.0761	98.1254	82.4309	95.4217	124.82
2287.5	77.3951	60.2555	191.622	84.3845	80.4219	459.088	236.512	523.035	448.857	461.504			2287	56.3705	71.994	63.5771	66.9265	75.068	69.1914	67.7249	64.1098	68.4919	53.3399	74.9763	65.2029	76.18	88.2	86.9534	87.3979	90.4322	67.6048	70.946	60.286	85.0196	84.0884	67.6204	94.3427	81.0101	84.2128	97.7389	89.681	89.8394	81.4949	87.8247	60.218	98.3623	82.6349	95.6785	125.181
2288.5	77.4803	60.3891	191.986	84.4902	80.5854	459.974	237.018	523.255	449.664	462.366			2288	56.482	72.1245	63.699	67.0643	75.2173	69.3237	67.8477	64.2325	68.6302	53.4512	75.1108	65.3247	76.3311	88.3717	87.121	87.5353	90.6076	67.7305	71.0793	60.4017	85.1658	84.2375	67.7802	94.5704	81.2101	84.4359	98.0083	89.911	90.0566	81.6954	88.0596	60.359	98.5987	82.8371	95.9392	125.542
2289.5	77.5538	60.5072	192.327	84.5826	80.7361	460.835	237.492	523.472	450.418	463.179			2289	56.5919	72.2545	63.8192	67.2026	75.3714	69.4569	67.9731	64.3609	68.7672	53.5632	75.246	65.4481	76.481	88.5422	87.2879	87.6737	90.7813	67.8545	71.2152	60.5193	85.3143	84.3906	67.9398	94.7995	81.4069	84.6612	98.2754	90.139	90.2752	81.8959	88.2919	60.4991	98.8335	83.0403	96.195	125.901
2290.5	77.6405	60.6441	192.691	84.6914	80.909	461.696	237.993	523.693	451.184	463.994			2290	56.7041	72.384	63.9382	67.3422	75.5227	69.5875	68.0981	64.485	68.9072	53.6732	75.3821	65.568	76.6325	88.7137	87.4568	87.8129	90.9544	67.9769	71.3492	60.6343	85.4604	84.5361	68.0989	95.025	81.6063	84.8872	98.5447	90.3698	90.4937	82.0982	88.5257	60.6385	99.068	83.2459	96.454	126.261
2291.5	77.7312	60.7896	193.085	84.8069	81.0892	462.577	238.527	523.912	451.96	464.833			2291	56.8122	72.514	64.0579	67.4761	75.6718	69.7159	68.2222	64.6068	69.0434	53.7818	75.512	65.6908	76.7786	88.8857	87.624	87.9501	91.1273	68.0996	71.4831	60.7481	85.6081	84.6848	68.2586	95.2576	81.8067	85.1144	98.812	90.5951	90.7076	82.3012	88.7561	60.7781	99.3046	83.4461	96.7147	126.618
2292.5	77.8167	60.9343	193.506	84.9199	81.2669	463.456	239.075	524.121	452.718	465.674			2292	56.9246	72.6431	64.1788	67.6122	75.822	69.845	68.3461	64.7305	69.1803	53.8925	75.6461	65.8113	76.929	89.0551	87.7891	88.0878	91.3007	68.2227	71.6175	60.8661	85.7531	84.8338	68.4183	95.487	82.0057	85.3402	99.0805	90.8276	90.9222	82.5013	88.9888	60.9183	99.5392	83.6494	96.9734	126.98
2293.5	77.9013	61.0813	193.931	85.0301	81.4436	464.319	239.62	524.32	453.477	466.519			2293	57.0336	72.7716	64.2967	67.7495	75.9732	69.9758	68.4686	64.8521	69.314	54.0028	75.7808	65.9306	77.0782	89.2257	87.9544	88.224	91.4704	68.3438	71.7518	60.98	85.8982	84.9843	68.5774	95.714	82.2039	85.5642	99.3463	91.0525	91.1385	82.7021	89.2227	61.0572	99.7724	83.8512	97.2279	127.34
2294.5	77.9781	61.2174	194.315	85.1261	81.6045	465.156	240.115	524.51	454.223	467.341			2294	57.1433	72.9027	64.4139	67.8867	76.1225	70.1061	68.5915	64.9765	69.452	54.1135	75.9128	66.0525	77.2259	89.3951	88.1215	88.3617	91.6422	68.4695	71.8863	61.0937	86.0424	85.1307	68.7364	95.9381	82.4035	85.793	99.6166	91.2753	91.3545	82.8992	89.4539	61.1972	100.005	84.0523	97.4865	127.7
2295.5	78.0464	61.3426	194.664	85.2121	81.7535	465.958	240.565	524.695	454.93	468.112			2295	57.2532	73.0303	64.5327	68.0214	76.2711	70.2365	68.7138	65.0983	69.5895	54.2231	76.0443	66.1713	77.3741	89.5639	88.2873	88.4989	91.8135	68.5901	72.0185	61.2092	86.1868	85.28	68.8932	96.1645	82.6005	86.0157	99.8818	91.5028	91.5674	83.1005	89.6829	61.3389	100.238	84.2539	97.7422	128.056
2296.5	78.1118	61.4642	194.998	85.2964	81.9019	466.731	241.009	524.884	455.619	468.845			2296	57.3643	73.1591	64.653	68.1566	76.4204	70.3683	68.8364	65.2209	69.7278	54.3345	76.1783	66.2906	77.5213	89.7331	88.452	88.6336	91.9826	68.7131	72.1497	61.3229	86.3289	85.4294	69.0529	96.3884	82.7992	86.2439	100.148	91.7298	91.7842	83.3016	89.9161	61.4807	100.47	84.4544	97.997	128.411
2297.5	78.1769	61.582	195.322	85.3813	82.0462	467.486	241.452	525.073	456.311	469.574			2297	57.4732	73.2853	64.7702	68.2925	76.5692	70.4964	68.9579	65.3448	69.8646	54.4441	76.3102	66.4116	77.6704	89.9031	88.6181	88.7691	92.1523	68.8385	72.2814	61.438	86.4728	85.5759	69.209	96.6159	82.9977	86.4709	100.415	91.9551	92	83.4974	90.149	61.6199	100.699	84.6538	98.2541	128.768
2298.5	78.2395	61.6959	195.635	85.4638	82.182	468.233	241.879	525.244	457.002	470.297			2298	57.583	73.4117	64.8889	68.4279	76.7169	70.624	69.0817	65.4663	69.9995	54.555	76.4452	66.5312	77.8167	90.0706	88.7839	88.9057	92.3194	68.9585	72.4133	61.5536	86.6178	85.7229	69.3672	96.8383	83.1944	86.6967	100.683	92.1807	92.214	83.6948	90.3782	61.7592	100.932	84.8533	98.51	129.125
2299.5	78.3067	61.8196	195.964	85.5525	82.3239	468.998	242.323	525.413	457.713	471.029			2299	57.6922	73.5404	65.0058	68.5615	76.8656	70.7529	69.2043	65.5893	70.1381	54.6642	76.5751	66.6521	77.9621	90.2382	88.9451	89.04	92.4888	69.0806	72.5443	61.6664	86.7585	85.8687	69.5263	97.0649	83.3931	86.9199	100.945	92.4063	92.4278	83.8942	90.6109	61.8991	101.163	85.0537	98.7654	129.479
[truncated: 30 more columns]

## Sheet: Fig2
SAF components		W/m2/K		multi-model results
GMST anomaly	sea ice, multi-model mean	sea ice, multi-model std	sea ice, mean legacy value	land snow, multi-model mean	land snow, multi-model std	land snow, mean legacy value	rest of the world, multi-model mean	rest of the world, multi-model std	rest of the world, mean legacy value
0	0.110579	0.155546	0.122472	0.114082	0.245481	0.1481	0.186377	0.406279	0.0803333
0.1	0.125923	0.11772	0.122472	0.11386	0.178204	0.1481	0.128412	0.377203	0.0803333
0.2	0.136043	0.0888114	0.122472	0.116211	0.128703	0.1481	0.0892284	0.340983	0.0803333
0.3	0.141703	0.0676938	0.122472	0.120608	0.0946111	0.1481	0.0659528	0.299738	0.0803333
0.4	0.143668	0.0532409	0.122472	0.126524	0.0735607	0.1481	0.0557118	0.255588	0.0803333
0.5	0.142702	0.0443264	0.122472	0.133433	0.0631846	0.1481	0.0556317	0.210653	0.0803333
0.6	0.13957	0.039824	0.122472	0.140807	0.0611158	0.1481	0.0628392	0.167051	0.0803333
0.7	0.135037	0.0386075	0.122472	0.14812	0.064987	0.1481	0.0744607	0.126904	0.0803333
0.8	0.129825	0.0432582	0.122472	0.155262	0.076573	0.1481	0.0982934	0.0903779	0.0803333
0.9	0.125281	0.0381039	0.122472	0.160148	0.0760699	0.1481	0.0992469	0.055675	0.0803333
1	0.124554	0.0385563	0.122472	0.161079	0.0775949	0.1481	0.0863474	0.0701341	0.0803333
1.1	0.1235	0.0369565	0.122472	0.161312	0.0778999	0.1481	0.0787123	0.0724832	0.0803333
1.2	0.122594	0.0356311	0.122472	0.16105	0.077684	0.1481	0.0759394	0.0766352	0.0803333
1.3	0.122184	0.0356844	0.122472	0.160655	0.0771742	0.1481	0.0735548	0.0783619	0.0803333
1.4	0.121581	0.0351179	0.122472	0.160065	0.0765952	0.1481	0.0719577	0.0789839	0.0803333
1.5	0.120856	0.034328	0.122472	0.159398	0.0759002	0.1481	0.0709388	0.0789367	0.0803333
1.6	0.120063	0.0335227	0.122472	0.158686	0.0750895	0.1481	0.0703488	0.0784205	0.0803333
1.7	0.119222	0.0327671	0.122472	0.157944	0.0741678	0.1481	0.070077	0.0775719	0.0803333
1.8	0.118349	0.0320812	0.122472	0.157178	0.0731428	0.1481	0.070029	0.0764969	0.0803333
1.9	0.11746	0.0314639	0.122472	0.156389	0.0720259	0.1481	0.0701284	0.0752728	0.0803333
2	0.116566	0.030904	0.122472	0.155574	0.0708283	0.1481	0.0703214	0.0739481	0.0803333
2.1	0.115679	0.0303888	0.122472	0.154729	0.0695643	0.1481	0.0705734	0.0725531	0.0803333
2.2	0.114809	0.0299082	0.122472	0.153847	0.0682494	0.1481	0.0708663	0.0711081	0.0803333
2.3	0.113963	0.029455	0.122472	0.152924	0.066901	0.1481	0.0711909	0.0696347	0.0803333
2.4	0.113147	0.0290252	0.122472	0.151956	0.0655356	0.1481	0.0715431	0.0681547	0.0803333
2.5	0.112517	0.0286539	0.122472	0.151163	0.0641395	0.1481	0.0718685	0.0665609	0.0803333
2.6	0.111801	0.0282837	0.122472	0.150149	0.0627941	0.1481	0.0722508	0.0651172	0.0803333
2.7	0.111013	0.027916	0.122472	0.14894	0.0614994	0.1481	0.0726774	0.0638246	0.0803333
2.8	0.110242	0.0275132	0.122472	0.147514	0.0601304	0.1481	0.0734117	0.0626762	0.0803333
2.9	0.109366	0.0271548	0.122472	0.146006	0.0589217	0.1481	0.0739201	0.0616734	0.0803333
3	0.10841	0.0268405	0.122472	0.144441	0.0578588	0.1481	0.0742285	0.0608139	0.0803333
3.1	0.107349	0.0265098	0.122472	0.143137	0.0569442	0.1481	0.0742634	0.0599566	0.0803333
3.2	0.106303	0.0262737	0.122472	0.141591	0.0561415	0.1481	0.0742346	0.0593441	0.0803333
3.3	0.105291	0.0261263	0.122472	0.139866	0.0554301	0.1481	0.0741556	0.0589464	0.0803333
3.4	0.104334	0.0260623	0.122472	0.138025	0.054789	0.1481	0.0740426	0.0587291	0.0803333
3.5	0.103455	0.0260781	0.122472	0.136134	0.0542016	0.1481	0.0739111	0.058656	0.0803333
3.6	0.102938	0.0263182	0.122472	0.134093	0.0535569	0.1481	0.0737117	0.0585223	0.0803333
3.7	0.102344	0.0265017	0.122472	0.132275	0.0530102	0.1481	0.0736026	0.0585722	0.0803333
3.8	0.101688	0.0265661	0.122472	0.130795	0.0523854	0.1481	0.0741439	0.058954	0.0803333
3.9	0.101127	0.0266432	0.122472	0.129535	0.0519266	0.1481	0.0743541	0.0591647	0.0803333
4	0.100442	0.0266457	0.122472	0.128099	0.0516454	0.1481	0.0744174	0.0594014	0.0803333
4.1	0.0998369	0.026574	0.122472	0.126712	0.0514483	0.1481	0.0743758	0.0594925	0.0803333
4.2	0.0995719	0.0264493	0.122472	0.125908	0.0515117	0.1481	0.0738488	0.0595014	0.0803333
4.3	0.0991663	0.0262428	0.122472	0.124867	0.0516059	0.1481	0.0732254	0.0592253	0.0803333
4.4	0.0988766	0.0258034	0.122472	0.124618	0.0525099	0.1481	0.0732406	0.0583482	0.0803333
4.5	0.0985342	0.0253716	0.122472	0.123496	0.052533	0.1481	0.0729567	0.0575485	0.0803333
4.6	0.0983112	0.0250916	0.122472	0.121203	0.0517953	0.1481	0.0725464	0.0571291	0.0803333
4.7	0.098227	0.0249375	0.122472	0.118262	0.0504609	0.1481	0.0718793	0.0570455	0.0803333
4.8	0.0983452	0.0249218	0.122472	0.114901	0.0486775	0.1481	0.0709066	0.0574427	0.0803333
4.9	0.0987074	0.0249779	0.122472	0.111314	0.0465382	0.1481	0.0695769	0.0584838	0.0803333
5	0.0992566	0.0250151	0.122472	0.1076	0.0440615	0.1481	0.0679207	0.060165	0.0803333
5.1	0.0991664	0.0251535	0.122472	0.104027	0.0415284	0.1481	0.0663598	0.0623809	0.0803333
5.2	0.0981435	0.0260971	0.122472	0.100337	0.0389817	0.1481	0.065417	0.0644124	0.0803333
5.3	0.0962304	0.0256595	0.122472	0.0965319	0.0364047	0.1481	0.0645557	0.0654075	0.0803333
5.4	0.0954487	0.0264809	0.122472	0.0937686	0.034695	0.1481	0.0637642	0.0660458	0.0803333
5.5	0.0964164	0.0289533	0.122472	0.0927121	0.034164	0.1481	0.0622071	0.0665803	0.0803333
5.6	0.0973891	0.0310307	0.122472	0.0924119	0.0343555	0.1481	0.0613188	0.0665666	0.0803333
5.7	0.0980062	0.0325808	0.122472	0.0920775	0.0349404	0.1481	0.0619097	0.0658108	0.0803333
5.8	0.0985066	0.0336265	0.122472	0.0924063	0.0362484	0.1481	0.0634268	0.0644596	0.0803333
5.9	0.098688	0.0343851	0.122472	0.0916741	0.0365949	0.1481	0.0648035	0.0632696	0.0803333
6	0.0986948	0.0347462	0.122472	0.0909302	0.0369243	0.1481	0.0663032	0.0620766	0.0803333
6.1	0.0985214	0.0347122	0.122472	0.0902234	0.0372347	0.1481	0.0676997	0.0610955	0.0803333
6.2	0.0981165	0.034281	0.122472	0.0895538	0.0374823	0.1481	0.0687884	0.0605242	0.0803333
6.3	0.0973389	0.0334777	0.122472	0.0888429	0.0375711	0.1481	0.0694568	0.0604218	0.0803333
6.4	0.0959176	0.0324994	0.122472	0.087929	0.0374103	0.1481	0.0697801	0.060557	0.0803333
6.5	0.093533	0.0318224	0.122472	0.0866467	0.0370159	0.1481	0.0700492	0.0604614	0.0803333
6.6	0.0902463	0.0313996	0.122472	0.0850597	0.0363932	0.1481	0.0705264	0.0599056	0.0803333
6.7	0.0870276	0.0302897	0.122472	0.0836432	0.0355482	0.1481	0.0709982	0.0590872	0.0803333
6.8	0.0854276	0.0316449	0.122472	0.083109	0.0353752	0.1481	0.0707089	0.0586266	0.0803333
6.9	0.0843116	0.0337978	0.122472	0.0830021	0.0353827	0.1481	0.0697987	0.0583609	0.0803333
7	0.0821122	0.0350847	0.122472	0.0822561	0.0350786	0.1481	0.0697294	0.0578444	0.0803333
7.1	0.0797324	0.0364889	0.122472	0.081455	0.034771	0.1481	0.0697227	0.0572804	0.0803333
7.2	0.077168	0.0379654	0.122472	0.0805931	0.034474	0.1481	0.0697664	0.0566582	0.0803333
7.3	0.074419	0.0394638	0.122472	0.0796658	0.0342019	0.1481	0.0698418	0.0559626	0.0803333
7.4	0.0714906	0.040933	0.122472	0.0786705	0.0339679	0.1481	0.0699223	0.0551736	0.0803333
7.5	0.0683956	0.042327	0.122472	0.077607	0.0337828	0.1481	0.0699714	0.0542684	0.0803333
7.6	0.0651548	0.0436076	0.122472	0.0764784	0.0336543	0.1481	0.069942	0.0532229	0.0803333
7.7	0.0617999	0.0447478	0.122472	0.0752925	0.0335854	0.1481	0.0697758	0.0520148	0.0803333
7.8	0.0583743	0.0457272	0.122472	0.0740642	0.0335731	0.1481	0.0694025	0.050628	0.0803333
7.9	0.0549364	0.0465322	0.122472	0.0728178	0.0336069	0.1481	0.0687451	0.0490565	0.0803333
8	0.0515561	0.0471493	0.122472	0.0715848	0.0336665	0.1481	0.0677311	0.047285	0.0803333
8.1	0.0483028	0.0475705	0.122472	0.0703776	0.0337349	0.1481	0.0663535	0.0452363	0.0803333
8.2	0.0452009	0.0478176	0.122472	0.0691175	0.0338814	0.1481	0.0648392	0.042968	0.0803333
8.3	0.0418375	0.0478489	0.122472	0.0672162	0.0342943	0.1481	0.0640181	0.0409359	0.0803333
8.4	0.0390018	0.047817	0.122472	0.0656288	0.0348056	0.1481	0.0630655	0.0390824	0.0803333
8.5	0.0366582	0.0477101	0.122472	0.064335	0.0353893	0.1481	0.0621161	0.0375701	0.0803333
8.6	0.0347717	0.0475149	0.122472	0.0633055	0.0360093	0.1481	0.0612639	0.0365146	0.0803333
8.7	0.0333053	0.0472159	0.122472	0.0625132	0.0366344	0.1481	0.0605161	0.0359066	0.0803333
8.8	0.0322072	0.0465314	0.122472	0.0626578	0.0374763	0.1481	0.0607217	0.0364415	0.0803333
8.9	0.0314321	0.0459499	0.122472	0.0623639	0.0380035	0.1481	0.0601694	0.0366248	0.0803333
9	0.0308862	0.0454174	0.122472	0.0617022	0.0382695	0.1481	0.058889	0.0364687	0.0803333
9.1	0.0304713	0.0448869	0.122472	0.0608084	0.0384744	0.1481	0.0569149	0.0360197	0.0803333
9.2	0.0300911	0.0443095	0.122472	0.0598235	0.0388657	0.1481	0.0542959	0.0353319	0.0803333
9.3	0.029233	0.0435239	0.122472	0.0607857	0.0422702	0.1481	0.0517236	0.0346751	0.0803333
9.4	0.0285978	0.042713	0.122472	0.0601594	0.0440251	0.1481	0.0482511	0.0335394	0.0803333
9.5	0.0280144	0.0418254	0.122472	0.0580034	0.0444228	0.1481	0.0443144	0.0319155	0.0803333
9.6	0.0272941	0.0408298	0.122472	0.054347	0.0438079	0.1481	0.0405301	0.0300247	0.0803333
9.7	0.0262798	0.0396871	0.122472	0.0493403	0.0424438	0.1481	0.0373818	0.0282135	0.0803333
9.8	0.0253291	0.0383319	0.122472	0.043947	0.0401442	0.1481	0.0340487	0.0261328	0.0803333
9.9	0.0246671	0.0369175	0.122472	0.0385547	0.0374217	0.1481	0.0313844	0.0244884	0.0803333
10	0.0241684	0.0353956	0.122472	0.0334428	0.0344271	0.1481	0.029521	0.0233888	0.0803333
10.1	0.0237304	0.0337148	0.122472	0.0289185	0.0313336	0.1481	0.0285239	0.02289	0.0803333
10.2	0.0232616	0.0318238	0.122472	0.0253109	0.0283433	0.1481	0.0284541	0.0230956	0.0803333
10.3	0.0226832	0.0301947	0.122472	0.0215523	0.0252377	0.1481	0.0276256	0.0226605	0.0803333
10.4	0.0218905	0.0285233	0.122472	0.0187019	0.0226885	0.1481	0.0268902	0.0224679	0.0803333
10.5	0.0208163	0.0267748	0.122472	0.0170778	0.0213184	0.1481	0.0261964	0.0226995	0.0803333
10.6	0.0194161	0.0249016	0.122472	0.0168729	0.0218325	0.1481	0.0254775	0.0235423	0.0803333
10.7	0.0174294	0.0228548	0.122472	0.0156075	0.0284219	0.1481	0.0232501	0.0256606	0.0803333
10.8	0.0161228	0.0208271	0.122472	0.0138114	0.030639	0.1481	0.0211202	0.0273791	0.0803333
10.9	0.0149477	0.01872	0.122472	0.0130958	0.0312171	0.1481	0.0196374	0.0288943	0.0803333
11	0.013812	0.0165593	0.122472	0.0132342	0.0303667	0.1481	0.0187329	0.030176	0.0803333
11.1	0.0126336	0.0143715	0.122472	0.0140259	0.0282755	0.1481	0.018309	0.0312008	0.0803333
11.2	0.0113444	0.0121801	0.122472	0.0152774	0.0251213	0.1481	0.0182581	0.0319404	0.0803333
11.3	0.0105718	0.0103066	0.122472	0.0173899	0.0213844	0.1481	0.0185959	0.0328011	0.0803333
11.4	0.00985911	0.00864003	0.122472	0.0198725	0.0171311	0.1481	0.0191231	0.0335595	0.0803333
11.5	0.00917074	0.00719999	0.122472	0.0225479	0.0125918	0.1481	0.019714	0.0342193	0.0803333
11.6	0.00848306	0.00598971	0.122472	0.0252268	0.00803425	0.1481	0.0202266	0.0347954	0.0803333
11.7	0.00778414	0.00499797	0.122472	0.0276864	0.00378577	0.1481	0.0204942	0.0353221	0.0803333
11.8	0.00707517	0.00419719	0.122472	0.0296337	0.000281056	0.1481	0.0203149	0.0358667	0.0803333
11.9	0.00637034	0.00354174	0.122472	0.0306454	0	0.1481	0.0194526	0.0365282	0.0803333
12	0.00566609	0.00300223	0.122472	0.030424	0	0.1481	0.0150636	0.0400085	0.0803333
12.1	0.00503458	0.00247393	0.122472	0.027962	0	0.1481	0.0117549	0.0415451	0.0803333
12.2	0.00489367	0.00196097	0.122472	0.0276325	0	0.1481	0.0118824	0.0403617	0.0803333
12.3	0.00488578	0.00150302	0.122472	0.0272281	0	0.1481	0.0136254	0.0374345	0.0803333
12.4	0.00496205	0.00110424	0.122472	0.0267429	0	0.1481	0.0165955	0.0331585	0.0803333
12.5	0.00507554	0.000767351	0.122472	0.0261695	0	0.1481	0.0204071	0.0279325	0.0803333
12.6	0.00518367	0.000493346	0.122472	0.0255025	0	0.1481	0.024683	0.0221553	0.0803333
12.7	0.00525082	0.000281015	0.122472	0.0247427	0	0.1481	0.0290596	0.0162197	0.0803333
12.8	0.00525107	0.00012629	0.122472	0.0239025	0	0.1481	0.0331913	0.0105067	0.0803333
12.9	0.00517047	2.18056e-05	0.122472	0.0230131	0	0.1481	0.0367556	0.00537998	0.0803333
13	0.00500611	0	0.122472	0.0221245	0	0.1481	0.0394506	0.00118485	0.0803333
13.1	0.00476397	0	0.122472	0.0212982	0	0.1481	0.040992	0	0.0803333
13.2	0.00445641	0	0.122472	0.0206061	0	0.1481	0.0411086	0	0.0803333
13.3	0.00410131	0	0.122472	0.0201284	0	0.1481	0.039533	0	0.0803333
13.4	0.00372826	0	0.122472	0.0198427	0	0.1481	0.0369565	0	0.0803333
13.5	0.00336569	0	0.122472	0.0196507	0	0.1481	0.0344186	0	0.0803333
13.6	0.0030338	0	0.122472	0.0195339	0	0.1481	0.032357	0	0.0803333
13.7	0.00275281	0	0.122472	0.0194739	0	0.1481	0.0312094	0	0.0803333
13.8	0.00254295	0	0.122472	0.0194521	0	0.1481	0.0314137	0	0.0803333
13.9	0.00242444	0	0.122472	0.0194501	0	0.1481	0.0334075	0	0.0803333
14	0.00241748	0	0.122472	0.0194494	0	0.1481	0.0376286	0	0.0803333

## Sheet: Fig3
PAGE-ICE v6.21 MC GMST baseline time series
1
Zero Emissions		2020	2030	2040	2050	2075	2100	2150	2200	2250	2300
5th precentile		0.975356	0.960282	0.881139	0.812629	0.670047	0.598362	0.501398	0.442713	0.395353	0.350577	degC
25th precentile		1.04736	1.1231	1.09012	1.04457	0.907626	0.824227	0.703654	0.633309	0.580936	0.535664	degC
median		1.09971	1.23996	1.24055	1.21564	1.09538	1.00989	0.876417	0.797101	0.741175	0.693657	degC
75th precentile		1.15119	1.35028	1.38454	1.38495	1.29597	1.21619	1.07503	0.986683	0.925177	0.875019	degC
95th percentile		1.22533	1.49572	1.57362	1.613	1.58966	1.53719	1.40255	1.30454	1.23437	1.17915	degC
Leave the gap for the ease of reading in Matlab
2
1.5degC
5th precentile		0.974768	1.15069	1.1958	1.17453	1.01042	0.874096	0.636344	0.536557	0.449551	0.356755	degC
25th precentile		1.04726	1.36511	1.49091	1.51101	1.36376	1.20634	0.905925	0.776737	0.671736	0.56838	degC
median		1.09962	1.52283	1.70812	1.76153	1.64244	1.47992	1.14022	0.985596	0.865223	0.748912	degC
75th precentile		1.15154	1.67544	1.91592	2.00505	1.93732	1.78666	1.41874	1.23164	1.09144	0.959463	degC
95th percentile		1.2256	1.88444	2.19021	2.3285	2.35859	2.251	1.87566	1.64604	1.47246	1.31302	degC
Leave the gap for the ease of reading in Matlab
3
2degC
5th precentile		0.975032	1.15172	1.24676	1.2927	1.28699	1.21396	1.00039	0.895771	0.829385	0.754959	degC
25th precentile		1.04714	1.36511	1.5549	1.66228	1.72143	1.65599	1.39294	1.25548	1.1704	1.07903	degC
median		1.09957	1.52318	1.78351	1.93804	2.05876	2.01082	1.7264	1.56442	1.46533	1.36189	degC
75th precentile		1.15119	1.67529	2.00212	2.20435	2.40292	2.39226	2.10769	1.92137	1.80438	1.68811	degC
95th percentile		1.22558	1.88437	2.29329	2.55886	2.88887	2.96555	2.7268	2.51952	2.37529	2.23622	degC
Leave the gap for the ease of reading in Matlab
4
2.5degC
5th precentile		0.974801	1.14301	1.26197	1.35184	1.4929	1.52714	1.4641	1.47037	1.46429	1.43477	degC
25th precentile		1.04713	1.35531	1.57711	1.74147	1.9933	2.07115	2.01507	2.03166	2.0314	2.00196	degC
median		1.09966	1.51158	1.81002	2.03113	2.37695	2.5008	2.46772	2.4962	2.50493	2.47947	degC
75th precentile		1.15124	1.66262	2.03349	2.3114	2.76184	2.95023	2.96966	3.01695	3.03843	3.0213	degC
95th percentile		1.22576	1.86988	2.33144	2.68509	3.29885	3.61295	3.76088	3.86205	3.91533	3.91463	degC
Leave the gap for the ease of reading in Matlab
5
NDCs
5th precentile		0.974875	1.13309	1.28633	1.43652	1.79056	2.02228	2.31942	2.57765	2.75201	2.89019	degC
25th precentile		1.04729	1.34249	1.60813	1.8523	2.38607	2.72706	3.15886	3.52167	3.76901	3.96622	degC
median		1.09959	1.49661	1.84608	2.16081	2.83777	3.27662	3.83312	4.28955	4.60538	4.85756	degC
75th precentile		1.15144	1.64708	2.0764	2.46016	3.28442	3.83499	4.55005	5.12068	5.52085	5.83907	degC
95th percentile		1.22542	1.85312	2.38443	2.85856	3.8942	4.63529	5.63947	6.41865	6.97889	7.41866	degC
Leave the gap for the ease of reading in Matlab
6
NDCs Partial
5th precentile		0.975144	1.12938	1.29542	1.46965	1.91034	2.23851	2.72769	3.09631	3.34897	3.55873	degC
25th precentile		1.04734	1.33805	1.62007	1.89531	2.54399	3.01586	3.70711	4.22334	4.58029	4.87709	degC
median		1.09974	1.49246	1.86126	2.21294	3.02523	3.61862	4.48809	5.13397	5.58407	5.9566	degC
75th precentile		1.15115	1.64206	2.09427	2.51947	3.49718	4.22625	5.30871	6.11157	6.67596	7.13861	degC
95th percentile		1.22542	1.84836	2.40681	2.92985	4.14315	5.09081	6.5456	7.63305	8.4154	9.04611	degC
Leave the gap for the ease of reading in Matlab
7
Current BaU
5th precentile		0.975215	1.12639	1.31146	1.52129	2.0966	2.59414	3.42679	3.96007	4.32172	4.63137	degC
25th precentile		1.04728	1.33316	1.63956	1.96118	2.79106	3.49225	4.6445	5.38714	5.89493	6.33039	degC
median		1.09951	1.4867	1.88452	2.29126	3.31612	4.18137	5.60651	6.53419	7.17472	7.71433	degC
75th precentile		1.15111	1.63615	2.12072	2.60871	3.83125	4.87288	6.59922	7.74933	8.54847	9.2169	degC
95th percentile		1.22513	1.84324	2.44185	3.03674	4.52636	5.83787	8.06637	9.6146	10.708	11.6092	degC

## Sheet: Fig4
PAGE-ICE v6.21 Abs GMST TS PCF
1
Zero Emissions		2020	2030	2040	2050	2075	2100	2150	2200	2250	2300
mean		0	0.00582234	0.0146544	0.0237667	0.0447411	0.0575212	0.073208	0.0808317	0.0849229	0.0881736	degC
stdev		0	0.00241673	0.00627846	0.0104159	0.0212225	0.0298853	0.0431287	0.0507637	0.0551745	0.0586692	degC
2
1.5degC
mean		0	0.00559237	0.0147274	0.0259325	0.0568739	0.0790957	0.105539	0.109674	0.111175	0.113577	degC
stdev		0	0.00232625	0.0066207	0.0120603	0.0280592	0.0419859	0.063559	0.0712729	0.0737389	0.0761284	degC
3
2degC
mean		0	0.00558962	0.0144848	0.0252554	0.0559985	0.083793	0.126937	0.142051	0.146776	0.152156	degC
stdev		0	0.00231971	0.00648501	0.0117592	0.0278366	0.044577	0.0755858	0.0918723	0.0984343	0.102899	degC
4
2.5degC
mean		0	0.00557134	0.0141747	0.0245985	0.0550104	0.0863189	0.140861	0.167847	0.18274	0.195232	degC
stdev		0	0.00231881	0.00635397	0.0115229	0.0276938	0.0464766	0.0841154	0.108324	0.122266	0.132479	degC
5
NDCs
mean		0	0.00553671	0.0137321	0.0236768	0.0534699	0.0883508	0.154556	0.196623	0.220258	0.234021	degC
stdev		0	0.0023089	0.00613873	0.0111058	0.0271114	0.0479293	0.0915882	0.121961	0.136287	0.141468	degC
6
NDCs Partial
mean		0	0.0055163	0.0135565	0.023315	0.0528043	0.088621	0.157921	0.204029	0.224833	0.231448	degC
stdev		0	0.00227968	0.00600663	0.0108801	0.0267964	0.0482082	0.0929902	0.122056	0.129632	0.126284	degC
7
Current BaU
mean		0	0.00550396	0.0133562	0.022868	0.0518508	0.0884958	0.160412	0.206923	0.21469	0.205777	degC
stdev		0	0.00228616	0.0059323	0.0107141	0.0264873	0.0484172	0.0927249	0.113157	0.106528	0.0928825	degC
PAGE-ICE v6.21 Abs GMST TS SAF
1
Zero Emissions		2020	2030	2040	2050	2075	2100	2150	2200	2250	2300
mean		0.0014453	0.0039213	0.00578327	0.00713382	0.00904218	0.00977587	0.00989619	0.00948406	0.00900997	0.00856062	degC
stdev		0.000905513	0.00267795	0.00421118	0.00546997	0.00765435	0.00884162	0.00964423	0.00954282	0.00919669	0.00881789	degC
2
1.5degC
mean		0.0014451	0.00396967	0.0059187	0.00731928	0.00948487	0.0106263	0.0111778	0.0108298	0.0101638	0.00934891	degC
stdev		0.000904279	0.00278053	0.00456096	0.0060313	0.00850553	0.00987913	0.0109211	0.010872	0.0103869	0.00972156	degC
3
2degC
mean		0.0014452	0.00396926	0.00588293	0.00715464	0.00867418	0.00934246	0.0104522	0.0112071	0.0115083	0.0115587	degC
stdev		0.000905381	0.00278374	0.00457691	0.00606349	0.00835561	0.00938276	0.0103693	0.0110335	0.0113785	0.0114888	degC
4
2.5degC
mean		0.00144521	0.00396977	0.00586686	0.00704375	0.00756782	0.00666014	0.00534948	0.00457292	0.00402441	0.00388916	degC
stdev		0.000904918	0.00277831	0.00456561	0.00604532	0.00802287	0.00823125	0.00714167	0.00656099	0.00651408	0.00677886	degC
5
NDCs
mean		0.00144512	0.00396993	0.00584172	0.0068545	0.00507657	-0.000825212	-0.0178083	-0.0373842	-0.0561701	-0.0731338	degC
stdev		0.000904257	0.00277145	0.00455272	0.00601933	0.00748085	0.00706433	0.0153555	0.0336091	0.0529988	0.0711181	degC
6
NDCs Partial
mean		0.00144543	0.00397063	0.00583171	0.006769	0.00373891	-0.00544942	-0.036125	-0.0731717	-0.109345	-0.143016	degC
stdev		0.000906055	0.00277805	0.00456883	0.00604443	0.0074198	0.00828387	0.0290847	0.0634214	0.0997365	0.133833	degC
7
Current BaU
mean		0.00144582	0.00397201	0.00581645	0.00662819	0.00126648	-0.0149486	-0.0800011	-0.160434	-0.236585	-0.307175	degC
stdev		0.000907131	0.0027808	0.00457459	0.00604679	0.00756924	0.0133838	0.0634945	0.138074	0.208946	0.273398	degC
PAGE-ICE v6.21 Abs GMST TS BOTH
1
Zero Emissions		2020	2030	2040	2050	2075	2100	2150	2200	2250	2300
mean		0.00144495	0.00975497	0.0204923	0.0310244	0.0541501	0.0679278	0.0842078	0.0917373	0.0955444	0.098485	degC
stdev		0.000903966	0.00441821	0.00939245	0.014626	0.0276475	0.0378746	0.0526448	0.0607217	0.0651222	0.0684655	degC
2
1.5degC
mean		0.00144516	0.0095685	0.0206766	0.033321	0.0665827	0.0901824	0.117806	0.12206	0.123181	0.124997	degC
stdev		0.000904587	0.00438795	0.00982585	0.016348	0.0346692	0.0505637	0.0743543	0.0829342	0.0854501	0.087567	degC
3
2degC
mean		0.00144537	0.00957338	0.0204207	0.0325089	0.0648508	0.0933494	0.137801	0.15393	0.159199	0.164871	degC
stdev		0.000905988	0.00441037	0.00976235	0.0160965	0.0340775	0.0521602	0.0848116	0.102056	0.109023	0.113686	degC
4
2.5degC
mean		0.00144556	0.00954985	0.0200727	0.031692	0.0625459	0.0926461	0.144936	0.170126	0.183637	0.195414	degC
stdev		0.000906593	0.00439384	0.00958513	0.0157065	0.0329045	0.0514651	0.0869807	0.10849	0.119911	0.128343	degC
5
NDCs
mean		0.00144492	0.00951177	0.0195973	0.0305638	0.0583571	0.0865423	0.132196	0.149557	0.149539	0.142587	degC
stdev		0.000904277	0.00437373	0.00935921	0.0151876	0.0307365	0.0476692	0.0749943	0.0833	0.0773163	0.068557	degC
6
NDCs Partial
mean		0.00144519	0.00949799	0.0194236	0.0301286	0.056296	0.0818462	0.115342	0.116952	0.0953274	0.0643739	degC
stdev		0.000905687	0.00436166	0.00925951	0.0149538	0.0295712	0.0447215	0.0627746	0.0594111	0.053852	0.0711406	degC
7
Current BaU
mean		0.00144519	0.00947596	0.0191821	0.029497	0.0527142	0.0716417	0.0704579	0.0261975	-0.0480276	-0.129425	degC
stdev		0.000905539	0.00435305	0.00915268	0.0146707	0.0276961	0.0389194	0.0421004	0.0743931	0.144568	0.218238	degC

## Sheet: Fig5
BOXPLOT for the economic effects of the nonlinear Arctic feedbacks (Fig 5 in the paper): data for the two subplots
Subplot (b)
Additional economic impacts due to Arctic feedbacks, separately for PCF and SAF, with uncertainty ranges, using DEFAULT PAGE-ICE economic impact function (Burke-1)
Units: $trillion (NPV until 2300)	Zero Emissions			1.5degC			2degC			2.5degC			NDCs			NDCs Partial			BAU
Impact function: Burke-1	PCF	SAF	BOTH	PCF	SAF	BOTH	PCF	SAF	BOTH	PCF	SAF	BOTH	PCF	SAF	BOTH	PCF	SAF	BOTH	PCF	SAF	BOTH
5th precentile	2.09879	0.21818	2.40927	2.90518	0.236347	3.23937	3.49894	0.23509	3.80345	4.84335	0.174921	5.17177	7.01712	-46.8199	6.87159	7.54564	-114.241	6.80091	7.38591	-300.552	-15.9965
25th precentile	4.73467	0.690912	5.63501	6.90608	0.799903	7.94265	8.63224	0.831824	9.74241	12.5731	0.678041	13.5817	19.9278	-9.32059	18.8043	22.2017	-25.2357	18.2948	23.269	-68.0764	9.24961
median	8.44092	1.46238	10.1523	12.6618	1.74507	14.7709	16.6473	1.86236	18.9326	25.3294	1.57603	27.3959	43.0396	-2.66026	38.3489	48.7094	-8.24961	36.6148	52.8649	-22.995	18.2175
75th precentile	15.4199	2.92191	18.6141	23.6538	3.63852	27.8688	32.9064	3.98367	37.8723	53.0535	3.48903	57.1549	93.0917	-0.550264	79.3455	106.812	-2.48746	73.0574	119.012	-7.28497	34.069
95th percentile	38.0222	7.62816	46.9596	61.9964	10.118	74.4601	95.3675	11.8309	107.728	161.781	10.9696	166.54	279.131	0.519926	218.233	324.609	-0.298281	187.759	368.935	-1.29305	87.2625
mean	13.2116	2.58828	16.1104	21.1159	3.43357	24.7689	29.7017	3.89323	33.7619	47.5158	3.41218	50.2689	81.9027	-10.6311	66.9115	94.4295	-27.6756	59.8305	103.969	-72.4212	21.1706
Subplot (a)
Total economic effect of climate change with nonlinear Arctic feedbacks (BASE+BOTH) vs the total effect with legacy feedbacks (BASE), with uncertainty ranges, using DEFAULT PAGE-ICE economic impact function (Burke-1)
Units: $trillion (NPV until 2300)	Zero Emissions		1.5degC		2degC		2.5degC		NDCs		NDCs Partial		BAU
Impact function: Burke-1	BASE+BOTH	BASE	BASE+BOTH	BASE	BASE+BOTH	BASE	BASE+BOTH	BASE	BASE+BOTH	BASE	BASE+BOTH	BASE	BASE+BOTH	BASE
5th precentile	611.394	601.492	330.81	324.486	280.323	274.785	299.797	292.852	366.511	357.326	387.588	378.778	415.599	408.545
25th precentile	850.254	835.717	459.909	448.324	413.73	401.649	485.182	468.315	675.874	653.132	756.963	734.622	843.397	826.868
median	1097.35	1079.74	582.498	564.23	554.4	532.133	696.541	664.921	1064.78	1022.64	1239.95	1198.53	1443.28	1418.12
75th precentile	1475.96	1457.34	748.856	719.241	767.469	726.462	1039.83	979.205	1746.53	1666.24	2097.33	2024.37	2603.97	2566.1
95th percentile	2499.47	2484.38	1130.27	1065.04	1319.06	1217.48	1975.45	1824.01	3844.83	3634.54	4883.77	4715.87	6564.35	6542.25
mean	1304.32	1288.21	638.05	613.281	646.205	612.443	864.168	813.899	1455.67	1388.76	1760.32	1700.49	2218.37	2197.2

## Sheet: Fig6
X1 ($ trillion)	Y1 (relative frequency)
-528.125	0.00059
-461.056	0.00105
-393.986	0.00258
-326.917	0.00599
-259.847	0.01828
-192.778	0.06791
-125.708	0.22173
-58.6385	0.30625
8.431	0.17051
75.5005	0.08364
142.57	0.04386
209.64	0.0256
276.709	0.01546
343.779	0.01042
410.848	0.00662
477.918	0.00485
544.987	0

## Sheet: Fig7
PAGE-ICE v6.21 MC Permafrost cumulative carbon (CO2) time series
1
Zero Emissions		2020	2030	2040	2050	2075	2100	2150	2200	2250	2300
mean		13.0995	15.7653	18.2591	20.5472	25.1402	28.8038	34.1304	38.3447	41.9082	44.9614	GtC
stdev		0.890934	1.44849	2.15143	2.88525	4.63951	6.16901	8.57878	10.5074	12.1696	13.6639	GtC
2
1.5degC
mean		13.0993	16.6575	20.5541	24.3512	32.0863	37.7052	43.9983	48.6715	52.491	55.5258	GtC
stdev		0.892785	1.72188	2.91901	4.19573	7.20409	9.61627	12.5397	14.5908	16.2871	17.7621	GtC
3
2degC
mean		13.0992	16.6568	20.8215	25.2267	36.1844	45.112	56.2038	63.7792	69.8873	75.0658	GtC
stdev		0.893378	1.7216	3.01527	4.51997	8.80076	12.6174	17.9587	21.5023	24.167	26.3423	GtC
4
2.5degC
mean		13.0999	16.6237	20.893	25.6506	39.4821	52.2455	72.4552	88.4934	101.664	112.53	GtC
stdev		0.894088	1.72056	3.0661	4.72221	10.2156	15.7418	25.5966	33.5139	39.8867	45.0087	GtC
5
NDCs
mean		13.0999	16.5761	20.9855	26.2465	44.75	64.9419	108.592	148.859	183.849	214.13	GtC
stdev		0.894605	1.70386	3.09759	4.94702	12.3735	21.1443	41.5461	59.1008	72.5689	82.6339	GtC
6
NDCs Partial
mean		13.0991	16.5593	21.0261	26.4941	47.0957	71.0961	128.182	180.289	224.021	260.664	GtC
stdev		0.891544	1.69429	3.1109	5.04603	13.3755	23.7909	48.7877	67.5673	79.8643	87.5598	GtC
7
Current BaU
mean		13.0997	16.5452	21.1034	26.8911	50.9463	81.8226	161.578	227.652	278.305	317.74	GtC
stdev		0.891176	1.68973	3.13998	5.20017	14.962	28.1124	56.0336	70.3057	76.5386	78.3671	GtC
PAGE-ICE v6.21 MC Permafrost cumulative carbon (CH4) time series
1
Zero Emissions		2020	2030	2040	2050	2075	2100	2150	2200	2250	2300
mean		0.74199	0.835962	0.930222	1.02297	1.23509	1.43027	1.76559	2.05854	2.31613	2.54068	GtC
stdev		0.154188	0.176402	0.203338	0.233683	0.316001	0.401251	0.562324	0.710846	0.846906	0.971594	GtC
2
1.5degC
mean		0.741966	0.861122	0.997591	1.13966	1.47445	1.77292	2.22083	2.58476	2.88137	3.11323	GtC
stdev		0.154071	0.181975	0.222228	0.271227	0.408465	0.545476	0.771032	0.959694	1.11759	1.24884	GtC
3
2degC
mean		0.741938	0.86106	1.00492	1.1645	1.60164	2.02691	2.73529	3.33624	3.86015	4.31162	GtC
stdev		0.153956	0.181771	0.224164	0.279613	0.461297	0.658328	1.01307	1.31649	1.57639	1.79724	GtC
4
2.5degC
mean		0.742008	0.860189	1.00684	1.1762	1.69875	2.25379	3.33337	4.36248	5.32308	6.20155	GtC
stdev		0.154326	0.182261	0.225933	0.285609	0.507217	0.768252	1.30671	1.81219	2.26597	2.66379	GtC
5
NDCs
mean		0.741967	0.858808	1.00914	1.19226	1.84704	2.6268	4.45758	6.34853	8.16675	9.86746	GtC
stdev		0.154101	0.181771	0.226613	0.29169	0.575617	0.945507	1.81327	2.62991	3.33158	3.91734	GtC
6
NDCs Partial
mean		0.74195	0.858261	1.00997	1.19851	1.9096	2.79296	4.97792	7.21681	9.33024	11.2728	GtC
stdev		0.154123	0.181214	0.22576	0.292156	0.600836	1.01634	2.00106	2.88405	3.60605	4.1829	GtC
7
Current BaU
mean		0.74192	0.857929	1.01227	1.2097	2.01335	3.07208	5.80873	8.49499	10.925	13.0824	GtC
stdev		0.153873	0.181227	0.227181	0.297933	0.653821	1.14653	2.27823	3.21046	3.92612	4.47427	GtC

## Sheet: Fig8
Global SAF		W/m2/K		multi-model results and emulator
GMST anomaly	global, multi-model mean	global, multi-model std	global, emulator mean	global, emulator std	global, ECS-average mean	global, ECS-average std
0	0.411038	0.621943	0.366698	0.123334	0.3491	0.0449
0.1	0.368195	0.515055	0.367384	0.123334	0.3491	0.0449
0.2	0.341482	0.422578	0.36801	0.123334	0.3491	0.0449
0.3	0.328264	0.343667	0.368577	0.123334	0.3491	0.0449
0.4	0.325904	0.277476	0.369084	0.123334	0.3491	0.0449
0.5	0.331767	0.223163	0.369532	0.123334	0.3491	0.0449
0.6	0.343217	0.179881	0.36992	0.123334	0.3491	0.0449
0.7	0.357618	0.146786	0.370249	0.123334	0.3491	0.0449
0.8	0.38338	0.124908	0.370518	0.123334	0.3491	0.0449
0.9	0.384677	0.0924361	0.370728	0.123334	0.3491	0.0449
1	0.37198	0.107221	0.370878	0.123334	0.3491	0.0449
1.1	0.363524	0.110083	0.370969	0.123334	0.3491	0.0449
1.2	0.359584	0.112305	0.371	0.123334	0.3491	0.0449
1.3	0.356394	0.112258	0.370972	0.123334	0.3491	0.0449
1.4	0.353604	0.1116	0.370884	0.123334	0.3491	0.0449
1.5	0.351193	0.110699	0.370736	0.123334	0.3491	0.0449
1.6	0.349097	0.109644	0.37053	0.123334	0.3491	0.0449
1.7	0.347243	0.108469	0.370263	0.123334	0.3491	0.0449
1.8	0.345556	0.107197	0.369937	0.123334	0.3491	0.0449
1.9	0.343977	0.105844	0.369552	0.123334	0.3491	0.0449
2	0.342461	0.104417	0.369107	0.123334	0.3491	0.0449
2.1	0.340981	0.10292	0.368603	0.123334	0.3491	0.0449
2.2	0.339522	0.101352	0.368039	0.123334	0.3491	0.0449
2.3	0.338078	0.0997172	0.367415	0.123334	0.3491	0.0449
2.4	0.336646	0.0980239	0.366732	0.123334	0.3491	0.0449
2.5	0.335549	0.0962292	0.36599	0.123334	0.3491	0.0449
2.6	0.334201	0.0944803	0.365188	0.123334	0.3491	0.0449
2.7	0.33263	0.0927837	0.364326	0.123334	0.3491	0.0449
2.8	0.331167	0.0910599	0.363405	0.123334	0.3491	0.0449
2.9	0.329292	0.0894906	0.362425	0.123334	0.3491	0.0449
3	0.32708	0.0880756	0.361385	0.123334	0.3491	0.0449
3.1	0.324749	0.0866215	0.360285	0.123334	0.3491	0.0449
3.2	0.322128	0.0854852	0.359126	0.123334	0.3491	0.0449
3.3	0.319313	0.0846335	0.357907	0.123334	0.3491	0.0449
3.4	0.316401	0.084028	0.356629	0.123334	0.3491	0.0449
3.5	0.3135	0.083626	0.355292	0.123334	0.3491	0.0449
3.6	0.310743	0.0831492	0.353895	0.123334	0.3491	0.0449
3.7	0.308222	0.0829789	0.352438	0.123334	0.3491	0.0449
3.8	0.306627	0.0830909	0.350922	0.123334	0.3491	0.0449
3.9	0.305016	0.0832516	0.349346	0.123334	0.3491	0.0449
4	0.302958	0.0834812	0.347711	0.123334	0.3491	0.0449
4.1	0.300924	0.0836035	0.346016	0.123334	0.3491	0.0449
4.2	0.299329	0.0833163	0.344262	0.123334	0.3491	0.0449
4.3	0.297259	0.0830988	0.342449	0.123334	0.3491	0.0449
4.4	0.296735	0.0836966	0.340575	0.123334	0.3491	0.0449
4.5	0.294987	0.0833067	0.338643	0.123334	0.3491	0.0449
4.6	0.292061	0.0823958	0.33665	0.123334	0.3491	0.0449
4.7	0.288368	0.0808855	0.334599	0.123334	0.3491	0.0449
4.8	0.284153	0.0789138	0.332487	0.123334	0.3491	0.0449
4.9	0.279598	0.07669	0.330317	0.123334	0.3491	0.0449
5	0.274777	0.0746245	0.328086	0.123334	0.3491	0.0449
5.1	0.269554	0.07387	0.325797	0.123334	0.3491	0.0449
5.2	0.263897	0.0743489	0.323447	0.123334	0.3491	0.0449
5.3	0.257318	0.0741264	0.321039	0.123334	0.3491	0.0449
5.4	0.252981	0.0744333	0.31857	0.123334	0.3491	0.0449
5.5	0.251336	0.0749168	0.316042	0.123334	0.3491	0.0449
5.6	0.25112	0.075645	0.313455	0.123334	0.3491	0.0449
5.7	0.251993	0.0770584	0.310808	0.123334	0.3491	0.0449
5.8	0.25434	0.0790032	0.308102	0.123334	0.3491	0.0449
5.9	0.255166	0.0797293	0.305336	0.123334	0.3491	0.0449
6	0.255928	0.0802033	0.302511	0.123334	0.3491	0.0449
6.1	0.256444	0.0804913	0.299626	0.123334	0.3491	0.0449
6.2	0.256459	0.0807547	0.296681	0.123334	0.3491	0.0449
6.3	0.255639	0.0812892	0.293678	0.123334	0.3491	0.0449
6.4	0.253627	0.0824793	0.290614	0.123334	0.3491	0.0449
6.5	0.250229	0.0844869	0.287491	0.123334	0.3491	0.0449
6.6	0.245832	0.0865928	0.284309	0.123334	0.3491	0.0449
6.7	0.241669	0.0877219	0.281067	0.123334	0.3491	0.0449
6.8	0.239245	0.089491	0.277765	0.123334	0.3491	0.0449
6.9	0.237112	0.0910504	0.274404	0.123334	0.3491	0.0449
7	0.234098	0.0926004	0.270984	0.123334	0.3491	0.0449
7.1	0.23091	0.09409	0.267504	0.123334	0.3491	0.0449
7.2	0.227527	0.0954754	0.263964	0.123334	0.3491	0.0449
7.3	0.223927	0.0967045	0.260365	0.123334	0.3491	0.0449
7.4	0.220083	0.0977203	0.256707	0.123334	0.3491	0.0449
7.5	0.215974	0.0984678	0.252989	0.123334	0.3491	0.0449
7.6	0.211575	0.0988993	0.249211	0.123334	0.3491	0.0449
7.7	0.206868	0.0989831	0.245374	0.123334	0.3491	0.0449
7.8	0.201841	0.0987042	0.241478	0.123334	0.3491	0.0449
7.9	0.196499	0.0980674	0.237521	0.123334	0.3491	0.0449
8	0.190872	0.0970906	0.233506	0.123334	0.3491	0.0449
8.1	0.185034	0.095796	0.229431	0.123334	0.3491	0.0449
8.2	0.179158	0.0941822	0.225296	0.123334	0.3491	0.0449
8.3	0.173072	0.0919125	0.221102	0.123334	0.3491	0.0449
8.4	0.167696	0.0897626	0.216848	0.123334	0.3491	0.0449
8.5	0.163109	0.0878539	0.212535	0.123334	0.3491	0.0449
8.6	0.159341	0.0862835	0.208162	0.123334	0.3491	0.0449
8.7	0.156335	0.0850795	0.20373	0.123334	0.3491	0.0449
8.8	0.155587	0.0849513	0.199239	0.123334	0.3491	0.0449
8.9	0.153965	0.0845419	0.194687	0.123334	0.3491	0.0449
9	0.151477	0.0839102	0.190077	0.123334	0.3491	0.0449
9.1	0.148195	0.0832225	0.185406	0.123334	0.3491	0.0449
9.2	0.14421	0.0826899	0.180677	0.123334	0.3491	0.0449
9.3	0.141742	0.0836278	0.175887	0.123334	0.3491	0.0449
9.4	0.137008	0.084034	0.171039	0.123334	0.3491	0.0449
9.5	0.130332	0.0837968	0.16613	0.123334	0.3491	0.0449
9.6	0.122171	0.0827931	0.161163	0.123334	0.3491	0.0449
9.7	0.113002	0.0809828	0.156135	0.123334	0.3491	0.0449
9.8	0.103325	0.0786609	0.151049	0.123334	0.3491	0.0449
9.9	0.0946062	0.0764326	0.145902	0.123334	0.3491	0.0449
10	0.0871322	0.0743697	0.140696	0.123334	0.3491	0.0449
10.1	0.0811728	0.0725448	0.0808001	0.0455353	0.3491	0.0449
10.2	0.0770267	0.0710898	0.0808001	0.0455353	0.3491	0.0449
10.3	0.0718611	0.0687995	0.0808001	0.0455353	0.3491	0.0449
10.4	0.0674826	0.06663	0.0808001	0.0455353	0.3491	0.0449
10.5	0.0640905	0.0650576	0.0808001	0.0455353	0.3491	0.0449
10.6	0.0617665	0.0646809	0.0808001	0.0455353	0.3491	0.0449
10.7	0.056287	0.0698212	0.0808001	0.0455353	0.3491	0.0449
10.8	0.0510544	0.0719593	0.0808001	0.0455353	0.3491	0.0449
10.9	0.0476809	0.0722638	0.0808001	0.0455353	0.3491	0.0449
11	0.0457792	0.0709139	0.0808001	0.0455353	0.3491	0.0449
11.1	0.0449685	0.0680916	0.0808001	0.0455353	0.3491	0.0449
11.2	0.0448798	0.0639752	0.0808001	0.0455353	0.3491	0.0449
11.3	0.0465576	0.0596659	0.0808001	0.0455353	0.3491	0.0449
11.4	0.0488548	0.054977	0.0808001	0.0455353	0.3491	0.0449
11.5	0.0514327	0.0501618	0.0808001	0.0455353	0.3491	0.0449
11.6	0.0539364	0.0454866	0.0808001	0.0455353	0.3491	0.0449
11.7	0.0559648	0.0412671	0.0808001	0.0455353	0.3491	0.0449
11.8	0.0570238	0.0379259	0.0808001	0.0455353	0.3491	0.0449
11.9	0.0564683	0.0360657	0.0808001	0.0455353	0.3491	0.0449
12	0.0511537	0.0388064	0.0808001	0.0455353	0.3491	0.0449
12.1	0.0447514	0.0424391	0.0808001	0.0455353	0.3491	0.0449
12.2	0.0444086	0.0406715	0.0808001	0.0455353	0.3491	0.0449
12.3	0.0457393	0.037286	0.0808001	0.0455353	0.3491	0.0449
12.4	0.0483004	0.0326756	0.0808001	0.0455353	0.3491	0.0449
12.5	0.0516522	0.0272379	0.0808001	0.0455353	0.3491	0.0449
12.6	0.0553692	0.0213692	0.0808001	0.0455353	0.3491	0.0449
12.7	0.0590532	0.0154559	0.0808001	0.0455353	0.3491	0.0449
12.8	0.0623449	0.00986437	0.0808001	0.0455353	0.3491	0.0449
12.9	0.0649392	0.00493019	0.0808001	0.0455353	0.3491	0.0449
13	0.0665812	0.000959503	0.0808001	0.0455353	0.3491	0.0449
13.1	0.0670541	0	0.0808001	0.0455353	0.3491	0.0449
13.2	0.0661711	0	0.0808001	0.0455353	0.3491	0.0449
13.3	0.0637627	0	0.0808001	0.0455353	0.3491	0.0449
13.4	0.0605275	0	0.0808001	0.0455353	0.3491	0.0449
13.5	0.057435	0	0.0808001	0.0455353	0.3491	0.0449
13.6	0.0549247	0	0.0808001	0.0455353	0.3491	0.0449
13.7	0.0534361	0	0.0808001	0.0455353	0.3491	0.0449
13.8	0.0534087	0	0.0808001	0.0455353	0.3491	0.0449
13.9	0.055282	0	0.0808001	0.0455353	0.3491	0.0449
14	0.0594955	0	0.0808001	0.0455353	0.3491	0.0449

## Sheet: SFig1
Source: Perm_simulations_ SiBCASA.xlsx, Perm_simulations_JULESdR.xlsx

## Sheet: SFig2
Source: SAF.m

[truncated: 21 more sheets: SFig3, SFig4, SFig5, SFig6, SFig7, SFig8, SFig9, SFig10, SFig11, SFig12, SFig13, SFig14, SFig15, SFig16, SFig17, SFig18, SFig19, SFig20, SFig21, SFig22 …]
